# Supplementary material for: Epigenetic and Transcriptomic Impacts of Ethanol Vary by Brain Region and Extent of Exposure
Source: eNeuro. 2026 Apr 9;13(4):ENEURO.0484-25.2026. doi: 10.1523/ENEURO.0484-25.2026 (PMC13086551; doi:10.1523/ENEURO.0484-25.2026)
Supplement: Figure 1-1 — Data and statistical reports for heavy acetyl incorporation into histone acetylation. (A) Heavy LC-MS/MS data of D3-acetyl incorporation into investigated histone peptides in the context of acute or chronic exposure. (B) Statistical reports from analyses of heavy LC-MS/MS data. Supports Figure 1B,C. Download Figure 1-1, XLS file. [file eneuro-13-ENEURO.0484-25.2026-s001.xls]

## Sheet: Figure 1-1A
Extended Data Figure 1-1A.	Heavy LC-MS/MS data of D3-acetyl incorporation into investigated histone peptides in the context of acute or chronic exposure. Supports Figure 1B,C. Treatment abbreviations: AP, acute saline (PBS); AE, acute ethanol; AD6, acute D6-ethanol; CP, chronic saline (PBS); CE, chronic ethanol; CD6, chronic D6-ethanol. Region abbreviations: CTX, cortex; HPC, hippocampus; DS, dorsal striatum; VS, ventral s…
Group:	AP_CTX	AP_CTX	AP_CTX	AE_CTX	AE_CTX	AE_CTX	AE_CTX	AD6_CTX	AD6_CTX	AD6_CTX	AD6_CTX	AP_HPC	AP_HPC	AP_HPC	AE_HPC	AE_HPC	AE_HPC	AE_HPC	AD6_HPC	AD6_HPC	AD6_HPC	AP_DS	AP_DS	AP_DS	AE_DS	AE_DS	AE_DS	AE_DS	AD6_DS	AD6_DS	AD6_DS	AP_VS	AP_VS	AP_VS	AE_VS	AE_VS	AE_VS	AE_VS	AD6_VS	AD6_VS	AD6_VS	CP_CTX	CP_CTX	CP_CTX	CE_CTX	CE_CTX	CE_CTX	CD6_CTX	CD6_CTX
Peptide	AP_CTX-1	AP_CTX-3	AP_CTX-10	AE_CTX-1	AE_CTX-8	AE_CTX-9	AE_CTX-040601	AD6_CTX-2	AD6_CTX-3	AD6_CTX-5	AD6_CTX-040501	AP_HPC-1	AP_HPC-3	AP_HPC-10	AE_HPC-1	AE_HPC-8	AE_HPC-9	AE_HPC-040601	AD6_HPC-2	AD6_HPC-3	AD6_HPC-5	AP_DS-1	AP_DS-3	AP_DS-10	AE_DS-1	AE_DS-8	AE_DS-9	AE_DS-040601	AD6_DS-2	AD6_DS-5	AD6_DS-040501	AP_VS-1	AP_VS-3	AP_VS-10	AE_VS-1	AE_VS-8	AE_VS-9	AE_VS-040601	AD6_VS-2	AD6_VS-5	AD6_VS-040501	CP_CTX-1	CP_CTX-4	CP_CTX-7	CE_CTX-2	CE_CTX-3	CE_CTX-6	CD6_CTX-2	CD6_CTX-3
H3K14ac	0.0346166	0.0508675	0.0280529	0.0743323	0.0287679	0.0341345	0.00790816	0.0747692	0.0696607	0.0530827	0.0284134	0.0251751	0.048126	0.0489892	0.0491887	0.0470543	0.0551986	0.00916254	0.0989259	0.105241	0.0615423	0.013255	0.0520245	0.098758	0.0306375	0.0131102	0.0333512	0.00207825	0.116118	0.0452925	0.0153062	0.0371063	0.036064	0.0466176	0.0409132	0.0269273	0.0419205	0.0163129	0.0724248	0.0622405	0.0189732	0.0154226	0.0474998	0.0268051	0.0354126	0.0378379	0.0390214	0.0529547	0.1025
H3K23ac	0.04872	0.0487631	0.0272549	0.0745367	0.0295629	0.0441462	0.0192242	0.096726	0.087268	0.0680133	0.0402926	0.0309636	0.0510235	0.0492211	0.0610354	0.049065	0.0376136	0.036436	0.10308	0.115654	0.0708723	0.0295865	0.0430565	0.110922	0.00152444	0.0502968	0.020733	0.0161529	0.130343	0.0637741	0.0033053	0.059536	0.0133995	0.0513366	0.00580914	0.0125055	0.00114695	0.00599772	0.0887869	0.0607859	0.0521365	0.00355008	0.00801372	0.0296882	0.0481903	0.039822	0.0116455	0.0841487	0.112109
H4K16ac	0.111939	0.110088	0.107292	0.135695	0.10035	0.101734	0.107093	0.150731	0.147391	0.138274	0.11699	0.113591	0.10797	0.105394	0.115306	0.106426	0.103605	0.100016	0.154991	0.164557	0.131062	0.106558	0.109587	0.167729	0.104568	0.105096	NA	0.10563	0.178801	0.127527	0.114455	0.116051	0.11049	0.11362	0.123209	0.103346	0.0939655	0.102758	0.154282	0.134133	0.123012	0.109046	0.110295	0.108442	0.101686	0.10469	0.115299	0.154802	0.174776
[truncated: 36 more columns]

## Sheet: Figure 1-1B
Extended Data Figure 1-1B.			Statistical reports from analyses of heavy LC-MS/MS data. Supports Figure 1B,C.
Paradigm	Region	hPTM	Test	Purpose	Result	Summary	Figure
Acute	CTX	H3K14ac	Shapiro-Wilk test	Test for normal distribution	1x saline W=0.9433, p=0.5409 ; 1x ethanol W=0.9362, p=0.6312 ; 1x D6-ethanol W=0.9165, p=0.5173	Passed normality test	Fig. 1B
Acute	CTX	H3K14ac	One-way ANOVA	Test for treatment effect	F(2,8)=1.000, p=0.4095	Treatment effect ns	Fig. 1B
Acute	CTX	H3K23ac	Shapiro-Wilk test	Test for normal distribution	1x saline W=0.7515, p=0.0033 ; 1x ethanol W=0.9417, p=0.6649 ; 1x D6-ethanol W=0.9472, p=0.6990	Nonparametric (1x saline failed to pass normality test)	Fig. 1B
Acute	CTX	H3K23ac	Kruskal-Wallis test	Test for treatment effect	H=2.932, p=0.2499	Treatment effect ns	Fig. 1B
Acute	CTX	H4K16ac	Shapiro-Wilk test	Test for normal distribution	1x saline W=0.9864, p=0.7771 ; 1x ethanol W=0.7694, p=0.0577 ; 1x D6-ethanol W=0.8829, p=0.3513	Passed normality test	Fig. 1B
Acute	CTX	H4K16ac	One-way ANOVA	Test for treatment effect	F(2,8)=5.145, p=0.0366	Significant treatment effect	Fig. 1B
Acute	CTX	H4K16ac	Tukey's multiple comparisons test	Test for pairwise differences	1x saline vs 1x ethanol q(8)=0.1937, padj=0.9897 ; 1x saline vs 1x D6-ethanol q(8)=3.830, padj=0.0623 ; 1x ethanol vs 1x D6-ethanol q(8)=3.928, padj=0.0562	No pairwise differences between treatment groups	Fig. 1B
Acute	HPC	H3K14ac	Shapiro-Wilk test	Test for normal distribution	1x saline W=0.7771, p=0.0610 ; 1x ethanol W=0.7778, p=0.0680 ; 1x D6-ethanol W=0.8558, p=0.2561	Passed normality test	Fig. 1B
Acute	HPC	H3K14ac	One-way ANOVA	Test for treatment effect	F(2,7)=6.096, p=0.0293	Significant treatment effect	Fig. 1B
Acute	HPC	H3K14ac	Tukey's multiple comparisons test	Test for pairwise differences	1x saline vs 1x ethanol q(7)=0.05763, padj=0.9991 ; 1x saline vs 1x D6-ethanol q(7)=4.143, padj=0.0511 ; 1x ethanol vs 1x D6-ethanol q(7)=4.485, padj=0.0368	Significant difference between 1x ethanol vs 1x D6-ethanol	Fig. 1B
Acute	HPC	H3K23ac	Shapiro-Wilk test	Test for normal distribution	1x saline W=0.8168, p=0.1553 ; 1x ethanol W=0.8908, p=0.3866 ; 1x D6-ethanol W=0.9398, p=0.5265	Passed normality test	Fig. 1B
Acute	HPC	H3K23ac	One-way ANOVA	Test for treatment effect	F(2,7)=11.41, p=0.0063	Significant treatment effect	Fig. 1B
Acute	HPC	H3K23ac	Tukey's multiple comparisons test	Test for pairwise differences	1x saline vs 1x ethanol q(7)=0.2726, padj=0.9798 ; 1x saline vs 1x D6-ethanol q(7)=5.850, padj=0.0106 ; 1x ethanol vs 1x D6-ethanol q(7)=5.982, padj=0.0095	Significant difference between 1x saline vs 1x D6-ethanol and between 1x ethanol vs 1x D6-ethanol	Fig. 1B
Acute	HPC	H4K16ac	Shapiro-Wilk test	Test for normal distribution	1x saline W=0.9560, p=0.5965 ; 1x ethanol W=0.9424, p=0.6691 ; 1x D6-ethanol W=0.9423, p=0.5365	Passed normality test	Fig. 1B
Acute	HPC	H4K16ac	One-way ANOVA	Test for treatment effect	F(2,7)=17.75, p=0.0018	Significant treatment effect	Fig. 1B
Acute	HPC	H4K16ac	Tukey's multiple comparisons test	Test for pairwise differences	1x saline vs 1x ethanol q(7)=0.4708, padj=0.9412 ; 1x saline vs 1x D6-ethanol q(7)=6.859, padj=0.0046 ; 1x ethanol vs 1x D6-ethanol q(7)=7.803, padj=0.0022	Significant difference between 1x saline vs 1x D6-ethanol and between 1x ethanol vs 1x D6-ethanol	Fig. 1B
Acute	DS	H3K14ac	Shapiro-Wilk test	Test for normal distribution	1x saline W=0.8871, p=0.8974 ; 1x ethanol W=0.9028, p=0.4451 ; 1x D6-ethanol W=0.9481, p=0.5612	Passed normality test	Fig. 1B
Acute	DS	H3K14ac	One-way ANOVA	Test for treatment effect	F(2,7)=1.197, p=0.3572	Treatment effect ns	Fig. 1B
Acute	DS	H3K23ac	Shapiro-Wilk test	Test for normal distribution	1x saline W=0.8703, p=0.2962 ; 1x ethanol W=0.9360, p=0.6298 ; 1x D6-ethanol W=0.9992, p=0.9471	Passed normality test	Fig. 1B
Acute	DS	H3K23ac	One-way ANOVA	Test for treatment effect	F(2,7)=1.101, p=0.3840	Treatment effect ns	Fig. 1B
Acute	DS	H4K16ac	Shapiro-Wilk test	Test for normal distribution	1x saline W=0.7870, p=0.0839 ; 1x ethanol W=1.000, p=0.9936 ; 1x D6-ethanol W=0.8949, p=0.3693	Passed normality test	Fig. 1B
Acute	DS	H4K16ac	One-way ANOVA	Test for treatment effect	F(2,6)=1.222, p=0.3588	Treatment effect ns	Fig. 1B
Acute	VS	H3K14ac	Shapiro-Wilk test	Test for normal distribution	1x saline W=0.8233, p=0.1714 ; 1x ethanol W=0.8847, p=0.3593 ; 1x D6-ethanol W=0.8868, p=0.3445	Passed normality test	Fig. 1B
Acute	VS	H3K14ac	One-way ANOVA	Test for treatment effect	F(2,7)=1.094, p=0.3860	Treatment effect ns	Fig. 1B
Acute	VS	H3K23ac	Shapiro-Wilk test	Test for normal distribution	1x saline W=0.8784, p=0.3196 ; 1x ethanol W=0.9396, p=0.6519 ; 1x D6-ethanol W=0.9150, p=0.4349	Passed normality test	Fig. 1B
Acute	VS	H3K23ac	One-way ANOVA	Test for treatment effect	F(2,7)=11.35, p=0.0064	Significant treatment effect	Fig. 1B
Acute	VS	H3K23ac	Tukey's multiple comparisons test	Test for pairwise differences	1x saline vs 1x ethanol q(7)=3.830, padj=0.0692 ; 1x saline vs 1x D6-ethanol q(7)=2.638, padj=0.2183 ; 1x ethanol vs 1x D6-ethanol q(7)=6.650, padj=0.0054	Significant difference between 1x ethanol vs 1x D6-ethanol	Fig. 1B
Acute	VS	H4K16ac	Shapiro-Wilk test	Test for normal distribution	1x saline W=0.9947, p=0.8614 ; 1x ethanol W=0.8898, p=0.3820 ; 1x D6-ethanol W=0.9730, p=0.6846	Passed normality test	Fig. 1B
Acute	VS	H4K16ac	One-way ANOVA	Test for treatment effect	F(2,7)=6.287, p=0.0273	Significant treatment effect	Fig. 1B
Acute	VS	H4K16ac	Tukey's multiple comparisons test	Test for pairwise differences	1x saline vs 1x ethanol q(7)=1.186, padj=0.6925 ; 1x saline vs 1x D6-ethanol q(7)=3.484, padj=0.0969 ; 1x ethanol vs 1x D6-ethanol q(7)=4.911, padj=0.0247	Significant difference between 1x ethanol vs 1x D6-ethanol	Fig. 1B
Chronic	CTX	H3K14ac	Shapiro-Wilk test	Test for normal distribution	10x saline W=0.9727, p=0.6828 ; 10x ethanol W=0.9620, p=0.6254 ; 10x D6-ethanol W=0.9478, p=0.7211	Passed normality test	Fig. 1C
Chronic	CTX	H3K14ac	One-way ANOVA	Test for treatment effect	F(2,8)=5.769, p=0.0281	Significant treatment effect	Fig. 1C
Chronic	CTX	H3K14ac	Tukey's multiple comparisons test	Test for pairwise differences	10x saline vs 10x ethanol q(8)=0.7271, padj=0.8667 ; 10x saline vs 10x D6-ethanol q(8)=4.344, padj=0.0365 ; 10x ethanol vs 10x D6-ethanol q(8)=3.531, padj=0.0850	Significant difference between 10x saline vs 10x D6-ethanol	Fig. 1C
Chronic	CTX	H3K23ac	Shapiro-Wilk test	Test for normal distribution	10x saline W=0.8737, p=0.3062 ; 10x ethanol W=0.9108, p=0.4208 ; 10x D6-ethanol W=0.9549, p=0.7719	Passed normality test	Fig. 1C
Chronic	CTX	H3K23ac	One-way ANOVA	Test for treatment effect	F(2,8)=19.74, p=0.0008	Significant treatment effect	Fig. 1C
Chronic	CTX	H3K23ac	Tukey's multiple comparisons test	Test for pairwise differences	10x saline vs 10x ethanol q(8)=2.000, padj=0.3789 ; 10x saline vs 10x D6-ethanol q(8)=8.297, padj=0.0010 ; 10x ethanol vs 10x D6-ethanol q(8)=6.061, padj=0.0067	Significant difference between 10x saline vs 10x D6-ethanol and between 10x ethanol vs 10x D6-ethanol	Fig. 1C
Chronic	CTX	H4K16ac	Shapiro-Wilk test	Test for normal distribution	10x saline W=0.9611, p=0.6206 ; 10x ethanol W=0.9058, p=0.4042 ; 10x D6-ethanol W=0.8850, p=0.3324	Passed normality test	Fig. 1C
Chronic	CTX	H4K16ac	One-way ANOVA	Test for treatment effect	F(2,8)=37.12, p<0.0001	Significant treatment effect	Fig. 1C
Chronic	CTX	H4K16ac	Tukey's multiple comparisons test	Test for pairwise differences	10x saline vs 10x ethanol q(8)=0.3888, padj=0.9594 ; 10x saline vs 10x D6-ethanol q(8)=9.881, padj=0.0003 ; 10x ethanol vs 10x D6-ethanol q(8)=10.32, padj=0.0002	Significant difference between 10x saline vs 10x D6-ethanol and between 10x ethanol vs 10x D6-ethanol	Fig. 1C
Chronic	HPC	H3K14ac	Shapiro-Wilk test	Test for normal distribution	10x saline W=0.9597, p=0.6140 ; 10x ethanol W=0.9449, p=0.5474 ; 10x D6-ethanol W=0.8858, p=0.3364	Passed normality test	Fig. 1C
Chronic	HPC	H3K14ac	One-way ANOVA	Test for treatment effect	F(2,8)=9.213, p=0.0084	Significant treatment effect	Fig. 1C
Chronic	HPC	H3K14ac	Tukey's multiple comparisons test	Test for pairwise differences	10x saline vs 10x ethanol q(8)=0.09477, padj=0.9975 ; 10x saline vs 10x D6-ethanol q(8)=5.086, padj=0.0172 ; 10x ethanol vs 10x D6-ethanol q(8)=4.980, padj=0.0191	Significant difference between 10x saline vs 10x D6-ethanol and between 10x ethanol vs 10x D6-ethanol	Fig. 1C
Chronic	HPC	H3K23ac	Shapiro-Wilk test	Test for normal distribution	10x saline W=0.9834, p=0.7529 ; 10x ethanol W=1.000, p=0.9885 ; 10x D6-ethanol W=0.9508, p=0.7429	Passed normality test	Fig. 1C
Chronic	HPC	H3K23ac	One-way ANOVA	Test for treatment effect	F(2,8)=35.72, p=0.0001	Significant treatment effect	Fig. 1C
Chronic	HPC	H3K23ac	Tukey's multiple comparisons test	Test for pairwise differences	10x saline vs 10x ethanol q(8)=0.4059, padj=0.9559 ; 10x saline vs 10x D6-ethanol q(8)=10.13, padj=0.0002 ; 10x ethanol vs 10x D6-ethanol q(8)=9.679, padj=0.0003	Significant difference between 10x saline vs 10x D6-ethanol and between 10x ethanol vs 10x D6-ethanol	Fig. 1C
Chronic	HPC	H4K16ac	Shapiro-Wilk test	Test for normal distribution	10x saline W=0.9825, p=0.7464 ; 10x ethanol W=0.8068, p=0.1308 ; 10x D6-ethanol W=0.9777, p=0.9222	Passed normality test	Fig. 1C
Chronic	HPC	H4K16ac	One-way ANOVA	Test for treatment effect	F(2,8)=56.59, p<0.0001	Significant treatment effect	Fig. 1C
Chronic	HPC	H4K16ac	Tukey's multiple comparisons test	Test for pairwise differences	10x saline vs 10x ethanol q(8)=0.4102, padj=0.9549 ; 10x saline vs 10x D6-ethanol q(8)=12.24, padj<0.0001 ; 10x ethanol vs 10x D6-ethanol q(8)=12.70, padj<0.0001	Significant difference between 10x saline vs 10x D6-ethanol and between 10x ethanol vs 10x D6-ethanol	Fig. 1C
Chronic	DS	H3K14ac	Shapiro-Wilk test	Test for normal distribution	10x saline W=0.9812, p=0.7375 ; 10x ethanol W=0.7626, p=0.0281 ; 10x D6-ethanol W=0.9851, p=0.9599	Nonparametric (10x ethanol failed to pass normality test)	Fig. 1C
Chronic	DS	H3K14ac	Kruskal-Wallis test	Test for treatment effect	H=3.648, p=0.1673	Treatment effect ns	Fig. 1C
Chronic	DS	H3K23ac	Shapiro-Wilk test	Test for normal distribution	10x saline W=0.7830, p=0.0746 ; 10x ethanol W=0.8434, p=0.2229 ; 10x D6-ethanol W=0.9850, p=0.9596	Passed normality test	Fig. 1C
Chronic	DS	H3K23ac	One-way ANOVA	Test for treatment effect	F(2,8)=5.555, p=0.0307	Significant treatment effect	Fig. 1C
Chronic	DS	H3K23ac	Tukey's multiple comparisons test	Test for pairwise differences	10x saline vs 10x ethanol q(8)=0.05685, padj=0.9991 ; 10x saline vs 10x D6-ethanol q(8)=3.876, padj=0.0593 ; 10x ethanol vs 10x D6-ethanol q(8)=3.940, padj=0.0555	No pairwise differences between treatment groups	Fig. 1C
Chronic	DS	H4K16ac	Shapiro-Wilk test	Test for normal distribution	10x saline W=0.9771, p=0.7097 ; 10x ethanol W=0.8841, p=0.3365 ; 10x D6-ethanol W=0.9109, p=0.4729	Passed normality test	Fig. 1C
Chronic	DS	H4K16ac	One-way ANOVA	Test for treatment effect	F(2,8)=22.21, p=0.0005	Significant treatment effect	Fig. 1C
Chronic	DS	H4K16ac	Tukey's multiple comparisons test	Test for pairwise differences	10x saline vs 10x ethanol q(8)=0.5771, padj=0.9133 ; 10x saline vs 10x D6-ethanol q(8)=7.479, padj=0.0019 ; 10x ethanol vs 10x D6-ethanol q(8)=8.124, padj=0.0011	Significant difference between 10x saline vs 10x D6-ethanol and between 10x ethanol vs 10x D6-ethanol	Fig. 1C
Chronic	VS	H3K14ac	Shapiro-Wilk test	Test for normal distribution	10x saline W=0.8706, p=0.2971 ; 10x ethanol W=0.9327, p=0.4988 ; 10x D6-ethanol W=0.8834, p=0.3534	Passed normality test	Fig. 1C
Chronic	VS	H3K14ac	One-way ANOVA	Test for treatment effect	F(2,7)=3.288, p=0.0985	Treatment effect ns	Fig. 1C
Chronic	VS	H3K23ac	Shapiro-Wilk test	Test for normal distribution	10x saline W=0.9511, p=0.5741 ; 10x ethanol W=0.9222, p=0.4600 ; 10x D6-ethanol W=0.8945, p=0.3802	Passed normality test	Fig. 1C
Chronic	VS	H3K23ac	One-way ANOVA	Test for treatment effect	F(2,8)=3.971, p=0.0634	Treatment effect ns	Fig. 1C
Chronic	VS	H4K16ac	Shapiro-Wilk test	Test for normal distribution	10x saline W=0.8407, p=0.2158 ; 10x ethanol W=0.8787, p=0.3207 ; 10x D6-ethanol W=0.8572, p=0.2600	Passed normality test	Fig. 1C
Chronic	VS	H4K16ac	One-way ANOVA	Test for treatment effect	F(2,6)=29.37, p=0.0008	Significant treatment effect	Fig. 1C
Chronic	VS	H4K16ac	Tukey's multiple comparisons test	Test for pairwise differences	10x saline vs 10x ethanol q(6)=2.040, padj=0.3799 ; 10x saline vs 10x D6-ethanol q(6)=8.198, padj=0.0028 ; 10x ethanol vs 10x D6-ethanol q(6)=10.24, padj=0.0009	Significant difference between 10x saline vs 10x D6-ethanol and between 10x ethanol vs 10x D6-ethanol	Fig. 1C
