# Supplementary material for: Epigenetic and Transcriptomic Impacts of Ethanol Vary by Brain Region and Extent of Exposure
Source: eNeuro. 2026 Apr 9;13(4):ENEURO.0484-25.2026. doi: 10.1523/ENEURO.0484-25.2026 (PMC13086551; doi:10.1523/ENEURO.0484-25.2026)
Supplement: Figure 2-1 — Data and statistical reports for histone marks. (A) Relative abundance of histone peptides (histone ratios). (B) P-values from two-tailed t test of equal variance comparing treatment (ethanol vs. saline) within each paradigm for histone peptides (p<0.05 indicated by red or blue dot color in Figure 2A,B). (C) Two-way ANOVA results for hPTMs with significant paradigm-dependent change in response to ethanol treatment (paradigm × treatment interaction [Paradigm:Trt]) or main effect of paradigm (chronic vs. acute), treatment (ethanol vs. saline [Trt]), or both factors (p<0.05 indicated by row annotation in Figure 2C). (D) Post hoc pairwise comparisons of treatment (ethanol vs. saline) within each paradigm for hPTMs with significant paradigm × treatment interaction (p<0.05 by two-way ANOVA). Pairwise tests were performed using estimated marginal means with the aov model, and p-values were adjusted for multiple comparisons using the Benjamini-Hochberg method (significance level indicated by asterisks in Figure 2C). Supports Figure 2. Download Figure 2-1, XLS file. [file eneuro-13-ENEURO.0484-25.2026-s002.xls]

## Sheet: Figure 2-1A
Extended Data Figure 2-1A.	Relative abundance (histone ratios) of histone peptides in the context of acute or chronic exposure. Supports Figure 2. Treatment abbreviations: AP, acute saline (PBS); AE, acute ethanol; AD6, acute D6-ethanol; CP, chronic saline (PBS); CE, chronic ethanol; CD6, chronic D6-ethanol. Region abbreviations: CTX, cortex; HPC, hippocampus; DS, dorsal striatum; VS, ventral striatum.
Peptide Modification	AP HPC-1	AP HPC-3	AP HPC-10	AE HPC-1	AE HPC-8	AE HPC-9	AE HPC-040601	AP CTX-1	AP CTX-3	AP CTX-10	AE CTX-1	AE CTX-8	AE CTX-9	AE CTX-040601	AP VS-1	AP VS-3	AP VS-10	AE VS-1	AE VS-8	AE VS-9	AE VS-040601	AP DS-1	AP DS-3	AP DS-10	AE DS-1	AE DS-8	AE DS-9	AE DS-040601	CP HPC-1	CP HPC-4	CP HPC-7	CE HPC-2	CE HPC-3	CE HPC-6	CP CTX-1	CP CTX-4	CP CTX-7	CE CTX-2	CE CTX-3	CE CTX-6	CP VS-1	CP VS-4	CP VS-7	CE VS-2	CE VS-3	CE VS-6	CP DS-1	CP DS-4	CP DS-7
H3 (3-8) unmod	0.729093	0.726855	0.772808	0.766015	0.781809	0.77781	0.73081	0.621118	0.923733	0.704745	0.744705	0.721204	0.772649	0.858089	0.770146	0.8075	0.743691	0.79461	0.686071	0.715449	0.845132	0.756353	0.668436	0.740999	0.686488	0.876873	0.708857	0.859314	0.800809	0.767977	0.766572	0.78991	0.701821	0.721675	0.810878	0.783742	0.798541	0.810652	0.799233	0.750125	0.731107	0.668868	0.783998	0.692356	0.774439	0.661519	0.796825	0.793068	0.798713
H3K4me1	0.270907	0.273112	0.227176	0.233878	0.218181	0.222167	0.266391	0.378882	0.075446	0.295255	0.255285	0.278609	0.227342	0.138709	0.229854	0.192483	0.256309	0.20539	0.313922	0.284551	0.149161	0.243647	0.331564	0.258978	0.313508	0.122596	0.291143	0.136395	0.198976	0.232023	0.233428	0.210079	0.298179	0.278325	0.189106	0.216124	0.201459	0.189325	0.200767	0.249875	0.268893	0.331132	0.216002	0.307644	0.225561	0.338481	0.202785	0.206907	0.201268
H3K4me2	0	1.6e-05	0	0	0	0	0.001925	0	3.4e-05	0	0	0	0	0.001368	0	1e-06	0	0	0	0	0.003794	0	0	0	0	0	0	0.002949	2e-06	0	0	2e-06	0	0	1e-06	0	0	0	0	0	0	0	0	0	0	0	0	0	0
H3K4me3	0	0	0	0	0	0	0.000862	0	0	0	0	0	0	0.000615	0	0	0	0	0	0	0.00163	0	0	0	0	0	0	0.001287	0	0	0	0	0	0	0	0	0	0	0	0	0	0	0	0	0	0	0	0	0
H3K4ac	0	1.7e-05	1.6e-05	0.000107	1e-05	2.3e-05	1.2e-05	0	0.000786	0	9e-06	0.000187	9e-06	0.001219	0	1.5e-05	0	0	7e-06	0	0.000283	0	0	2.3e-05	3e-06	0.000531	0	5.5e-05	0.000214	0	0	1e-05	0	0	1.5e-05	0.000134	0	2.3e-05	0	0	0	0	0	0	0	0	0.00039	2.5e-05	1.9e-05
H3 (9-17) unmod	0.373568	0.127001	0.205191	0.188426	0.222693	0.189539	0.149635	0.304237	0.167424	0.295833	0.221656	0.293059	0.196642	0.144345	0.231573	0.188755	0.261974	0.505992	0.321009	0.376673	0.142206	0.296588	0.267668	0.213502	0.32653	0.178339	0.316297	0.272435	0.230875	0.219179	0.275748	0.244297	0.27801	0.230007	0.219907	0.25419	0.262416	0.250887	0.226024	0.269124	0.26758	0.299633	0.254911	0.323979	0.432597	0.275441	0.239431	0.218524	0.224331
H3K9me1	0.152059	0.075867	0.119565	0.11326	0.129031	0.124717	0.201486	0.168615	0.102835	0.16639	0.131072	0.096775	0.117139	0.21037	0.331516	0.082775	0.070941	0.003126	0.076822	0.085985	0.20923	0.251774	0.152133	0.116111	0.090749	0.085069	0.190479	0.245751	0.129475	0.092809	0.147438	0.125312	0.161873	0.098355	0.10985	0.112286	0.152762	0.124202	0.063643	0.136688	0.12149	0.151439	0.233217	0.15862	0.097513	0.141566	0.12838	0.16255	0.095768
H3K9me2	0.149685	0.224506	0.231008	0.260245	0.215129	0.228516	0.222393	0.14152	0.273344	0.193011	0.251338	0.191264	0.262659	0.238923	0.062812	0.271384	0.237976	0.101794	0.170571	0.111894	0.158059	0.057507	0.194749	0.26392	0.168272	0.251865	0.119596	0.03708	0.216359	0.226799	0.164343	0.203558	0.130864	0.21642	0.220379	0.212086	0.183424	0.219172	0.206307	0.17536	0.218767	0.15733	0.053434	0.086582	0.041657	0.139867	0.197267	0.18101	0.215329
H3K9me3	0.061922	0.106395	0.108463	0.110116	0.095068	0.116229	0.118207	0.067143	0.172695	0.081877	0.117707	0.08941	0.122795	0.138699	0.019041	0.170256	0.112537	0.055562	0.073676	0.046899	0.075049	0.019293	0.079875	0.103769	0.060891	0.176583	0.045196	0.016024	0.088746	0.107689	0.075346	0.092304	0.067387	0.104599	0.112179	0.103714	0.089628	0.110197	0.106906	0.090865	0.087108	0.065855	0.023947	0.034305	0.025033	0.061894	0.082446	0.08392	0.087654
H3K9ac	0.053969	0.027522	0.028494	0.028043	0.028466	0.027072	0.001543	0.060584	0.030119	0.024462	0.031424	0.050696	0.032277	0.001714	0.043495	0.037014	0.056504	0.198444	0.052582	0.044395	0.002575	0.05814	0.059298	0.027302	0.093311	0.030588	0.060905	0.002078	0.032186	0.034745	0.064401	0.023645	0.095135	0.038922	0.028199	0.024164	0.041051	0.034245	0.037149	0.034272	0.043717	0.053497	0.110422	0.0716	0.158499	0.074816	0.030314	0.002142	0.034178
H3K14ac	0.047846	0.140958	0.089898	0.097311	0.0978	0.092961	0.05202	0.122602	0.078593	0.076124	0.0847	0.098175	0.091589	0.068235	0.019332	0.083647	0.092788	0.047653	0.106926	0.137523	0.14888	0.038658	0.09211	0.088129	0.059976	0.086593	0.037069	0.181239	0.082053	0.090712	0.080178	0.083934	0.056088	0.103941	0.078232	0.091231	0.078033	0.079166	0.10096	0.096911	0.082994	0.070854	0.083382	0.093262	0.06778	0.078756	0.087062	0.105075	0.098798
H3K9me1K14ac	0.139443	0.111717	0.10065	0.086881	0.115545	0.102456	0.125188	0.116189	0.075305	0.140175	0.095676	0.140474	0.092146	0.056201	0.277652	0.066447	0.111336	0.001148	0.155259	0.149799	0.143376	0.25857	0.117964	0.08931	0.164673	0.068477	0.194025	0.169592	0.11517	0.118585	0.146101	0.127697	0.166437	0.112807	0.121247	0.130972	0.148849	0.129901	0.128005	0.158791	0.109323	0.17536	0.222851	0.196683	0.151851	0.190327	0.139679	0.147057	0.131184
H3K9me2K14ac	0.012879	0.136202	0.087195	0.084762	0.071135	0.087459	0.093897	0.008658	0.066113	0.011171	0.046833	0.023655	0.058989	0.099113	0.011484	0.070996	0.036817	0.062087	0.027717	0.029582	0.08374	0.012412	0.023109	0.074226	0.020908	0.084208	0.024728	0.019282	0.077234	0.079007	0.02954	0.071842	0.02809	0.064976	0.079034	0.048087	0.028114	0.034502	0.093029	0.021315	0.047908	0.015728	0.011644	0.02206	0.019337	0.022256	0.06941	0.072058	0.083624
H3K9me3K14ac	0.003861	0.040774	0.022463	0.022017	0.017459	0.024261	0.028149	0.001986	0.026031	0.003425	0.011207	0.006408	0.016353	0.032024	0.001904	0.022801	0.009988	0.019221	0.006016	0.008717	0.024528	0.002879	0.004998	0.016432	0.004193	0.033218	0.005714	0.042232	0.020117	0.021285	0.006873	0.020306	0.008102	0.018049	0.023255	0.015226	0.008285	0.010161	0.025404	0.006814	0.012329	0.00393	0.002527	0.007767	0.005386	0.006359	0.017315	0.020297	0.02031
H3K9acK14ac	0.004767	0.009058	0.007072	0.00894	0.007675	0.006788	0.007483	0.008466	0.00754	0.007531	0.008389	0.010083	0.009411	0.010377	0.00119	0.005926	0.009139	0.004974	0.009422	0.008533	0.012358	0.004178	0.008095	0.007301	0.010496	0.005058	0.005992	0.014288	0.007785	0.009191	0.010031	0.007106	0.008015	0.011925	0.007718	0.008044	0.007438	0.007566	0.012574	0.00986	0.008783	0.006373	0.003665	0.005144	0.000347	0.008719	0.008696	0.007366	0.008824
H3 (18-26) unmod	0.697139	0.62591	0.647727	0.637028	0.671893	0.639462	0.599402	0.682444	0.678802	0.674912	0.680795	0.688655	0.677767	0.678922	0.713428	0.712271	0.7424	0.713325	0.68943	0.696976	0.715853	0.686987	0.708647	0.705906	0.704924	0.713589	0.702372	0.753877	0.678195	0.681054	0.698834	0.685717	0.703777	0.740435	0.690548	0.982163	0.738695	0.983327	0.689735	0.728465	0.700003	0.704051	0.999541	0.734609	0.716337	0.708023	0.699304	0.679939	0.986906
H3K23me1	0.001138	0.000878	0.001361	0.010842	0.001416	0.001337	0.006609	0.008868	0.008501	0.010467	0.009838	0.01036	0.008864	0.013766	0.009464	0.008528	0.001867	0.001568	0.008462	0.002106	0.008235	0.006625	0.001225	0.005141	0.003363	0.008732	0.001274	0.010403	0.001345	0.002208	0.00139	0.001373	0.001362	0.003089	0.001509	0.002492	0.001556	0.002391	0.001151	0.001692	0.001504	0.001765	4.9e-05	0.004134	1.8e-05	0.00255	0.001533	0.001374	0.002462
H3K18me1	0.006598	0.007904	0.008241	0.014569	0.004954	0.010605	0.002307	0.01389	0.016733	0.021503	0.016828	0.018257	0.019009	0.003319	0.015673	0.014099	0.01012	0.004976	0.017291	0.018405	0.001448	0.011048	0.0051	0.008859	0.009345	0.012394	0.007231	0.001975	0.007469	0.007918	0.008953	0.014859	0.010513	0.009209	0.011507	0.015136	0.014683	0.01377	0.017794	0.007956	0.008145	0.010628	6.7e-05	0.012372	0.000437	0.005527	0.00348	0.008765	0.010631
H3K18me1K23me1	0	3.9e-05	2e-06	0	0	0	0	0	2e-06	2e-06	1e-06	0	2e-06	0	0	0	0	0	0	0	0	0	0	0	0	2e-06	0	0	0	0	0	2e-06	0	0	0	0	0	0	0	0	0	0	0	0	0	0	0	2e-06	0
H3K18ac	0.037131	0.020615	0.039295	0.033687	0.033415	0.036132	0.062476	0.031144	0.030084	0.033961	0.031308	0.022267	0.029936	0.050494	0.030985	0.018402	0.021394	0.036428	0.018249	0.013679	0.047722	0.034558	0.02763	0.0219	0.021538	0.019498	0.030758	0.043698	0.022609	0.041789	0.032649	0.02552	0.032231	0.03158	0.025161	4.8e-05	0.03946	0.000112	0.000261	0.03071	0.036201	0.025425	0	0.021434	0.000262	0.039848	0.027563	0.026534	0
H3K23ac	0.23288	0.303726	0.279059	0.279992	0.268284	0.287017	0.279479	0.24061	0.242091	0.233633	0.239316	0.233074	0.238736	0.225531	0.203095	0.231378	0.224219	0.225542	0.242436	0.245618	0.201233	0.234411	0.238922	0.239373	0.236852	0.231164	0.2356	0.171608	0.265264	0.234575	0.226506	0.24665	0.219923	0.215687	0.240294	0.000161	0.205606	0.000399	0.261144	0.199417	0.226633	0.229873	0.000299	0.227451	0.261938	0.209111	0.245714	0.259114	0
H3K18acK23ac	0.025114	0.040928	0.024314	0.023882	0.020039	0.025447	0.049717	0.023045	0.023786	0.025522	0.021914	0.027387	0.025685	0.027961	0.027354	0.015321	0	0.018161	0.024132	0.023217	0.025389	0.026372	0.018476	0.018821	0.023978	0.014622	0.022764	0.018439	0.025118	0.032456	0.031669	0.025879	0.032194	0	0.030981	0	0	0	0.029914	0.03176	0.027513	0.028258	4.4e-05	0	0.021008	0.034941	0.022406	0.024272	0
H3 (27-40) unmod	0.037017	0.00722	0.003772	0.007131	0.004071	0.009059	0.032704	0.032719	0.00796	0.034836	0.009647	0.014767	0.008144	0.084372	0.14824	0.038428	0.027118	0.002744	0.016443	0.014717	0.04546	0.060447	0.000509	0.009236	0.009838	0.068654	0.020519	NA	0.00631	0.006686	0.043878	0.004663	0.024202	0.012484	0.007226	0.005811	0.017368	0.010576	0.000565	0.017703	0.00899	0.011803	0	0.022511	0	0.019778	0.00296	0.004128	0.000408
H3K36me1	0.000489	0.000545	0.002201	0.000968	0.000123	0.004293	0.02908	0.014365	0.000446	0.017806	0.003139	0.003091	0.000524	0.097057	0.049505	0.0079	0.008739	0	0	0	0.076875	0.0648	0.000168	0.003607	0.000332	0.015131	0.000125	NA	0.000348	0.003593	0.005631	0.001003	0.000831	0.000655	0.000474	0.000318	0.000296	0.000561	0.016493	0.001074	0.000261	0.005877	0.000796	0.000157	0.000107	0.001384	0	0	0
H3K27me1	0.109578	0.04121	0.022728	0.035492	0.022943	0.033774	0.018595	0.098115	0.054847	0.122214	0.039475	0.078298	0.049731	0.201851	0.307228	0.069929	0.083924	0.064437	0.081183	0.100886	0.087768	0.370713	0.041787	0.036843	0.05393	0.096579	0.199074	NA	0.024472	0.028504	0.119711	0.022626	0.1996	0.059592	0.035643	0.02974	0.072856	0.04091	0.046697	0.089782	0.029108	0.049974	6.7e-05	0.07306	0.106909	0.109504	0.02489	0.026537	0.021209
H3K27me2	0.152278	0.149171	0.214452	0.221561	0.213739	0.246112	0.058742	0.318242	0.247739	0.151834	0.234268	0.304707	0.260036	0.23163	0.161728	0.326818	0.22312	0.43504	0.256801	0.265504	0.155782	0.141069	0.230201	0.192515	0.267857	0.354347	0.145675	NA	0.236784	0.244937	0.36854	0.21322	0.35318	0.286896	0.245249	0.249599	0.285659	0.281256	0.311556	0.271713	0.226254	0.291011	0.657662	0.494749	0.631106	0.34942	0.208218	0.238559	0.248253
H3K36me2	0.004207	0.005042	0.008958	0.005911	0.011406	0.011867	0	0.006482	0.004479	0.016783	0.00474	0.002427	0.001973	0	0	0.015367	0.002806	0.000307	0.000491	0.000257	0.118097	0.000396	0.000144	0.002779	0.000252	0.016261	0.00037	NA	0.00557	0.012575	0	0.003975	0.000335	0.000284	0.003753	0.010631	0.000266	0.003048	0.000156	0.000499	0.015314	0.018732	0	0	0	0.000236	0.010423	0.002831	0.006386
H3K27me3	0.020745	0.025394	0.046985	0.056251	0.044983	0.049581	0.061228	0.050276	0.041596	0.022196	0.061078	0.049605	0.046692	0.062375	0.001183	0.064834	0.035271	0.098409	0.036887	0.04122	0.021888	0.001224	0.048257	0.067596	0.050206	0.067204	0.018592	NA	0.049375	0.060129	0.080314	0.04769	0.046215	0.056199	0.049581	0.050426	0	0.058253	0.051262	0.045456	0.046245	0.054011	0.154658	0.079735	0.154172	0.062936	0.044016	0.046352	0.049104
H3K36me3	0.045758	0.000178	0.000504	0.000437	0.000557	0.000306	0	0.040345	0.021635	0.052965	0.0004	0.023334	0.009433	0	0.02646	0.017046	0.000464	0.057264	0.035665	0.044515	0.024177	0.041613	0.003878	0.000276	0.037128	0.006843	0.043977	NA	0.00064	0.00031	0.036125	0.000323	0.036132	0.00037	0.000357	0.000216	0.040705	0.00036	0.046085	0.022489	0.000376	0.002334	8.2e-05	0.026399	0.056769	0.03359	0.000354	0.000454	0.000273
H3K27me2K36me1	0.302971	0.172211	0.199377	0.208529	0.209873	0.202512	0	0.267809	0.268803	0.36816	0.236133	0.27398	0.242557	0	0.142285	0.1308	0.31655	0.217467	0.258514	0.279573	0.051818	0.174856	0.255663	0.192927	0.263776	0.126068	0.275758	NA	0.211137	0.185559	0.169418	0.202298	0.198723	0.264894	0.197751	0.215376	0.291328	0.240686	0.206835	0.288418	0.225001	0.256293	0.082272	0.169234	0.050936	0.226832	0.195611	0.231983	0.21537
H3K27me1K36me2	0.064363	0.073503	0.033159	0.035236	0.040668	0.035584	0	0.02821	0.024522	0.021122	0.020963	0.037881	0.031388	0	0.002486	0.02973	0.074464	0.000871	0.061799	0.0629	0.012592	0.040636	0.036668	0.021939	0.03147	0.030214	0.064507	NA	0.033082	0.036654	0.057475	0.032137	0.068538	0.037347	0.027648	0.02457	0.040925	0.03155	0.032737	0.048482	0.038722	0.042143	0.083046	0.041781	0	0.064526	0.03201	0.028674	0.030134
H3K27me1K36me1	0.03772	0.005733	0.007255	0.00811	0.009144	0.008315	0.020943	0.024453	0.016101	0.054239	0.010283	0.016935	0.014069	0.122622	0.157725	0.012346	0	0	0.034415	0	0.07388	0.006927	0.011388	0.006586	0.008867	0.014484	0.024561	NA	0.006626	0.008506	0	0.008268	0	0	0.009173	0	0	0	0.000352	0	0	0.017113	0	0	0	0	0.005835	0.007671	0
H3K27me3K36me1	0.151153	0.043342	0.07352	0.084711	0.077787	0.073961	0.016195	0.109878	0.104909	0.134905	0.109962	0.092781	0.092689	0.001161	0.002365	0.04499	0.100348	0.083959	0.081797	0.07491	0.024041	0.092458	0.11836	0.117939	0.133486	0.033748	0.132617	NA	0.076026	0.07957	0.077513	0.076961	0.07082	0.093548	0.079778	0.0836	0.118279	0.085823	0.083596	0.11445	0.073722	0.074567	0.021415	0.068894	0	0.085724	0.082727	0.102255	0.087481
H3K27me1K36me3	0.012111	0.02329	0.007058	0.010242	0.008262	0.007564	0	0.005947	0.006409	0.000132	0.006192	0.006444	0.006572	0	0	0.012894	0.01294	0	0.011577	0.001119	5e-05	0	0.007645	0.008142	0.004053	0.015272	0.000619	NA	0.009052	0.008502	0.008422	0.006108	0.000828	0.004979	0.006328	0.007281	0.000707	0.008018	0.00034	0.015379	0.008591	0.008145	0	0.000502	0	0.000419	0.006634	0.005961	0.006032
H3K27me2K36me2	0.053584	0.358526	0.274566	0.23298	0.26426	0.234736	0.566147	0.003159	0.149653	0.002809	0.189213	0.080864	0.182594	0.14093	0.000796	0.170988	0.085067	0.039502	0.112689	0.107636	0.242393	0.004861	0.181239	0.229712	0.108725	0.116715	0.073394	NA	0.256665	0.240765	0.032536	0.285758	0.000594	0.133803	0.244304	0.234678	0.100826	0.179485	0.190832	0.063746	0.254934	0.133729	0	0.022835	0	0.045169	0.28183	0.218318	0.253031
H3K27me3K36me2	0.008028	0.094637	0.105464	0.092441	0.092183	0.082335	0.196366	0	0.0509	0	0.07451	0.014885	0.053598	0.058002	0	0.057781	0.029188	0	0.011738	0.006763	0.06518	0	0.064093	0.109902	0.030079	0.038016	0.000212	NA	0.083914	0.083711	0.000437	0.094971	0	0.04895	0.092735	0.087753	0.030786	0.059474	0.012494	0.020807	0.072483	0.034268	0	0.000142	0	0.000482	0.104491	0.086276	0.08232
H3K27ac	0	0	0	0	0	0	0	0	0	0	0	0	0	0	0	0.000149	0	0	0	0	0	0	0	0	0	0.000463	0	NA	0	0	0	0	0	0	0	0	0	0	0	0	0	0	0	0	0	0	0	0	0
H3.3 (27-40) unmod	0.023369	0.01537	0.009487	0.015924	0.01054	0.01568	0.04598	0.035585	0.013062	0.031336	0.015515	0.022887	0.018631	0.089056	0.003439	0.017868	0.028077	0.010588	0.026563	0.024166	0.075164	0.038578	0.016181	0.015623	0.016247	0.036506	0.020254	NA	0.013903	0.011344	0.036098	0.011694	0.04001	0.014419	0.013126	0.01206	0.02214	0.016792	0.001344	0.021965	0.015585	0.017369	0	0.030987	NA	0.026226	0.010787	0.014864	0.012692
H3.3K36me1	0.013548	0.010357	0.004361	0.009	0.000157	0.005943	0.012967	0.030312	0.01398	0.033404	0.012325	0.019122	0.012959	0.158816	0.064745	0.011314	0.029791	0	0.023803	0.017342	0.113248	0.045462	0.005996	0.011392	0.018506	0.018411	0.025486	NA	0.008678	0.008072	0.02493	0.007951	0.033476	0.019108	0.008724	0.009894	0.016579	0.013641	0.005601	0.025478	0.013935	0.014802	0	0.000709	NA	0.024282	0.003348	9.4e-05	0.000135
H3.3K27me1	0.025101	0.017771	0.00962	0.018503	0.006022	0.014685	0.014174	0.041557	0.027376	0.049771	0.023025	0.038244	0.026296	0.121027	0.005633	0.020415	0.053049	0	0.016956	0.000162	0.030918	0.004293	0.000194	0.022987	0.025023	0.040221	0.018052	NA	0.014358	0.014365	0.015258	0.013172	0.051012	0.02692	0.020839	0.019664	0.004618	0.028797	0.024439	0.036284	0.024669	0.037144	0	0.025239	NA	0.033176	0.000177	0.006716	0.000209
H3.3K27me2	0.017311	0.030764	0.047724	0.051356	0.047465	0.050744	0.014304	0.047519	0.051275	0.028285	0.050661	0.054128	0.052428	0.120318	0	0.054578	0.053231	0.243146	0.041331	0.057	0.049147	0.000619	0.051667	0.05946	0.05173	0.092573	0.017114	NA	0.057005	0.053707	0.054331	0.049865	0.061561	0.056707	0.055995	0.05719	0.045939	0.046779	0.045808	0.043124	0.051886	0.045446	0	0.06836	NA	0.027748	0.053843	0.060562	0.062854
H3.3K36me2	0.0449	0.020346	0.045143	0.04489	0.05737	0.044817	0	0.052293	0.057699	0.059097	0.040757	0.081617	0.049361	0	0.022646	0.045681	0.097178	0.116832	0.0952	0.104508	0.06612	0.020679	0.054703	0.040867	0.077768	0.036528	0.058613	NA	0.058902	0.067321	0.079851	0.054456	0.087276	0.088266	0.051807	0.06819	0.067838	0.075818	0.064014	0.075709	0.084544	0.075532	0	0.087728	NA	0.089633	0.068963	0.054959	0.069991
H3.3K27me3	0.002931	0.017333	0.017534	0.023534	0.019295	0.019976	0.129231	0.022329	0.016031	0.002948	0.022393	0.010571	0.015393	0.062534	0	0.021479	0.012996	0.002149	0.012217	0.000555	0.010845	0	0.018012	0.028331	0.015239	0.035181	9.9e-05	NA	0.020147	0.022385	0.006955	0.016624	0.000634	0.022084	0.017133	0.018	0	0.016788	0.008712	0.0097	0.013853	0.016874	0	0.000829	NA	0.005713	0.016154	0.015688	0
H3.3K36me3	0.044513	0.026975	0.02734	0.027131	0.034201	0.029628	0	0.056524	0.046837	0.050873	0.032752	0.051699	0.039008	0	0.008809	0.032184	0.054756	0.000582	0.058013	0.069102	0.010384	0.016561	0.041846	0.022407	0.050516	0.032144	0.03262	NA	0.032172	0.032854	0.04028	0.032714	0.047685	0.044693	0.033377	0.034996	0.050347	0.043653	0.041549	0.057106	0.043306	0.047768	0.250735	0.049184	NA	0.039344	0.034125	0.033317	0.04137
H3.3K27me2K36me1	0.180613	0.106707	0.127665	0.131714	0.134398	0.138097	0	0.231703	0.174366	0.203625	0.131292	0.190814	0.150144	0	0.038605	0.120809	0.212405	0.581451	0.191541	0.208808	0.078213	0.060731	0.150201	0.116301	0.196334	0.125411	0.123726	NA	0.134674	0.136945	0.167791	0.126496	0.161783	0.197979	0.125978	0.130783	0.185322	0.164848	0.1576	0.207821	0.145572	0.170083	0.749265	0.177961	NA	0.169551	0.128683	0.152605	0.166146
H3.3K27me1K36me2	0.339703	0.169973	0.131822	0.150081	0.130743	0.150063	0	0.248388	0.176696	0.264094	0.151793	0.197837	0.175277	0	0.716732	0.13248	0.180603	0.029874	0.267344	0.244344	0.062727	0.689467	0.189931	0.116378	0.188214	0.128965	0.407641	NA	0.142719	0.140239	0.30497	0.136951	0.35152	0.187373	0.127482	0.137621	0.296967	0.172351	0.169759	0.252389	0.161227	0.22856	0	0.324721	NA	0.365264	0.133226	0.148918	0.16598
H3.3K27me1K36me1	0.032537	0.016369	0.012582	0.01649	0.012155	0.016935	0.023991	0.056831	0.025073	0.075991	0.018456	0.028613	0.02107	0.245898	0.119175	0.018116	0.042565	0	0.040541	0	0.125823	0.043904	0.021342	0.014964	0.016705	0.023257	0.06375	NA	0.018544	0.013322	0.058926	0.016276	0.094881	0.034269	0.015244	0.014966	0.041584	0.020163	0.001197	0.051742	0.020409	0.030124	0	0.04508	NA	0.049573	0.013885	0.018369	0
H3.3K27me3K36me1	0.075253	0.032286	0.051314	0.061805	0.050691	0.055477	0.035141	0.069906	0.072745	0.081585	0.072032	0.052992	0.055793	0.004865	0	0.040459	0.064368	0.004398	0.035319	0.040522	0.02957	0.001201	0.068981	0.081269	0.084705	0.040726	0.039996	NA	0.053996	0.055731	0.061637	0.046087	0.051954	0.070742	0.052284	0.05137	0.076262	0.060665	0.048683	0.078245	0.041336	0.055078	0	0.052003	NA	0.043329	0.052447	0.067682	0.060956
H3.3K27me1K36me3	0.13085	0.109364	0.046913	0.055969	0.051678	0.054457	0	0.106099	0.070318	0.093743	0.051284	0.084506	0.066249	0	0.020215	0.062515	0.08082	0	0.056984	0.058466	0.000341	0.07577	0.072887	0.047794	0.068406	0.083492	0.114177	NA	0.052405	0.049171	0.073152	0.05079	0.005761	0.050531	0.053806	0.057485	0.096723	0.070524	0.0593	0.095903	0.058065	0.079777	0	0.099796	NA	0.084743	0.0492	0.053247	0.060197
H3.3K27me2K36me2	0.056821	0.300685	0.353755	0.288718	0.33488	0.31536	0.553266	0.000589	0.192683	0.025114	0.272802	0.139221	0.246213	0.197485	0	0.316805	0.065836	0.008549	0.118822	0.149058	0.31495	0.002734	0.233972	0.287431	0.144293	0.217911	0.07696	NA	0.302415	0.298691	0.070837	0.330696	0.012081	0.142281	0.321935	0.286016	0.071569	0.20391	0.293653	0.027564	0.256012	0.137583	0	0.036804	NA	0.031548	0.33167	0.27183	0.349891
H3.3K27me3K36me2	0.01255	0.124234	0.114257	0.104346	0.110025	0.087229	0.170946	0.000171	0.06183	8.5e-05	0.104268	0.027643	0.069984	0	0	0.105242	0.024253	0.00243	0.015296	0.025965	0.03255	0	0.073981	0.134221	0.046172	0.087636	0.001342	NA	0.089172	0.095209	0.004985	0.105832	0.000368	0.044544	0.10171	0.100665	0.024113	0.06523	0.078342	0.01684	0.069066	0.043809	0	0.0006	NA	0.009871	0.10347	0.101053	0.009579
H3.3K27ac	0	0.001467	0.000483	0.000538	0.000381	0.000909	0	0.000194	2.9e-05	4.8e-05	0.000646	0.000107	0.001196	0	0	5.5e-05	7e-05	0	6.9e-05	0	0	0	0.000105	0.000575	0.000143	0.001037	0.000171	NA	0.000909	0.000643	0	0.000397	0	8.2e-05	0.00056	0.001101	0	4.1e-05	0	0.000129	0.000535	5.2e-05	0	0	NA	0	2e-05	9.5e-05	0
H3 (41-49) unmod	1	1	1	1	1	1	0.99995	1	1	1	1	1	1	0.999983	1	1	1	1	1	1	0.999977	1	1	1	1	1	1	0.999914	1	1	1	1	1	1	1	1	NA	1	1	1	1	1	1	1	1	1	1	1	1
H3Y41ph	0	0	0	0	0	0	5e-05	0	0	0	0	0	0	1.7e-05	0	0	0	0	0	0	2.3e-05	0	0	0	0	0	0	8.6e-05	0	0	0	0	0	0	0	0	NA	0	0	0	0	0	0	0	0	0	0	0	0
H3 (54-63) unmod	0.999919	0.996779	1	0.999965	1	1	0.995937	0.999945	0.999973	1	1	1	1	0.997482	0.999308	1	1	1	1	1	0.998119	0.999974	1	0.997126	1	1	1	0.999789	1	1	1	1	1	1	1	1	1	0.999894	1	1	1	1	1	1	1	1	1	1	1
H3K56me1	0	0	0	0	0	0	9.4e-05	0	0	0	0	0	0	1.5e-05	0	0	0	0	0	0	0	0	0	0	0	0	0	0.000119	0	0	0	0	0	0	0	0	0	0	0	0	0	0	0	0	0	0	0	0	0
H3K56me2	0	0	0	0	0	0	0.003955	0	0	0	0	0	0	0.001258	0	0	0	0	0	0	0.000736	0	0	0	0	0	0	9.2e-05	0	0	0	0	0	0	0	0	0	0	0	0	0	0	0	0	0	0	0	0	0
H3K56me3	0	0	0	0	0	0	0	0	0	0	0	0	0	0	0	0	0	0	0	0	0	0	0	0	0	0	0	0	0	0	0	0	0	0	0	0	0	0	0	0	0	0	0	0	0	0	0	0	0
H3K56ac	8.1e-05	0.003221	0	3.5e-05	0	0	1.5e-05	5.5e-05	2.7e-05	0	0	0	0	0.001244	0.000692	0	0	0	0	0	0.001145	2.6e-05	0	0.002874	0	0	0	0	0	0	0	0	0	0	0	0	0	0.000106	0	0	0	0	0	0	0	0	0	0	0
H3 (73-83) unmod	0.462158	0.47777	0.55165	0.532862	0.577924	0.572251	0.644582	0.517112	0.513634	0.553456	0.555023	0.612629	0.590687	0.685448	0.48402	0.653572	0	0.985242	0.632759	0.683764	0.79337	0.560253	0.461309	0.569095	0.573317	0.736631	0.590109	0.728499	0.541246	0.070268	0.686342	0.014416	0.630425	0.986255	0	0	0.775472	0.941336	0.626987	0.578227	0	0.635555	0.184995	0.993251	0.733199	0.732187	0.559955	0.556153	0
H3K79me1	0.115952	0.284821	0.266769	0.216922	0.229206	0.24153	0.213572	0.170107	0.191203	0.241783	0.253684	0.202473	0.241631	0.187885	0.147994	0.164479	0.015165	0.007156	0.202946	0.20779	0.15382	0.161199	0.160415	0.231175	0.289094	0.166784	0.230163	0.181141	0.213474	0	0.036017	0	0.217422	0	0	0.970845	0.201333	0	0.246017	0.221886	0.97917	0.191395	0.815005	0	0.131488	0.267709	0.214732	0.195509	0.304757
H3K79me2	0.411134	0.224261	0.175707	0.240283	0.180987	0.173619	0.141768	0.303933	0.288973	0.194972	0.179782	0.172129	0.158151	0.126632	0.361789	0.166546	0	0.007602	0.14551	0.107614	0.050214	0.268104	0.366993	0.189269	0.137589	0.076052	0.165618	0.085166	0.238115	0	0.277016	0.024709	0.151625	0	0	0	0	0	0.126996	0.192756	0.000627	0.166835	0	0	0.135313	0	0.218161	0.209457	0.286206
H3K79me3	0	2.6e-05	4e-05	9.2e-05	0.000286	2.8e-05	2.9e-05	4.5e-05	3.5e-05	0	9.3e-05	0.005199	0	0	0	0	0	0	0.000643	0	0	0	0.000257	0	0	0	0	0	0	0	0	0	0	0	0	0	0	0	0	0	0	0	0	0	0	0	0.000144	0.012678	0
H3K79ac	0.010756	0.013121	0.005833	0.009842	0.011597	0.012573	4.9e-05	0.008803	0.006154	0.009789	0.011419	0.00757	0.009531	3.6e-05	0.006197	0.015403	0.984835	0	0.018143	0.000831	0.002595	0.010444	0.011026	0.010462	0	0.020532	0.014109	0.005194	0.007165	0.929732	0.000626	0.960875	0.000528	0.013745	1	0.029155	0.023195	0.058664	0	0.007131	0.020202	0.006216	0	0.006749	0	0.000104	0.007008	0.026203	0.409036
H3 (117-128) unmod	1	0.999242	0.999844	1	0.999095	0.999931	0.999733	1	1	NA	1	NA	1	0.99997	1	1	1	NA	NA	NA	0.999994	1	0.998636	1	NA	1	1	0.99992	1	0.999863	0	1	NA	NA	1	1	1	NA	1	1	0	NA	NA	NA	NA	NA	0.999675	0.999547	1
H3K122ac	0	0.000758	0.000156	0	0.000905	6.9e-05	0.000267	0	0	NA	0	NA	0	3e-05	0	0	0	NA	NA	NA	6e-06	0	0.001364	0	NA	0	0	8e-05	0	0.000137	0	0	NA	NA	0	0	0	NA	0	0	1	NA	NA	NA	NA	NA	0.000325	0.000453	0
H4 (4-17) unmod	0.652346	0.545353	0.477969	0.500829	0.453767	0.487913	0.512081	0.593773	0.600872	0.606683	0.615027	0.604828	0.574495	0.579212	0.605317	0.538251	0.682556	0.593192	0.530382	0.578749	0.137012	0.547832	0.509645	0.593685	0.575977	0.515477	0.628495	0.150359	0.506683	0.551255	0.649099	0.554736	0.675179	0.627864	0.612515	0.613774	0.696636	0.643522	0.612728	0.603602	0.600261	0.638045	0.692459	0.636089	0.657798	0.648709	0.567634	0.526781	0.635135
H4K5ac	0.008027	0.008681	0.011391	0.009175	0.008893	0.010514	0.011289	0.010348	0.008863	0.010537	0.009008	0.008367	0.00953	0.013982	0.010304	0.008567	0.011741	0.004707	0.006312	0.006496	0.032039	0.009146	0.009008	0.009943	0.006454	0.009646	0.009366	0.040712	0.011831	0.009936	0.011354	0.010976	0.006997	0.011464	0.013544	0.013226	0.011633	0.011476	0.00783	0.010464	0.009266	0.010504	0.008885	0.009708	0.005491	0.008581	0.01303	0.01206	0.011149
H4K8ac	0.012152	0.008238	0.015051	0.014715	0.015153	0.012214	0.004277	0.01254	0.012651	0.013923	0.013813	0.012893	0.012515	0.002244	0.015519	0.011054	0.014177	0.009749	0.012504	0.008897	0.000418	0.013284	0.015321	0.014111	0.012763	0.010642	0.012937	0.009176	0.015776	0.01527	0.014153	0.015224	0.014909	0.016024	0.012442	0.017493	0.015275	0.016928	0.013147	0.015703	0.016275	0.013929	0.021635	0.015599	0.007856	0.015229	0.01789	0.017438	0.016828
H4K12ac	0.010595	0.010838	0.014727	0.011969	0.014384	0.014267	0.022394	0.01377	0.013838	0.014616	0.012478	0.012533	0.012554	0.030815	0.017701	0.013349	0.021456	0.010048	0.01285	0.013445	0.07389	0.013425	0.015355	0.016247	0.014861	0.015796	0.014966	0.066132	0.014761	0.013684	0.014602	0.016887	0.013842	0.013565	0.01966	0.023784	0.018548	0.01857	0.015081	0.019514	0.018107	0.014695	0.026697	0.02016	0.020415	0.018377	0.019599	0.0205	0.020627
H4K16ac	0.24723	0.253322	0.356441	0.351304	0.389867	0.35265	0.345442	0.278226	0.268088	0.277906	0.260385	0.277264	0.289324	0.278785	0.303163	0.330894	0.163012	0.307296	0.349481	0.304517	0.55652	0.329831	0.353621	0.281882	0.295391	0.344463	0.232631	0.48674	0.328306	0.289078	0.208134	0.284457	0.196152	0.228872	0.205881	0.206287	0.161824	0.193679	0.272135	0.236153	0.224677	0.204839	0.173906	0.214506	0.240898	0.184007	0.253046	0.311959	0.216501
H4K5acK8ac	0.001309	0.002226	0.00256	0.002421	0.002007	0.001954	0.001564	0.001834	0.001959	0.001703	0.002134	0.001528	0.002141	0.001612	0.001022	0.001567	0.001604	0	0.000949	0.000358	0.003012	0.0011	0.001993	0.00244	0.001181	0.001518	0.001377	0.003362	0.001907	0.00234	0.001722	0.002119	0.001177	0.001842	0.002438	0.002828	0.002008	0.002347	0.001203	0.002003	0.002031	0.001945	0.000908	0.001018	0	0.001752	0.002334	0.001947	0.001719
H4K5acK12ac	0.001947	0.004425	0.003014	0.003335	0.002943	0.002723	0.005672	0.003335	0.003054	0.002696	0.00285	0.003012	0.00384	0.006961	0.001737	0.004729	0.00433	0.003064	0.002317	0.001831	0.019059	0.002694	0.002709	0.003402	0.002341	0.006167	0.003384	0.025128	0.003581	0.004084	0.004079	0.002765	0.003744	0.003538	0.005578	0.004666	0.004078	0.004308	0.002831	0.004889	0.004303	0.004115	0.004169	0.005703	0.00284	0.004657	0.005053	0.002872	0.00296
H4K5acK16ac	0.010148	0.025265	0.017746	0.015844	0.015983	0.016857	0.011875	0.015233	0.016474	0.012832	0.011239	0.009779	0.012779	0.008597	0.00508	0.012467	0.01293	0.008729	0.01253	0.011529	0.014153	0.010369	0.011528	0.009156	0.011417	0.013234	0.011713	0.008743	0.014903	0.014317	0.012238	0.015005	0.012697	0.013548	0.014623	0.013641	0.010742	0.013484	0.0074	0.011641	0.014242	0.01325	0.006105	0.009231	0.003712	0.012585	0.013198	0.012636	0.010922
H4K8acK12ac	0.000232	0.000461	0.00051	0.000466	0.00044	0.000418	0.000107	0.000743	0.000692	0.000649	0.000595	0.000508	0.000764	0	0.00026	0.000634	0.00084	1e-06	0.000651	0.000892	0	0.000351	0.00052	0.000875	0.000639	0.000647	0.000476	4e-06	0.000525	0.000825	0.000447	0.000672	0.000602	0.00049	0.001274	0.00146	0.000749	0.0012	0.011352	0.000881	0.000848	0.000634	0.001629	0.001014	0.001184	0.00137	0.000637	0.000694	0.00035
H4K8acK16ac	0.017792	0.041134	0.032588	0.028836	0.029731	0.030552	0.025474	0.020809	0.021741	0.015916	0.022479	0.01935	0.023683	0.025677	0.009311	0.022055	0.024272	0.024416	0.019449	0.021175	0.057716	0.023861	0.023264	0.022766	0.022771	0.022597	0.023225	0.067327	0.0298	0.029914	0.023917	0.026295	0.022348	0.024331	0.030401	0.027085	0.019919	0.022924	0.014365	0.024716	0.028734	0.025155	0.019598	0.025492	0.017724	0.027814	0.029023	0.024563	0.02209
H4K12acK16ac	0.024925	0.071304	0.044944	0.04102	0.043417	0.043676	0.033647	0.031773	0.033457	0.026031	0.032765	0.031706	0.038468	0.025956	0.015741	0.040548	0.040405	0.031195	0.03491	0.035824	0.056276	0.032998	0.036159	0.030904	0.036108	0.04305	0.04061	0.086902	0.043283	0.042291	0.038013	0.04233	0.037643	0.035418	0.050522	0.044706	0.034769	0.040656	0.022456	0.041605	0.050927	0.044405	0.030705	0.040448	0.030679	0.046325	0.047541	0.040721	0.03663
H4K5acK8acK12ac	0.001638	0.00134	0.002442	0.001047	0.001406	0.001244	0.001733	0.00117	0.00116	0.000847	0.001307	0.004263	0.001253	0.001903	0.000341	0.001099	0.005915	0.007527	0.009514	0.016125	0.003774	0.000475	0.000556	0.001395	0.005305	0.000559	0.00247	0.004328	0.003235	0.004877	0	0.002614	0	0.00274	0.004854	0.003816	0.002975	0.004255	0.006048	0.00105	0.002808	2.8e-05	0	0	0	0.000305	0.004284	0.001536	0.001836
H4K5acK8acK16ac	0.003067	0.005239	0.003443	0.003357	0.00383	0.004397	0.004765	0.002974	0.003052	0.002978	0.002749	0.001789	0.002796	0.004897	0.002951	0.002431	0.00176	7.6e-05	9.6e-05	0.000163	0.010299	0.003754	0.003419	0.002373	0.003767	0.002767	0.00407	0.007452	0.004697	0.001663	0.002559	0.004124	7.3e-05	0.00221	0.003007	0.005374	0.00415	0.003412	1e-06	0.003546	0.004332	0.000837	0	0	0	3e-06	0.002708	0.005113	0.001764
H4K5acK12acK16ac	0.001995	0.004873	0.00296	0.002798	0.002988	0.003434	0.004145	0.00294	0.002772	0.003037	0.002226	0.001988	0.00315	0.003487	0.002829	0.002722	0.002221	0	0.000155	0	0.006167	0.00252	0.003317	0.002093	0	0.003034	0.002826	0.009172	0.002398	0.000272	0.000524	0.001733	0.000528	0.000949	0.001836	0.001452	0.002716	0.000896	0	0.000609	0.002849	0.000992	0	0	0	0	0.00037	0.002494	0.002905
H4K8acK12acK16ac	0.006597	0.011999	0.008452	0.007436	0.008599	0.0091	0.009944	0.007138	0.007194	0.006724	0.006452	0.007012	0.007716	0.009462	0.007187	0.00683	0.011796	0	0.005578	0	0.019461	0.00829	0.008022	0.006066	0.008364	0.006509	0.007801	0.022647	0.011393	0.016747	0.014835	0.013333	0.013943	0.013853	0.015857	0.01522	0.01024	0.017234	0.010019	0.018107	0.015922	0.021658	0.013305	0.020966	0.011403	0.026424	0.017289	0.010955	0.01408
H4K5acK8acK12acK16ac	0	0.005302	0.005763	0.00545	0.006591	0.008089	0.005591	0.003395	0.004135	0.002921	0.004492	0.003177	0.004992	0.006408	0.001536	0.002802	0.000982	0	0.002322	0	0.010203	7e-05	0.005567	0.002662	0.00266	0.003892	0.003653	0.011818	0.006921	0.003447	0.004323	0.006729	0.000168	0.003289	0.005568	0.005186	0.003739	0.005111	0.003406	0.005517	0.00442	0.00497	0	6.5e-05	0	0.00386	0.006364	0.00773	0.004504
H4 (20-23) unmod	0.000575	0	0.0011	0.000715	0.001209	0.001342	0.00432	0.000422	0.000486	0.00093	0.000818	0.000659	0.000705	0.009157	0	0.00621	0.005864	0	0.000854	4.4e-05	0.011933	0	0	0.001514	0	0.013027	3.7e-05	0.00858	0.002002	0.005514	0.011608	0.002966	0.005096	0.002199	0.004383	0.004517	0.005637	0.00875	0	0.009503	0.004913	0.010207	0.988146	0.022285	0.059772	0.007167	0.004319	2.4e-05	0.016669
H4K20me1	0.089215	0.117441	0.111768	0.085226	0.0928	0.102787	0.099157	0.076908	0.073012	0.101896	0.078419	0.099739	0.077508	0.053582	0.202034	0.079859	0.126967	0.102517	0.105964	0.112228	0.115234	0.103296	0.072219	0.085151	0.104047	0.113443	0.083991	0.407435	0.107543	0.074117	0.099238	0.128343	0.112515	0.062171	0.117578	0	0	0	0.113589	0	0.082063	0.129908	0	0.107141	0.192403	0.089167	0.094356	0.105116	0.983331
H4K20me2	0.768597	0.712161	0.716829	0.717881	0.712563	0.718289	0.738169	0.759368	0.758881	0.768944	0.715505	0.741388	0.745335	0.776641	0.693592	0.759671	0.867168	0.751952	0.701197	0.716928	0.691744	0.774891	0.728178	0.683576	0.727769	0.755392	0.786333	0.488921	0.742018	0.775631	0.748038	0.868691	0.725062	0.771523	0.87804	0.995483	0.960424	0.99125	0.745862	0.837852	0.758317	0.859885	0.011854	0.737044	0.687795	0.73497	0.742418	0.722964	0
H4K20me3	0.141613	0.170398	0.170303	0.196179	0.193428	0.177583	0.15799	0.163303	0.167621	0.12823	0.205257	0.158213	0.176451	0.159673	0.104375	0.15426	0	0.145532	0.191985	0.1708	0.181087	0.121813	0.199603	0.22976	0.168184	0.118138	0.129639	0.095064	0.148437	0.144738	0.141116	0	0.157327	0.164108	0	0	0.033939	0	0.140549	0.152645	0.154708	0	0	0.133529	0.06003	0.168697	0.158907	0.171895	0
H4K20ac	0	0	0	0	0	0	0.000365	0	0	0	0	0	0	0.000946	0	0	0	0	0	0	2e-06	0	0	0	0	0	0	0	0	0	0	0	0	0	0	0	0	0	0	0	0	0	0	0	0	0	0	0	0
H4 (24-35) unmod	1	1	1	1	1	1	1	1	1	1	1	1	1	1	1	1	1	1	1	1	1	1	1	1	1	1	1	1	1	1	1	1	1	1	1	1	1	1	1	1	1	1	1	1	1	1	1	1	1
H4 (40-45) unmod	0.999997	0.998153	0.998623	0.998769	0.999754	0.998641	0.999996	1	0.999034	0.999996	0.999581	0.999645	0.99927	0.995988	1	0.998966	0.999739	1	0.999831	0.999965	0.999961	1	1	0.999591	0.999674	0.998835	1	0.999944	0.998741	0.999112	0.999984	0.999336	0.999646	0.999124	0.999381	0.999085	0.999992	0.999696	0.999451	0.999501	0.999411	0.999835	1	0.999986	1	0.999969	0.999968	0.999988	0.998913
H4K44ac	3e-06	0.001847	0.001377	0.001231	0.000246	0.001359	4e-06	0	0.000966	4e-06	0.000419	0.000355	0.00073	0.004012	0	0.001034	0.000261	0	0.000169	3.5e-05	3.9e-05	0	0	0.000409	0.000326	0.001165	0	5.6e-05	0.001259	0.000888	1.6e-05	0.000664	0.000354	0.000876	0.000619	0.000915	8e-06	0.000304	0.000549	0.000499	0.000589	0.000165	0	1.4e-05	0	3.1e-05	3.2e-05	1.2e-05	0.001087
H4 (79-92) unmod	1	1	1	1	1	1	1	1	1	1	1	NA	1	1	1	1	1	NA	NA	NA	1	1	1	1	NA	1	1	1	1	1	1	1	1	1	1	1	1	1	1	1	1	1	1	NA	NA	1	1	1	1
H1.1 (1-35)	0	0.000134	0	0	0	0	0	0	0	0	0	0	0	0	0	0.006013	0	0	0	0	0	0	0	0	0	0.00207	0	0	0	0	0	0	0	0	0	0	0	0	0	0	0	0	0	0	0	0	0	0	0
H1.2 (1-35)	0	0.000948	0.040899	0.013028	0.001538	0.000141	0.000336	0.000545	0.000785	0	0.001265	0	0.001291	0.000297	0	0.021031	0	0	0	0	0.000257	0	0	0.001412	0	0.058534	0	0.000457	0.000508	0	0	0.00048	0	0	0	0	0	0	0	0	0	0	0	0	0	0	0	0	0
H1.3 (1-35)	0.333907	0.898645	0.118489	0.789715	0.187168	0.958994	0.865485	0.798397	0.35666	0.030907	0.289441	0.02886	0.233315	0.991005	0.997712	0.788526	0	0.838452	0.081579	0.07428	0.987659	0.99906	0.432465	0.142159	0.861222	0.156767	0.965709	0.98195	0.71876	0.527491	0.186164	0.447081	0.179624	0.909797	0.577102	0.093615	0.053795	0.030086	0.476197	0.122498	0.319652	0.102365	1	0.051641	0	0.101554	0.143288	0.084812	0.067235
H1.4 (1-35)	0.666093	0.069814	0.838453	0.170104	0.776051	0.040491	0.091508	0.201058	0.642555	0.969093	0.707728	0.97114	0.763716	0.005444	0.002288	0.146599	0.886462	0.161548	0.918421	0.92572	0.000297	0.00094	0.567535	0.850442	0.138778	0.61943	0.033646	0	0.251452	0.472509	0.813836	0.443673	0.820376	0.090203	0.422898	0.906385	0.943764	0.968391	0.523803	0.877502	0.680348	0.890501	0	0.948359	0	0.898446	0.856712	0.912495	0.932765
H1.5 (1-35)	0	0.030458	0.002158	0.027152	0.035242	0.000374	0.042671	0	0	0	0.001567	0	0.001678	0.003253	0	0.037832	0.113538	0	0	0	0.011786	0	0	0.005987	0	0.1632	0.000645	0.017594	0.02928	0	0	0.108766	0	0	0	0	0.002441	0.001524	0	0	0	0.007135	0	0	0	0	0	0.002693	0
H1.1 (54-81)	0.029	0.038389	0.154112	0.063719	0.073361	0.03129	0.000368	0.020415	0.036343	0.016905	0.013876	0.03788	0.02596	0.001311	0.025151	0.053426	0.03828	0.012641	0.004698	0	0.014294	0.03308	0.055587	0.01929	0.002715	0.017607	0.004149	0.002409	0.076435	0.073175	0.003006	0.033449	0.003249	0.055139	0.07878	0.060756	0.053984	0.083566	0.007242	0.172099	0.119085	0.09148	0.011383	0	0	0.051136	0.156793	0.066861	0.083308
H1.v234 (54-81)	0.316538	0.290768	0.108596	0.31825	0.067879	0.443704	0.028507	0.560952	0.402563	0.424108	0.376414	0.139579	0.329323	0.241827	0.673361	0.103129	0.10107	0	0.006426	0.020776	0.490546	0.580156	0.416116	0.418172	0.011262	0.322392	0.042167	0.577105	0.011503	0.000413	0	0.034003	0.018563	0.023293	0.000574	0.000286	0.01604	0.000908	0.012848	0.00074	0.007641	0.021388	0	0.003812	0.171109	0.019727	0.016006	0.047146	0.040834
H1.5 (54-81)	0.625462	0.639124	0.663027	0.55954	0.785399	0.500571	0.970964	0.398219	0.529901	0.542082	0.595833	0.784661	0.618757	0.752272	0.276338	0.797269	0.822369	0.974719	0.984179	0.979224	0.494071	0.353683	0.477686	0.543248	0.983309	0.644336	0.949535	0.420486	0.847342	0.837857	0.993988	0.899099	0.97494	0.866429	0.855319	0.878202	0.885103	0.857812	0.972667	0.757667	0.788316	0.758476	0.977234	0.996188	0.828891	0.878	0.74732	0.844111	0.803855
H1.T (54-81)	0.029	0.031719	0.074266	0.058492	0.073361	0.024435	0.000161	0.020415	0.031192	0.016905	0.013876	0.03788	0.02596	0.00459	0.025151	0.046176	0.03828	0.012641	0.004698	0	0.001089	0.03308	0.050612	0.01929	0.002715	0.015665	0.004149	0	0.06472	0.088556	0.003006	0.033449	0.003249	0.055139	0.065328	0.060756	0.044873	0.057714	0.007242	0.069493	0.084957	0.128657	0.011383	0	0	0.051136	0.079881	0.041881	0.072004
H2A.1 (36-42) unmod	1	0.999192	0.998635	0.998764	0.998722	0.999029	0.999995	1	0.999024	0.999989	0.999185	0.999957	0.998937	0.999995	1	0.998911	1	0.999745	1	1	0.999979	1	0.999973	0.998561	1	0.999008	1	0.999372	0.998926	0.99997	0.999971	0.999281	1	0.999965	0.999215	0.9987	1	0.999613	0.999972	0.999971	0.999291	1	1	1	1	1	0.999955	0.999378	1
H2A.1K36ac	0	0.000808	0.001365	0.001236	0.001278	0.000971	5e-06	0	0.000976	1.1e-05	0.000815	4.3e-05	0.001063	5e-06	0	0.001089	0	0.000255	0	0	2.1e-05	0	2.7e-05	0.001439	0	0.000992	0	0.000628	0.001074	3e-05	2.9e-05	0.000719	0	3.5e-05	0.000785	0.0013	0	0.000387	2.8e-05	2.9e-05	0.000709	0	0	0	0	0	4.5e-05	0.000622	0
H2A.3 (36-42) unmod	1	0.999971	1	1	0.999971	1	1	1	0.999981	1	1	1	1	0.99989	1	0.999987	1	1	1	1	1	1	1	1	1	0.999983	1	1	0.999976	1	1	1	1	0.999985	0.999987	1	1	1	1	1	1	1	1	1	1	1	0.999974	1	1
H2A.3K36ac	0	2.9e-05	0	0	2.9e-05	0	0	0	1.9e-05	0	0	0	0	0.00011	0	1.3e-05	0	0	0	0	0	0	0	0	0	1.7e-05	0	0	2.4e-05	0	0	0	0	1.5e-05	1.3e-05	0	0	0	0	0	0	0	0	0	0	0	2.6e-05	0	0
H2A.X (36-42) unmod	1	0.999002	1	0.999943	1	0.999952	0.999633	1	0.999879	1	0.999971	1	0.999955	0.99691	1	0.999893	1	1	1	1	1	1	1	1	1	1	1	1	1	1	1	1	1	1	1	1	1	1	1	1	1	1	1	1	1	1	0.999989	0.999984	0.999891
H2A.XK36ac	0	0.000998	0	5.7e-05	0	4.8e-05	0.000367	0	0.000121	0	2.9e-05	0	4.5e-05	0.00309	0	0.000107	0	0	0	0	0	0	0	0	0	0	0	0	0	0	0	0	0	0	0	0	0	0	0	0	0	0	0	0	0	0	1.1e-05	1.6e-05	0.000109
H2A.1 (4-11) unmod	0.97921	0.952947	0.909279	0.922826	0.911172	0.913081	0.902325	0.964224	0.953522	0.975139	0.959143	0.922598	0.915224	0.903448	0.975792	0.961568	0.955486	0.968569	0.950586	0.954997	0.898479	0.987436	0.953457	0.964804	0.928835	0.956457	0.974732	0.916441	0.91271	0.908566	0.946811	0.918702	0.952347	0.929413	0.915002	0.909192	0.940377	0.921389	0.905582	0.945815	0.929843	0.965957	0.967578	0.963044	0.980287	0.959718	0.914639	0.910621	0.913449
H2A.1K5ac (4-11)	0.01332	4.1e-05	0.058953	0.049677	0.058842	0.05146	0.004204	0.015735	0.034799	0.011822	0.021269	5.4e-05	0.055714	0.002993	0.01213	0.028857	2.9e-05	0.013995	0.027054	3.3e-05	0.047666	0.006638	0.020842	0.016941	4.8e-05	0.034431	1.6e-05	0.031877	0.059346	0.063671	0.034904	0.055028	0.031301	0.04832	0.055886	0.061827	0.038008	0.056353	7.3e-05	0.034131	0.048624	2.2e-05	0.024499	0.019707	0.013367	0.022603	0.057589	0.058898	0.059555
H2A.1K9ac	0.002531	0.040682	0.006495	0.006544	0.00633	0.006414	0.073362	0.002069	0.004453	0.001639	0.00276	0.053962	0.005947	0.078794	0.001247	0.003458	0.029219	0.008386	0.008992	0.032673	0.036145	0.000514	0.002884	0.002728	0.047924	0.004534	0.016245	0.035144	0.005286	0.007007	0.003069	0.005699	0.003456	0.004358	0.006122	0.005119	0.002868	0.005661	0.073424	0.003051	0.004118	0.022345	7e-05	0.005802	0.006346	0.002641	0.004347	0.005899	0.004195
H2A.1K5acK9ac	0	0.001628	0.001078	0.000609	0.000468	0.001254	0.001634	1.6e-05	0.000596	0	9.1e-05	0.000199	0.000703	0.001006	0	0.000275	0.000283	0	6e-06	0	0.001272	0	0	3e-06	7.3e-05	0.000393	0	0.000976	0.00094	0.000845	5e-06	0.000852	7e-06	0.000518	0.001062	0.000689	0.000295	0.000252	0.000768	0.000325	0.000383	0	0	0	0	0	0.000582	0.000961	0.00041
H2A.1K9me1	0.00098	0.000678	0.005022	0.004203	0.004496	0.006428	0.009197	0.003976	0.001024	0.002782	0.003363	0.005216	0.004569	0.008341	0.002338	0.000857	0.002878	9e-06	0.002367	0.002145	0.00162	0.001064	0.004525	0.003248	0.005004	0.000639	0.001935	0.001162	0.004081	0.003987	0.002861	0.00397	0.001838	0.003234	0.004771	0.004606	0.003786	0.00337	0.003876	0.003639	0.003255	0.002325	0.002016	0.002701	0	0.00299	0.004693	0.004623	0.004098
H2A.1K5me1	0.003959	0.004024	0.019173	0.016142	0.018691	0.021363	0.009278	0.013979	0.005606	0.008618	0.013374	0.017972	0.017841	0.005418	0.008493	0.004986	0.012105	0.009041	0.010995	0.010152	0.014819	0.004347	0.018293	0.012276	0.018116	0.003546	0.007072	0.014399	0.017637	0.015923	0.012351	0.015748	0.011052	0.014157	0.017157	0.018566	0.014666	0.012975	0.016276	0.013039	0.013777	0.009351	0.005837	0.008746	0	0.012047	0.01815	0.018998	0.018295
H2A.J (4-11) unmod	0.185647	0.030017	0.192936	0.176248	0.221781	0.215112	0.087936	0.18025	0.06363	0.22188	0.193876	0.197213	0.161018	0.090459	0.250493	0.065157	0.157498	0.154972	0.186553	0.181026	0.071474	0.210852	0.247131	0.228625	0.237918	0.051924	0.223782	0.353243	0.195504	0.16206	0.150021	0.190902	0.157467	0.133069	0.200848	0.179967	0.175563	0.175347	0.133292	0.171746	0.180607	0.199376	0.137098	0.191145	0.065628	0.177691	0.213022	0.221408	0.220066
H2A.JK5ac	0.002653	0.002343	0.014786	0.012362	0.01403	0.016671	0.008728	0.010513	0.003659	0.006164	0.010124	0.014465	0.014474	0.004833	0.00598	0.002966	0.008632	0.005243	0.00793	0.007189	0.010674	0.003373	0.013059	0.008245	0.013747	0.001836	0.00486	0.009153	0.013175	0.011273	0.009663	0.01136	0.007725	0.009948	0.012179	0.013216	0.010941	0.008969	0.012991	0.009102	0.009474	0.005623	0.004297	0.005306	0	0.007284	0.012629	0.014626	0.014044
H2A.JK9ac	0.001434	0.002406	0.00603	0.00529	0.005223	0.006203	0.006795	0.004387	0.002738	0.002641	0.003624	0.005156	0.005276	0.007113	0.002247	0.002674	0.003987	0.002579	0.003329	0.003221	0.003341	0.000928	0.004234	0.003892	0.004688	0.002291	0.002247	0.008158	0.005046	0.004724	0.003396	0.005036	0.002997	0.004861	0.005257	0.005796	0.004023	0.004528	0.00461	0.004522	0.004503	0.003386	0.002158	0.002977	0	0.003195	0.004623	0.004887	0.003945
H2A.JK5acK9ac	0.810219	0.962562	0.782293	0.800689	0.756556	0.760812	0.801987	0.800137	0.929773	0.753155	0.787876	0.780668	0.818247	0.873325	0.741173	0.928258	0.823895	0.837123	0.801043	0.808478	0.875013	0.784847	0.735576	0.754249	0.740636	0.943134	0.769081	0.522868	0.776984	0.746473	0.829287	0.783339	0.792184	0.805024	0.742401	0.763106	0.794728	0.785642	0.790908	0.786947	0.781537	0.760101	0.795347	0.6968	0.895741	0.668804	0.707205	0.752248	0.750615
H2A.JK9me1	0	0.001089	0.002603	0.001549	0.001981	0.000394	0.042445	0.000624	2.4e-05	0.000183	0.001125	0.0007	1e-06	0.000827	0	5.2e-05	0	0	1e-06	0	0.001213	0	0	0.000523	0.000814	5.4e-05	0	0.032727	9e-06	0.000532	0.001752	0.002484	0	0.000424	0.000476	0	0	0	0.005774	2.8e-05	0	3.2e-05	0	0.000706	0	0.0011	0.013469	0.003985	0
H2A.JK5me1	4.7e-05	0.001583	0.001352	0.003862	0.000429	0.000809	0.052109	0.004089	0.000175	0.015978	0.003375	0.001799	0.000984	0.023442	0.000107	0.000892	0.005988	8.2e-05	0.001143	8.6e-05	0.038285	0	0	0.004467	0.002197	0.000761	3e-05	0.073852	0.009282	0.074938	0.00588	0.006878	0.039626	0.046674	0.038839	0.037914	0.014745	0.025515	0.052426	0.027656	0.02388	0.031481	0.0611	0.103066	0.038631	0.141926	0.049052	0.002845	0.01133
H2A.X (4-11) unmod	0.800447	0.718156	0.772135	0.773405	0.758018	0.778669	0.798608	0.827041	0.738207	0.818838	0.757948	0.776566	0.730749	0.765593	0.782049	0.739915	0.768344	0.537225	0.737807	0.662389	0.902158	0.578079	0.719635	0.760891	0.763885	0.739528	0.912748	0.890626	0.81608	0.370809	0.695664	0.736383	0.893115	0.823345	0.841531	0.850302	0.862777	0.511609	0.756171	0.396999	0.785555	0.571279	0.396085	0.351894	0.241418	0.674127	0.814081	0.834231	0.681327
H2A.XK5ac	0.115971	0.202887	0.154078	0.158703	0.170319	0.157076	0.01078	0.11233	0.153931	0.13012	0.157196	0.163236	0.185592	0.036019	0.147923	0.182385	0.135992	0.062486	0.198123	0.068357	0.00359	0.345833	0.143618	0.152265	0.191956	0.187213	0.057613	0.002699	0.130773	0.042116	0.075385	0.091177	0.064119	0.119442	0.09425	0.106106	0.097733	0.058252	0.141714	0.039588	0.098616	0.075338	0.007481	0.028913	0.039111	0.052317	0.085621	0.125769	0.089785
H2A.XK9ac	0.058508	0.074373	0.071222	0.063877	0.067247	0.062247	0.190229	0.060403	0.107707	0.048066	0.083615	0.048203	0.078871	0.190036	0.070027	0.077327	0.068086	0.332666	0.049613	0.198112	0.093602	0.075008	0.045051	0.082883	0.036266	0.073212	0.023696	0.10144	0.042596	0.022209	0.033606	0.036669	0.032549	0.048389	0.033212	0.034887	0.031483	0.020951	0.036517	0.022617	0.042912	0.03608	0.026187	0.037683	0.043469	0.026849	0.032087	0.036059	0.030213
H2A.XK5acK9ac	0	3e-05	0	0	0	0	8.3e-05	0	9.1e-05	0	0	0	0	0.007552	0	4e-06	0	0	6e-06	0	1.5e-05	0	0	0	0	0	0	0.004738	0	5e-06	0	0	0	0	0	0	0	0	6e-06	0	0	0	0	0	0	0	0	0	0
H2A.XK9me1	0	0.004522	5.5e-05	0.000164	4e-06	2.8e-05	0.000122	0	1.8e-05	0.000133	1e-06	0.005377	3.2e-05	1e-06	0	2.7e-05	0	0	0.000711	0.018992	0.000317	0	0.000346	6.4e-05	0.00027	0	0.000191	0.000251	1.1e-05	0.005458	0	0	0	0	0.008828	0	8e-06	0.005534	0.015556	0.005992	0	0	0	0	0	0	0	8e-05	0
H2A.XK5me1	0.025074	3.3e-05	0.00251	0.003852	0.004412	0.001981	0.000178	0.000226	4.5e-05	0.002843	0.00124	0.006618	0.004756	0.000799	0	0.000341	0.027578	0.067623	0.01374	0.052149	0.000317	0.001081	0.09135	0.003897	0.007622	4.8e-05	0.005752	0.000247	0.01054	0.559403	0.195345	0.13577	0.010217	0.008824	0.022179	0.008705	0.007999	0.403652	0.050036	0.534804	0.072917	0.317303	0.570247	0.58151	0.676002	0.246707	0.068211	0.00386	0.198676
H2A.1 (1-11) unmod	0.005705	0.10508	0.134315	0.100003	0.062968	0.084032	0.915126	0.003638	0.058251	0.004255	0.049274	0.054056	0.042628	0.959877	0	0.047122	0.051778	0.00953	0.083988	0.063028	0.990304	0	0.009639	0.100461	0.044674	0.126191	0.005111	0.008689	0.05283	0.040459	0.005127	0.072691	0.000515	0.025278	0.060098	0.041132	0.013711	0.025745	0.04143	0.022964	0.02974	0.008843	0	0.016729	0	0.010564	0.065701	0.056183	0.026859
H2A.1S1ac	0.180667	0.02787	0.051145	0.053943	0.075674	0.055748	0.083837	0.091106	0.073837	0.051949	0.06287	0.09687	0.049807	0.039652	0	0.074246	0.057873	0	0.182074	0.166351	0.009194	0.289619	0.125352	0.062302	0.160814	0.051213	0.195599	0.98915	0.132491	0.096405	0.139524	0.102491	0.073084	0.078169	0.112681	0.116713	0.068454	0.084549	0.066366	0.071038	0.077747	0.205969	0	0.218108	0	0.077921	0.114898	0.117946	0.076822
H2A.1K5ac (1-11)	0.813628	0.86705	0.81454	0.846054	0.861358	0.860221	0.001037	0.905256	0.867913	0.943796	0.887856	0.849074	0.907565	0.000471	1	0.878632	0.89035	0.99047	0.733938	0.770621	0.000502	0.710381	0.865009	0.837237	0.794512	0.822596	0.79929	0.002161	0.814679	0.863137	0.855349	0.824817	0.926401	0.896553	0.827221	0.842155	0.917835	0.889706	0.892203	0.905998	0.892513	0.785188	1	0.765164	1	0.911515	0.819401	0.82587	0.896319
H2A.Z.2 (1-19) unmod	0.941063	0.827063	0.872042	0.884675	0.889955	0.871483	0.913122	0.906024	0.887538	0.935363	0.886856	0.90931	0.875476	0.921685	0.999061	0.89214	0.31867	0.994336	0.902573	0.959237	0.906436	0.986578	0.922198	0.927765	0.952759	0.852017	0.95518	0.908376	0.853563	0.916018	0.922567	0.896453	0.997132	0.884438	0.118022	0.132784	0.894138	0.230013	0.929579	0.923763	0.926463	0.901689	1	0.955163	NA	0.958178	0.911234	0.906774	0.911305
H2A.Z.2K4ac	0.040401	0.086421	0.06997	0.067757	0.058485	0.072153	0.025673	0.053004	0.069624	0.042915	0.077348	0.051789	0.068505	0.01473	0.000462	0.060464	0.263521	0	0.049492	0.002675	0.016705	0.00895	0.039769	0.039567	0.03666	0.082768	0.029039	0.021031	0.090676	0.078651	0.036313	0.098986	0.001259	0.070207	0.591956	0.408371	0.062946	0.261346	0.051455	0.050197	0.05903	0.049992	0	0.003196	NA	0	0.05823	0.050023	0.040618
H2A.Z.2K7ac	0	0.033508	0.024589	0.027343	0.023544	0.033988	0	0.020721	0.016387	0.010411	0.022292	0	0.024016	0.006729	0.000476	0.020573	0	0	0	0	0.005029	0.002205	0.015711	0.013094	0	0.029513	0.000688	2.3e-05	0.037953	0.004422	0.000684	0	0	0.000329	0.15048	0.078764	0	0.076509	0	0.019313	0.00637	0	0	0	NA	0	0.014295	0.029797	0.011122
H2A.Z.2K11ac	0.017933	0.030578	0.013425	0.009666	0.021517	0.016609	0.054325	0.015777	0.009113	0.008249	0.008686	0.037623	0.017735	0.047222	0	0.013618	0.378794	0.005664	0.047934	0.038088	0.067373	0.002226	0.019767	0.011586	0.009712	0.017979	0.015092	0.064913	0.000158	0	0.040436	0	0.001609	0.02523	0.026168	0.217649	0.033293	0.42508	0.014996	0.000297	0.005515	0.03853	0	0.041641	NA	0.025765	0.009593	0.011759	0.036955
H2A.Z.2K15ac	0	0.005321	0.005131	0.005032	0.005909	0.005054	0.006221	0.003226	0.003148	0.002047	0.004024	0	0.002401	0.008619	0	0.002023	0	0	0	0	0.00416	4e-05	0.001397	0.003171	0	0.004769	0	0.00541	0.002985	6.8e-05	0	0	0	0.003319	0.033292	0.032927	0.009622	0.007051	0.003971	0.00643	0.002622	0.000101	0	0	NA	0.016057	0.006649	0.001221	0
H2A.Z.2K4acK7ac	0.000603	0.008669	0.013707	0.005304	0.00059	0.000636	0.000384	0.001243	0.01419	0.001015	0.000793	0.0004	0.011826	0.000868	0	0.011056	0	0	0	0	0	0	0.000127	0.001355	0.00087	0.01276	0	9.4e-05	0.014248	0.000775	0	0.004408	0	0.016425	0.074255	0.129364	0	0	0	0	0	0.00939	0	0	NA	0	0	0.000426	0
H2A.Z.2K4acK11ac	0	0.003749	0	0	0	0	0	0	0	0	0	0	0	1.1e-05	0	8.3e-05	0	0	0	0	0.000262	0	0.00027	0.00104	0	0	0	0.000153	0	0	0	0	0	0	0	0	0	0	0	0	0	0	0	0	NA	0	0	0	0
H2A.Z.2K4acK15ac	0	0.000435	0	0	0	0	0	0	0	0	0	0	0	0	0	0	0	0	0	0	0	0	0	7e-06	0	0	0	0	0	0	0	0	0	0	0	0	0	0	0	0	0	0	0	0	NA	0	0	0	0
H2A.Z.2K7acK11ac	0	0.001362	0	0	0	0	8.3e-05	0	0	0	0	0.000877	0	2.5e-05	0	1.1e-05	0.039015	0	0	0	0	0	0.000116	0.00181	0	0	0	0	0.000416	0	0	0	0	0	0	0	0	0	0	0	0	0.000299	0	0	NA	0	0	0	0
H2A.Z.2K7acK15ac	0	2e-06	0	0	0	0	0	0	0	0	0	0	0	0	0	1.9e-05	0	0	0	0	0	0	0	0.000604	0	0	0	0	0	0	0	0	0	0	0	0	0	0	0	0	0	0	0	0	NA	0	0	0	0
H2A.Z.2K11acK15ac	0	0.002892	0.001135	0.000223	0	7.7e-05	0.000193	7e-06	0	0	1e-06	0	4.1e-05	0.00011	0	1.4e-05	0	0	0	0	3.4e-05	0	0.000645	0	0	0.000195	0	0	0	6.6e-05	0	0.000153	0	5.2e-05	0.005827	0.000142	0	0	0	0	0	0	0	0	NA	0	0	0	0
H2A.Z.2K7acK11acK15ac	0	0	0	0	0	0	0	0	0	0	0	0	0	0	0	0	0	0	0	0	0	0	0	0	0	0	0	0	0	0	0	0	0	0	0	0	0	0	0	0	0	0	0	0	NA	0	0	0	0
H2A.Z.2K4acK11acK15ac	0	0	0	0	0	0	0	0	0	0	0	0	0	0	0	0	0	0	0	0	0	0	0	0	0	0	0	0	0	0	0	0	0	0	0	0	0	0	0	0	0	0	0	0	NA	0	0	0	0
H2A.Z.2K4acK7acK15ac	0	0	0	0	0	0	0	0	0	0	0	0	0	0	0	0	0	0	0	0	0	0	0	0	0	0	0	0	0	0	0	0	0	0	0	0	0	0	0	0	0	0	0	0	NA	0	0	0	0
H2A.Z.2K4acK7acK11ac	0	0	0	0	0	0	0	0	0	0	0	0	0	0	0	0	0	0	0	0	0	0	0	0	0	0	0	0	0	0	0	0	0	0	0	0	0	0	0	0	0	0	0	0	NA	0	0	0	0
H2A.Z.2K4acK7acK11acK15ac	0	0	0	0	0	0	0	0	0	0	0	0	0	0	0	0	0	0	0	0	0	0	0	0	0	0	0	0	0	0	0	0	0	0	0	0	0	0	0	0	0	0	0	0	NA	0	0	0	0
H2A.Z.1 (1-19) unmod	0.931892	0.823413	0.865861	0.879404	0.892863	0.87079	0.82395	0.864466	0.877026	0.868773	0.889255	0.848159	0.859892	0.799066	0.964595	0.897957	0.873585	0.909745	0.873943	0.91639	0.840113	0.92537	0.927195	0.922898	0.926081	0.887182	0.918263	0.857365	0.865728	0.858299	0.869899	0.867034	0.88329	0.863396	0.864538	0.827454	0.855457	0.835259	0.8687	0.843531	0.870427	0.893733	0.995217	0.862948	NA	0.925685	0.858301	0.887917	0.882127
H2A.Z.1K4ac	0.041197	0.090931	0.083604	0.071457	0.05721	0.080578	0.041181	0.042588	0.069696	0.04105	0.027067	0.038841	0.051781	0.075281	0.014198	0.077415	0.096848	0.002785	0.049186	0.033991	0.077233	0.028506	0.029756	0.029467	0.073919	0.077674	0.016856	0.057873	0.085315	0.060871	0.073776	0.070653	0	0.069933	0.098566	0.108406	0.047404	0.107064	0.00017	0.055926	0.082836	0.065088	0	0.003143	NA	0.000521	0.055083	0.039562	0.039191
H2A.Z.1K7ac	0	0	0	0	0	0	0.056061	0	0	0	0	0	0	0.016074	0	0	0	0	0	0	0.002665	0	0.000133	0	0	0	0.000246	0.005287	0	0	0	0	0	0	0	0	0	0	0	0	0	0	0	0	NA	0	0	0.010532	0.00402
H2A.Z.1K11ac	5.5e-05	2.1e-05	0	0.010799	0.008895	0.002599	0.01678	0.013148	0.001775	0.024612	0.001833	0.001357	0.026062	0.06212	5e-06	0.001471	9.7e-05	0.002402	0.000697	0.000387	0.04788	0.007169	9e-06	0.016863	0	0.010475	0.000223	0.047008	0	0.00056	0.000577	0.002997	0.001167	0.002186	0.002335	0.006371	0.041245	0.003788	0.001311	0.006938	1.6e-05	0.000412	4.8e-05	0.001339	NA	0.000738	0.01135	0.034783	0.029048
H2A.Z.1K15ac	0.026856	0.067496	0.050535	0.03834	0.041032	0.04599	0.018222	0.068676	0.051503	0.056173	0.081846	0.111642	0.062264	0.006857	0.021202	0.023157	0.02947	0.085068	0.076173	0.049231	0.002621	0.038956	0.042908	0.030772	0	0.024669	0.064412	0.007783	0.048958	0.080271	0.055748	0.059317	0.115543	0.064485	0.034562	0.057768	0.055893	0.053889	0.129819	0.093606	0.04672	0.040768	0.004735	0.13257	NA	0.073056	0.075267	0.027206	0.045614
H2A.Z.1K4acK7ac	0	0.007178	0	0	0	0	0.040553	0.008	0	0.006511	0	0	0	0.010176	0	0	0	0	0	0	0.007925	0	0	0	0	0	0	0.007389	0	0	0	0	0	0	0	0	0	0	0	0	0	0	0	0	NA	0	0	0	0
H2A.Z.1K4acK11ac	0	0.004584	0	0	0	0	4e-06	0.00109	0	0.002881	0	0	0	0.010437	0	0	0	0	0	0	0.003349	0	0	0	0	0	0	0.00421	0	0	0	0	0	0	0	0	0	0	0	0	0	0	0	0	NA	0	0	0	0
H2A.Z.1K4acK15ac	0	0.000294	0	0	0	0	0	0	0	0	0	0	0	0	0	0	0	0	0	0	0.007083	0	0	0	0	0	0	0.003994	0	0	0	0	0	0	0	0	0	0	0	0	0	0	0	0	NA	0	0	0	0
H2A.Z.1K7acK11ac	0	1e-05	0	0	0	0	6.6e-05	0	0	0	0	0	0	0.011711	0	0	0	0	0	0	0.000244	0	0	0	0	0	0	0	0	0	0	0	0	0	0	0	0	0	0	0	0	0	0	0	NA	0	0	0	0
H2A.Z.1K7acK15ac	0	0.000198	0	0	0	0	0.000277	0	0	0	0	0	0	0.00214	0	0	0	0	0	0	0.001453	0	0	0	0	0	0	0.000833	0	0	0	0	0	0	0	0	0	0	0	0	0	0	0	0	NA	0	0	0	0
H2A.Z.1K11acK15ac	0	0.001542	0	0	0	0	0.002907	0.002032	0	0	0	0	0	0.00596	0	0	0	0	0	0	0.009289	0	0	0	0	0	0	0.006294	0	0	0	0	0	0	0	0	0	0	0	0	0	0	0	0	NA	0	0	0	0
H2A.Z.1K7acK11acK15ac	0	0.000205	0	0	0	0	0	0	0	0	0	0	0	0	0	0	0	0	0	0	0	0	0	0	0	0	0	0	0	0	0	0	0	0	0	0	0	0	0	0	0	0	0	0	NA	0	0	0	0
H2A.Z.1K4acK11acK15ac	0	0	0	0	0	0	0	0	0	0	0	0	0	3.1e-05	0	0	0	0	0	0	6.1e-05	0	0	0	0	0	0	0	0	0	0	0	0	0	0	0	0	0	0	0	0	0	0	0	NA	0	0	0	0
H2A.Z.1K4acK7acK15ac	0	0.000123	0	0	0	1.5e-05	0	0	0	0	0	0	0	0	0	0	0	0	0	0	5.5e-05	0	0	0	0	0	0	0.001815	0	0	0	0	0	0	0	0	0	0	0	0	0	0	0	0	NA	0	0	0	0
H2A.Z.1K4acK7acK11ac	0	0.004005	0	0	0	2.7e-05	0	0	0	0	0	0	0	0.000147	0	0	0	0	0	0	2.8e-05	0	0	0	0	0	0	0.000148	0	0	0	0	0	0	0	0	0	0	0	0	0	0	0	0	NA	0	0	0	0
H2A.Z.1K4acK7acK11acK15ac	0	0	0	0	0	0	0	0	0	0	0	0	0	0	0	0	0	0	0	0	0	0	0	0	0	0	0	0	0	0	0	0	0	0	0	0	0	0	0	0	0	0	0	0	NA	0	0	0	0
H2A.1 (12-17) unmod	0.076411	0.781995	0.281793	0.278692	0.248187	0.319104	0.391081	0.166317	0.206559	0.134566	0.169162	0.094919	0.176578	0.341172	0.026955	0.408824	0.106799	0.043024	0.085235	0.028528	0.329403	0.051466	0.137315	0.20646	0.079684	0.524534	0.064344	0.285316	0.186725	0.163926	0.099228	0.227203	0.058298	0.151082	0.173814	0.181686	0.135685	0.145934	0.092336	0.139394	0.145025	0.150812	0.014591	0.050622	0.031874	0.087579	0.155445	0.256103	0.143496
H2A.1K13ac	0.000506	0.067936	0.003985	0.002088	0.001352	0.002573	0.009037	0.004641	0.001684	0.002828	0.001572	0.001171	0.001713	0.014344	0.000326	0.002738	0.000893	5.4e-05	0.000397	0.000198	0.017364	0.00052	0.001537	0.003088	0.000562	0.002926	0.000622	0.014113	0.001591	0.00121	0.000895	0.002011	0.000618	0.001682	0.002541	0.00129	0.001592	0.001014	0.001598	0.001033	0.001218	0.001408	0.000125	0.000799	3e-06	0.000871	0.001207	0.003334	0.001292
H2A.1K15ac	0.100611	0.043199	0.51797	0.546538	0.452666	0.53374	0.592438	0.330566	0.379488	0.333553	0.432115	0.222939	0.437353	0.632995	0.063246	0.342646	0.209001	0.016448	0.151844	0.048349	0.637218	0.094829	0.25817	0.500716	0.155269	0.364932	0.1385	0.694009	0.408187	0.377689	0.271321	0.49746	0.160559	0.433724	0.449709	0.471067	0.412638	0.417364	0.213167	0.393195	0.2985	0.330012	0.023167	0.114429	0.008645	0.217982	0.381793	0.516874	0.380312
H2A.1K13acK15ac	3.7e-05	0.003227	0.000666	0.001242	0.000645	0.000892	0.00119	5e-06	0.001013	0.00016	0.00087	0.000299	0.000599	0.002411	1e-06	0.000635	0.000287	0	0.000227	4.2e-05	0.003487	1e-06	4e-06	0.001052	0.000236	0.00071	5.1e-05	0.002211	0.000533	0.000753	0.000328	0.000684	0.000354	0.000599	0.000789	0.000908	0.000533	0.0005	0.00042	0.000543	0.000514	0.000399	0	0	8.3e-05	0.000206	0.000591	0.000912	0.000392
H2A.1K15me1	0.737324	0.008624	0.046199	0.049994	0.08998	0.036767	0.004809	0.332788	0.203034	0.364478	0.241727	0.295145	0.228259	0.00812	0.863291	0.053216	0.073434	0.109419	0.307845	0.037777	0.011059	0.761909	0.367451	0.144447	0.102286	0.014971	0.526478	0.001737	0.172167	0.145909	0.456811	0.055366	0.740461	0.155278	0.157213	0.179209	0.309569	0.281495	0.471895	0.21048	0.387788	0.234219	0.955961	0.386532	0.044872	0.234247	0.171227	0.050603	0.220553
H2A.1K13me1	0.08511	0.095019	0.149386	0.121446	0.207171	0.106925	0.001445	0.165683	0.208222	0.164415	0.154554	0.385527	0.155497	0.000959	0.046181	0.191942	0.609586	0.831056	0.454453	0.885106	0.00147	0.091274	0.235524	0.144236	0.661963	0.091926	0.270005	0.002615	0.230797	0.310513	0.171417	0.217276	0.039709	0.257635	0.215934	0.165841	0.139984	0.153693	0.220584	0.255355	0.166954	0.283151	0.006156	0.447617	0.914523	0.459115	0.289737	0.172175	0.253955
H2A.3 (12-17) unmod	0.565734	0.491533	0.645958	0.658076	0.648082	0.622767	0.608582	0.665983	0.649059	0.711581	0.71518	0.699457	0.713842	0.657435	0.700564	0.45915	0.671678	0.357787	0.640468	0.645846	0.680751	0.658026	0.651223	0.705738	0.660998	0.411885	0.690602	0.724608	0.678595	0.696322	0.73393	0.690064	0.736289	0.739571	0.717599	0.717557	0.751825	0.744493	0.708575	0.737572	0.668167	0.690782	0.622325	0.691668	0.212969	0.714987	0.712953	0.667753	0.728604
H2A.3K13ac	0.000212	0.001596	9e-06	0.000996	0.000513	0.000735	0.000368	9e-06	0.001187	0.000243	0.000884	1e-06	0.000583	0.000872	0	0.000604	1e-06	0	0.000761	0.00029	0.000863	1e-06	6e-06	0.000617	1e-06	0.000599	0.000133	0.000105	0.000641	0.00076	0.000266	0.000599	0.000127	1e-06	0.000878	0.000527	0.000455	0.000694	5.7e-05	1e-06	5.5e-05	0.00011	0	0	0.000385	1e-06	0.000443	0.000342	1e-06
H2A.3K15ac	0	0.000494	0.000826	0.000521	0.000423	0.000316	0.00084	1e-06	0.000562	9.9e-05	0.000573	0.000944	0.000405	0.001489	6e-06	0.000252	0.000976	0	0.000193	0.000279	0.00295	7e-06	4e-06	0.000875	0.001	0.000196	0.000122	0.002247	0.000275	0.000683	0.000655	0.000381	0.00155	0.00108	0.000454	0.000966	0.000589	0.000233	0.001342	0.00106	0.001173	0.000751	0	0	0.001655	0.000694	0.000697	0.00087	0.000799
H2A.3K13acK15ac	0	0	0	1e-06	0	2.3e-05	0.000513	0	3.7e-05	0	0	0	0	0.004573	0	0	0	0	0	0	0.003878	0	0	0	0	8e-06	0	0.000935	0	0	0	0	0	0	2e-06	0	0	0	1e-06	0	0	0	0	0	0	0	0	1e-06	0
H2A.3K15me1	0.398228	0.47143	0.318412	0.306594	0.318412	0.342826	0.386691	0.297372	0.321771	0.257456	0.247602	0.270999	0.252497	0.334081	0.262288	0.520342	0.300707	0.58949	0.328512	0.318704	0.311549	0.313232	0.314972	0.257199	0.299116	0.568473	0.279699	0.270545	0.288207	0.27161	0.230878	0.277655	0.231449	0.225801	0.248401	0.245789	0.218619	0.224112	0.229263	0.226598	0.299722	0.277947	0.351562	0.274389	0.182916	0.2539	0.257277	0.298236	0.245918
H2A.3K13me1	0.035826	0.034947	0.034794	0.033812	0.03257	0.033333	0.003006	0.036634	0.027384	0.030621	0.03576	0.028599	0.032673	0.001551	0.037142	0.019653	0.026638	0.052723	0.030066	0.034881	9e-06	0.028734	0.033796	0.035571	0.038885	0.01884	0.029444	0.00156	0.032283	0.030625	0.034272	0.031301	0.030585	0.033547	0.032667	0.03516	0.028511	0.030467	0.060763	0.034769	0.030883	0.03041	0.026113	0.033944	0.602075	0.030419	0.028629	0.032798	0.024677
H2A.1 (72-77) unmod	1	0.998384	0.999363	0.998547	0.999315	0.998997	0.999993	1	0.998129	1	0.999326	0.999976	0.999057	0.99984	1	0.998549	1	1	0.999984	1	0.999996	1	1	0.999202	1	0.997998	1	0.999997	0.99969	0.999169	1	0.999118	1	0.999976	0.999972	0.998945	1	0.999971	1	0.999971	0.999136	1	1	1	1	1	0.999972	0.999464	1
H2A.1K74ac	0	0.001616	0.000637	0.001453	0.000685	0.001003	7e-06	0	0.001871	0	0.000674	2.4e-05	0.000943	0.00016	0	0.001451	0	0	1.6e-05	0	4e-06	0	0	0.000798	0	0.002002	0	3e-06	0.00031	0.000831	0	0.000882	0	2.4e-05	2.8e-05	0.001055	0	2.9e-05	0	2.9e-05	0.000864	0	0	0	0	0	2.8e-05	0.000536	0
H2A (82-88) unmod	1	1	1	1	1	1	1	1	1	1	1	1	1	1	1	1	1	1	1	1	1	1	1	1	1	1	1	1	1	1	1	1	1	1	1	1	1	1	1	1	1	1	1	1	1	1	1	1	1
H2A.1.4s (1-88)	0.908645	0.785164	0.854121	0.818822	0.845445	0.833003	0.914229	0.835034	0.80088	0.861116	0.859828	0.863963	0.851866	0.863274	0.964392	0.863327	0.776865	0.927091	0.891695	0.901643	0.9204	0.936273	0.828335	0.863738	0.816392	0.838379	0.852398	0.943909	0.819734	0.866183	0.749588	0.77444	0.897097	0.801237	0.816073	0.814749	0.599049	0.708526	0.849528	0.83423	0.873944	0.849736	0.915673	0.833239	0.944194	0.879518	0.83801	0.684124	0.660293
H2A.Z.1 (1-88)	0.071016	0.110374	0.07932	0.08656	0.091177	0.081623	0.051223	0.082657	0.078516	0.084325	0.075531	0.069753	0.063495	0.07403	0.028809	0.064973	0.104773	0.046662	0.063189	0.056555	0.037383	0.053403	0.111648	0.071733	0.104774	0.080678	0.108515	0.037357	0.107302	0.067066	0.152485	0.127124	0.046383	0.079161	0.094697	0.086721	0.204344	0.155903	0.05915	0.077796	0.065156	0.099516	0.052565	0.092336	0.031127	0.054886	0.099394	0.15467	0.186321
H2A.X (1-88)	0.020339	0.104462	0.066559	0.094618	0.063378	0.085374	0.034548	0.082309	0.120604	0.054559	0.064641	0.066284	0.084639	0.062696	0.006799	0.071699	0.118362	0.026247	0.045116	0.041801	0.042217	0.010324	0.060017	0.064529	0.078835	0.080944	0.039087	0.018734	0.072963	0.066751	0.097927	0.098435	0.05652	0.119602	0.08923	0.098531	0.196606	0.135571	0.091322	0.087975	0.0609	0.050748	0.031763	0.074425	0.024679	0.065597	0.062596	0.161206	0.153385
H2B.1C (1-29)	0.852483	0.263673	0.274274	0.284241	0.337323	0.291385	0.486277	0.381535	0.289241	0.351885	0.304411	0.799743	0.364619	0.366005	0.631321	0.304929	0.223751	0.963103	0.474742	0.71122	0.19407	0.811773	0.336337	0.312903	0.87698	0.293865	0.468806	0.253904	0.238015	0.324243	0.379435	0.292353	0.560247	0.523633	0.172348	0.224119	0.313757	0.408442	0.96393	0.513411	0.284397	0.375017	0.936453	0.519249	NA	0.384258	0.391872	0.375576	0.606944
H2B.1H (1-29)	0.01023	0.051977	0.028318	0.028397	0.027601	0.031482	0.039883	0.027438	0.0203	0.0061	0.019396	0.024731	0.026963	0.029049	0	0.019179	0.022886	0	0.011398	0.00049	0.045979	0	0.016327	0.014902	0	0.01811	0.011465	0.051229	0.021208	0.020037	0.000311	0.022685	0.001175	0.010545	0.03005	0.029897	0.019143	0.063135	0.000864	0.059274	0.016016	0.025072	0	0	NA	0	0.028298	0.019907	0.055969
H2B.2B (1-29)	0.026161	0.08648	0.022282	0.054847	0.021687	0.070575	0.123945	0.121808	0.023449	0.252349	0.055792	0.023931	0.030827	0.133794	0.008618	0.023809	0.025237	0.001793	0.022741	0.00076	0.172112	0.144724	0.015857	0.027859	0	0.042879	0.015266	0.165778	0.020927	0.010855	0.008879	0.019409	0.00036	0.017416	0.023778	0.032027	0.004709	0.058337	0.002081	0.068388	0.01763	0.013386	0	0.000394	NA	0.000647	0.010567	0.013051	0.033945
H2B.1B (1-29)	0.020053	0.026487	0.020809	0.019887	0.020857	0.024097	0.009644	0.006339	0.020075	0.001124	0.020275	0.027745	0.02445	0.014674	0	0.019218	0.000221	0	0.012974	0.001768	0.020223	0	0.016644	0.02045	0	0.015593	0.016034	0.026072	0.003582	0.021592	0	0.023504	0	0.006157	0.002132	0.023901	0.000469	0.031018	0.000847	0.001153	0.014905	0.027465	0	0	NA	0	0.000888	0.000439	0.042804
H2B.3B (1-29)	0.044553	0.45135	0.570993	0.546151	0.512529	0.493923	0.094509	0.42129	0.592298	0.351021	0.534325	0.026985	0.483149	0.264258	0.354217	0.558395	0.706228	0.033357	0.395063	0.238479	0.2154	0.019881	0.576457	0.565089	0.067634	0.550412	0.458253	0.361035	0.649107	0.566545	0.593377	0.588555	0.434828	0.364904	0.692276	0.631637	0.630606	0.423786	0.030932	0.183221	0.60151	0.472508	0.063547	0.479478	NA	0.614242	0.478751	0.539088	0.088236
H2B.1M (1-29)	0.011804	0.003699	0.006324	0.002499	0.006224	0.003264	0.010809	0.005508	0.010162	0	9.4e-05	0.000954	0.00449	0.007724	0	0.000846	0.007411	0	0.011323	0.000505	0.016621	0	0.008466	0.000759	0	9.2e-05	0.005741	0.02177	0.004977	0.005929	0.000204	0.007173	0	0.006981	0.007938	0.009199	0.00556	0.014061	0	0.013661	0.007152	0.012215	0	0	NA	0.000581	0.000487	0.002294	0.008474
H2B.1P (1-29)	0.009215	0.009825	0.008051	0.011181	0.013516	0.00795	0.003175	0.0005	0.006171	0.018179	0.013317	0.025268	0.011533	0.00074	0.004965	0.00613	0	0.001747	0.005001	0.0018	0.00022	0.002116	0.004628	0.01332	0.001937	0.022977	0.01054	0.000164	0.000117	0	0	0.006198	0	0	0	0	0	0	0	0	0	0.000243	0	0	NA	0	0	0.005643	0.000148
H2B.2E (1-29)	0.0255	0.106509	0.06895	0.052797	0.060263	0.077323	0.231756	0.035582	0.038303	0.019342	0.052391	0.070643	0.053969	0.183756	0.000879	0.067493	0.014267	0	0.066758	0.044977	0.335377	0.021505	0.025284	0.044718	0.053449	0.056072	0.013894	0.120049	0.062067	0.0508	0.017794	0.040123	0.00339	0.070364	0.071477	0.04922	0.025755	0.001221	0.001346	0.160892	0.05839	0.074094	0	0.00088	NA	0.000271	0.089136	0.044003	0.16348
[truncated: 3 more columns]

## Sheet: Figure 2-1B
Extended Data Figure 2-1B.	P-values from pairwise comparisons (ethanol vs. saline within each region and for each paradigm) calculated using two-tailed t test of equal variance. Supports Figure 2A,B.
hPTM	CTX.Acute	HPC.Acute	DS.Acute	VS.Acute	CTX.Chronic	HPC.Chronic	DS.Chronic	VS.Chronic
H3K4ac	0.826868	0.376165	0.401228	0.453814	0.384761	0.394902	0.52653	n/a
H3K4me1	0.778844	0.277773	0.373049	0.80806	0.611225	0.232412	0.158976	0.715196
H3K4me2	0.451127	0.441385	0.436588	0.436739	0.373901	1	0.373901	n/a
H3K4me3	0.436588	0.436588	0.436588	0.436588	n/a	n/a	n/a	n/a
H3K9ac	0.565571	0.207909	0.953367	0.594913	0.474702	0.733456	0.457516	0.409531
H3K9me1	0.844943	0.422036	0.73827	0.471146	0.560868	0.839729	0.567639	0.395664
H3K9me2	0.408698	0.282737	0.720321	0.383076	0.784525	0.596685	0.360279	0.390877
H3K9me3	0.755753	0.267092	0.886211	0.362554	0.931257	0.870905	0.584626	0.438786
H3K14ac	0.665675	0.774487	0.668313	0.23174	0.285341	0.843886	0.690291	0.92417
H3K9acK14ac	0.0318861	0.54518	0.411699	0.253735	0.194987	0.99397	0.715453	0.617147
H3K9me1K14ac	0.60074	0.510638	0.915602	0.594836	0.705444	0.655213	0.47216	0.784876
H3K9me2K14ac	0.295376	0.862755	0.978315	0.630941	0.939929	0.758612	0.294002	0.753185
H3K9me3K14ac	0.544386	0.950602	0.318088	0.690788	0.84839	0.92379	0.480294	0.942223
H3K18ac	0.814641	0.391503	0.911385	0.607704	0.506708	0.687181	0.364673	0.998693
H3K18me1	0.553592	0.879035	0.848228	0.62151	0.854349	0.125006	0.603955	0.973217
H3K23ac	0.339762	0.720421	0.362171	0.54158	0.965732	0.390525	0.442345	0.357545
H3K23me1	0.341161	0.207575	0.601147	0.631884	0.83383	0.669556	0.200501	0.438448
H3K18acK23ac	0.391149	0.97126	0.717549	0.271731	0.521549	0.362596	0.898485	0.997565
H3K18me1K23me1	0.496016	0.25405	0.436588	n/a	n/a	0.373901	0.373901	n/a
H3K27ac	n/a	n/a	0.373901	0.285591	n/a	n/a	n/a	n/a
H3K27me1	0.990142	0.24041	0.793044	0.329517	0.558813	0.590196	0.952643	0.0197347
H3K27me2	0.700044	0.816749	0.359673	0.627409	0.185921	0.987084	0.43389	0.558405
H3K27me3	0.0997592	0.0402249	0.808108	0.556144	0.3437	0.239487	0.5771	0.770537
H3K36me1	0.618179	0.397724	0.458936	0.915896	0.338332	0.200387	0.373901	0.391926
H3K36me2	0.0952001	0.741139	0.448192	0.528467	0.314978	0.304447	0.0705154	0.122031
H3K36me3	0.029924	0.285175	0.465848	0.0567077	0.650625	0.996288	0.00249242	0.0144519
H3K27me1K36me1	0.791692	0.601271	0.188533	0.557919	0.391009	0.577164	0.128231	0.373901
H3K27me1K36me2	0.844214	0.111191	0.51484	0.970264	0.42737	0.805173	0.108156	0.462571
H3K27me1K36me3	0.811282	0.173411	0.80118	0.31875	0.548809	0.0442154	0.328655	0.132512
H3K27me2K36me1	0.214809	0.363907	0.807214	0.949215	0.791878	0.248977	0.217594	0.629504
H3K27me2K36me2	0.113755	0.469402	0.605229	0.564832	0.474326	0.755055	0.118728	0.226059
H3K27me3K36me1	0.219146	0.46029	0.792076	0.585208	0.964948	0.710207	0.0567708	0.881163
H3K27me3K36me2	0.167113	0.308729	0.35722	0.734841	0.183397	0.846768	0.116539	0.166333
H3Y41ph	0.436588	0.436588	0.436588	0.436588	n/a	n/a	n/a	n/a
H3K56ac	0.475883	0.274641	0.279837	0.892184	0.373901	n/a	n/a	n/a
H3K56me1	0.436588	0.436588	0.436588	n/a	n/a	n/a	n/a	n/a
H3K56me2	0.436588	0.436588	0.436588	0.436588	n/a	n/a	n/a	n/a
H3K56me3	n/a	n/a	n/a	n/a	n/a	n/a	n/a	n/a
H3K79ac	0.734029	0.733172	0.90419	0.278646	0.369026	0.978775	0.678603	0.364299
H3K79me1	0.463031	0.953341	0.432815	0.641585	0.485764	0.918401	0.542674	0.103937
H3K79me2	0.0224376	0.240742	0.0245207	0.346134	0.132661	0.315523	0.540425	0.888149
H3K79me3	0.435222	0.286767	0.285591	0.436588	n/a	n/a	0.549991	n/a
H3K122ac	0.436588	0.986383	0.305764	0.436588	n/a	n/a	n/a	n/a
H3.3K27ac	0.281166	0.668298	0.549454	0.408635	0.195484	0.293065	0.630643	0.439112
H3.3K27me1	0.671823	0.43223	0.124454	0.372606	0.0774323	0.228664	0.823434	0.592213
H3.3K27me2	0.253909	0.514228	0.593272	0.346689	0.10466	0.785553	0.395554	0.589904
H3.3K27me3	0.389589	0.323031	0.920521	0.458969	0.997378	0.695556	0.919561	0.389686
H3.3K36me1	0.587007	0.565396	0.991113	0.923362	0.639289	0.532996	0.193022	0.803717
H3.3K36me2	0.530716	0.998748	0.289386	0.130818	0.238603	0.563139	0.652736	0.382627
H3.3K36me3	0.181564	0.369006	0.303768	0.9143	0.340835	0.278135	0.264027	0.488125
H3.3K27me1K36me1	0.716116	0.620405	0.671208	0.689567	0.980971	0.548214	0.603078	0.0781944
H3.3K27me1K36me2	0.147513	0.182026	0.673437	0.315888	0.868423	0.746652	0.158846	0.0940942
H3.3K27me1K36me3	0.149101	0.0914291	0.223666	0.348735	0.752621	0.249389	0.29225	0.234879
H3.3K27me2K36me1	0.154175	0.43482	0.327854	0.347391	0.299033	0.538369	0.198435	0.528109
H3.3K27me2K36me2	0.0696026	0.251967	0.783465	0.861085	0.665722	0.631282	0.0988359	0.384546
H3.3K27me3K36me1	0.164014	0.867664	0.879971	0.700023	0.839416	0.917351	0.226221	0.524339
H3.3K27me3K36me2	0.397369	0.392689	0.625469	0.42458	0.526403	0.77566	0.50768	0.30548
H4K5ac	0.853547	0.604981	0.48708	0.790715	0.0805872	0.465782	0.0259208	0.295671
H4K8ac	0.447259	0.9502	0.0591702	0.143012	0.922899	0.613064	0.00280948	0.266658
H4K12ac	0.601117	0.261396	0.430439	0.608177	0.231332	0.728411	0.017298	0.962323
H4K16ac	0.832116	0.068164	0.796722	0.229567	0.189945	0.426814	0.935626	0.616085
H4K5acK8ac	0.919426	0.908918	0.983142	0.7115	0.237553	0.453738	0.105831	0.321304
H4K5acK12ac	0.365151	0.613923	0.364321	0.578312	0.366791	0.172998	0.873812	0.819412
H4K5acK16ac	0.0286409	0.535593	0.490397	0.558828	0.370869	0.950641	0.233837	0.501129
H4K8acK12ac	0.297051	0.738831	0.552096	0.556425	0.390192	0.935053	0.563638	0.658271
H4K8acK16ac	0.189125	0.764008	0.45368	0.336117	0.312554	0.194954	0.625146	0.849474
H4K12acK16ac	0.634787	0.592193	0.249453	0.480945	0.337721	0.352782	0.492957	0.722378
H4K5acK8acK12ac	0.240924	0.224888	0.121582	0.101898	0.953231	0.614999	0.0573089	0.418775
H4K5acK8acK16ac	0.944855	0.808852	0.336702	0.93044	0.23983	0.600858	0.985121	0.264084
H4K5acK12acK16ac	0.656233	0.937473	0.649319	0.602054	0.0306607	0.994722	0.804856	0.199959
H4K8acK12acK16ac	0.449929	0.872991	0.431387	0.692643	0.687858	0.716443	0.33684	0.628293
H4K5acK8acK12acK16ac	0.188485	0.168972	0.378962	0.659156	0.86645	0.525719	0.860969	0.419299
H4K20ac	0.436588	0.436588	n/a	0.436588	n/a	n/a	n/a	n/a
H4K20me1	0.643942	0.24824	0.368324	0.403971	0.981702	0.75778	0.318976	0.300004
H4K20me2	0.293741	0.54234	0.657411	0.254794	0.339067	0.488485	0.265732	0.545739
H4K20me3	0.245749	0.17861	0.14477	0.0827269	0.160784	0.521833	0.941334	0.317994
H4K44ac	0.372037	0.578053	0.492203	0.218154	0.830543	0.832946	0.703182	0.249686
H2A.1S1ac	0.593178	0.656124	0.499431	0.491056	0.19761	0.0770453	0.395506	0.964886
H2A.1K5ac	0.9637	0.455725	0.886297	0.56623	0.290835	0.533722	0.20381	0.704587
H2A.1K5me1	0.341194	0.220588	0.875533	0.284231	0.162132	0.471656	0.46031	0.557807
H2A.1K9ac	0.198705	0.778812	0.0910079	0.417363	0.381024	0.663204	0.706299	0.603203
H2A.1K9me1	0.112799	0.0846123	0.617983	0.571201	0.0878757	0.442015	0.39457	0.568175
H2A.1K5acK9ac	0.373526	0.869223	0.229782	0.742033	0.441688	0.739078	0.344011	0.373901
H2A.1K13ac	0.688028	0.319857	0.496505	0.560472	0.233599	0.682753	0.906507	0.501551
H2A.1K13me1	0.95743	0.991469	0.596698	0.395016	0.388959	0.445593	0.580774	0.0586137
H2A.1K15ac	0.441677	0.0621018	0.780242	0.964838	0.19629	0.922607	0.787718	0.417618
H2A.1K15me1	0.267653	0.322557	0.266131	0.408766	0.310757	0.815485	0.684651	0.275106
H2A.1K13acK15ac	0.337472	0.71842	0.519372	0.562408	0.0929356	0.963538	0.823525	0.28054
H2A.1K36ac	0.730077	0.77146	0.871713	0.389998	0.239731	0.778316	0.916348	0.373901
H2A.1K74ac	0.777313	0.948759	0.725125	0.290061	0.363938	0.694968	0.376319	0.367091
H2A.3K13ac	0.7969	0.919886	0.9951	0.387864	0.942374	0.451672	0.618439	0.505088
H2A.3K13me1	0.502129	0.336736	0.32412	0.910664	0.319506	0.47583	0.671292	0.108471
H2A.3K15ac	0.104264	0.738946	0.389367	0.629103	0.225268	0.253496	0.44679	0.606659
H2A.3K15me1	0.59838	0.234719	0.521834	0.813698	0.677869	n/a	1	n/a
H2A.3K13acK15ac	0.441257	0.410381	0.431705	0.436588	0.599424	0.269906	0.633305	0.821996
H2A.3K36ac	0.549112	0.845671	0.436588	0.285591	0.373901	0.766395	0.373901	n/a
H2A.JK5ac	0.244843	0.168836	0.838859	0.365501	0.298877	0.312573	0.579893	0.443803
H2A.JK5me1	0.933991	0.413975	0.449182	0.532784	0.708261	0.969952	0.337933	0.158504
H2A.JK9ac	0.0894348	0.0937857	0.508766	0.77358	0.419887	0.917786	0.513567	0.354016
H2A.JK9me1	0.280308	0.434171	0.430688	0.461544	0.408937	0.835423	0.267912	0.140129
H2A.JK5acK9ac	0.812883	0.204086	0.894752	0.989338	0.240115	0.729517	0.114044	0.744437
H2A.XK5ac	0.937661	0.529996	0.243412	0.207181	0.570274	0.786051	0.65026	0.509659
H2A.XK5me1	0.260219	0.373846	0.30123	0.285894	0.0941763	0.289076	0.644076	0.402706
H2A.XK9ac	0.510018	0.49024	0.712726	0.251199	0.266046	0.445577	0.304597	0.897814
H2A.XK9me1	0.449331	0.301057	0.734037	0.406862	0.238703	0.372604	0.933506	n/a
H2A.XK5acK9ac	0.443564	0.695727	0.436588	0.408141	0.373901	0.373901	n/a	n/a
H2A.XK36ac	0.445771	0.500156	n/a	0.285591	n/a	n/a	0.407259	n/a
H2A.Z.1K4ac	0.850853	0.59701	0.157916	0.46418	0.448202	0.340453	0.303949	0.129007
H2A.Z.1K7ac	0.436588	0.436588	0.424835	0.436588	n/a	n/a	0.190529	n/a
H2A.Z.1K11ac	0.610547	0.0371543	0.66147	0.414091	0.367786	0.0365694	0.311511	0.260487
H2A.Z.1K15ac	0.805578	0.356802	0.474489	0.249687	0.136667	0.422603	0.656472	0.403661
H2A.Z.1K4acK7ac	0.556892	0.552212	0.436588	0.436588	n/a	n/a	n/a	n/a
H2A.Z.1K4acK11ac	0.701516	0.285871	0.436588	0.436588	n/a	n/a	n/a	n/a
H2A.Z.1K4acK15ac	n/a	0.285591	0.436588	0.436588	n/a	n/a	n/a	n/a
H2A.Z.1K7acK11ac	0.436588	0.533938	n/a	0.436588	n/a	n/a	n/a	n/a
H2A.Z.1K7acK15ac	0.436588	0.975033	0.436588	0.436588	n/a	n/a	n/a	n/a
H2A.Z.1K11acK15ac	0.679089	0.833626	0.436588	0.436588	n/a	n/a	n/a	n/a
H2A.Z.1K4acK7acK11ac	0.436588	0.287768	0.436588	0.436588	n/a	n/a	n/a	n/a
H2A.Z.1K4acK7acK15ac	n/a	0.330703	0.436588	0.436588	n/a	n/a	n/a	n/a
H2A.Z.1K4acK11acK15ac	0.436588	n/a	n/a	0.436588	n/a	n/a	n/a	n/a
H2A.Z.1K7acK11acK15ac	n/a	0.285591	n/a	n/a	n/a	n/a	n/a	n/a
H2A.Z.1K4acK7acK11acK15ac	n/a	n/a	n/a	n/a	n/a	n/a	n/a	n/a
H2A.Z.2K4ac	0.910316	0.592685	0.514811	0.23838	0.242162	0.742837	0.56857	0.127501
H2A.Z.2K7ac	0.741508	0.884434	0.777605	0.37116	0.416741	0.295658	0.786722	0.373901
H2A.Z.2K11ac	0.176536	0.711632	0.362427	0.425189	0.739497	0.785191	0.442256	0.672214
H2A.Z.2K15ac	0.679187	0.226443	0.618731	0.797862	0.0690951	0.955117	0.608892	0.458288
H2A.Z.2K4acK7ac	0.699289	0.150083	0.463802	0.285591	0.144396	0.788255	0.344081	0.373901
H2A.Z.2K4acK11ac	0.436588	0.285591	0.192454	0.659642	n/a	n/a	n/a	n/a
H2A.Z.2K4acK15ac	n/a	0.285591	0.285591	n/a	n/a	n/a	n/a	n/a
H2A.Z.2K7acK11ac	0.42049	0.306609	0.246593	0.28541	n/a	0.373901	n/a	0.373901
H2A.Z.2K7acK15ac	n/a	0.285591	0.285591	0.285591	n/a	n/a	n/a	n/a
H2A.Z.2K11acK15ac	0.2967	0.145029	0.419101	0.736853	0.358404	0.406673	n/a	n/a
H2A.Z.2K4acK7acK11ac	n/a	n/a	n/a	n/a	n/a	n/a	n/a	n/a
H2A.Z.2K4acK7acK15ac	n/a	n/a	n/a	n/a	n/a	n/a	n/a	n/a
H2A.Z.2K4acK11acK15ac	n/a	n/a	n/a	n/a	n/a	n/a	n/a	n/a
H2A.Z.2K7acK11acK15ac	n/a	n/a	n/a	n/a	n/a	n/a	n/a	n/a
H2A.Z.2K4acK7acK11acK15ac	n/a	n/a	n/a	n/a	n/a	n/a	n/a	n/a

## Sheet: Figure 2-1C
Extended Data Figure 2-1C.		Two-way ANOVA results from testing the effects of paradigm (acute or chronic), treatment (saline or ethanol) [Trt], and paradigm × treatment interaction [Paradigm:Trt]. Statistical reports are provided for hPTMs exhibiting a significant main effect or interaction. Supports Figure 2C.
	term:	Paradigm					Trt					Paradigm:Trt					Residuals			Result
region	hPTM	df	sumsq	meansq	statistic	p.value	df	sumsq	meansq	statistic	p.value	df	sumsq	meansq	statistic	p.value	df	sumsq	meansq	sig_result_term
CTX	H2A.3K15me1	1	0.00839691	0.00839691	10.1815	0.0109917	1	0.000593679	0.000593679	0.719852	0.418186	1	1.9678e-05	1.9678e-05	0.0238601	0.88065	9	0.00742251	0.000824724	Paradigm
CTX	H2A.JK5me1	1	0.00213869	0.00213869	14.7867	0.00393419	1	2.0758e-05	2.0758e-05	0.143519	0.71359	1	1.31026e-05	1.31026e-05	0.09059	0.770266	9	0.00130172	0.000144636	Paradigm
CTX	H2A.XK5me1	1	0.0921301	0.0921301	6.58571	0.0303734	1	0.0713142	0.0713142	5.09773	0.0503561	1	0.0789879	0.0789879	5.64627	0.0414861	9	0.125905	0.0139894	Paradigm:Trt
CTX	H2A.XK9ac	1	0.0109375	0.0109375	7.21765	0.0249363	1	0.000460226	0.000460226	0.303704	0.594984	1	0.000958923	0.000958923	0.632796	0.446803	9	0.0136384	0.00151538	Paradigm
CTX	H2A.XK9me1	1	8.70834e-05	8.70834e-05	5.69782	0.0407566	1	4.01185e-05	4.01185e-05	2.62493	0.139649	1	1.82755e-05	1.82755e-05	1.19576	0.302574	9	0.000137553	1.52836e-05	Paradigm
CTX	H2A.Z.2K15ac	1	0.000480607	0.000480607	10.456	0.0102637	1	0.00023629	0.00023629	5.14069	0.0495808	1	0.000333483	0.000333483	7.25522	0.0246527	9	0.000413681	4.59646e-05	Paradigm:Trt
CTX	H2A.Z.2K4ac	1	0.109053	0.109053	5.56075	0.0427325	1	0.0389249	0.0389249	1.98483	0.192482	1	0.0428134	0.0428134	2.18311	0.173649	9	0.176501	0.0196112	Paradigm
CTX	H3K18me1K23me1	1	3.23077e-12	3.23077e-12	5.36805	0.0457169	1	3.11111e-13	3.11111e-13	0.516923	0.490402	1	2.72222e-13	2.72222e-13	0.452308	0.518134	9	5.41667e-12	6.01852e-13	Paradigm
CTX	H3K23me1	1	0.000222372	0.000222372	116.337	1.8997e-06	1	1.62733e-06	1.62733e-06	0.851356	0.38024	1	1.88744e-06	1.88744e-06	0.987436	0.346333	9	1.72031e-05	1.91145e-06	Paradigm
CTX	H3K27me3K36me2	1	0.000697172	0.000697172	0.863774	0.376939	1	1.49826e-06	1.49826e-06	0.00185629	0.966575	1	0.00423775	0.00423775	5.25043	0.0476667	9	0.00726411	0.000807123	Paradigm:Trt
CTX	H3K36me2	1	1.57838e-05	1.57838e-05	0.892514	0.369467	1	9.43011e-05	9.43011e-05	5.33236	0.0462978	1	8.78608e-06	8.78608e-06	0.496819	0.498735	9	0.000159162	1.76847e-05	Trt
CTX	H3K79me2	1	0.072904	0.072904	23.5745	0.000901613	1	9.49638e-05	9.49638e-05	0.0307078	0.864773	1	0.0352923	0.0352923	11.4122	0.00815023	9	0.0278325	0.0030925	Paradigm:Trt
CTX	H3K9acK14ac	1	4.79473e-09	4.79473e-09	0.00275471	0.959288	1	1.25346e-05	1.25346e-05	7.20149	0.0250595	1	2.39659e-07	2.39659e-07	0.137691	0.719172	9	1.5665e-05	1.74056e-06	Trt
CTX	H4K16ac	1	0.0128438	0.0128438	23.6529	0.000891591	1	0.00139245	0.00139245	2.56431	0.143764	1	0.0013421	0.0013421	2.47159	0.15037	9	0.00488711	0.000543012	Paradigm
CTX	H4K20me2	1	0.0719099	0.0719099	16.1983	0.00299674	1	0.00794462	0.00794462	1.78959	0.213795	1	0.00376996	0.00376996	0.849213	0.380814	9	0.0399542	0.00443935	Paradigm
CTX	H4K20me3	1	0.0398158	0.0398158	20.4348	0.00144579	1	0.00868487	0.00868487	4.45736	0.0639404	1	0.00333555	0.00333555	1.71191	0.223163	9	0.0175359	0.00194844	Paradigm
CTX	H4K5acK12acK16ac	1	7.74691e-06	7.74691e-06	24.4869	0.00079302	1	2.10069e-06	2.10069e-06	6.63996	0.0298523	1	1.34387e-06	1.34387e-06	4.24776	0.0693666	9	2.84733e-06	3.1637e-07	Paradigm,Trt
CTX	H4K5acK16ac	1	7.98564e-07	7.98564e-07	0.162206	0.696532	1	3.44472e-05	3.44472e-05	6.99699	0.0266861	1	3.48612e-06	3.48612e-06	0.70811	0.421867	9	4.43082e-05	4.92314e-06	Trt
CTX	H4K5acK8acK12ac	1	1.46931e-05	1.46931e-05	6.38873	0.0323629	1	9.83827e-07	9.83827e-07	0.427779	0.529436	1	1.19039e-06	1.19039e-06	0.517598	0.490127	9	2.06986e-05	2.29985e-06	Paradigm
CTX	H4K8acK12acK16ac	1	0.000161067	0.000161067	22.7955	0.00100905	1	3.03195e-06	3.03195e-06	0.429106	0.528813	1	3.98561e-07	3.98561e-07	0.0564075	0.817585	9	6.35916e-05	7.06574e-06	Paradigm
HPC	H2A.3K15me1	1	0.0383572	0.0383572	18.3274	0.00204681	1	0.00496136	0.00496136	2.37057	0.158027	1	0.0012041	0.0012041	0.575327	0.467547	9	0.0188361	0.00209289	Paradigm
HPC	H2A.XK9ac	1	0.00742961	0.00742961	5.40908	0.0450602	1	0.00102388	0.00102388	0.745432	0.410344	1	0.000368666	0.000368666	0.268405	0.616898	9	0.0123619	0.00137354	Paradigm
HPC	H2A.Z.1K11ac	1	6.09904e-05	6.09904e-05	5.26351	0.0474448	1	0.00011599	0.00011599	10.01	0.0114788	1	5.12672e-05	5.12672e-05	4.42439	0.0647574	9	0.000104287	1.15874e-05	Paradigm,Trt
HPC	H2A.Z.1K15ac	1	0.00281352	0.00281352	6.74478	0.0288766	1	1.09307e-05	1.09307e-05	0.0262039	0.874979	1	0.00074529	0.00074529	1.78667	0.214137	9	0.00375426	0.00041714	Paradigm
HPC	H2A.Z.2K15ac	1	4.19838e-05	4.19838e-05	11.6368	0.00773394	1	4.21679e-06	4.21679e-06	1.16878	0.307767	1	3.14055e-06	3.14055e-06	0.870477	0.375175	9	3.24706e-05	3.60784e-06	Paradigm
HPC	H3.3K27me1K36me3	1	0.000956627	0.000956627	1.12041	0.317411	1	0.00513094	0.00513094	6.00942	0.0366717	1	0.000852	0.000852	0.997872	0.343925	9	0.00768435	0.000853817	Trt
HPC	H3.3K27me2	1	0.00109784	0.00109784	6.60299	0.0302062	1	9.02529e-05	9.02529e-05	0.542827	0.480027	1	5.12544e-05	5.12544e-05	0.30827	0.592274	9	0.00149638	0.000166265	Paradigm
HPC	H3.3K36me2	1	0.00416334	0.00416334	11.4388	0.00809954	1	4.41718e-05	4.41718e-05	0.121362	0.735572	1	5.12224e-05	5.12224e-05	0.140734	0.716241	9	0.00327569	0.000363966	Paradigm
HPC	H3K23ac	1	0.00543336	0.00543336	11.736	0.00755839	1	3.35034e-05	3.35034e-05	0.0723672	0.793986	1	0.000369789	0.000369789	0.798741	0.39474	9	0.00416668	0.000462964	Paradigm
HPC	H3K27me1K36me3	1	3.90002e-05	3.90002e-05	1.63883	0.232495	1	0.000125952	0.000125952	5.29264	0.0469552	1	6.95728e-06	6.95728e-06	0.292352	0.60184	9	0.000214178	2.37976e-05	Trt
HPC	H3K27me2	1	0.0352739	0.0352739	7.01495	0.0265381	1	0.000178093	0.000178093	0.0354176	0.854898	1	0.000116352	0.000116352	0.023139	0.882452	9	0.0452555	0.00502838	Paradigm
HPC	H3K27me3	1	0.000550915	0.000550915	4.51628	0.0625119	1	9.86262e-05	9.86262e-05	0.808516	0.391982	1	0.00099165	0.00099165	8.12932	0.019052	9	0.00109786	0.000121984	Paradigm:Trt
HPC	H3K79me1	1	0.0691423	0.0691423	8.26213	0.0183449	1	3.93445e-05	3.93445e-05	0.00470146	0.946833	1	0.000145437	0.000145437	0.0173789	0.89802	9	0.0753172	0.00836858	Paradigm
HPC	H4K16ac	1	0.0168431	0.0168431	7.4811	0.0230293	1	0.00148542	0.00148542	0.659771	0.437597	1	0.0101846	0.0101846	4.52362	0.0623367	9	0.0202628	0.00225142	Paradigm
HPC	H4K5acK12acK16ac	1	1.6297e-05	1.6297e-05	16.6444	0.00275903	1	4.46934e-09	4.46934e-09	0.00456462	0.947611	1	2.87201e-09	2.87201e-09	0.00293323	0.957991	9	8.81214e-06	9.79127e-07	Paradigm
HPC	H4K8acK12ac	1	1.52434e-07	1.52434e-07	6.0827	0.0357861	1	2.55613e-09	2.55613e-09	0.101999	0.756732	1	8.3205e-10	8.3205e-10	0.0332019	0.859453	9	2.25543e-07	2.50603e-08	Paradigm
HPC	H4K8acK12acK16ac	1	8.54237e-05	8.54237e-05	23.085	0.000967386	1	5.62927e-07	5.62927e-07	0.152126	0.705582	1	1.08978e-07	1.08978e-07	0.0294503	0.86754	9	3.33036e-05	3.7004e-06	Paradigm
DS	H2A.1K5ac (4-11)	1	0.00374076	0.00374076	16.6654	0.00274841	1	0.000170582	0.000170582	0.759958	0.405996	1	0.000302258	0.000302258	1.34659	0.275731	9	0.00202016	0.000224462	Paradigm
DS	H3.3K27me1	1	0.000746804	0.000746804	10.0462	0.013203	1	0.000277652	0.000277652	3.73507	0.089357	1	0.000242299	0.000242299	3.25947	0.108652	8	0.000594693	7.43367e-05	Paradigm
DS	H3.3K36me1	1	0.00084751	0.00084751	6.58302	0.0333478	1	2.3534e-05	2.3534e-05	0.1828	0.680254	1	2.61046e-05	2.61046e-05	0.202767	0.664449	8	0.00102993	0.000128742	Paradigm
DS	H3K23me1	1	4.47613e-05	4.47613e-05	5.56549	0.0426622	1	1.22532e-06	1.22532e-06	0.152352	0.705375	1	3.63861e-06	3.63861e-06	0.452414	0.518085	9	7.23839e-05	8.04266e-06	Paradigm
DS	H3K27me1K36me1	1	0.0002909	0.0002909	13.4563	0.00632519	1	7.88779e-06	7.88779e-06	0.364868	0.562549	1	0.000109765	0.000109765	5.07744	0.0542855	8	0.000172946	2.16182e-05	Paradigm
DS	H3K36me3	1	3.40033e-07	3.40033e-07	0.00131156	0.971998	1	0.00245714	0.00245714	9.47758	0.0151498	1	0.000635864	0.000635864	2.45263	0.155962	8	0.00207407	0.000259258	Trt
DS	H4K5acK8acK12ac	1	1.94764e-06	1.94764e-06	0.95021	0.355136	1	8.4541e-08	8.4541e-08	0.0412456	0.843582	1	1.76933e-05	1.76933e-05	8.63217	0.0165389	9	1.84473e-05	2.04969e-06	Paradigm:Trt
DS	H4K8ac	1	4.02235e-05	4.02235e-05	28.4706	0.000471081	1	2.33181e-05	2.33181e-05	16.5048	0.00283086	1	1.00915e-07	1.00915e-07	0.0714283	0.795292	9	1.27153e-05	1.41281e-06	Paradigm,Trt
VS	H2A.JK5me1	1	0.0116408	0.0116408	14.3264	0.00431555	1	0.00290064	0.00290064	3.56982	0.0914243	1	0.00185479	0.00185479	2.28269	0.165109	9	0.0073129	0.000812544	Paradigm
VS	H2A.XK5me1	1	0.485556	0.485556	19.0866	0.00180019	1	0.0305333	0.0305333	1.20022	0.301726	1	0.0197443	0.0197443	0.77612	0.401244	9	0.228957	0.0254397	Paradigm
VS	H2A.Z.1K15ac	1	0.00100698	0.00100698	1.15782	0.313294	1	0.00631162	0.00631162	7.25705	0.0273314	1	0.00133009	0.00133009	1.52932	0.251285	8	0.00695778	0.000869722	Trt
VS	H3K23me1	1	5.37054e-05	5.37054e-05	5.54169	0.0430166	1	2.66523e-07	2.66523e-07	0.0275017	0.871951	1	5.63887e-06	5.63887e-06	0.581857	0.465108	9	8.72204e-05	9.69115e-06	Paradigm
VS	H3K36me3	1	0.000288219	0.000288219	1.80117	0.212444	1	0.00318141	0.00318141	19.8816	0.00157982	1	0.000119856	0.000119856	0.749014	0.409265	9	0.00144016	0.000160018	Trt
VS	H3K79me1	1	0.233751	0.233751	4.99612	0.0522512	1	0.168248	0.168248	3.59607	0.0904169	1	0.253131	0.253131	5.41033	0.0450404	9	0.421079	0.0467866	Paradigm:Trt
VS	H4K16ac	1	0.0493234	0.0493234	7.13658	0.0255621	1	0.0141172	0.0141172	2.04261	0.186724	1	0.0082853	0.0082853	1.1988	0.301997	9	0.0622021	0.00691135	Paradigm
VS	H4K5acK8acK12ac	1	0.000108846	0.000108846	9.4343	0.013321	1	3.34112e-05	3.34112e-05	2.89593	0.123012	1	4.65369e-05	4.65369e-05	4.0336	0.0755248	9	0.000103836	1.15373e-05	Paradigm
VS	H4K8acK12ac	1	1.34358e-06	1.34358e-06	8.58587	0.0167525	1	3.15124e-09	3.15124e-09	0.0201373	0.89028	1	9.48524e-08	9.48524e-08	0.606132	0.456228	9	1.40839e-06	1.56488e-07	Paradigm
VS	H4K8acK12acK16ac	1	0.000391997	0.000391997	8.38831	0.0177029	1	1.32603e-09	1.32603e-09	2.83755e-05	0.995866	1	1.9845e-05	1.9845e-05	0.424661	0.530907	9	0.000420582	4.67313e-05	Paradigm

## Sheet: Figure 2-1D
Extended Data Figure 2-1D.		Post hoc pairwise comparisons of treatment (ethanol vs. saline) within each exposure paradigm for hPTMs exhibiting significant paradigm × treatment interaction in two-way ANOVA. Pairwise tests were performed using estimated marginal means (EMMs) with the AOV model, and p-values were adjusted for multiple comparisons (within each hPTM) using the Benjamini-Hochberg method. Supports Figure 2C.
	Paradigm & Contrast:	Acute: Ethanol - Saline								Chronic: Ethanol - Saline
region	hPTM	estimate	SE	df	lower.CL	upper.CL	t.ratio	p.value	p.adj	estimate	SE	df	lower.CL	upper.CL	t.ratio	p.value	p.adj
CTX	H2A.XK5me1	-0.00231525	0.0903354	9	-0.206668	0.202038	-0.0256295	0.980112	0.980112	-0.316536	0.0965726	9	-0.534999	-0.0980739	-3.2777	0.00956429	0.0191286
CTX	H2A.Z.2K15ac	-0.000954	0.0051781	9	-0.0126677	0.0107597	-0.184238	0.857911	0.857911	0.019463	0.00553562	9	0.00694056	0.0319854	3.51596	0.00655695	0.0131139
CTX	H3K27me3K36me2	-0.0332821	0.0216984	9	-0.0823673	0.0158032	-1.53385	0.159435	0.159435	0.0394997	0.0231966	9	-0.0129747	0.091974	1.70282	0.122805	0.159435
CTX	H3K79me2	0.103453	0.042473	9	0.0073719	0.199533	2.43572	0.0376276	0.0434915	-0.106584	0.0454055	9	-0.209298	-0.00386952	-2.34738	0.0434915	0.0434915
HPC	H3K27me3	-0.0219694	0.00843549	9	-0.0410518	-0.00288701	-2.6044	0.0285315	0.0570629	0.013238	0.00901792	9	-0.00716195	0.033638	1.46797	0.176173	0.176173
DS	H4K5acK8acK12ac	-0.00235683	0.00109346	9	-0.00483041	0.000116746	-2.15539	0.0595124	0.0757038	0.002346	0.00116896	9	-0.000298367	0.00499037	2.00692	0.0757038	0.0757038
VS	H3K79me1	-0.0337153	0.165203	9	-0.407432	0.340001	-0.204084	0.842828	0.842828	0.528791	0.17661	9	0.129272	0.92831	2.99412	0.0150997	0.0301994
