# Supplementary material for: Epigenetic and Transcriptomic Impacts of Ethanol Vary by Brain Region and Extent of Exposure
Source: eNeuro. 2026 Apr 9;13(4):ENEURO.0484-25.2026. doi: 10.1523/ENEURO.0484-25.2026 (PMC13086551; doi:10.1523/ENEURO.0484-25.2026)
Supplement: Figure 3-1 — Gene level results from RNA-seq. (A) Gene level differential expression results for pairwise comparisons (ethanol vs. saline) for each paradigm and paradigm × treatment interaction analysis. (B) List of queried response genes (RGs). Supports Figures 3 through 6, Extended Data Figure 3-3, and Extended Data Figure 6-2A. Download Figure 3-1, XLS file. [file eneuro-13-ENEURO.0484-25.2026-s003.xls]

## Sheet: Figure 3-1A
Extended Data Figure 3-1A.		Results from gene level differential expression analyses (DEA) for pairwise comparisons (ethanol vs. saline) for each paradigm (acute and chronic) and paradigm × treatment interaction, within each brain region. Supports Figures 3 through 6.
gene_name	gene_id	baseMean.CTX.1xEtOH_vs_1xPBS	baseMean.dHPC.1xEtOH_vs_1xPBS	baseMean.DS.1xEtOH_vs_1xPBS	baseMean.vHPC.1xEtOH_vs_1xPBS	baseMean.VS.1xEtOH_vs_1xPBS	baseMean.CTX.10xEtOH_vs_10xPBS	baseMean.dHPC.10xEtOH_vs_10xPBS	baseMean.DS.10xEtOH_vs_10xPBS	baseMean.vHPC.10xEtOH_vs_10xPBS	baseMean.VS.10xEtOH_vs_10xPBS	baseMean.CTX.parXtrt	baseMean.dHPC.parXtrt	baseMean.DS.parXtrt	baseMean.vHPC.parXtrt	baseMean.VS.parXtrt	log2FC.CTX.1xEtOH_vs_1xPBS	log2FC.dHPC.1xEtOH_vs_1xPBS	log2FC.DS.1xEtOH_vs_1xPBS	log2FC.vHPC.1xEtOH_vs_1xPBS	log2FC.VS.1xEtOH_vs_1xPBS	log2FC.CTX.10xEtOH_vs_10xPBS	log2FC.dHPC.10xEtOH_vs_10xPBS	log2FC.DS.10xEtOH_vs_10xPBS	log2FC.vHPC.10xEtOH_vs_10xPBS	log2FC.VS.10xEtOH_vs_10xPBS	log2FC.CTX.parXtrt	log2FC.dHPC.parXtrt	log2FC.DS.parXtrt	log2FC.vHPC.parXtrt	log2FC.VS.parXtrt	padj.CTX.1xEtOH_vs_1xPBS	padj.dHPC.1xEtOH_vs_1xPBS	padj.DS.1xEtOH_vs_1xPBS	padj.vHPC.1xEtOH_vs_1xPBS	padj.VS.1xEtOH_vs_1xPBS	padj.CTX.10xEtOH_vs_10xPBS	padj.dHPC.10xEtOH_vs_10xPBS	padj.DS.10xEtOH_vs_10xPBS	padj.vHPC.10xEtOH_vs_10xPBS	padj.VS.10xEtOH_vs_10xPBS	padj.CTX.parXtrt	padj.dHPC.parXtrt	padj.DS.parXtrt	padj.vHPC.parXtrt	padj.VS.parXtrt	pval.CTX.1xEtOH_vs_1xPBS	pval.dHPC.1xEtOH_vs_1xPBS	pval.DS.1xEtOH_vs_1xPBS
0610005C13Rik	ENSMUSG00000109644	56	52.6599	NA	NA	NA	48.1691	47.8827	NA	NA	NA	51.926	50.4857	NA	NA	NA	0.0445559	-0.0400535	NA	NA	NA	-0.387624	-0.00409352	NA	NA	NA	-0.435563	0.0377367	NA	NA	NA	0.977156	NA	NA	NA	NA	0.705297	NA	NA	NA	NA	0.80905	0.999994	NA	NA	NA	0.88976	0.870639	NA
0610009E02Rik	ENSMUSG00000086714	387.742	511.419	25.6115	29.0084	28.6033	321.675	526.542	25.0485	30.822	36.0907	353.283	517.889	25.4772	29.9156	32.1648	-0.150929	-0.139115	0.281703	0.596861	0.0919554	-0.391788	0.0250069	-0.137178	0.385926	0.416723	-0.243659	0.164869	-0.433429	-0.209698	0.317987	0.701872	0.843612	0.873088	NA	0.999721	0.28942	0.991981	0.964899	0.948348	0.837828	0.722569	0.999994	0.997442	NA	0.99988	0.247165	0.183755	0.574453
0610009L18Rik	ENSMUSG00000043644	1885.85	1937.32	43.7254	38.1022	51.605	1759.59	2137.75	39.891	44.8983	59.9546	1820.5	2025.82	41.7467	41.5628	55.5821	-0.141512	0.108004	0.0263567	0.547799	0.262632	0.168673	-0.216953	-0.0117513	0.368262	0.0654678	0.30587	-0.323894	-0.0486046	-0.177955	-0.205457	0.453845	0.881346	0.988764	NA	0.999721	0.558381	0.333992	0.994972	0.931943	0.987395	0.468076	0.952384	0.997442	NA	0.99988	0.0802938	0.234303	0.947062
0610010K14Rik	ENSMUSG00000020831	720.172	770.575	211.711	209.383	220.499	658.49	879.832	182.067	191.513	259.398	688.162	818.98	195.365	199.955	239.054	-0.0621268	-0.0679077	-0.102555	-0.0406601	-0.00859554	0.0612877	-0.0164204	-0.195559	0.35541	-0.0860733	0.118975	0.0515354	-0.0925903	0.397277	-0.080007	0.864574	0.969273	0.861437	0.96022	0.999721	0.894833	0.992995	0.955707	0.622448	0.952414	0.823418	0.999994	0.997442	NA	0.99988	0.517003	0.450133	0.54568
0610025J13Rik	ENSMUSG00000046683	NA	NA	NA	NA	NA	2.98235	NA	NA	NA	NA	2.47387	NA	NA	NA	NA	NA	NA	NA	NA	NA	-1.01915	NA	NA	NA	NA	-0.999743	NA	NA	NA	NA	NA	NA	NA	NA	NA	NA	NA	NA	NA	NA	NA	NA	NA	NA	NA	NA	NA	NA
0610030E20Rik	ENSMUSG00000058706	840.437	847.358	274.219	213.954	259.057	758.919	862.617	201.784	241.394	265.074	798.149	853.698	232.686	227.855	262.024	-0.0243604	-0.0577741	0.095999	-0.00138885	0.0134243	-0.154307	0.048832	0.483673	0.0866124	0.111793	-0.133309	0.108612	0.379006	0.0898283	0.0943854	0.953798	0.972141	0.873082	0.998614	0.999721	0.721015	0.966483	0.964899	0.971642	0.93585	0.844569	0.999994	0.997442	0.886366	0.99988	0.796372	0.495403	0.574383
0610033M10Rik	ENSMUSG00000108236	6.82472	17.8003	NA	NA	NA	NA	11.7181	NA	NA	NA	5.84785	15.0645	NA	NA	NA	0.547295	-0.519858	NA	NA	NA	NA	0.0859262	NA	NA	NA	-0.46798	0.610655	NA	NA	NA	NA	NA	NA	NA	NA	NA	NA	NA	NA	NA	0.940425	0.999994	NA	NA	NA	0.514194	0.231984	NA
0610038B21Rik	ENSMUSG00000097882	141.038	44.8999	10.2662	NA	4.66719	131.229	45.948	5.48568	4.22785	NA	135.966	45.3542	7.45887	3.29659	4.74827	-0.504951	-1.16261	-0.219266	NA	0.131416	-0.337738	-0.977334	0.516054	0.765628	NA	0.164968	0.186472	0.745654	1.19058	0.279698	0.151866	NA	NA	NA	NA	0.642796	NA	0.964899	NA	NA	0.901933	0.999994	0.997442	NA	0.99988	0.0101189	0.000183602	0.776482
0610039K10Rik	ENSMUSG00000058812	850.063	640.295	NA	NA	NA	736.299	666.619	NA	NA	NA	790.758	651.684	NA	NA	NA	-0.145806	0.0906098	NA	NA	NA	0.114541	0.0525495	NA	NA	NA	0.255595	-0.0374479	NA	NA	NA	0.537863	0.958533	NA	NA	NA	0.791493	0.970784	NA	NA	NA	0.629644	0.999994	NA	NA	NA	0.118816	0.40872	NA
0610040B10Rik	ENSMUSG00000089889	92.6215	86.5463	22.4617	16.4866	16.2178	100.024	103.968	26.9184	18.8042	28.2235	96.5574	94.2931	25.3398	17.6648	21.92	0.0557719	-0.137266	0.324331	0.00338936	-0.295362	0.216665	0.130968	0.390717	-0.104214	0.0320594	0.154424	0.274315	0.0584006	-0.10698	0.310193	0.956319	0.972141	0.867469	NA	0.999721	0.815888	0.970784	0.929999	0.993861	NA	0.920482	0.999994	0.997442	NA	0.99988	0.805464	0.496796	0.559177
0610040F04Rik	ENSMUSG00000087341	1811.28	901.024	18.3241	20.7739	15.6131	1500.66	1014.05	12.9646	17.943	18.3876	1649.08	950.957	15.2367	19.2945	16.9357	-0.182144	0.190037	0.157282	0.846237	-0.204847	0.326911	0.187137	1.50596	-0.18071	0.077288	0.504431	-0.00102317	1.33393	-1.02564	0.275193	0.850031	0.884789	NA	NA	0.999721	0.59932	0.899284	0.878426	0.985929	NA	0.763291	0.999994	0.997442	NA	0.99988	0.481283	0.241902	0.778965
0610040J01Rik	ENSMUSG00000060512	167.847	169.319	50.4552	40.079	43.3049	163.319	160.751	38.7839	35.2723	52.5679	165.554	165.372	43.7675	37.5594	47.7194	0.11193	-0.0189632	-0.782151	-0.250905	0.387317	0.229131	-0.295988	-0.450718	0.432828	0.206601	0.113998	-0.275379	0.345781	0.686121	-0.181668	0.873024	0.995641	0.242602	NA	0.999721	0.704084	0.749855	0.964899	0.880566	0.946042	0.921276	0.999994	0.997442	NA	0.99988	0.54198	0.90821	0.0314578
0610043K17Rik	ENSMUSG00000087361	39.9224	32.5173	17.1489	6.98925	13.0845	48.4563	25.2466	10.8416	6.27618	15.3258	44.4339	29.246	13.4673	6.61243	14.1534	0.191495	0.0521799	-0.288639	-0.000354339	-0.354229	-0.0832292	0.290615	0.464869	-0.252144	0.313267	-0.279149	0.233148	0.744308	-0.243056	0.664885	NA	NA	NA	NA	0.999721	0.961765	NA	0.964899	NA	NA	0.903547	0.999994	0.997442	NA	0.99988	0.604137	0.873245	0.615871
1010001B22Rik	ENSMUSG00000097863	43.365	58.6683	NA	NA	NA	44.6027	57.1658	NA	NA	3.76423	44.0481	57.9527	NA	NA	3.20053	0.434814	0.00328113	NA	NA	NA	-0.311043	-0.413834	NA	NA	0.933044	-0.749621	-0.418544	NA	NA	-0.34981	NA	NA	NA	NA	NA	0.800964	NA	NA	NA	NA	0.68348	0.999994	NA	NA	0.99988	0.225014	0.991268	NA
1110002E22Rik	ENSMUSG00000090066	382.199	140.986	8.56676	36.7341	NA	289.199	180.443	6.54753	56.42	7.77424	333.589	158.542	7.40842	46.8456	6.20908	-0.347595	-0.269639	-0.0355859	0.251744	NA	-0.349714	0.376886	0.448571	0.0853203	-1.1767	-0.00469823	0.647431	0.492106	-0.163986	-1.46179	0.308631	0.819638	NA	NA	NA	0.704883	0.641773	0.964899	0.992182	NA	0.99791	0.999994	0.997442	NA	0.99988	0.0356079	0.159316	0.968448
1110002J07Rik	ENSMUSG00000097134	27.1397	21.1655	8.06007	5.68068	8.18117	24.6435	25.0476	7.42897	7.34177	8.06277	25.8422	22.8938	7.73791	6.53063	8.12933	0.316836	0.0958103	0.0433716	0.172535	-0.871826	0.397554	-0.162671	0.233231	-1.11056	-0.222832	0.0720961	-0.255835	0.173451	-1.28407	0.649905	NA	NA	NA	NA	0.999721	NA	NA	0.964899	0.831167	NA	0.981991	0.999994	0.997442	NA	0.99988	0.455848	0.826522	0.95912
1110002L01Rik	ENSMUSG00000071456	2954.53	2161.43	203.642	140.076	166.419	2541.55	2238.28	169.028	144.427	198.483	2739.25	2194.59	184.277	142.17	181.722	0.0211691	-0.0365871	0.167411	0.108302	-0.0606106	-0.0498665	-0.00420904	0.054715	0.0678243	-0.31157	-0.0755731	0.0335076	-0.11975	-0.0399546	-0.254992	0.943144	0.98293	0.758553	0.890603	0.999721	0.915963	0.997714	0.964899	0.983929	0.577759	0.897182	0.999994	0.997442	NA	0.99988	0.753437	0.600922	0.358724
1110002O04Rik	ENSMUSG00000102531	8.80689	3.94883	NA	NA	NA	8.46048	NA	NA	NA	NA	8.63102	3.42897	NA	NA	NA	1.00388	-0.385939	NA	NA	NA	0.3119	NA	NA	NA	NA	-0.696896	0.384623	NA	NA	NA	NA	NA	NA	NA	NA	NA	NA	NA	NA	NA	0.86832	0.999994	NA	NA	NA	0.180124	0.751049	NA
1110003F10Rik	ENSMUSG00000106291	16.7044	23.3928	10.8892	6.12573	7.96538	21.3589	27.7799	12.1257	5.52591	10.7071	19.1622	25.3481	11.7145	5.81077	9.26876	0.517777	-0.604806	-0.0679774	-0.226556	0.4968	-0.679635	-0.20468	0.634759	0.898139	0.692368	-1.20756	0.404666	0.707678	1.12726	0.18352	NA	NA	NA	NA	0.999721	NA	NA	0.964899	NA	NA	0.62648	0.999994	0.997442	NA	0.99988	0.350621	0.125652	0.928692
1110004F10Rik	ENSMUSG00000030663	3719.73	3840.59	1246.1	1002.37	1016.75	3577.06	4247.49	819.4	912.395	1228.79	3646.75	4020.36	998.306	954.861	1117.78	0.0514516	0.0541086	0.0512851	0.0874016	0.00773166	0.165321	0.0291713	0.726972	0.106334	0.166946	0.109811	-0.0239063	0.669973	0.0203194	0.154568	0.846337	0.963054	0.868669	0.780165	0.999721	0.589954	0.97607	0.964899	0.920421	0.635588	0.825306	0.999994	0.997442	0.954876	0.99988	0.470889	0.43433	0.563779
1110006O24Rik	ENSMUSG00000107121	21.0688	17.1135	8.97325	4.99261	4.87837	26.5903	24.1139	3.7135	NA	5.98158	23.9749	20.2374	5.86503	4.78252	5.40582	-0.0535198	0.0304619	0.124867	0.600147	1.59012	0.105772	-0.282703	2.01949	NA	-0.610359	0.160801	-0.315696	1.88137	-1.31545	-2.25064	NA	NA	NA	NA	NA	NA	NA	0.812294	NA	NA	0.962064	0.999994	0.997442	NA	0.99988	0.914172	0.94561	0.888334
1110015O18Rik	ENSMUSG00000098659	9.21494	11.3625	19.7183	NA	17.3491	6.27908	14.1595	13.2769	NA	20.3523	7.67612	12.6122	15.9868	NA	18.7794	0.00513596	-0.977609	0.803128	NA	0.812949	0.54066	-1.1715	0.760415	NA	-0.0859793	0.537911	-0.192549	-0.0317651	NA	-0.905481	NA	NA	0.586189	NA	0.999721	NA	NA	0.862543	NA	NA	0.918464	0.999994	0.999151	NA	0.99988	0.994925	0.0882994	0.182182
1110018N20Rik	ENSMUSG00000085151	572.788	272.186	152.878	66.4718	107.942	490.587	321.391	120.625	65.081	144.439	529.911	294.07	134.57	65.6875	125.313	-0.174967	-0.129981	0.487452	0.848015	0.155336	0.0411444	-0.253887	0.209411	-0.131615	0.014831	0.212264	-0.122431	-0.280742	-0.979116	-0.146286	0.476605	0.970679	0.170887	0.176463	0.999721	0.954609	0.671516	0.964899	0.987544	0.995522	0.740188	0.999994	0.997442	NA	0.99988	0.0898582	0.465247	0.0180076
1110019D14Rik	ENSMUSG00000097616	539.513	531.446	30.7308	20.494	29.7474	511.353	616.105	29.3685	17.775	27.3857	524.992	569.026	30.1483	19.0651	28.6421	0.203089	0.0103412	0.3489	0.720755	-0.855991	0.302679	0.117802	0.373804	0.657035	0.0936549	0.0961622	0.108415	0.0324284	-0.0593217	0.935981	0.402892	0.99654	0.809042	NA	0.865822	0.405517	0.875103	0.955038	0.855811	NA	0.893303	0.999994	0.997442	NA	0.99988	0.0609273	0.928517	0.438367
1110020A21Rik	ENSMUSG00000097047	29.5885	26.341	11.3391	NA	8.71725	23.4485	26.9373	7.86492	8.81042	5.15975	26.3822	26.5901	9.32382	6.44338	7.03639	-0.284003	0.074515	0.0694618	NA	1.0508	-0.23733	0.051658	0.238188	-1.04732	-0.0550657	0.0455104	-0.0227375	0.159792	-0.0461451	-1.10598	NA	NA	NA	NA	0.999721	NA	NA	0.964899	0.799245	NA	0.98759	0.999994	0.997442	NA	0.99988	0.476072	0.85583	0.922794
1110025M09Rik	ENSMUSG00000103520	23.7826	29.2452	7.04279	8.00419	5.56545	28.8628	32.0641	10.673	8.39717	8.21271	26.4644	30.4909	9.295	8.19144	6.8211	-0.25486	-0.125397	-0.651787	0.505647	-0.77814	-0.138343	0.312732	-0.179346	-0.75049	1.3339	0.115081	0.439791	0.444403	-1.25277	2.10208	NA	NA	NA	NA	NA	NA	NA	0.966604	0.918868	NA	0.971975	0.999994	0.997442	NA	0.99988	0.575581	0.771088	0.526975
1110028F18Rik	ENSMUSG00000099139	279.323	451.616	NA	NA	NA	316.485	442.58	NA	NA	NA	298.968	447.225	NA	NA	NA	0.121958	0.098389	NA	NA	NA	0.340029	-0.0935854	NA	NA	NA	0.215061	-0.192414	NA	NA	NA	0.80686	0.988967	NA	NA	NA	0.364719	0.966483	NA	NA	NA	0.757073	0.999994	NA	NA	NA	0.392058	0.765119	NA
1110032F04Rik	ENSMUSG00000046999	1026.32	518.43	61.4864	105.773	82.8364	961.087	536.07	42.9361	128.368	70.9585	992.648	525.939	50.6718	117.293	77.2426	-0.0975041	-0.17409	-1.72692	0.455804	-0.590072	0.151548	-0.259408	-1.78306	0.172522	-0.676743	0.244729	-0.0840891	-0.0646938	-0.283011	-0.0879142	0.784644	0.932946	0.000297518	0.585474	0.842275	0.766467	0.821646	0.0308724	0.955632	0.311243	0.764633	0.999994	0.997442	NA	0.99988	0.359588	0.340977	5.62818e-06
1110035H17Rik	ENSMUSG00000099098	445.4	249.263	NA	4.38831	NA	390.048	297.405	NA	NA	NA	416.562	270.672	NA	2.71811	NA	-0.342323	-0.0140962	NA	-1.16914	NA	0.160495	-0.226547	NA	NA	NA	0.498346	-0.212716	NA	4.6237	NA	0.0617304	0.995641	NA	NA	NA	0.767398	0.766363	NA	NA	NA	0.451211	0.999994	NA	NA	NA	0.00243832	0.914583	NA
1110038B12Rik	ENSMUSG00000092203	558.53	502.674	87.7914	96.0996	102.087	506.829	574.107	80.2911	96.3067	100.749	531.688	534.335	83.8714	96.1012	101.505	-0.216921	-0.0946786	-0.21134	-0.0265119	-0.104147	0.0900833	-0.0293958	-0.361572	-0.10816	-0.111042	0.303043	0.0656479	-0.153208	-0.0812177	-0.0114916	0.36754	0.927375	0.793837	0.981431	0.999721	0.835502	0.990064	0.964899	0.978514	0.968019	0.569452	0.999994	0.997442	NA	0.99988	0.0507324	0.329226	0.419493
1110038F14Rik	ENSMUSG00000063236	600.886	624.928	196.843	173.343	165.356	554.796	701.752	169.278	181.489	198.987	576.978	658.894	181.653	177.341	181.396	-0.0366176	0.0603686	-0.0230131	0.175125	0.136186	0.0840993	-0.0709373	0.029167	0.25609	0.0456464	0.116441	-0.129339	0.0487833	0.0824541	-0.0982941	0.942669	0.976124	0.976168	0.774895	0.999721	0.85633	0.960111	0.978711	0.827465	0.982748	0.869822	0.999994	0.997442	NA	0.99988	0.748202	0.523968	0.896289
1110046J04Rik	ENSMUSG00000085457	237.914	167.233	31.5804	25.6122	22.941	194.923	166.783	27.8255	21.1247	30.4051	215.447	166.944	29.5457	23.2612	26.4966	-0.0241819	-0.0214528	-0.0381895	-0.162208	0.72842	0.279128	-0.0301511	-0.270997	0.726608	-0.0957157	0.299148	-0.0078447	-0.221031	0.892639	-0.826154	0.979778	0.995641	0.983776	NA	0.999721	0.628067	0.994125	0.964899	0.801509	NA	0.802082	0.999994	0.997442	NA	0.99988	0.899775	0.914242	0.928922
1110059E24Rik	ENSMUSG00000035171	597.748	707.755	256.803	161.311	207.719	531.239	760.669	214.515	161.585	238.715	563.129	731.057	233.162	161.267	222.503	0.105673	-0.0656506	0.283293	-0.141527	-0.0488656	0.101735	-0.00593093	0.118916	0.0299674	0.307714	-0.00802189	0.0609416	-0.166658	0.173074	0.35374	0.784792	0.977261	0.425725	0.888728	0.999721	0.848843	0.997495	0.964899	0.997638	0.564313	0.993875	0.999994	0.997442	NA	0.99988	0.36009	0.540501	0.0916912
1110059G10Rik	ENSMUSG00000032551	496.437	507.706	251.72	129.318	193.781	444.235	577.262	169.666	126.986	212.92	469.301	538.544	204.172	127.961	202.945	-0.0748601	-0.102494	0.235654	0.297913	-0.0186132	-0.0352229	0.085207	0.64172	0.343094	-0.0486771	0.0358891	0.191545	0.392974	0.0465815	-0.0396284	0.860743	0.90698	0.558759	0.671805	0.999721	0.958989	0.948358	0.964899	0.749353	0.978298	0.971975	0.999994	0.997442	NA	0.99988	0.503697	0.271696	0.164517
1110065P20Rik	ENSMUSG00000078570	1218.65	1233.76	321.245	387.273	298.94	1145.86	1467.47	245.05	339.172	336.849	1181.02	1337.66	277.559	362.01	317.081	-0.0599705	0.00387632	-0.150679	0.0136702	0.121218	0.23205	-0.0534009	-0.0654533	-0.265071	-0.0807345	0.287889	-0.056147	0.0862444	-0.277565	-0.20325	0.866587	0.998384	0.742173	0.988417	0.999721	0.547114	0.952026	0.964899	0.682159	0.955163	0.627929	0.999994	0.997442	0.569436	0.99988	0.524023	0.96854	0.339209
1190005I06Rik	ENSMUSG00000043687	214.164	293.813	94.5253	69.0563	82.7557	194.713	295.646	63.0451	58.8033	87.7496	204.057	294.468	76.2704	63.6945	85.1652	0.0741732	0.0313709	-0.220517	0.436671	0.63376	0.431864	-0.0501824	0.361546	0.580369	-0.0989555	0.353252	-0.0808961	0.592236	0.144559	-0.734083	0.910829	0.993191	0.774798	0.575353	0.61162	0.385538	0.978327	0.964899	0.676633	0.967644	0.686049	0.999994	0.997442	NA	0.99988	0.656124	0.837121	0.387073
1300002E11Rik	ENSMUSG00000097290	287.808	280.831	164.588	80.5619	108.261	258.179	313.108	117.058	72.6882	130.188	272.411	295.143	137.118	76.4161	118.725	-0.13592	-0.235055	-0.11456	-0.0901037	-0.369462	-0.172106	-0.152926	0.216139	-0.143526	-0.082273	-0.0427236	0.0844521	0.316901	-0.0520906	0.283422	0.758447	0.643208	0.865573	0.932582	0.999721	0.785061	0.91827	0.897841	0.980536	0.967644	0.975219	0.999994	0.997442	NA	0.99988	0.322101	0.0693123	0.55447
1300014J16Rik	ENSMUSG00000112545	150.198	215.6	24.1107	21.1133	20.8892	148.532	197.33	26.0366	13.3397	25.2704	149.404	207.326	25.4657	17.0856	22.9768	0.0685443	-0.0901908	0.183617	-0.256052	0.335536	-0.0161836	-0.184129	0.669212	0.569598	0.00642506	-0.0907284	-0.0913196	0.44762	0.823028	-0.344437	0.933206	0.984807	0.924023	NA	0.999721	0.985095	0.923475	0.714312	0.931943	NA	0.947854	0.999994	0.997442	NA	0.99988	0.72205	0.619379	0.714741
1500002C15Rik	ENSMUSG00000096221	2006.93	1584.97	21.5936	14.0388	24.8412	1982.7	1732.78	17.2377	15.4163	27.8095	1995.23	1650.18	19.1202	14.7357	26.2638	-0.106937	-0.0507077	-0.511062	-0.45667	-0.0725008	0.134547	0.0220444	0.0426582	0.465655	-0.246405	0.237292	0.0741685	0.549898	0.91991	-0.175939	0.586603	0.972141	0.718785	NA	0.999721	0.64956	0.989561	0.984848	0.938845	NA	0.524876	0.999994	0.997442	NA	0.99988	0.149221	0.488098	0.312727
1500002F19Rik	ENSMUSG00000097595	450.27	384.49	5.02811	8.17324	6.1302	401.386	408.071	NA	7.53017	7.67463	424.84	394.824	3.70239	7.83087	6.86486	0.0563495	-0.1022	-1.05133	0.395944	-1.65481	0.144784	0.00584712	NA	0.585202	0.815908	0.0848385	0.108779	1.69106	0.189535	2.44935	0.902666	0.952404	NA	NA	0.884255	0.7481	0.997714	NA	0.959953	NA	0.90575	0.999994	0.997442	NA	0.99988	0.626769	0.398054	0.357887
1500004A13Rik	ENSMUSG00000098912	8222.64	7954.87	1551.43	1528.86	1406.87	7295.23	8104.91	1144.84	1475.04	1463.23	7740.12	8016.92	1317.45	1499.32	1434.17	-0.018148	-0.0153643	-0.0644384	0.00069342	0.0198706	-0.0868389	0.112595	-0.0145985	-0.10028	0.0851811	-0.0729149	0.129074	0.0474688	-0.0995538	0.0615326	0.949217	0.993191	0.826857	0.998886	0.999721	0.771387	0.759879	0.983149	0.926122	0.926413	0.861075	0.999994	0.997442	0.762344	0.99988	0.771574	0.83025	0.476085
1500009L16Rik	ENSMUSG00000087651	365.888	389.441	128.511	136.304	145.028	358.912	424.332	104.422	115.31	141.544	362.408	404.813	114.905	125.328	143.429	-0.127051	0.014717	0.195019	-0.233753	0.255063	0.408015	0.122965	0.199192	0.201613	0.115671	0.531927	0.108895	0.00871779	0.43563	-0.143163	0.813236	0.995641	0.760597	0.713695	0.999721	0.448586	0.922707	0.964899	0.936286	0.961709	0.596048	0.999994	0.999151	NA	0.99988	0.403927	0.906341	0.36216
1500012K07Rik	ENSMUSG00000097247	574.474	408.809	NA	NA	NA	487.82	428.886	NA	NA	NA	529.283	417.561	NA	NA	NA	-0.0628187	0.107346	NA	NA	NA	0.148833	-0.245571	NA	NA	NA	0.207558	-0.351052	NA	NA	NA	0.888413	0.970679	NA	NA	NA	0.767616	0.812534	NA	NA	NA	0.791226	0.999994	NA	NA	NA	0.589193	0.465475	NA
1500015A07Rik	ENSMUSG00000098702	376.728	290.255	55.8503	46.1303	52.5652	364.827	276.527	57.8822	48.3373	75.2824	370.68	283.921	57.5049	47.2195	63.3727	-0.290273	-0.0652693	-0.0806782	0.660619	-0.0527158	-0.101278	0.0307136	0.430462	-0.00651366	-0.111736	0.185492	0.097921	0.501596	-0.664675	-0.0597222	0.245058	0.983601	0.95551	NA	0.999721	0.848843	0.990064	0.826635	0.998853	0.964514	0.801265	0.999994	0.997442	NA	0.99988	0.0233719	0.604746	0.812879
1500015L24Rik	ENSMUSG00000094732	32.4918	98.4586	35.5202	14.9408	17.2998	21.8017	73.9403	22.9244	19.1731	16.8518	26.9025	87.4264	28.1838	17.1041	17.0992	0.504566	-0.385806	-0.648052	-0.715024	-0.15915	-0.48093	-0.577481	0.315325	0.975394	-0.881663	-0.994461	-0.178489	0.959279	1.69156	-0.717809	NA	0.603052	0.461744	NA	0.999721	NA	0.629394	0.964899	0.71467	NA	0.714844	0.999994	0.997442	NA	0.99988	0.185971	0.0575111	0.107453
1500026H17Rik	ENSMUSG00000097383	180.847	128.668	23.6487	20.3791	15.7191	170.839	144.759	17.7407	22.0773	19.6674	175.694	135.799	20.2564	21.2335	17.5996	-0.174228	-0.138562	0.138778	-0.115988	0.705215	-0.0511862	0.099665	0.358597	0.182427	-0.147707	0.117932	0.239198	0.25211	0.299915	-0.858008	0.745066	0.972141	0.942443	NA	0.999721	0.958989	0.965828	0.964899	0.983485	NA	0.920482	0.999994	0.997442	NA	0.99988	0.304759	0.48058	0.777767
1500032F14Rik	ENSMUSG00000117718	11.2684	12.6464	NA	6.72903	NA	12.0391	11.7863	NA	6.54593	NA	11.6779	12.2571	NA	6.63094	NA	-0.580829	0.478279	NA	0.0776501	NA	-0.380627	0.130957	NA	-0.545392	NA	0.202662	-0.344395	NA	-0.622406	NA	NA	NA	NA	NA	NA	NA	NA	NA	NA	NA	0.972472	0.999994	NA	NA	NA	0.442848	0.344965	NA
1500035N22Rik	ENSMUSG00000059631	26.0296	13.6993	23.8884	NA	20.2449	25.0759	15.9805	18.3141	NA	29.1726	25.5418	14.719	20.7055	NA	24.4847	-0.465356	-0.942769	0.528237	NA	-0.165918	-0.659555	-1.24807	-0.206606	NA	0.877329	-0.200148	-0.301932	-0.740002	NA	1.03237	NA	NA	0.745855	NA	0.999721	NA	NA	0.964899	NA	NA	0.960998	0.999994	0.997442	NA	0.99988	0.295418	0.130335	0.343108
1600002D24Rik	ENSMUSG00000117232	4.82038	NA	NA	NA	NA	NA	6.65028	NA	NA	2.83746	4.72238	4.8173	NA	NA	3.9059	-1.28024	NA	NA	NA	NA	NA	-1.54087	NA	NA	2.64685	1.69485	-2.08446	NA	NA	2.5085	NA	NA	NA	NA	NA	NA	NA	NA	NA	NA	NA	0.999994	NA	NA	0.99988	0.237042	NA	NA
1600010M07Rik	ENSMUSG00000101585	9.03761	7.85906	NA	NA	NA	8.66702	7.70549	NA	NA	NA	8.84931	7.78002	NA	NA	NA	-0.374038	0.320769	NA	NA	NA	-1.72021	0.773334	NA	NA	NA	-1.35111	0.441257	NA	NA	NA	NA	NA	NA	NA	NA	NA	NA	NA	NA	NA	0.72052	0.999994	NA	NA	NA	0.602197	0.657438	NA
1600012H06Rik	ENSMUSG00000050088	1073.48	1107.47	206.987	186.948	160.182	983.867	1137.31	186.746	174.802	201.7	1027.03	1120.16	196.324	180.479	179.961	0.0515083	-0.104995	-0.269322	-0.194524	-0.114851	0.0655649	-0.00977189	-0.0343618	-0.00430362	-0.0082003	0.00988023	0.0963377	0.229591	0.191509	0.102159	0.880994	0.784708	0.519404	0.733081	0.999721	0.884865	0.995672	0.969988	0.998442	0.996071	0.990208	0.999994	0.997442	NA	0.99988	0.562549	0.132031	0.138471
1600014C10Rik	ENSMUSG00000054676	1216.76	1205.54	296.897	345.795	297.347	1046.77	1250.04	214.522	324.113	319.744	1128.13	1224.66	249.563	334.232	308.115	0.127746	0.0619309	0.177137	0.0162343	0.087205	0.0637579	0.170895	0.45209	-0.0298605	-0.0808833	-0.0679401	0.110305	0.267509	-0.0458527	-0.172612	0.602076	0.950006	0.659529	0.979567	0.999721	0.86881	0.545391	0.964899	0.997638	0.962994	0.906685	0.999994	0.997442	0.943135	0.99988	0.159368	0.394685	0.245085
1600014C23Rik	ENSMUSG00000094690	NA	NA	NA	NA	NA	5.06208	NA	NA	NA	NA	3.41668	NA	NA	NA	NA	NA	NA	NA	NA	NA	0.621119	NA	NA	NA	NA	0.689793	NA	NA	NA	NA	NA	NA	NA	NA	NA	NA	NA	NA	NA	NA	NA	NA	NA	NA	NA	NA	NA	NA
1600017P15Rik	ENSMUSG00000102505	6.16336	3.94359	NA	NA	NA	6.21029	6.11701	NA	NA	NA	6.19076	4.91425	NA	NA	NA	-0.0397197	-0.0995547	NA	NA	NA	0.716463	0.270097	NA	NA	NA	0.745507	0.368708	NA	NA	NA	NA	NA	NA	NA	NA	NA	NA	NA	NA	NA	0.896652	0.999994	NA	NA	NA	0.965467	0.936741	NA
1600020E01Rik	ENSMUSG00000097048	6593.3	6366.61	116.744	80.9747	107.513	6036.41	6804.25	84.0321	76.8181	141.745	6304.16	6558.5	97.9313	78.7568	123.774	-0.124212	0.0256095	0.100402	-0.358565	0.117733	0.14756	0.0176613	0.823766	0.231256	0.707987	0.267426	-0.00695587	0.710043	0.589133	0.585679	0.418686	0.987865	0.906328	0.70632	0.999721	0.689848	0.989561	0.964899	0.949189	0.183025	0.597188	0.999994	0.997442	NA	0.99988	0.0656901	0.665604	0.660676
1600022D10Rik	ENSMUSG00000117315	NA	2.48504	NA	NA	NA	5.22391	NA	NA	NA	NA	4.18962	1.83188	NA	NA	NA	NA	-3.26242	NA	NA	NA	-1.76522	NA	NA	NA	NA	-1.59489	1.8834	NA	NA	NA	NA	NA	NA	NA	NA	NA	NA	NA	NA	NA	NA	0.999994	NA	NA	NA	NA	0.0295415	NA
1600023N17Rik	ENSMUSG00000104986	18.4539	14.1562	3.70473	4.97021	4.43347	17.7621	15.2583	5.86524	NA	5.25928	18.1041	14.6437	5.03866	4.67414	4.82717	-0.391741	-0.368272	0.86348	-0.968453	0.469142	-0.863952	0.190768	-0.722881	NA	-1.05124	-0.478886	0.555468	-1.49599	1.36144	-1.53025	NA	NA	NA	NA	NA	NA	NA	0.964899	NA	NA	0.88692	0.999994	0.997442	NA	0.99988	0.444726	0.498568	0.506899
1600029O15Rik	ENSMUSG00000057818	12.184	31.1636	NA	20.2681	4.79128	15.7734	37.947	NA	14.8106	4.29964	14.0744	34.1848	NA	17.427	4.56127	0.961299	0.589263	NA	-0.518809	1.00248	0.286479	0.453806	NA	-0.506713	-1.36792	-0.677647	-0.139023	NA	0.0068608	-2.37065	NA	NA	NA	NA	NA	NA	NA	NA	0.941186	NA	0.853715	0.999994	NA	NA	0.99988	0.154992	0.100867	NA
1600029O15Rik	ENSMUSG00000121691	36.4049	92.432	4.90787	51.189	12.956	35.7015	97.6984	6.30975	35.942	13.2668	36.0525	94.7333	5.79698	43.2629	13.1114	0.435933	0.144358	-1.63927	-0.526337	-0.126011	0.15854	0.417393	-0.80107	-0.27229	-1.21835	-0.281776	0.271882	0.841627	0.256163	-1.10528	NA	0.978723	NA	NA	0.999721	NA	0.707036	0.964899	0.967099	NA	0.908328	0.999994	0.997442	NA	0.99988	0.275381	0.550761	0.139834
1700001G11Rik	ENSMUSG00000085984	965.972	1145.94	7.27562	5.61648	5.67392	837.946	1189.37	NA	4.86102	NA	899.21	1164.64	5.46696	5.22093	5.2593	-0.127513	0.22712	0.823997	-1.23938	-0.392057	0.135277	-0.065741	NA	0.602437	NA	0.257904	-0.291513	-0.721267	1.84271	-1.05969	0.642898	0.53566	NA	NA	NA	0.785061	0.943042	NA	NA	NA	0.711098	0.999994	0.997442	NA	0.99988	0.195085	0.0393195	0.351804
1700001G17Rik	ENSMUSG00000103746	13.0324	15.709	NA	4.99371	NA	16.911	14.2383	2.51197	4.18245	NA	15.0743	15.042	2.12104	4.56856	NA	-1.02335	-0.170662	NA	-0.187438	NA	-0.356931	0.5466	1.36243	-0.251819	NA	0.65587	0.716309	3.3869	-0.0531656	NA	NA	NA	NA	NA	NA	NA	NA	0.964899	NA	NA	0.835689	0.999994	0.997442	NA	NA	0.101999	0.746061	NA
1700001J03Rik	ENSMUSG00000095040	NA	NA	NA	NA	NA	NA	3.34294	NA	NA	NA	NA	3.14972	NA	NA	NA	NA	NA	NA	NA	NA	NA	-1.79424	NA	NA	NA	NA	-1.63349	NA	NA	NA	NA	NA	NA	NA	NA	NA	NA	NA	NA	NA	NA	0.999994	NA	NA	NA	NA	NA	NA
1700001K19Rik	ENSMUSG00000056508	54.5739	63.9666	NA	NA	NA	50.5629	76.8933	NA	NA	NA	52.5031	69.7216	NA	NA	NA	-0.0216396	-0.213811	NA	NA	NA	-0.490457	-0.510504	NA	NA	NA	-0.475195	-0.288556	NA	NA	NA	0.989213	NA	NA	NA	NA	0.690374	0.706535	NA	NA	NA	0.809097	0.999994	NA	NA	NA	0.942376	0.361864	NA
1700001K23Rik	ENSMUSG00000118314	442.549	666.602	NA	NA	NA	381.311	685.013	3.22652	NA	NA	410.621	674.421	2.86357	NA	NA	-0.106991	0.0337335	NA	NA	NA	-0.115543	0.0560142	1.92868	NA	NA	-0.0125682	0.0232464	2.88887	NA	NA	0.82706	0.987865	NA	NA	NA	0.810092	0.96299	0.937708	NA	NA	0.991119	0.999994	0.997442	NA	NA	0.433673	0.704669	NA
1700001L05Rik	ENSMUSG00000075511	261.362	237.924	25.0172	102.656	32.9523	249.186	268.119	35.4678	112.01	31.9798	255.122	251.27	31.5071	107.336	32.503	-0.3066	0.105921	-0.216539	0.88699	-0.64286	-0.294167	0.292125	-0.441578	0.0321008	-0.180931	0.0104191	0.187158	-0.205003	-0.851932	0.457288	0.472781	0.983768	0.909997	0.153558	0.999721	0.699356	0.828695	0.964899	0.997638	0.967644	0.995834	0.999994	0.997442	NA	0.99988	0.088413	0.605128	0.674082
1700001O22Rik	ENSMUSG00000044320	297.771	157.204	67.0586	26.7114	49.0182	265.341	199.151	55.4938	34.1163	67.8325	280.905	175.902	60.5781	30.5015	57.985	0.193839	-0.115895	0.316341	0.12548	-0.200539	-0.0367805	-0.0271779	0.440435	-0.428983	-0.384403	-0.234731	0.0899448	0.122493	-0.552836	-0.187765	0.607979	0.978723	0.75081	NA	0.999721	0.974199	0.994792	0.890718	0.910884	0.868749	0.856951	0.999994	0.997442	NA	0.99988	0.164822	0.560457	0.349309
1700003D09Rik	ENSMUSG00000085944	1436.99	2243.22	27.5115	NA	10.2665	1338.94	2819.78	11.4699	NA	14.6027	1386.23	2501.75	18.0127	NA	12.3303	-0.0381535	-0.595718	-0.872674	NA	-0.681933	0.249162	-2.29512	-0.141969	NA	0.0862534	0.283312	-1.69999	0.746659	NA	0.747623	0.929996	0.512204	0.608689	NA	0.999721	0.616963	0.295608	0.966717	NA	NA	0.745673	0.999994	0.997442	NA	0.99988	0.71555	0.0347415	0.198079
1700003E16Rik	ENSMUSG00000030030	1292.01	856.874	240.717	231.484	272.013	1229.64	884.452	155.276	206.784	311.594	1259.96	868.686	191.028	218.488	290.927	-0.145819	-0.076658	-0.0973228	0.0952839	0.170989	0.0315915	-0.146131	0.332956	0.0279867	-0.00542147	0.173466	-0.0682677	0.4149	-0.0665557	-0.17946	0.510306	0.969273	0.87686	0.917866	0.999721	0.952407	0.738591	0.964899	0.997638	0.998239	0.74372	0.999994	0.997442	0.934224	0.99988	0.104698	0.451001	0.584537
1700003F12Rik	ENSMUSG00000038523	376.3	119.537	NA	NA	NA	379.061	126.311	NA	NA	NA	377.957	122.503	NA	NA	NA	0.0768862	0.269179	NA	NA	NA	-0.0381795	0.051309	NA	NA	NA	-0.119316	-0.22131	NA	NA	NA	0.876758	0.814104	NA	NA	NA	0.959646	0.990064	NA	NA	NA	0.893194	0.999994	NA	NA	NA	0.551206	0.154349	NA
1700003G18Rik	ENSMUSG00000087621	19.0415	20.0367	NA	NA	NA	17.3566	17.6641	NA	NA	NA	18.1629	18.957	NA	NA	NA	-0.0557904	0.19619	NA	NA	NA	1.03686	-0.07883	NA	NA	NA	1.08852	-0.280341	NA	NA	NA	NA	NA	NA	NA	NA	NA	NA	NA	NA	NA	0.660563	0.999994	NA	NA	NA	0.910547	0.628265	NA
1700003L19Rik	ENSMUSG00000101565	13.1591	11.8388	8.21287	NA	9.84695	13.0961	12.5409	5.37503	NA	6.93734	13.1346	12.1514	6.56405	NA	8.46933	0.240093	-0.149278	0.426432	NA	0.30961	-0.756279	-0.371391	0.0413295	NA	0.409091	-1.00272	-0.217444	-0.412555	NA	0.0794525	NA	NA	NA	NA	0.999721	NA	NA	0.991134	NA	NA	0.742396	0.999994	0.997442	NA	0.99988	0.701788	0.823152	0.604444
1700003M07Rik	ENSMUSG00000085389	981.712	911.926	260.393	221.135	249.828	947.357	1095.27	213.933	212.029	278.222	964.216	993.446	234.314	216.182	263.413	-0.0473885	0.0470871	0.136026	0.275129	0.0603208	0.0314346	0.052544	0.405909	0.104197	0.191664	0.0751596	0.00653333	0.268297	-0.169653	0.126951	0.903744	0.987865	0.762502	0.626002	0.999721	0.95601	0.968066	0.160685	0.967099	0.835728	0.915555	0.999994	0.997442	0.782026	0.99988	0.634672	0.685357	0.366932
1700003N22Rik	ENSMUSG00000102463	8.01951	7.1949	NA	NA	NA	4.85887	8.07422	NA	NA	NA	6.36407	7.58095	NA	NA	NA	0.512282	-0.41763	NA	NA	NA	-0.018332	0.0212885	NA	NA	NA	-0.555307	0.426021	NA	NA	NA	NA	NA	NA	NA	NA	NA	NA	NA	NA	NA	0.92265	0.999994	NA	NA	NA	0.50266	0.576354	NA
1700007F19Rik	ENSMUSG00000100666	244.792	349.181	48.3207	NA	34.1377	197.732	459.314	38.0145	7.8175	48.1026	220.243	398.361	42.4415	5.53976	40.7827	0.224658	-0.259589	-0.468486	NA	-0.308172	-0.132114	0.176641	-0.12886	0.626475	-0.121423	-0.358374	0.436697	0.337704	0.486854	0.181871	0.88379	0.972141	0.613789	NA	0.999721	0.843932	0.883054	0.964899	0.948348	0.977636	0.816438	0.999994	0.997442	NA	0.99988	0.573229	0.48537	0.200853
1700007J10Rik	ENSMUSG00000086330	938.258	875.198	NA	NA	NA	820.316	944.418	NA	NA	NA	876.81	905.665	NA	NA	NA	-0.046762	0.037125	NA	NA	NA	0.00664891	-0.0279408	NA	NA	NA	0.0492643	-0.0630258	NA	NA	NA	0.899952	0.986815	NA	NA	NA	0.988944	0.989561	NA	NA	NA	0.949008	0.999994	NA	NA	NA	0.616657	0.628273	NA
1700007L15Rik	ENSMUSG00000097318	144.953	132.765	6.06321	4.31856	NA	113.816	117.854	7.77752	NA	5.69958	128.678	125.987	7.14621	3.77966	4.5544	-0.352594	0.0813322	0.938027	-1.17802	NA	-0.114458	0.146777	0.590122	NA	0.648254	0.232692	0.0657884	-0.350168	1.33672	0.65062	0.440506	0.987865	NA	NA	NA	0.899101	0.960111	0.964899	NA	NA	0.847733	0.999994	0.997442	NA	0.99988	0.0747989	0.686897	0.387379
1700007P06Rik	ENSMUSG00000089730	74.5657	26.9982	NA	8.58373	NA	59.9265	24.1836	NA	7.65446	NA	66.9254	25.7211	NA	8.09828	NA	0.0472909	0.786132	NA	-1.15892	NA	-0.363925	-0.415869	NA	-0.964107	NA	-0.418906	-1.19713	NA	0.195366	NA	0.970748	NA	NA	NA	NA	0.793181	NA	NA	0.918868	NA	0.853168	0.999994	NA	NA	NA	0.861939	0.0302255	NA
1700008A23Rik	ENSMUSG00000103452	NA	NA	NA	NA	3.36516	NA	NA	NA	NA	NA	NA	NA	NA	NA	2.73676	NA	NA	NA	NA	-5.32186	NA	NA	NA	NA	NA	NA	NA	NA	NA	5.43134	NA	NA	NA	NA	NA	NA	NA	NA	NA	NA	NA	NA	NA	NA	0.99988	NA	NA	NA
1700008B11Rik	ENSMUSG00000104872	5.02569	NA	NA	NA	NA	4.43574	NA	NA	NA	NA	4.7194	NA	NA	NA	NA	-0.144676	NA	NA	NA	NA	-1.80512	NA	NA	NA	NA	-1.64426	NA	NA	NA	NA	NA	NA	NA	NA	NA	NA	NA	NA	NA	NA	NA	NA	NA	NA	NA	0.877687	NA	NA
1700008J07Rik	ENSMUSG00000101225	224.683	209.818	29.0272	32.5996	26.222	188.099	206.768	18.4066	24.9508	31.7317	205.596	208.321	22.8452	28.6254	28.8482	-0.435056	-0.0651383	0.246318	0.469003	0.170572	-0.350612	-0.0445634	0.285358	0.388167	0.151744	0.0794257	0.0258946	0.0378643	-0.0786312	-0.0221752	0.172785	0.987865	0.883798	NA	0.999721	0.519679	0.989561	0.964899	0.940181	0.975143	0.954516	0.999994	0.999151	NA	0.99988	0.0124055	0.636528	0.60705
1700008K24Rik	ENSMUSG00000101012	4.77004	NA	NA	NA	NA	4.06912	4.56284	NA	NA	NA	4.40451	3.44057	NA	NA	NA	1.66283	NA	NA	NA	NA	1.07101	-0.563574	NA	NA	NA	-0.593343	-0.636719	NA	NA	NA	NA	NA	NA	NA	NA	NA	NA	NA	NA	NA	NA	0.999994	NA	NA	NA	0.107288	NA	NA
1700008O03Rik	ENSMUSG00000008028	131.186	135.042	21.754	17.8191	19.4576	122.455	139.709	16.861	17.453	25.7891	126.676	137.05	18.9681	17.6071	22.4732	-0.117781	-0.103663	-0.119618	0.0181304	0.466242	-0.120576	-0.0110622	0.780806	-0.249707	-0.173816	-0.00814243	0.0937196	0.912174	-0.266118	-0.651661	0.872518	0.984807	0.959626	NA	0.999721	0.894833	0.997714	0.964899	0.980622	NA	0.995834	0.999994	0.997442	NA	0.99988	0.540384	0.616459	0.829861
1700009J07Rik	ENSMUSG00000096573	NA	NA	NA	NA	NA	NA	2.54445	NA	NA	NA	NA	1.84497	NA	NA	NA	NA	NA	NA	NA	NA	NA	2.92305	NA	NA	NA	NA	2.88564	NA	NA	NA	NA	NA	NA	NA	NA	NA	NA	NA	NA	NA	NA	0.999994	NA	NA	NA	NA	NA	NA
1700010I14Rik	ENSMUSG00000023873	17.4122	49.0337	11.3974	7.93743	29.6331	19.4117	46.403	13.6493	14.9391	32.86	18.4729	47.8303	12.8394	11.5389	31.1701	0.502473	-0.334675	0.642935	-0.00388723	0.567679	-0.424888	0.159108	-0.264962	0.0732933	0.722385	-0.926129	0.495656	-0.957315	0.077246	0.146211	NA	NA	NA	NA	0.999721	NA	NA	0.964899	0.998409	0.788958	0.707771	0.999994	0.997442	NA	0.99988	0.363804	0.407038	0.402972
1700010K23Rik	ENSMUSG00000092599	959.486	838.836	NA	NA	NA	717.122	895.644	NA	NA	NA	832.8	863.725	NA	NA	NA	0.0767231	-0.10888	NA	NA	NA	-0.287466	0.108724	NA	NA	NA	-0.368891	0.218689	NA	NA	NA	0.805348	0.884789	NA	NA	NA	0.529809	0.899903	NA	NA	NA	0.576582	0.999994	NA	NA	NA	0.39075	0.242267	NA
1700010K24Rik	ENSMUSG00000085102	8.28984	6.91306	NA	NA	NA	9.70005	6.22237	NA	NA	NA	9.03558	6.5986	NA	NA	NA	-1.27966	0.518421	NA	NA	NA	0.0252868	1.56899	NA	NA	NA	1.29175	1.0474	NA	NA	NA	NA	NA	NA	NA	NA	NA	NA	NA	NA	NA	0.731203	0.999994	NA	NA	NA	0.124921	0.478046	NA
1700010L04Rik	ENSMUSG00000030636	5.55245	NA	NA	NA	NA	6.54941	NA	NA	NA	NA	6.07896	NA	NA	NA	NA	-0.508252	NA	NA	NA	NA	-0.326486	NA	NA	NA	NA	0.169082	NA	NA	NA	NA	NA	NA	NA	NA	NA	NA	NA	NA	NA	NA	0.979461	NA	NA	NA	NA	0.577805	NA	NA
1700012B09Rik	ENSMUSG00000031927	NA	55.2299	13.4361	7.52205	6.97237	NA	23.075	15.8206	NA	11.093	NA	40.8063	15.0062	7.67078	8.9409	NA	-0.332479	0.615471	-1.47394	-0.388782	NA	-1.15508	-0.0243684	NA	-2.65542	NA	-0.832013	-0.628379	2.60173	-2.27672	NA	NA	NA	NA	0.999721	NA	NA	0.996616	NA	NA	NA	0.999994	0.997442	NA	0.99988	NA	0.275546	0.411625
1700012C08Rik	ENSMUSG00000086482	NA	7.93193	NA	NA	NA	NA	NA	NA	NA	NA	NA	5.75119	NA	NA	NA	NA	-0.170131	NA	NA	NA	NA	NA	NA	NA	NA	NA	0.164814	NA	NA	NA	NA	NA	NA	NA	NA	NA	NA	NA	NA	NA	NA	0.999994	NA	NA	NA	NA	0.795021	NA
1700012J15Rik	ENSMUSG00000107394	396.134	238.227	NA	NA	NA	344.817	287.248	5.70373	NA	5.36029	369.382	260.044	5.09459	NA	3.73272	-0.0439822	0.0530652	NA	NA	NA	0.260594	-0.202138	0.0637958	NA	-0.161486	0.300536	-0.251589	2.51591	NA	-0.314512	0.932937	0.992477	NA	NA	NA	0.553288	0.843177	0.987772	NA	NA	0.628408	0.999994	0.997442	NA	0.99988	0.721566	0.800956	NA
1700014B07Rik	ENSMUSG00000118578	41.0275	22.0003	NA	NA	NA	27.2847	19.3246	NA	NA	NA	33.8301	20.7933	NA	NA	NA	-0.633231	-0.274558	NA	NA	NA	0.0702447	-0.0247562	NA	NA	NA	0.704292	0.251105	NA	NA	NA	NA	NA	NA	NA	NA	NA	NA	NA	NA	NA	0.68346	0.999994	NA	NA	NA	0.0644125	0.477026	NA
1700015C15Rik	ENSMUSG00000113696	53.4053	45.6576	NA	NA	NA	43.3242	46.4357	NA	NA	NA	48.1362	45.9753	NA	NA	NA	0.0318452	0.0414377	NA	NA	NA	0.200881	0.015852	NA	NA	NA	0.165334	-0.0299588	NA	NA	NA	0.982743	NA	NA	NA	NA	0.884105	NA	NA	NA	NA	0.938803	0.999994	NA	NA	NA	0.91572	0.881401	NA
1700016A09Rik	ENSMUSG00000102737	22.1583	64.9562	NA	11.5382	NA	18.2096	71.6608	3.57723	7.7862	NA	20.0994	67.9173	3.99931	9.58699	NA	-0.568483	0.0233607	NA	1.30732	NA	-0.0701079	0.323797	0.585777	-0.525601	NA	0.494806	0.307043	0.820632	-1.82595	NA	NA	NA	NA	NA	NA	NA	0.901543	0.964899	0.970094	NA	0.87545	0.999994	0.997442	NA	NA	0.270179	0.928194	NA
1700016A09Rik	ENSMUSG00000123653	20.9679	60.5694	NA	10.1809	NA	16.7359	66.2368	3.4109	7.02726	NA	18.7593	63.068	3.82166	8.54033	NA	-0.62803	-0.0324978	NA	1.51151	NA	0.000450044	0.32497	0.790656	-0.745198	NA	0.62462	0.364176	0.899245	-2.24743	NA	NA	NA	NA	NA	NA	NA	0.905963	0.964899	0.945783	NA	0.844569	0.999994	0.997442	NA	NA	0.24272	0.904008	NA
1700016B15Rik	ENSMUSG00000108979	44.027	51.1774	NA	NA	NA	49.0548	54.9647	NA	NA	NA	46.6868	52.8477	NA	NA	NA	-0.183064	-0.156405	NA	NA	NA	0.269698	0.303459	NA	NA	NA	0.445247	0.46254	NA	NA	NA	NA	NA	NA	NA	NA	0.827228	NA	NA	NA	NA	0.821449	0.999994	NA	NA	NA	0.595659	0.576672	NA
1700016D08Rik	ENSMUSG00000103481	63.6012	69.4184	NA	NA	NA	74.016	75.5928	NA	NA	NA	69.0979	72.1312	NA	NA	NA	-0.154783	-0.239275	NA	NA	NA	0.240621	0.0343733	NA	NA	NA	0.390763	0.272526	NA	NA	NA	0.887586	0.943307	NA	NA	NA	0.817999	0.995186	NA	NA	NA	0.807056	0.999994	NA	NA	NA	0.58386	0.361998	NA
1700016H03Rik	ENSMUSG00000114673	159.229	120.597	7.89285	NA	7.66492	157.234	132.176	6.28063	NA	9.53313	158.269	125.702	6.98146	NA	8.55142	-0.0722844	-0.0216407	0.169805	NA	-0.217583	0.00993935	-0.0560253	1.30371	NA	1.03336	0.079579	-0.0316024	1.06012	NA	1.23853	0.926361	0.995641	NA	NA	0.999721	0.990366	0.987457	0.539857	NA	NA	0.956891	0.999994	0.997442	NA	0.99988	0.697472	0.902081	0.839958
1700016J18Rik	ENSMUSG00000111103	36.8115	29.2278	NA	NA	NA	36.3779	29.6803	NA	NA	NA	36.5969	29.415	NA	NA	NA	-0.400531	0.00483492	NA	NA	NA	0.411668	-0.180135	NA	NA	NA	0.807256	-0.184879	NA	NA	NA	NA	NA	NA	NA	NA	NA	NA	NA	NA	NA	0.620348	0.999994	NA	NA	NA	0.285888	0.989004	NA
1700016L21Rik	ENSMUSG00000101483	NA	3.08671	NA	NA	NA	NA	NA	NA	NA	NA	NA	2.22012	NA	NA	NA	NA	-2.08032	NA	NA	NA	NA	NA	NA	NA	NA	NA	2.36453	NA	NA	NA	NA	NA	NA	NA	NA	NA	NA	NA	NA	NA	NA	0.999994	NA	NA	NA	NA	0.0665052	NA
1700016P03Rik	ENSMUSG00000085609	848.891	530.025	215.483	94.1406	182.482	536.407	459.465	95.9469	54.6482	146.543	685.293	498.061	144.778	73.6932	165.524	-0.473964	0.0856089	-0.376869	0.418211	-0.605447	-0.196067	0.0247598	-0.148035	0.239565	0.0798399	0.273891	-0.0591495	0.218381	-0.179847	0.670551	0.566987	0.978723	0.780536	0.732779	0.485642	0.928986	0.992934	0.973387	0.953077	0.99248	0.930152	0.999994	0.997442	NA	0.99988	0.136833	0.557881	0.395822
1700017B05Rik	ENSMUSG00000032300	687.044	870.012	107.07	403.167	108.883	555.792	885.508	67.8371	325.51	107.623	618.46	876.327	84.2277	362.641	108.329	-0.139062	0.147887	-0.178532	-0.227598	0.228464	0.171318	0.148954	0.040827	-0.331411	0.0790179	0.30609	0.00243284	0.219352	-0.101912	-0.151767	0.617394	0.868046	0.824234	0.659983	0.999721	0.712047	0.892683	0.995057	0.811465	0.969636	0.614867	0.999994	0.997442	0.910528	0.99988	0.174208	0.21322	0.470743
1700017M07Rik	ENSMUSG00000105651	7.83753	24.7187	9.24973	4.89605	NA	NA	13.714	6.84397	NA	NA	5.92267	19.7685	7.8667	3.97552	NA	-0.172393	0.505639	1.10602	-0.577961	NA	NA	-0.778526	-0.534405	NA	NA	0.710609	-1.30446	-1.65125	-0.0316838	NA	NA	NA	NA	NA	NA	NA	NA	0.964899	NA	NA	0.908782	0.999994	0.997442	NA	NA	0.837907	0.227007	0.190511
1700018A04Rik	ENSMUSG00000038408	41.2093	30.5381	7.96533	5.96111	5.68724	33.5236	30.7818	3.35148	NA	8.08762	37.1923	30.6339	5.23519	4.37528	6.82874	-0.115943	-0.597023	-0.367238	0.323975	0.116406	-0.205647	0.377715	0.148405	NA	0.262646	-0.0913591	0.97808	0.514099	-2.29746	0.149046	NA	NA	NA	NA	NA	NA	NA	0.984674	NA	NA	0.978735	0.999994	0.997442	NA	0.99988	0.774409	0.0892921	0.667003
1700018A14Rik	ENSMUSG00000103616	NA	2.84241	NA	NA	NA	NA	NA	NA	NA	NA	NA	1.89979	NA	NA	NA	NA	1.79605	NA	NA	NA	NA	NA	NA	NA	NA	NA	-1.93901	NA	NA	NA	NA	NA	NA	NA	NA	NA	NA	NA	NA	NA	NA	0.999994	NA	NA	NA	NA	0.178627	NA
1700018A23Rik	ENSMUSG00000107368	1318.75	1140.08	NA	NA	NA	1234.69	1292.38	NA	NA	NA	1275.26	1207.56	NA	NA	NA	0.0858913	-0.0433485	NA	NA	NA	0.224483	-0.0294073	NA	NA	NA	0.134079	0.0149285	NA	NA	NA	0.754091	0.983899	NA	NA	NA	0.430213	0.987663	NA	NA	NA	0.789213	0.999994	NA	NA	NA	0.314814	0.605993	NA
1700018L02Rik	ENSMUSG00000100075	379.805	375.923	11.1781	5.28149	10.7168	322.261	353.671	5.64375	9.69639	9.08713	349.785	365.7	7.92036	7.55472	9.95065	0.049097	0.392176	0.962022	0.369696	0.78145	0.187558	-0.0428349	-0.777958	-0.838108	-0.261481	0.133578	-0.435531	-1.71018	-1.20783	-1.03297	0.925695	0.0506604	NA	NA	0.999721	0.760596	0.985766	0.964899	0.885193	NA	0.895409	0.904196	0.997442	NA	0.99988	0.694795	0.000429521	0.184819
1700018P22Rik	ENSMUSG00000120273	15.0511	10.7965	12.3666	5.08212	9.83062	13.77	10.0907	6.54675	NA	8.27638	14.3896	10.4767	8.94845	4.20081	9.09851	0.634866	-0.398219	0.485363	-0.648673	0.44059	-0.240978	0.679139	1.63484	NA	-0.210179	-0.876202	1.08423	1.12916	0.287539	-0.665472	NA	NA	NA	NA	0.999721	NA	NA	0.623659	NA	NA	0.770907	0.999994	0.997442	NA	0.99988	0.259368	0.469106	0.468247
1700019A02Rik	ENSMUSG00000060715	5.15597	7.91881	NA	NA	NA	6.63179	5.99925	NA	4.60588	NA	5.93435	7.05313	NA	4.05108	NA	0.49026	0.467022	NA	NA	NA	-0.742209	0.452951	NA	0.322938	NA	-1.23869	-0.0291965	NA	1.31666	NA	NA	NA	NA	NA	NA	NA	NA	NA	NA	NA	0.79826	0.999994	NA	NA	NA	0.602678	0.479262	NA
1700019A23Rik	ENSMUSG00000109102	8.03719	9.63333	NA	NA	NA	7.22664	8.48972	NA	NA	NA	7.61723	9.11628	NA	NA	NA	0.397204	-0.395932	NA	NA	NA	-1.18925	-0.0783995	NA	NA	NA	-1.58057	0.336692	NA	NA	NA	NA	NA	NA	NA	NA	NA	NA	NA	NA	NA	0.679938	0.999994	NA	NA	NA	0.601652	0.51252	NA
1700019D03Rik	ENSMUSG00000043629	695.856	552.202	146.566	146.934	171.289	648.08	518.461	114.076	112.964	164.272	671.134	536.729	127.987	129.26	168.022	0.22314	-0.141294	-0.488805	-0.169135	-0.246016	0.253416	-0.0626245	-0.535757	0.469748	-0.157795	0.0256209	0.0797852	-0.0440622	0.639864	0.0847416	0.422367	0.871504	0.227396	0.868746	0.999721	0.685132	0.973244	0.885983	0.59288	0.940299	0.987063	0.999994	0.997442	NA	0.99988	0.0669303	0.216665	0.0281529
1700019G24Rik	ENSMUSG00000085416	538.939	494.796	6.07008	NA	NA	483.467	562.206	5.08444	NA	NA	510.087	524.657	5.52044	NA	NA	0.192927	0.197895	-0.600986	NA	NA	0.219813	0.106562	-0.513266	NA	NA	0.0227463	-0.0899889	0.0702373	NA	NA	0.434262	0.666617	NA	NA	NA	0.547316	0.934699	0.964899	NA	NA	0.978778	0.999994	0.997442	NA	NA	0.071665	0.0779123	0.537084
1700019J19Rik	ENSMUSG00000111489	NA	NA	NA	NA	NA	2.73609	NA	NA	NA	NA	2.36637	NA	NA	NA	NA	NA	NA	NA	NA	NA	-4.86227	NA	NA	NA	NA	-4.87728	NA	NA	NA	NA	NA	NA	NA	NA	NA	NA	NA	NA	NA	NA	NA	NA	NA	NA	NA	NA	NA	NA
1700019L13Rik	ENSMUSG00000111639	29.8207	28.2363	NA	NA	NA	21.6437	19.8711	NA	NA	NA	25.5395	24.4722	NA	NA	NA	-1.15622	0.120066	NA	NA	NA	-0.425834	-0.523882	NA	NA	NA	0.72609	-0.641594	NA	NA	NA	NA	NA	NA	NA	NA	NA	NA	NA	NA	NA	0.809097	0.999994	NA	NA	NA	0.0145931	0.752109	NA
1700020A23Rik	ENSMUSG00000027409	13.5035	14.8461	NA	NA	NA	16.4895	10.5738	NA	NA	NA	15.0799	12.9212	NA	NA	NA	0.0158454	0.0648565	NA	NA	NA	-0.6565	0.720309	NA	NA	NA	-0.677537	0.648339	NA	NA	NA	NA	NA	NA	NA	NA	NA	NA	NA	NA	NA	0.801611	0.999994	NA	NA	NA	0.97817	0.890754	NA
1700020G03Rik	ENSMUSG00000110052	NA	NA	NA	NA	NA	3.89163	5.46755	NA	NA	NA	3.93441	4.80221	NA	NA	NA	NA	NA	NA	NA	NA	-0.00288695	1.32909	NA	NA	NA	-1.58197	1.85506	NA	NA	NA	NA	NA	NA	NA	NA	NA	NA	NA	NA	NA	NA	0.999994	NA	NA	NA	NA	NA	NA
1700020L13Rik	ENSMUSG00000121875	NA	5.3686	NA	NA	NA	NA	6.13392	NA	NA	NA	NA	5.70651	NA	NA	NA	NA	0.0197245	NA	NA	NA	NA	0.882951	NA	NA	NA	NA	0.887638	NA	NA	NA	NA	NA	NA	NA	NA	NA	NA	NA	NA	NA	NA	0.999994	NA	NA	NA	NA	0.981037	NA
1700020L24Rik	ENSMUSG00000035085	70.3373	54.9638	3.41425	3.6346	NA	57.1602	53.555	NA	NA	4.92346	63.4517	54.3126	2.29946	2.92987	3.56154	-0.50604	-0.151873	0.901741	0.816329	NA	-0.0226685	-0.195089	NA	NA	-0.486685	0.479573	-0.0428461	-2.03716	-0.833506	0.0797289	0.385164	NA	NA	NA	NA	0.985772	NA	NA	NA	NA	0.725994	0.999994	0.997442	NA	0.99988	0.0555857	0.587871	0.503986
1700020N18Rik	ENSMUSG00000100253	6.82932	10.2213	NA	NA	NA	5.11196	7.97918	NA	NA	NA	5.93276	9.21004	NA	NA	NA	1.00852	0.663684	NA	NA	NA	0.725243	0.338593	NA	NA	NA	-0.292427	-0.316226	NA	NA	NA	NA	NA	NA	NA	NA	NA	NA	NA	NA	NA	0.974209	0.999994	NA	NA	NA	0.265719	0.2842	NA
1700021J08Rik	ENSMUSG00000086890	615.671	502.816	NA	NA	NA	617.136	530.5	NA	NA	NA	616.804	514.882	NA	NA	NA	-0.0153096	0.205273	NA	NA	NA	-0.218926	0.010352	NA	NA	NA	-0.207849	-0.195889	NA	NA	NA	0.975388	0.527729	NA	NA	NA	0.572557	0.996265	NA	NA	NA	0.711098	0.999994	NA	NA	NA	0.882201	0.037117	NA
1700021N21Rik	ENSMUSG00000087343	767.888	312.294	NA	NA	NA	727.803	309.227	NA	NA	NA	747.239	310.714	NA	NA	NA	-0.235795	-0.0953545	NA	NA	NA	0.0290441	-0.25451	NA	NA	NA	0.260786	-0.158731	NA	NA	NA	0.200431	0.975828	NA	NA	NA	0.968624	0.732451	NA	NA	NA	0.710179	0.999994	NA	NA	NA	0.0161048	0.518991	NA
1700022H01Rik	ENSMUSG00000112581	603.782	501.253	NA	NA	NA	528.292	584.246	NA	NA	NA	564.44	538.12	NA	NA	NA	0.0898631	0.0517359	NA	NA	NA	0.236892	0.141143	NA	NA	NA	0.142687	0.0906993	NA	NA	NA	0.813236	0.987865	NA	NA	NA	0.592938	0.877411	NA	NA	NA	0.850227	0.999994	NA	NA	NA	0.403826	0.635835	NA
1700022N22Rik	ENSMUSG00000097523	1234.72	1148.43	NA	NA	NA	1109.07	1220.51	NA	3.70016	5.96764	1169.42	1179.95	NA	3.36445	4.78237	-0.0683116	0.185889	NA	NA	NA	-0.0485103	0.17949	NA	0.230498	0.0716912	0.015171	-0.00522649	NA	-1.16697	0.458459	0.818721	0.544717	NA	NA	NA	0.910959	0.563928	NA	NA	NA	0.982672	0.999994	NA	NA	0.99988	0.417472	0.0414423	NA
1700023H06Rik	ENSMUSG00000089827	7.1535	11.2079	NA	NA	NA	5.71246	8.92238	NA	NA	NA	6.39972	10.1828	NA	NA	NA	0.241624	0.401246	NA	NA	NA	-4.93698e-05	-0.525394	NA	NA	NA	-0.243419	-0.923734	NA	NA	NA	NA	NA	NA	NA	NA	NA	NA	NA	NA	NA	0.967438	0.999994	NA	NA	NA	0.762879	0.504179	NA
1700024G13Rik	ENSMUSG00000072473	NA	46.7093	16.4176	NA	NA	NA	20.6524	20.3614	9.64654	NA	NA	35.0273	18.9326	6.94031	NA	NA	-0.506894	0.223137	NA	NA	NA	-1.30849	-0.5014	0.381103	NA	NA	-0.807388	-0.715496	0.500556	NA	NA	NA	NA	NA	NA	NA	NA	0.964899	0.982904	NA	NA	0.999994	0.997442	NA	NA	NA	0.117465	0.70821
1700024P12Rik	ENSMUSG00000120854	41.6937	41.7585	NA	NA	NA	43.9196	49.864	NA	NA	NA	42.887	45.3605	NA	NA	NA	0.127019	0.239114	NA	NA	NA	-0.299492	0.200669	NA	NA	NA	-0.433207	-0.0329712	NA	NA	NA	NA	NA	NA	NA	NA	0.80593	NA	NA	NA	NA	0.831089	0.999994	NA	NA	NA	0.727239	0.445888	NA
1700025F24Rik	ENSMUSG00000100558	46.2799	40.5848	NA	NA	NA	48.9869	43.9421	NA	NA	NA	47.7271	42.0741	NA	NA	NA	-0.117938	0.115254	NA	NA	NA	-0.0474608	0.159957	NA	NA	NA	0.0648811	0.0488124	NA	NA	NA	NA	NA	NA	NA	NA	0.975347	NA	NA	NA	NA	0.979461	0.999994	NA	NA	NA	0.713046	0.770991	NA
1700025G04Rik	ENSMUSG00000032666	5000.1	4256.59	910.955	1548.78	950.656	4455.08	4627.53	722.002	1531.99	1016.76	4716.73	4419.9	803.62	1538.36	982.416	-0.042285	-0.0450434	-0.154552	0.0913693	0.0651235	-0.10497	0.118997	-0.11008	-0.0793331	0.0576386	-0.0667129	0.165421	0.0459165	-0.169516	-0.0104151	0.846345	0.982294	0.63828	0.85632	0.999721	0.752866	0.882631	0.964899	0.96083	0.956172	0.886187	0.999994	0.997442	0.689819	0.99988	0.471093	0.585777	0.223554
1700025J12Rik	ENSMUSG00000108409	5.0973	NA	NA	NA	NA	4.26954	NA	NA	NA	NA	4.66539	NA	NA	NA	NA	1.0536	NA	NA	NA	NA	-0.101085	NA	NA	NA	NA	-1.16582	NA	NA	NA	NA	NA	NA	NA	NA	NA	NA	NA	NA	NA	NA	NA	NA	NA	NA	NA	0.287924	NA	NA
1700026F02Rik	ENSMUSG00000101854	7.45905	5.47627	NA	NA	NA	11.9421	NA	NA	NA	NA	9.8162	4.39198	NA	NA	NA	-0.0639338	-0.338856	NA	NA	NA	0.316971	NA	NA	NA	NA	0.383335	-2.19447	NA	NA	NA	NA	NA	NA	NA	NA	NA	NA	NA	NA	NA	0.931466	0.999994	NA	NA	NA	0.93663	0.702505	NA
1700026J14Rik	ENSMUSG00000097716	380.151	326.528	NA	NA	NA	387.245	355.381	NA	NA	NA	384.064	339.251	NA	NA	NA	0.0452709	0.151814	NA	NA	NA	0.330448	0.0781796	NA	NA	NA	0.280502	-0.074771	NA	NA	NA	0.933497	0.871846	NA	NA	NA	0.411748	0.966483	NA	NA	NA	0.68346	0.999994	NA	NA	NA	0.722558	0.218518	NA
1700026N04Rik	ENSMUSG00000114681	8.52896	3.54278	NA	NA	NA	10.9731	NA	NA	NA	NA	9.8161	3.53078	NA	NA	NA	0.114483	-0.878072	NA	NA	NA	-0.338597	NA	NA	NA	NA	-0.461814	1.31069	NA	NA	NA	NA	NA	NA	NA	NA	NA	NA	NA	NA	NA	0.911078	0.999994	NA	NA	NA	0.876702	0.359817	NA
1700027A07Rik	ENSMUSG00000084864	53.6211	51.9586	NA	3.46818	5.40571	46.8989	49.341	NA	NA	5.02635	50.1156	50.7581	NA	2.80266	5.22811	-0.00407901	-0.123402	NA	-1.01869	-0.0160648	0.495176	-0.0571282	NA	NA	-0.443056	0.495454	0.0679116	NA	0.731254	-0.449041	0.997967	NA	NA	NA	NA	0.61297	NA	NA	NA	NA	0.741247	0.999994	NA	NA	0.99988	0.9892	0.623665	NA
1700027H10Rik	ENSMUSG00000100799	292.424	143.225	NA	NA	NA	258.518	159.56	NA	NA	NA	274.785	150.455	NA	NA	NA	0.0123672	0.0175488	NA	NA	NA	-0.0194052	-0.10552	NA	NA	NA	-0.0357344	-0.125035	NA	NA	NA	0.984074	0.995641	NA	NA	NA	0.977574	0.963957	NA	NA	NA	0.973545	0.999994	NA	NA	NA	0.926644	0.915899	NA
1700028E10Rik	ENSMUSG00000097321	50.1894	49.7728	18.2373	18.5064	14.2996	45.2714	52.8922	17.163	13.0182	15.9411	47.6372	51.142	17.7415	15.6572	15.0911	0.360894	-0.216304	0.529633	0.427843	-0.543799	0.0302857	0.0050805	0.398046	0.708731	-0.778723	-0.332049	0.225098	-0.129299	0.281288	-0.241021	0.699054	NA	NA	NA	0.999721	0.983941	NA	0.964899	0.883077	NA	0.84608	0.999994	0.997442	NA	0.99988	0.244414	0.429745	0.372958
1700028E11Rik	ENSMUSG00000121820	12.9045	26.1822	17.9026	5.79024	10.0737	6.93456	26.8296	13.8734	5.13034	13.3397	9.77662	26.4619	15.6099	5.44446	11.6286	0.238549	-0.08022	1.04565	0.0731396	-0.565019	-0.899986	-0.385673	0.625833	0.304004	-0.274228	-1.14708	-0.301865	-0.427003	0.229435	0.266391	NA	NA	NA	NA	0.999721	NA	NA	0.964899	NA	NA	0.732007	0.999994	0.997442	NA	0.99988	0.69268	0.846826	0.0896309
1700028J19Rik	ENSMUSG00000038782	52.7361	35.4745	9.50215	12.0719	12.1884	53.4468	48.2869	5.85982	13.6048	11.867	53.1329	41.1887	7.37552	12.8389	12.0397	0.145635	0.0256135	-0.0958357	0.00146465	-0.40005	0.229453	0.245558	1.14653	-0.982035	1.10931	0.0770442	0.227177	1.25829	-0.980458	1.49187	0.907376	NA	NA	NA	0.999721	0.848843	NA	0.86309	0.814996	NA	0.977702	0.999994	0.997442	NA	0.99988	0.64523	0.94083	0.900745
1700028K03Rik	ENSMUSG00000089798	254.042	165.285	16.0398	10.3567	9.51467	230.032	191.147	12.202	9.23594	11.0452	241.614	176.77	13.834	9.76707	10.2469	0.0807631	-0.212302	-0.337034	0.475116	-0.27307	-0.378744	0.0754675	-0.102547	-1.95964	-0.89291	-0.462896	0.28986	0.239987	-2.43645	-0.624652	0.892769	0.868046	NA	NA	0.999721	0.582101	0.972864	0.979255	0.476087	NA	0.662164	0.999994	0.997442	NA	0.99988	0.600294	0.21271	0.564204
1700028N14Rik	ENSMUSG00000078635	5.29386	4.45707	NA	NA	NA	5.26451	4.07512	NA	NA	NA	5.27986	4.28242	NA	NA	NA	-0.723382	0.89392	NA	NA	NA	0.238347	0.210129	NA	NA	NA	0.958366	-0.669356	NA	NA	NA	NA	NA	NA	NA	NA	NA	NA	NA	NA	NA	0.861075	0.999994	NA	NA	NA	0.449113	0.360399	NA
1700029K24Rik	ENSMUSG00000120880	1630.87	2141.88	23.3552	21.9786	24.9921	1533.14	2437.61	16.1675	27.966	25.5532	1580.4	2272.86	19.1749	25.042	25.2698	-0.253101	0.0900598	-0.162146	0.0677615	-0.0989366	0.113393	0.0530917	-0.310773	0.362254	-0.338472	0.361737	-0.0354128	-0.145309	0.29179	-0.238839	0.12929	0.958533	0.932018	NA	0.999721	0.839752	0.971197	0.964899	0.941186	NA	0.627872	0.999994	0.997442	NA	0.99988	0.00784267	0.412339	0.742413
1700030A11Rik	ENSMUSG00000085333	10.0455	4.56795	NA	NA	NA	13.8722	NA	NA	NA	NA	12.06	3.99928	NA	NA	NA	-0.319327	-0.143047	NA	NA	NA	0.0729557	NA	NA	NA	NA	0.395285	-0.485756	NA	NA	NA	NA	NA	NA	NA	NA	NA	NA	NA	NA	NA	0.920934	0.999994	NA	NA	NA	0.655759	0.864764	NA
1700030C10Rik	ENSMUSG00000091071	NA	3.4734	NA	NA	NA	NA	3.57059	NA	NA	NA	NA	3.51597	NA	NA	NA	NA	0.520855	NA	NA	NA	NA	-0.866251	NA	NA	NA	NA	-1.3784	NA	NA	NA	NA	NA	NA	NA	NA	NA	NA	NA	NA	NA	NA	0.999994	NA	NA	NA	NA	0.665929	NA
1700030C10Rik	ENSMUSG00000099759	30.0113	31.7602	16.8601	8.96257	8.38107	37.1286	43.4043	12.6876	9.81529	20.339	33.7586	36.9559	14.4676	9.38618	14.0565	-0.661833	-0.360038	-0.225012	0.360978	0.0476499	0.181505	0.233502	0.880375	0.579659	1.04651	0.835011	0.589734	1.09853	0.225104	1.00111	NA	NA	NA	NA	0.999721	NA	NA	0.880327	0.948966	NA	0.757993	0.999994	0.997442	NA	0.99988	0.120094	0.503623	0.736219
1700030C12Rik	ENSMUSG00000086459	305.563	297.167	NA	NA	NA	285.151	284.717	NA	NA	NA	295.014	291.368	NA	NA	NA	-0.165865	0.105987	NA	NA	NA	0.0784259	0.249748	NA	NA	NA	0.240139	0.142034	NA	NA	NA	0.741797	0.970538	NA	NA	NA	0.901453	0.876941	NA	NA	NA	0.800754	0.999994	NA	NA	NA	0.300559	0.455446	NA
1700030C14Rik	ENSMUSG00000087148	68.5751	69.7605	9.89545	NA	12.7109	70.6112	62.2669	5.14024	NA	10.5525	69.6897	66.3665	7.09948	NA	11.6921	0.209514	0.240664	-0.23572	NA	-0.00112232	-0.152242	-0.0569211	1.11686	NA	0.554273	-0.366858	-0.295998	1.34397	NA	0.537959	0.875726	0.914451	NA	NA	0.999721	0.887319	0.992839	0.887625	NA	NA	0.862615	0.999994	0.997442	NA	0.99988	0.548269	0.291179	0.774636
1700030F04Rik	ENSMUSG00000099869	698.552	648.248	5.62982	NA	NA	636.943	621.797	NA	5.95554	NA	666.58	635.999	2.9584	5.0111	NA	0.0214286	0.0350346	-1.08837	NA	NA	-0.100674	0.0318867	NA	0.094062	NA	-0.126509	0.000417279	-1.1214	-0.335014	NA	0.963262	0.987865	NA	NA	NA	0.823405	0.989561	NA	NA	NA	0.842031	0.999994	0.997442	NA	NA	0.829719	0.683632	0.349352
1700030J22Rik	ENSMUSG00000031847	401.876	266.119	140.843	91.0576	124.891	336.547	243.395	75.7346	80.5563	125.074	367.791	255.774	102.617	85.5315	125.033	-0.29491	-0.080995	0.250338	-0.0494723	0.00913009	-0.142188	-0.232206	0.882038	-0.155736	0.354519	0.150233	-0.150627	0.607078	-0.105884	0.340596	0.184993	0.984807	0.659723	0.966238	0.999721	0.822944	0.825328	0.964899	0.963486	0.686347	0.87306	0.999994	0.997442	NA	0.99988	0.0136756	0.620337	0.245513
1700030K09Rik	ENSMUSG00000052794	561.002	575.927	126.355	108.726	121.646	504.878	620.835	99.7777	99.0991	139.527	531.826	595.679	111.347	103.637	130.18	0.211168	-0.0605389	0.295496	0.238743	0.485205	0.00778398	-0.0349791	0.866319	0.101218	0.354781	-0.207566	0.0267353	0.567679	-0.135469	-0.133644	0.425029	0.982041	0.586617	0.713129	0.666016	0.987617	0.982236	0.964899	0.983485	0.590265	0.739879	0.999994	0.997442	NA	0.99988	0.068219	0.579849	0.182429
1700031A10Rik	ENSMUSG00000092239	2.32226	NA	NA	NA	NA	NA	NA	NA	NA	NA	2.08705	NA	NA	NA	NA	4.6829	NA	NA	NA	NA	NA	NA	NA	NA	NA	-2.38603	NA	NA	NA	NA	NA	NA	NA	NA	NA	NA	NA	NA	NA	NA	NA	NA	NA	NA	NA	0.0150808	NA	NA
1700031C06Rik	ENSMUSG00000120820	7.99473	8.09252	NA	NA	NA	7.28594	10.8467	NA	NA	3.72978	7.62768	9.31931	NA	NA	2.98057	0.622934	0.409305	NA	NA	NA	-0.519106	-0.228093	NA	NA	1.29274	-1.14259	-0.616482	NA	NA	0.37732	NA	NA	NA	NA	NA	NA	NA	NA	NA	NA	0.795746	0.999994	NA	NA	0.99988	0.435523	0.536619	NA
1700034G24Rik	ENSMUSG00000097962	117.311	63.7729	NA	NA	NA	121.284	64.4078	NA	NA	NA	119.454	64.0285	NA	NA	NA	0.153171	-0.0306003	NA	NA	NA	0.106117	-0.0761582	NA	NA	NA	-0.0527699	-0.0434235	NA	NA	NA	0.848739	NA	NA	NA	NA	0.905489	0.989561	NA	NA	NA	0.976584	0.999994	NA	NA	NA	0.476908	0.910133	NA
1700034H15Rik	ENSMUSG00000055833	364.705	276.586	53.406	37.2246	43.6815	346.178	274.611	36.8055	33.6987	56.5419	355.192	275.54	43.7945	35.3651	49.8044	-0.0148199	-0.019991	0.0638367	0.0798647	-0.136117	-0.154717	-0.181168	0.493657	-0.0698472	-0.0956455	-0.143897	-0.155917	0.424653	-0.149947	0.0297274	0.980892	0.994608	0.964951	NA	0.999721	0.782506	0.886888	0.790437	0.996856	0.979163	0.870847	0.999994	0.997442	NA	0.99988	0.906877	0.868537	0.850374
1700034P13Rik	ENSMUSG00000097893	711.205	603.582	NA	4.94235	NA	543.288	627.492	NA	NA	NA	623.426	613.904	NA	3.25111	NA	-0.131413	0.132993	NA	-0.986965	NA	-0.178891	0.0711628	NA	NA	NA	-0.0518333	-0.0602546	NA	1.12496	NA	0.715508	0.843612	NA	NA	NA	0.643707	0.965574	NA	NA	NA	0.957561	0.999994	NA	NA	NA	0.263891	0.180849	NA
1700036A12Rik	ENSMUSG00000095956	6.10329	5.30856	NA	NA	NA	4.07653	7.61908	NA	NA	NA	5.04323	6.34039	NA	NA	NA	1.89808	0.0979029	NA	NA	NA	0.6377	-0.704422	NA	NA	NA	-1.2615	-0.813444	NA	NA	NA	NA	NA	NA	NA	NA	NA	NA	NA	NA	NA	0.816438	0.999994	NA	NA	NA	0.0553447	0.900796	NA
1700037C18Rik	ENSMUSG00000005983	1075.57	814.747	34.2564	29.6755	39.7553	993.513	898.205	30.8408	30.4775	34.7409	1033.06	851.626	32.4366	30.0553	37.3925	-0.0615655	-0.124697	0.0634703	-0.051389	-0.287605	0.0200612	-0.147388	-0.424885	-0.00218977	0.173503	0.0774706	-0.019737	-0.477861	0.0498954	0.456001	0.846629	0.739099	0.971113	NA	0.999721	0.968467	0.738591	0.964899	0.999359	0.967644	0.879672	0.999994	0.997442	NA	0.99988	0.471798	0.107936	0.875027
1700037F03Rik	ENSMUSG00000114125	74.3945	48.7007	NA	NA	NA	67.6766	47.2645	NA	NA	NA	70.9099	48.0236	NA	NA	NA	-0.31409	0.200478	NA	NA	NA	-0.0229651	-0.549102	NA	NA	NA	0.284846	-0.752384	NA	NA	NA	0.709379	NA	NA	NA	NA	0.985772	NA	NA	NA	NA	0.875418	0.999994	NA	NA	NA	0.255581	0.488162	NA
1700039M10Rik	ENSMUSG00000097933	15.8478	13.9873	NA	NA	NA	13.0768	15.8789	NA	NA	NA	14.4006	14.824	NA	NA	NA	-0.348006	-0.667454	NA	NA	NA	-0.0746249	-0.129414	NA	NA	NA	0.27672	0.542536	NA	NA	NA	NA	NA	NA	NA	NA	NA	NA	NA	NA	NA	0.934929	0.999994	NA	NA	NA	0.516896	0.182329	NA
1700040D17Rik	ENSMUSG00000097515	128.458	136.472	17.3217	11.4591	19.9625	91.7119	142.727	18.264	14.7553	20.9971	109.236	139.182	18.0181	13.1452	20.4662	0.128886	-0.0644341	-0.0240158	0.394593	-0.270243	-0.219828	0.0590781	-0.0265326	0.0214929	-0.474323	-0.349513	0.125963	-0.0474785	-0.369578	-0.211425	0.860843	0.987865	NA	NA	0.999721	0.783709	0.986668	0.990163	0.998442	NA	0.729066	0.999994	0.997442	NA	0.99988	0.504626	0.702956	0.966299
1700040L08Rik	ENSMUSG00000107406	290.767	238.142	NA	NA	NA	276.547	270.052	NA	NA	NA	283.447	252.303	NA	NA	NA	0.118169	-0.0146916	NA	NA	NA	0.108756	-0.145022	NA	NA	NA	-0.012374	-0.12885	NA	NA	NA	0.809094	0.996244	NA	NA	NA	0.839226	0.919267	NA	NA	NA	0.990554	0.999994	NA	NA	NA	0.39681	0.926347	NA
1700041B01Rik	ENSMUSG00000116260	506.379	567.169	NA	NA	NA	413.796	613.133	NA	NA	NA	458.004	587.378	NA	NA	NA	0.055291	0.17858	NA	NA	NA	0.238273	0.137514	NA	NA	NA	0.179118	-0.0390077	NA	NA	NA	0.906013	0.707352	NA	NA	NA	0.63515	0.873239	NA	NA	NA	0.829781	0.999994	NA	NA	NA	0.639042	0.0962778	NA
1700041G16Rik	ENSMUSG00000054822	145.493	93.4202	NA	3.44861	NA	133.914	93.8293	NA	4.81475	NA	139.486	93.5488	NA	4.1509	NA	0.130667	-0.0427114	NA	-0.687131	NA	0.139864	-0.0760596	NA	-0.860542	NA	0.00399325	-0.0336006	NA	-0.172734	NA	0.856237	0.993191	NA	NA	NA	0.849013	0.987055	NA	NA	NA	0.996693	0.999994	NA	NA	NA	0.494801	0.830735	NA
1700042D02Rik	ENSMUSG00000105991	115.385	85.5917	NA	NA	NA	105.738	103.582	NA	NA	NA	110.397	93.6096	NA	NA	NA	0.0526032	-0.276871	NA	NA	NA	-0.423313	-0.437812	NA	NA	NA	-0.480446	-0.157916	NA	NA	NA	0.955331	0.868046	NA	NA	NA	0.516097	0.683377	NA	NA	NA	0.620344	0.999994	NA	NA	NA	0.802787	0.212679	NA
1700042O10Rik	ENSMUSG00000086391	16.3209	44.266	NA	NA	NA	14.9284	30.217	NA	NA	NA	15.5968	37.9496	NA	NA	NA	0.293191	0.522289	NA	NA	NA	0.416145	0.149689	NA	NA	NA	0.117806	-0.356143	NA	NA	NA	NA	NA	NA	NA	NA	NA	NA	NA	NA	NA	0.979461	0.999994	NA	NA	NA	0.606325	0.106099	NA
1700047A11Rik	ENSMUSG00000085437	38.1842	38.2035	NA	NA	NA	31.2067	37.9652	NA	NA	NA	34.5372	38.0683	NA	NA	NA	-0.440518	0.0220341	NA	NA	NA	-0.118158	0.0383571	NA	NA	NA	0.314567	0.0186261	NA	NA	NA	NA	NA	NA	NA	NA	NA	NA	NA	NA	NA	0.88692	0.999994	NA	NA	NA	0.246838	0.949463	NA
1700047F07Rik	ENSMUSG00000085549	56.0706	5.73987	NA	NA	NA	54.4953	NA	NA	NA	NA	55.2785	4.64015	NA	NA	NA	-0.0812543	-0.311245	NA	NA	NA	-0.607968	NA	NA	NA	NA	-0.535744	-1.40645	NA	NA	NA	0.951154	NA	NA	NA	NA	0.64956	NA	NA	NA	NA	0.808571	0.999994	NA	NA	NA	0.778117	0.684198	NA
1700047K16Rik	ENSMUSG00000087347	36.3471	24.4782	NA	NA	NA	36.5899	33.1757	NA	NA	2.51441	36.4932	28.3577	NA	NA	2.3948	-0.00542205	-0.0332226	NA	NA	NA	0.0578367	-0.450289	NA	NA	1.32659	0.05751	-0.425513	NA	NA	2.63248	NA	NA	NA	NA	NA	NA	NA	NA	NA	NA	0.981991	0.999994	NA	NA	0.99988	0.988221	0.929936	NA
1700047M11Rik	ENSMUSG00000100147	275.524	778.893	265.601	163.09	179.142	250.394	653.026	214.551	139.749	211.633	262.495	722.154	236.862	150.873	194.679	0.286264	-0.150383	-0.0143654	-0.229088	0.174174	0.0676988	-0.334439	0.121283	0.456764	-0.618125	-0.223439	-0.181713	0.135455	0.686549	-0.794969	0.463525	0.911626	0.985437	0.85426	0.999721	0.955381	0.703953	0.964899	0.753012	0.0709527	0.879672	0.999994	0.997442	NA	0.981049	0.0846305	0.28214	0.9337
1700048F04Rik	ENSMUSG00000105274	11.3466	NA	NA	NA	NA	14.7133	NA	NA	NA	NA	13.1184	NA	NA	NA	NA	0.071806	NA	NA	NA	NA	0.88107	NA	NA	NA	NA	0.800832	NA	NA	NA	NA	NA	NA	NA	NA	NA	NA	NA	NA	NA	NA	0.831722	NA	NA	NA	NA	0.916123	NA	NA
1700048M11Rik	ENSMUSG00000085637	28.3334	24.7392	NA	NA	NA	25.4008	22.1591	NA	NA	NA	26.8172	23.5722	NA	NA	NA	0.23881	0.0671688	NA	NA	NA	-0.51516	0.118646	NA	NA	NA	-0.758815	0.064201	NA	NA	NA	NA	NA	NA	NA	NA	NA	NA	NA	NA	NA	0.762183	0.999994	NA	NA	NA	0.61603	0.869896	NA
1700048O20Rik	ENSMUSG00000043773	264.799	205.794	192.555	66.9874	157.693	264.982	237.647	125.366	61.1318	194.745	265.045	219.978	153.52	63.8995	175.332	-0.0214725	-0.0296981	0.266519	-0.177717	-0.133375	0.229971	0.00395246	1.28202	0.852105	0.34907	0.24713	0.0329387	0.995779	1.03033	0.479367	0.978488	0.995641	0.536532	0.888728	0.999721	0.73106	0.99874	0.964899	0.370866	0.531287	0.832121	0.999994	0.997442	NA	0.99988	0.8957	0.909712	0.148031
1700051A21Rik	ENSMUSG00000086951	75.595	19.3585	NA	NA	NA	82.5967	20.9554	NA	NA	NA	79.3219	20.0598	NA	NA	NA	-0.353517	0.230233	NA	NA	NA	-0.307089	0.449561	NA	NA	NA	0.0395621	0.229265	NA	NA	NA	0.640196	NA	NA	NA	NA	0.690374	NA	NA	NA	NA	0.984279	0.999994	NA	NA	NA	0.193057	0.586419	NA
1700051O22Rik	ENSMUSG00000103341	52.3559	55.5585	NA	NA	NA	39.8692	63.4519	NA	NA	NA	45.8307	59.0452	NA	NA	NA	0.137882	0.165868	NA	NA	NA	-0.253763	0.0160874	NA	NA	NA	-0.394291	-0.15303	NA	NA	NA	0.908999	NA	NA	NA	NA	0.852933	0.997714	NA	NA	NA	0.828392	0.999994	NA	NA	NA	0.650517	0.575728	NA
1700052K11Rik	ENSMUSG00000099681	294.561	262.255	88.2885	85.4035	76.4784	266.41	296.979	75.8726	72.3592	90.6141	279.932	277.645	81.4527	78.5814	83.2203	0.0776463	-0.153856	0.0898843	0.0076775	-0.0559941	-0.0332967	-0.171699	0.157478	-0.098252	0.105384	-0.115533	-0.0120009	0.0560602	-0.105804	0.153459	0.90505	0.866077	0.929332	0.994735	0.999721	0.965818	0.897764	0.964899	0.983795	0.968019	0.917719	0.999994	0.997442	NA	0.99988	0.637237	0.209892	0.731105
1700054A03Rik	ENSMUSG00000099988	8.34343	NA	NA	NA	NA	7.865	4.49045	NA	NA	NA	8.09685	3.06854	NA	NA	NA	-0.542403	NA	NA	NA	NA	-0.167659	0.121389	NA	NA	NA	0.361156	2.25381	NA	NA	NA	NA	NA	NA	NA	NA	NA	NA	NA	NA	NA	0.942824	0.999994	NA	NA	NA	0.466258	NA	NA
1700055D18Rik	ENSMUSG00000070997	40.9336	47.272	3.8382	6.00125	NA	42.1037	52.7815	NA	NA	4.4713	41.5699	49.7075	4.15772	4.48889	3.95448	0.129244	0.181264	1.15045	-0.300583	NA	0.0189047	-0.295373	NA	NA	0.256834	-0.111915	-0.478275	-1.38914	-1.15182	0.243157	NA	NA	NA	NA	NA	0.988336	NA	NA	NA	NA	0.961816	0.999994	0.997442	NA	0.99988	0.708665	0.541315	0.358579
1700056E22Rik	ENSMUSG00000044854	5.54538	NA	NA	NA	NA	NA	NA	NA	NA	NA	4.56531	NA	NA	NA	NA	-0.162825	NA	NA	NA	NA	NA	NA	NA	NA	NA	1.66143	NA	NA	NA	NA	NA	NA	NA	NA	NA	NA	NA	NA	NA	NA	NA	NA	NA	NA	NA	0.856139	NA	NA
1700056N10Rik	ENSMUSG00000084792	56.2125	65.0853	21.0203	30.1939	20.7944	55.5465	80.3281	14.4081	39.5631	16.1979	55.8967	71.8679	17.1782	34.9846	18.6221	0.0978363	-0.470451	-0.121125	0.25474	-0.731259	-0.0438722	-0.0916196	-0.149528	0.0582683	0.0542084	-0.144657	0.379852	-0.0442925	-0.196976	0.775473	0.938777	NA	0.957039	NA	0.999721	0.97498	0.984725	0.964899	0.997638	NA	0.939647	0.999994	0.997442	NA	0.99988	0.738373	0.0440058	0.820656
1700057H15Rik	ENSMUSG00000084757	NA	NA	3.30259	NA	NA	NA	4.56929	3.76759	NA	NA	NA	3.06341	3.60848	NA	NA	NA	NA	1.4464	NA	NA	NA	-0.45829	1.26601	NA	NA	NA	0.981131	-0.25315	NA	NA	NA	NA	NA	NA	NA	NA	NA	0.905085	NA	NA	NA	0.999994	0.997442	NA	NA	NA	NA	0.296806
1700058P15Rik	ENSMUSG00000089636	57.9365	72.5697	NA	NA	NA	60.0395	78.128	NA	NA	NA	59.063	75.0186	NA	NA	NA	0.0310802	0.0210532	NA	NA	NA	0.315216	0.00793387	NA	NA	NA	0.281378	-0.0152963	NA	NA	NA	0.982602	0.99654	NA	NA	NA	0.771387	0.997868	NA	NA	NA	0.873096	0.999994	NA	NA	NA	0.91406	0.929352	NA
1700060J05Rik	ENSMUSG00000084970	446.868	936.272	NA	NA	NA	405.796	797.212	NA	NA	NA	425.531	873.455	NA	NA	NA	0.132717	-0.102221	NA	NA	NA	0.204946	-0.137654	NA	NA	NA	0.0666797	-0.033851	NA	NA	NA	0.725109	0.910994	NA	NA	NA	0.688309	0.819349	NA	NA	NA	0.949008	0.999994	NA	NA	NA	0.274063	0.280227	NA
1700060O08Rik	ENSMUSG00000099407	20.3953	22.246	NA	NA	NA	18.5913	20.194	NA	NA	NA	19.4615	21.3116	NA	NA	NA	0.258933	0.113799	NA	NA	NA	-0.664259	-0.267147	NA	NA	NA	-0.92537	-0.368743	NA	NA	NA	NA	NA	NA	NA	NA	NA	NA	NA	NA	NA	0.704465	0.999994	NA	NA	NA	0.598571	0.769614	NA
1700061E17Rik	ENSMUSG00000102060	23.0658	13.2582	4.40738	5.87013	4.69278	14.3564	17.9271	NA	4.31976	NA	18.5094	15.3441	2.94632	5.06076	3.82616	0.298493	-0.342041	0.0286187	0.0782599	-0.0263631	-0.903623	-0.355456	NA	-2.7574	NA	-1.20467	-0.0133654	-0.0935982	-2.82657	-0.116303	NA	NA	NA	NA	NA	NA	NA	NA	NA	NA	0.631633	0.999994	0.999151	NA	0.99988	0.525148	0.607257	0.982749
1700061H18Rik	ENSMUSG00000084948	NA	3.70922	NA	NA	NA	NA	4.90842	NA	NA	NA	NA	4.24566	NA	NA	NA	NA	-2.05787	NA	NA	NA	NA	0.724502	NA	NA	NA	NA	2.79012	NA	NA	NA	NA	NA	NA	NA	NA	NA	NA	NA	NA	NA	NA	0.999994	NA	NA	NA	NA	0.0674892	NA
1700063D05Rik	ENSMUSG00000100837	23.9986	46.1605	12.1691	21.2198	9.10834	31.3649	54.6604	15.9293	15.5106	13.5417	27.8871	49.9447	14.5586	18.2495	11.2209	0.04774	-0.585582	0.085877	-1.23	0.474445	-0.369759	-0.430077	-0.633976	0.206788	-0.996878	-0.422476	0.169082	-0.705098	1.43926	-1.48259	NA	NA	NA	NA	0.999721	NA	NA	0.964899	0.988969	NA	0.880346	0.999994	0.997442	NA	0.99988	0.917671	0.0303341	0.898129
1700063H04Rik	ENSMUSG00000040657	24.0668	20.3068	NA	NA	NA	22.7825	26.4994	NA	NA	NA	23.4055	23.0732	NA	NA	NA	0.0760251	0.680252	NA	NA	NA	-0.152759	0.239161	NA	NA	NA	-0.235208	-0.440999	NA	NA	NA	NA	NA	NA	NA	NA	NA	NA	NA	NA	NA	0.943842	0.999994	NA	NA	NA	0.879817	0.128633	NA
1700063J08Rik	ENSMUSG00000117080	3.01236	NA	NA	NA	NA	NA	NA	NA	NA	NA	2.5704	NA	NA	NA	NA	-2.23244	NA	NA	NA	NA	NA	NA	NA	NA	NA	0.661943	NA	NA	NA	NA	NA	NA	NA	NA	NA	NA	NA	NA	NA	NA	NA	NA	NA	NA	NA	0.124435	NA	NA
1700064H15Rik	ENSMUSG00000082766	10.0847	8.13035	4.52986	4.26936	5.84381	11.8688	16.9616	4.096	4.03723	6.92612	11.029	12.076	4.30407	4.14377	6.35868	0.765084	-0.639665	0.148196	-1.11448	-0.962491	0.372547	0.560881	0.510114	0.438268	1.36694	-0.39524	1.20816	0.293086	1.56486	2.31418	NA	NA	NA	NA	NA	NA	NA	0.964899	NA	NA	0.942824	0.999994	0.997442	NA	0.99988	0.289674	0.370044	0.901318
1700064N11Rik	ENSMUSG00000120053	74.0012	41.3564	4.56225	10.2831	8.99959	58.3118	50.9481	8.38579	12.1516	9.55706	65.7974	45.6273	6.91205	11.2341	9.27185	-0.0931223	-0.249239	0.0557018	-0.865976	-0.706445	0.276226	-0.44767	-0.265444	-0.561984	-0.919825	0.366254	-0.201408	-0.275201	0.299906	-0.195294	0.946525	NA	NA	NA	0.999721	0.780997	NA	0.964899	0.928001	NA	0.845297	0.999994	0.997442	NA	0.99988	0.762702	0.508071	0.96252
1700065D16Rik	ENSMUSG00000096655	13.145	12.9281	NA	NA	NA	9.60811	11.185	NA	NA	NA	11.2948	12.139	NA	NA	NA	0.158627	0.581057	NA	NA	NA	-0.424666	0.206479	NA	NA	NA	-0.588233	-0.364541	NA	NA	NA	NA	NA	NA	NA	NA	NA	NA	NA	NA	NA	0.864627	0.999994	NA	NA	NA	0.791583	0.272123	NA
1700065J18Rik	ENSMUSG00000100872	43.4071	28.4822	NA	4.65392	NA	34.876	36.0774	2.68564	3.11218	3.63122	38.9483	31.8778	2.97885	3.85317	3.61431	-0.0630003	-0.617071	NA	0.470317	NA	0.155834	-0.0560655	0.623579	1.54645	1.37895	0.217283	0.563159	1.6917	1.07674	1.37424	NA	NA	NA	NA	NA	NA	NA	0.964899	NA	NA	0.920994	0.999994	0.997442	NA	0.99988	0.852798	0.0793732	NA
1700066J03Rik	ENSMUSG00000097717	3.26476	NA	NA	NA	NA	NA	NA	NA	NA	NA	3.08408	NA	NA	NA	NA	-0.910152	NA	NA	NA	NA	NA	NA	NA	NA	NA	-0.456766	NA	NA	NA	NA	NA	NA	NA	NA	NA	NA	NA	NA	NA	NA	NA	NA	NA	NA	NA	0.480298	NA	NA
1700066M21Rik	ENSMUSG00000038323	1233.3	1103.17	308.465	292.883	244.919	1075.95	1181.33	286.187	276.945	283.893	1151.4	1137.51	297.309	284.335	263.538	0.136495	-0.110577	-0.00737328	-0.0704764	-0.0410184	0.0265833	0.0204075	-0.217515	0.055974	-0.271957	-0.113793	0.132063	-0.21629	0.127724	-0.232078	0.497608	0.832032	0.991956	0.906698	0.999721	0.970037	0.992112	0.846891	0.986229	0.5848	0.887753	0.999994	0.997442	0.795191	0.99988	0.0991695	0.16955	0.958354
1700067K01Rik	ENSMUSG00000046408	33.4025	28.044	NA	NA	NA	31.3952	31.2719	NA	NA	NA	32.3638	29.4705	NA	NA	NA	-0.0462979	-0.438685	NA	NA	NA	-0.403182	-0.159537	NA	NA	NA	-0.362276	0.277315	NA	NA	NA	NA	NA	NA	NA	NA	NA	NA	NA	NA	NA	0.890389	0.999994	NA	NA	NA	0.909613	0.255842	NA
1700069B07Rik	ENSMUSG00000053081	149.697	88.7862	NA	NA	NA	111.939	82.5942	NA	NA	NA	129.948	85.9645	NA	NA	NA	-0.490262	-0.0115318	NA	NA	NA	-0.15455	-0.506913	NA	NA	NA	0.331075	-0.493855	NA	NA	NA	0.355155	0.998384	NA	NA	NA	0.859409	0.663019	NA	NA	NA	0.835438	0.999994	NA	NA	NA	0.0474056	0.967206	NA
1700071M16Rik	ENSMUSG00000090307	753.482	1001.48	NA	NA	NA	691.278	995.052	NA	NA	NA	721.166	997.96	NA	NA	NA	0.00323502	0.0802554	NA	NA	NA	0.06124	0.0226238	NA	NA	NA	0.0535513	-0.0565219	NA	NA	NA	0.995942	0.972141	NA	NA	NA	0.908129	0.992934	NA	NA	NA	0.960561	0.999994	NA	NA	NA	0.978627	0.499611	NA
1700080G18Rik	ENSMUSG00000120456	25.7152	21.9447	6.94305	8.32315	6.57724	28.1694	23.6912	2.01897	4.21638	8.22796	27.0221	22.7145	4.02014	6.19174	7.36774	-0.307166	-0.290483	-0.657684	1.13573	1.1175	-0.188251	0.0509424	0.91374	-1.3482	-0.675577	0.117726	0.345729	1.60191	-2.4809	-1.81065	NA	NA	NA	NA	0.999721	NA	NA	0.964899	NA	NA	0.973336	0.999994	0.997442	NA	0.99988	0.496083	0.527126	0.501258
1700080N15Rik	ENSMUSG00000084859	4.01155	NA	NA	NA	NA	NA	NA	NA	NA	NA	3.18326	NA	NA	NA	NA	0.071805	NA	NA	NA	NA	NA	NA	NA	NA	NA	-3.68367	NA	NA	NA	NA	NA	NA	NA	NA	NA	NA	NA	NA	NA	NA	NA	NA	NA	NA	NA	0.947316	NA	NA
1700081B01Rik	ENSMUSG00000105673	99.6325	38.9633	NA	15.1923	NA	77.6379	46.6779	NA	15.9649	NA	88.1421	42.3989	NA	15.566	NA	0.226829	0.0120578	NA	-0.0817964	NA	-0.241473	0.0773042	NA	0.152962	NA	-0.470342	0.0621811	NA	0.238202	NA	0.742548	NA	NA	NA	NA	0.786197	NA	NA	0.992791	NA	0.673536	0.999994	NA	NA	NA	0.301789	0.974883	NA
1700081N11Rik	ENSMUSG00000113209	247.252	195.676	NA	NA	NA	212.74	212.147	2.55842	NA	NA	229.26	202.944	3.29537	NA	NA	-0.300018	0.0299689	NA	NA	NA	0.164732	-0.132981	2.64166	NA	NA	0.461366	-0.163037	3.40704	NA	NA	0.352426	0.993191	NA	NA	NA	0.761482	0.938417	0.561071	NA	NA	0.506857	0.999994	0.997442	NA	NA	0.0464422	0.848302	NA
1700082M22Rik	ENSMUSG00000023737	267.93	208.768	NA	2.97812	NA	228.087	235.781	2.71699	NA	NA	247.126	220.695	2.84725	2.44862	NA	-0.389178	0.0232655	NA	3.01065	NA	0.218251	-0.179279	1.46708	NA	NA	0.603644	-0.202886	2.8873	-3.48283	NA	0.100751	0.995641	NA	NA	NA	0.744871	0.920753	0.955038	NA	NA	0.468076	0.999994	0.997442	NA	NA	0.00532974	0.896567	NA
1700084C06Rik	ENSMUSG00000086016	164.09	164.127	9.48899	6.30243	5.69792	155.376	196.615	6.14756	8.47876	7.03841	159.624	178.596	7.54767	7.414	6.33731	-0.149309	0.148581	-0.345233	0.828072	-0.0252213	-0.4144	-0.18428	0.846917	0.694955	-0.181123	-0.267966	-0.332681	1.2007	-0.123536	-0.150392	0.823045	0.95999	NA	NA	NA	0.458915	0.892436	0.964899	0.926399	NA	0.801265	0.999994	0.997442	NA	0.99988	0.426728	0.423294	0.674097
1700084E18Rik	ENSMUSG00000100747	105.248	71.508	7.55103	9.34619	11.3513	80.5596	70.9187	7.60131	10.4179	7.77324	92.3376	71.1935	7.63137	9.88879	9.65535	-0.0395516	0.382219	-0.761243	0.18242	-0.242468	-0.125164	-0.207273	-1.01823	-1.21218	0.971544	-0.0895689	-0.588462	-0.189978	-1.3994	1.21234	0.971056	0.692508	NA	NA	0.999721	0.899654	0.93216	0.775779	0.662589	NA	0.96007	0.999994	0.997442	NA	0.99988	0.864301	0.0900338	0.383226
1700085D22Rik	ENSMUSG00000120183	486.849	497.645	217.028	170.818	181.68	467.751	557.548	159.094	166.168	220.738	477.109	524.175	183.785	168.227	200.313	0.142332	-0.0380616	-0.0175857	0.0197007	0.00188297	-0.135374	0.0710042	0.778408	-0.0858791	-0.0398836	-0.281559	0.111646	0.804547	-0.104426	-0.0462469	0.669563	0.987865	0.982037	0.982948	0.999721	0.743363	0.950513	0.964899	0.977002	0.984269	0.603079	0.999994	0.997442	NA	0.99988	0.216864	0.683563	0.92348
1700086L19Rik	ENSMUSG00000071265	677.426	467.543	376.987	139.481	310.833	584.301	581.337	287.126	171.933	292.918	628.915	518.226	325.541	156.075	302.418	-0.184893	-0.189966	0.184755	0.676693	0.143263	0.0242907	0.107366	0.644891	0.181168	0.629609	0.205084	0.298789	0.452248	-0.495717	0.483155	0.484623	0.760297	0.632429	0.10055	0.999721	0.975347	0.931417	0.0727725	0.963198	0.0335049	0.821487	0.999994	0.997442	NA	0.99988	0.0937747	0.118614	0.217264
1700086L19Rik	ENSMUSG00000121877	1041.57	732.907	536.869	181.53	426.775	888.23	887.344	407.492	228.311	410.307	961.664	801.632	462.753	205.466	419.079	-0.141879	-0.167198	0.222283	0.65182	0.0567506	-0.0707425	0.084784	0.492883	0.251333	0.615512	0.0665483	0.252543	0.261984	-0.400483	0.555365	0.594873	0.850086	0.470158	0.115189	0.999721	0.915552	0.948938	0.41542	0.926399	0.00668683	0.953211	0.999994	0.997442	NA	0.974149	0.154374	0.190924	0.111452
1700086O06Rik	ENSMUSG00000097080	262.167	277.196	68.5267	55.8906	61.8616	256.065	314.044	56.0025	60.2508	80.5735	259.111	293.518	61.4658	58.0769	70.7762	0.0743904	0.120008	0.210211	0.269792	0.221416	0.103023	-0.0168733	-0.263164	-0.07455	-0.286027	0.0239316	-0.132933	-0.477775	-0.342771	-0.508815	0.895632	0.922354	0.868958	NA	0.999721	0.86297	0.995879	0.964899	0.994504	0.87706	0.982892	0.999994	0.997442	NA	0.99988	0.606433	0.320327	0.564472
1700086P04Rik	ENSMUSG00000085085	261.725	157.704	4.49062	4.96867	NA	221.153	165.904	6.18034	6.6979	4.64253	240.548	161.279	5.54877	5.85469	3.31881	-0.319068	0.120699	-0.114946	-0.396043	NA	0.17795	0.0496482	-1.63995	-0.405884	-1.53015	0.492438	-0.0706971	-1.58242	-0.0128146	-2.53527	0.424045	0.972141	NA	NA	NA	0.779223	0.989561	0.466625	0.975326	NA	0.60945	0.999994	0.997442	NA	0.99988	0.0674824	0.487071	0.926282
1700087I21Rik	ENSMUSG00000119948	1196.56	1269.3	289.781	181.078	193.125	1089.27	1477.39	217.168	188.413	264.749	1140.85	1361.66	248.127	184.652	227.187	0.0859912	0.101164	0.368677	0.566635	-0.0439711	0.0896344	0.17556	0.424682	-0.0112641	0.156699	-0.000495086	0.075941	0.0577686	-0.576781	0.194612	0.79486	0.87835	0.213522	0.142626	0.999721	0.82764	0.495202	0.0818083	0.998442	0.884221	0.99917	0.999994	0.997442	NA	0.99988	0.374731	0.230458	0.0254271
1700087M22Rik	ENSMUSG00000115723	47.892	52.2163	NA	NA	NA	37.743	56.6235	NA	NA	NA	42.5879	54.1559	NA	NA	NA	0.18269	-0.0941864	NA	NA	NA	-0.195169	0.0549337	NA	NA	NA	-0.381627	0.151235	NA	NA	NA	NA	NA	NA	NA	NA	NA	NA	NA	NA	NA	0.844569	0.999994	NA	NA	NA	0.583832	0.771605	NA
1700088E04Rik	ENSMUSG00000033029	1041.06	2002.12	54.2443	46.1951	59.9124	967.825	1896.6	68.8105	55.6303	77.7344	1003.19	1953.75	63.517	50.9992	68.4088	-0.0761196	-0.139364	0.163706	0.274114	0.264976	-0.0500371	-0.131679	-0.0101367	1.03276	0.0517475	0.022121	0.00906925	-0.169305	0.761363	-0.21764	0.819421	0.691582	0.894932	NA	0.999721	0.905082	0.729059	0.997505	0.121397	0.990841	0.978023	0.999994	0.997442	NA	0.99988	0.418066	0.0897239	0.635106
1700092K14Rik	ENSMUSG00000078600	3.81577	NA	NA	NA	NA	5.96538	2.3427	NA	NA	NA	4.94696	1.86584	NA	NA	NA	1.242	NA	NA	NA	NA	0.727334	-2.47643	NA	NA	NA	-0.515507	-0.00203558	NA	NA	NA	NA	NA	NA	NA	NA	NA	NA	NA	NA	NA	0.96007	0.999994	NA	NA	NA	0.347589	NA	NA
1700093J21Rik	ENSMUSG00000117289	74.0231	69.6277	39.6076	26.8232	31.7384	77.126	84.4267	34.6297	19.9961	41.9206	75.6984	76.2248	36.8975	23.2755	36.5876	-0.246361	-0.188044	0.361909	0.0807379	0.23986	-0.15505	-0.209865	-0.614725	-0.0513051	-0.154383	0.0836808	-0.0229349	-0.984351	-0.129079	-0.393011	0.808059	0.972239	0.771536	NA	0.999721	0.865379	0.925759	0.679849	0.998442	0.964171	0.970465	0.999994	0.997442	NA	0.99988	0.395383	0.506244	0.381539
1700093K21Rik	ENSMUSG00000020286	6.41957	4.51734	NA	3.31742	NA	10.0666	7.97123	NA	3.51901	NA	8.33972	6.05864	NA	3.41706	NA	0.368609	1.62555	NA	-0.598802	NA	-0.443996	-0.529303	NA	0.422887	NA	-0.807289	-2.15238	NA	1.02178	NA	NA	NA	NA	NA	NA	NA	NA	NA	NA	NA	0.850983	0.999994	NA	NA	NA	0.668504	0.118966	NA
1700094J05Rik	ENSMUSG00000101695	245.086	185.762	NA	NA	NA	199.532	183.514	NA	NA	NA	221.307	184.637	NA	NA	NA	-0.0587605	-0.156438	NA	NA	NA	-0.336346	0.0656557	NA	NA	NA	-0.282563	0.22452	NA	NA	NA	0.934274	0.922354	NA	NA	NA	0.557698	0.976808	NA	NA	NA	0.788041	0.999994	NA	NA	NA	0.72397	0.309805	NA
1700094M23Rik	ENSMUSG00000105337	11.8729	7.99071	NA	NA	NA	8.05807	7.44758	NA	4.07121	NA	9.87836	7.73942	NA	4.73691	NA	0.0097994	-0.399941	NA	NA	NA	-1.24672	-0.999558	NA	-0.314315	NA	-1.25314	-0.591712	NA	-0.784781	NA	NA	NA	NA	NA	NA	NA	NA	NA	NA	NA	0.738686	0.999994	NA	NA	NA	0.987478	0.574055	NA
1700095B10Rik	ENSMUSG00000098230	7.60546	8.30507	NA	NA	NA	7.77172	9.67317	NA	NA	NA	7.69867	8.9168	NA	NA	NA	-0.731513	-0.26895	NA	NA	NA	-1.11451	0.362725	NA	NA	NA	-0.373378	0.627685	NA	NA	NA	NA	NA	NA	NA	NA	NA	NA	NA	NA	NA	0.947343	0.999994	NA	NA	NA	0.352926	0.73152	NA
1700095J03Rik	ENSMUSG00000085407	7.49637	16.435	NA	3.67444	NA	9.85037	15.8025	3.58416	NA	6.94428	8.73767	16.1415	2.98694	4.1034	5.13226	-0.0312548	0.0686041	NA	-0.805766	NA	-0.492497	-0.365127	1.98877	NA	0.249045	-0.452834	-0.429674	1.43687	-0.340078	-1.29644	NA	NA	NA	NA	NA	NA	NA	0.670533	NA	NA	0.922856	0.999994	0.997442	NA	0.99988	0.970592	0.899132	NA
1700096J18Rik	ENSMUSG00000099630	5.2873	3.53188	NA	NA	NA	NA	NA	NA	NA	NA	4.05902	3.55478	NA	NA	NA	0.0388982	-0.460321	NA	NA	NA	NA	NA	NA	NA	NA	-0.216691	0.265762	NA	NA	NA	NA	NA	NA	NA	NA	NA	NA	NA	NA	NA	NA	0.999994	NA	NA	NA	0.968098	0.638571	NA
1700096K18Rik	ENSMUSG00000101856	74.5578	88.4962	30.2325	22.4415	25.5451	75.9666	109.949	26.5939	24.1413	32.2504	75.3354	98.0462	28.2568	23.2924	28.7399	-0.297751	-0.00444144	0.132775	0.524099	-0.190224	-0.149854	0.152379	-0.470432	0.523625	-0.0291187	0.14148	0.157903	-0.596128	0.00187708	0.147004	0.722059	0.999505	0.940649	NA	0.999721	0.89683	0.949062	0.964899	0.893074	0.995522	0.943071	0.999994	0.997442	NA	0.99988	0.269875	0.986938	0.771387
1700097M23Rik	ENSMUSG00000108194	NA	3.91324	NA	NA	NA	NA	4.28209	NA	NA	NA	NA	4.07432	NA	NA	NA	NA	-0.453941	NA	NA	NA	NA	1.7985	NA	NA	NA	NA	2.27617	NA	NA	NA	NA	NA	NA	NA	NA	NA	NA	NA	NA	NA	NA	0.999994	NA	NA	NA	NA	0.643154	NA
1700099I09Rik	ENSMUSG00000091906	180.853	236.616	NA	NA	NA	155	188.414	NA	NA	NA	167.397	214.897	NA	NA	NA	0.0179469	-0.132518	NA	NA	NA	-0.632944	0.244444	NA	NA	NA	-0.656371	0.382182	NA	NA	NA	0.982743	0.943493	NA	NA	NA	0.138392	0.899284	NA	NA	NA	0.402167	0.999994	NA	NA	NA	0.91693	0.37001	NA
1700101I11Rik	ENSMUSG00000097675	11042	9125.28	35.5955	17.5409	19.106	10165.4	10239.7	20.1056	14.2787	23.9007	10587	9618.56	26.5141	15.8452	21.3903	-0.0298993	0.044519	-0.630501	0.0581548	-0.350414	0.238145	0.0218697	0.718927	-0.0924558	0.237208	0.263857	-0.0214535	1.37462	-0.148678	0.582364	0.897115	0.976455	0.49808	NA	0.999721	0.328616	0.978091	0.964899	0.997638	NA	0.468076	0.999994	0.997442	NA	0.99988	0.610986	0.529179	0.126937
1700101I19Rik	ENSMUSG00000045815	6.24157	15.5797	NA	NA	NA	6.57583	20.0357	NA	NA	NA	6.42058	17.5611	NA	NA	NA	0.168398	0.18286	NA	NA	NA	0.201624	0.85118	NA	NA	NA	0.0322733	0.653249	NA	NA	NA	NA	NA	NA	NA	NA	NA	NA	NA	NA	NA	0.995546	0.999994	NA	NA	NA	0.84178	0.690857	NA
1700102H20Rik	ENSMUSG00000116852	31.5838	32.5454	3.97926	NA	4.15887	41.2208	44.7516	NA	5.08999	NA	36.6622	37.9963	4.32356	4.84379	4.09383	-0.0208875	-0.596018	0.864736	NA	1.02806	-0.0690547	-0.194047	NA	0.724318	NA	-0.0498671	0.401738	-1.41165	0.728969	-1.26367	NA	NA	NA	NA	NA	0.968658	NA	NA	NA	NA	0.9864	0.999994	0.997442	NA	0.99988	0.956903	0.0707606	0.502082
1700102P08Rik	ENSMUSG00000032611	26.3084	21.4523	10.7411	5.64238	10.2928	17.2932	19.8681	8.4061	9.67927	10.5669	21.592	20.7242	9.41182	7.7184	10.4233	-0.100938	-0.267508	0.0620638	-0.171519	-0.484537	-0.723682	0.782972	0.621234	0.0205297	0.964647	-0.624854	1.04639	0.539417	0.190484	1.4477	NA	NA	NA	NA	0.999721	NA	NA	0.964899	0.998442	NA	0.821487	0.999994	0.997442	NA	0.99988	0.812183	0.595289	0.929929
1700104B16Rik	ENSMUSG00000049476	9.61414	7.34588	NA	NA	NA	6.8842	7.67082	NA	NA	NA	8.18608	7.48748	NA	NA	NA	-0.474613	-0.183473	NA	NA	NA	-0.293526	-0.384498	NA	NA	NA	0.166677	-0.194546	NA	NA	NA	NA	NA	NA	NA	NA	NA	NA	NA	NA	NA	0.977258	0.999994	NA	NA	NA	0.486127	0.810727	NA
1700105P06Rik	ENSMUSG00000099923	167.139	168.245	5.32638	8.9297	4.0055	137.675	174.56	3.32203	3.84076	8.10871	151.763	170.953	4.15763	6.29736	5.95448	-0.00313525	0.151725	1.24116	0.788051	0.897002	0.0801008	0.199118	1.78206	0.54941	-0.0180338	0.0797996	0.0484522	0.630558	-0.228305	-0.856485	0.997745	0.950006	NA	NA	NA	0.9367	0.886888	0.690682	NA	NA	0.959487	0.999994	0.997442	NA	0.99988	0.986393	0.393581	0.25931
1700108F19Rik	ENSMUSG00000101009	3.26485	NA	NA	NA	NA	NA	NA	NA	NA	NA	2.95191	NA	NA	NA	NA	-1.98714	NA	NA	NA	NA	NA	NA	NA	NA	NA	0.789051	NA	NA	NA	NA	NA	NA	NA	NA	NA	NA	NA	NA	NA	NA	NA	NA	NA	NA	NA	0.123502	NA	NA
1700108N11Rik	ENSMUSG00000084837	47.5064	NA	NA	NA	NA	52.3627	5.5825	NA	NA	NA	50.0827	4.69153	NA	NA	NA	-0.393675	NA	NA	NA	NA	-0.0779596	0.105084	NA	NA	NA	0.309508	-0.0948386	NA	NA	NA	NA	NA	NA	NA	NA	0.962893	NA	NA	NA	NA	0.889513	0.999994	NA	NA	NA	0.267487	NA	NA
1700109G14Rik	ENSMUSG00000101505	6.31444	4.78341	NA	NA	NA	6.77854	6.25181	NA	NA	NA	6.56128	5.43831	NA	NA	NA	0.81251	0.77877	NA	NA	NA	-0.181915	-0.40008	NA	NA	NA	-1.00131	-1.17381	NA	NA	NA	NA	NA	NA	NA	NA	NA	NA	NA	NA	NA	0.827843	0.999994	NA	NA	NA	0.354347	0.378711	NA
1700109H08Rik	ENSMUSG00000008307	167.471	169.661	44.3373	47.3849	40.4979	161.086	189.325	43.0151	59.5072	48.9165	164.246	178.383	43.8815	53.5815	44.508	0.13026	-0.165322	0.250475	0.458192	-0.284645	-0.659411	-0.0234673	-0.0828479	-0.801551	-0.026843	-0.793516	0.143868	-0.3251	-1.25745	0.254629	0.872154	0.949698	0.859025	NA	0.999721	0.302333	0.995186	0.964899	0.279239	0.995522	0.539376	0.999994	0.997442	NA	0.99988	0.538559	0.382568	0.540179
1700109K24Rik	ENSMUSG00000097267	84.4206	44.1773	NA	NA	NA	71.4432	56.5708	NA	NA	NA	77.6718	49.7035	NA	NA	NA	0.309937	-0.575937	NA	NA	NA	-0.787984	0.0139701	NA	NA	NA	-1.10144	0.593744	NA	NA	NA	0.731631	NA	NA	NA	NA	0.287939	NA	NA	NA	NA	0.468076	0.999994	NA	NA	NA	0.282639	0.0768633	NA
1700110C19Rik	ENSMUSG00000099384	102.885	155.134	54.407	44.0014	60.2137	107.884	160.942	47.5905	53.7016	63.2722	105.583	157.643	50.7184	48.956	61.6878	-0.0637528	-0.0344778	0.444396	-0.0956826	0.332635	-0.640427	-0.0396458	0.359984	-0.0270045	-0.0622421	-0.581004	-0.000688413	-0.0817516	0.0698622	-0.405305	0.951282	0.993191	0.624078	NA	0.999721	0.300843	0.99266	0.964899	0.998442	0.987379	0.605557	0.999994	0.997442	NA	0.99988	0.779047	0.836332	0.208862
1700110I01Rik	ENSMUSG00000079407	22.474	14.7716	5.03585	7.5961	6.38082	16.3569	18.9031	NA	NA	7.28102	19.275	16.6196	4.4407	4.79262	6.81211	-0.0891099	-0.975079	-0.145271	-0.33547	-0.370236	-0.878195	0.649266	NA	NA	-1.042	-0.798781	1.62698	0.553501	2.51111	-0.67546	NA	NA	NA	NA	0.999721	NA	NA	NA	NA	NA	0.818899	0.999994	0.997442	NA	0.99988	0.857227	0.0927586	0.892179
1700110K17Rik	ENSMUSG00000087047	462.383	319.429	NA	NA	NA	390.028	351.632	NA	NA	NA	424.629	333.632	NA	NA	NA	0.0221943	0.178474	NA	NA	NA	0.0790363	0.0853844	NA	NA	NA	0.0529133	-0.0937306	NA	NA	NA	0.968478	0.764512	NA	NA	NA	0.899617	0.956635	NA	NA	NA	0.960698	0.999994	NA	NA	NA	0.851754	0.121682	NA
1700111N16Rik	ENSMUSG00000100511	61.7923	59.907	NA	NA	NA	46.0831	51.1737	NA	NA	NA	53.576	55.956	NA	NA	NA	0.21893	-0.139332	NA	NA	NA	0.125812	0.11474	NA	NA	NA	-0.096407	0.251061	NA	NA	NA	0.847238	NA	NA	NA	NA	0.928545	NA	NA	NA	NA	0.970465	0.999994	NA	NA	NA	0.473014	0.547124	NA
1700112D23Rik	ENSMUSG00000091329	1089.3	923.34	51.0837	36.6198	38.494	893.789	1013.26	42.5673	41.3823	43.0164	987.247	963.014	46.3219	39.0316	40.6632	0.060124	-0.0806396	-0.0950188	-0.20788	-0.419546	-0.117815	0.0135815	-0.233229	-0.0500112	-0.426728	-0.182372	0.0954455	-0.144061	0.159804	-0.0184528	0.848739	0.972141	0.944205	NA	0.999721	0.752386	0.995186	0.964899	0.997638	0.811157	0.68346	0.999994	0.997442	NA	0.99988	0.476433	0.475459	0.782458
1700112J05Rik	ENSMUSG00000086632	9.52554	10.1316	NA	NA	NA	7.22201	9.60679	NA	NA	NA	8.32153	9.88722	NA	NA	NA	-1.63048	0.54565	NA	NA	NA	-0.360297	-0.00655255	NA	NA	NA	1.2654	-0.553396	NA	NA	NA	NA	NA	NA	NA	NA	NA	NA	NA	NA	NA	0.757073	0.999994	NA	NA	NA	0.0251272	0.35522	NA
1700112J16Rik	ENSMUSG00000097527	154.967	98.4197	14.131	8.97194	18.9927	141.22	106.618	13.1129	7.76151	26.8681	147.834	102.034	13.6349	8.33353	22.7407	0.124582	-0.00112017	0.326711	-1.09492	0.764619	0.0365866	-0.0584722	-0.0682583	-0.484182	-0.403271	-0.0922574	-0.0527686	-0.396687	0.616901	-1.16724	0.863017	0.999629	NA	NA	0.999721	0.967981	0.989561	0.991688	0.963198	NA	0.940766	0.999994	0.997442	NA	0.99988	0.509809	0.995846	0.647239
1700113A16Rik	ENSMUSG00000096935	816.092	674.135	24.1323	12.547	19.1727	687.666	771.162	22.7227	12.8156	22.0756	749.075	717.182	23.4567	12.6742	20.5638	0.0412936	-0.0751917	-0.384128	-0.142478	0.137619	0.000143038	0.113512	-0.037795	-0.0642601	-0.368817	-0.045091	0.19063	0.355777	0.0811606	-0.506954	0.929751	0.950006	0.813586	NA	0.999721	0.999816	0.883765	0.988019	0.998442	NA	0.960698	0.999994	0.997442	NA	0.99988	0.711279	0.385703	0.447941
1700113H08Rik	ENSMUSG00000047129	NA	3.7184	NA	NA	NA	NA	NA	NA	NA	NA	NA	3.19107	NA	NA	NA	NA	1.75051	NA	NA	NA	NA	NA	NA	NA	NA	NA	-2.37727	NA	NA	NA	NA	NA	NA	NA	NA	NA	NA	NA	NA	NA	NA	0.999994	NA	NA	NA	NA	0.0858101	NA
1700120B22Rik	ENSMUSG00000045391	135.077	98.7012	NA	NA	NA	120.183	97.7578	NA	NA	NA	127.332	98.2085	NA	NA	NA	-0.181578	0.134801	NA	NA	NA	0.077506	-0.215647	NA	NA	NA	0.255978	-0.350966	NA	NA	NA	0.804068	0.977261	NA	NA	NA	0.932849	0.92053	NA	NA	NA	0.824391	0.999994	NA	NA	NA	0.389516	0.533364	NA
1700120C14Rik	ENSMUSG00000100599	684.209	605.238	13.2841	14.9268	15.2954	665.799	703.736	13.6504	9.63711	18.385	674.906	648.979	13.5969	12.188	16.7694	0.0942055	0.0777407	-0.0296262	-0.183473	0.100298	0.0592435	0.0898826	0.255429	0.776439	0.423722	-0.0397632	0.0132355	0.264448	0.964754	0.30965	0.77707	0.974172	NA	NA	0.999721	0.897286	0.92053	0.964899	0.943851	NA	0.956525	0.999994	0.997442	NA	0.99988	0.347714	0.513139	0.966289
1700120G07Rik	ENSMUSG00000100717	NA	6.61901	NA	NA	NA	NA	3.70023	NA	NA	NA	NA	5.30746	NA	NA	NA	NA	0.777522	NA	NA	NA	NA	-0.309298	NA	NA	NA	NA	-1.0316	NA	NA	NA	NA	NA	NA	NA	NA	NA	NA	NA	NA	NA	NA	0.999994	NA	NA	NA	NA	0.29691	NA
1700120G11Rik	ENSMUSG00000086068	6.43712	NA	NA	NA	NA	4.25803	NA	NA	NA	NA	5.29428	NA	NA	NA	NA	-0.701603	NA	NA	NA	NA	-0.36503	NA	NA	NA	NA	0.33883	NA	NA	NA	NA	NA	NA	NA	NA	NA	NA	NA	NA	NA	NA	0.961816	NA	NA	NA	NA	0.455859	NA	NA
1700120K04Rik	ENSMUSG00000099579	15.0145	12.8059	NA	NA	NA	14.11	21.2438	NA	NA	NA	14.5472	16.5742	NA	NA	NA	0.0646011	0.782732	NA	NA	NA	0.36875	0.0557635	NA	NA	NA	0.297312	-0.718284	NA	NA	NA	NA	NA	NA	NA	NA	NA	NA	NA	NA	NA	0.933834	0.999994	NA	NA	NA	0.908837	0.166991	NA
1700121C08Rik	ENSMUSG00000086275	15.8379	7.28702	3.29869	NA	NA	16.6156	6.08216	NA	NA	5.33872	16.2557	6.74302	2.85324	NA	4.71108	0.767064	0.285419	2.85117	NA	NA	-0.0206056	-0.226032	NA	NA	-1.80206	-0.795336	-0.50049	-3.71367	NA	-1.68814	NA	NA	NA	NA	NA	NA	NA	NA	NA	NA	0.778647	0.999994	0.9706	NA	0.99988	0.187092	0.689305	0.0722311
1700121C10Rik	ENSMUSG00000136238	7160.28	4277.12	NA	NA	NA	5936.51	4919.09	NA	NA	NA	6521.13	4561.87	NA	NA	NA	-0.213492	-0.0132635	NA	NA	NA	0.128958	-0.0524771	NA	NA	NA	0.33792	-0.0382731	NA	NA	NA	0.0411036	0.995641	NA	NA	NA	0.772575	0.941114	NA	NA	NA	0.564643	0.999994	NA	NA	NA	0.0013112	0.893942	NA
1700122H20Rik	ENSMUSG00000099735	NA	3.06596	NA	NA	NA	NA	NA	NA	NA	NA	NA	3.04197	NA	NA	NA	NA	-0.808912	NA	NA	NA	NA	NA	NA	NA	NA	NA	0.261097	NA	NA	NA	NA	NA	NA	NA	NA	NA	NA	NA	NA	NA	NA	0.999994	NA	NA	NA	NA	0.490165	NA
1700123M08Rik	ENSMUSG00000085614	163.593	94.6423	40.6824	29.1172	29.9666	121.285	104.106	33.6039	26.8092	26.9368	141.47	98.8289	36.7314	27.8962	28.5413	-0.286723	0.00268229	0.397544	0.0673057	0.162469	-0.334683	-0.276527	0.201697	-0.0751649	-0.252915	-0.0508353	-0.277139	-0.184683	-0.139789	-0.417196	0.561011	0.999605	0.692632	NA	0.999721	0.64956	0.863855	0.964899	0.996795	NA	0.978073	0.999994	0.997442	NA	0.99988	0.133184	0.990619	0.284197
1700123O20Rik	ENSMUSG00000040822	771.279	670.541	135.206	173.757	142.292	649.573	709.518	105.91	141.352	139.675	707.731	687.53	118.51	156.858	141.112	-0.0392802	0.0945496	-0.304646	-0.177915	0.0225182	0.213871	0.207115	0.242228	-0.086793	-0.0584875	0.248444	0.11312	0.54712	0.0920271	-0.0816679	0.92925	0.930274	0.547857	0.747036	0.999721	0.620922	0.659211	0.964899	0.980254	0.979252	0.708035	0.999994	0.997442	NA	0.99988	0.708901	0.332531	0.156879
1700123O21Rik	ENSMUSG00000101481	NA	4.57082	NA	NA	NA	NA	6.28599	4.66736	NA	NA	NA	5.33574	3.65012	NA	NA	NA	-0.122186	NA	NA	NA	NA	0.214835	-0.0283617	NA	NA	NA	0.356405	0.240243	NA	NA	NA	NA	NA	NA	NA	NA	NA	0.994972	NA	NA	NA	0.999994	0.997442	NA	NA	NA	0.887273	NA
1700124L16Rik	ENSMUSG00000099354	55.2133	45.0429	18.9744	18.4386	17.3366	41.8204	50.0428	8.09345	16.1612	14.5877	48.2067	47.2431	12.5399	17.2494	16.0378	-0.172844	0.084214	-0.610907	0.0155807	0.26971	-0.232025	0.276766	1.01141	-0.362171	-0.357358	-0.0604507	0.194264	1.60428	-0.380967	-0.63916	0.879009	NA	0.732133	NA	0.999721	0.878531	NA	0.964899	0.961319	NA	0.981991	0.999994	0.997442	NA	0.99988	0.558115	0.819589	0.329503
1700125G02Rik	ENSMUSG00000085263	81.035	43.3552	NA	NA	NA	73.5608	39.694	NA	NA	NA	77.1531	41.6835	NA	NA	NA	-0.00725986	0.0349822	NA	NA	NA	0.0580349	0.835668	NA	NA	NA	0.0614375	0.807776	NA	NA	NA	0.996067	NA	NA	NA	NA	0.965126	NA	NA	NA	NA	0.979461	0.999994	NA	NA	NA	0.979663	0.912048	NA
1700125H03Rik	ENSMUSG00000085197	78.3132	59.0363	NA	NA	NA	77.54	46.2539	NA	NA	NA	77.9535	53.2728	NA	NA	NA	-0.31823	0.176477	NA	NA	NA	-0.456735	0.093473	NA	NA	NA	-0.138876	-0.082037	NA	NA	NA	0.642974	NA	NA	NA	NA	0.548302	NA	NA	NA	NA	0.924814	0.999994	NA	NA	NA	0.195167	0.521824	NA
1700126G02Rik	ENSMUSG00000107802	2383.01	2027.55	NA	NA	NA	2067.98	2191.95	NA	NA	NA	2218.88	2100.06	NA	NA	NA	0.0427353	-0.0642107	NA	NA	NA	-0.0267785	-0.0883383	NA	NA	NA	-0.0739133	-0.0232406	NA	NA	NA	0.870233	0.94721	NA	NA	NA	0.958989	0.921384	NA	NA	NA	0.884571	0.999994	NA	NA	NA	0.531704	0.37979	NA
1700128E19Rik	ENSMUSG00000031510	6.04583	4.63606	NA	NA	NA	6.61611	5.46832	NA	NA	NA	6.34911	5.00483	NA	NA	NA	0.379437	0.760906	NA	NA	NA	-0.512388	-0.0546887	NA	NA	NA	-0.903299	-0.834583	NA	NA	NA	NA	NA	NA	NA	NA	NA	NA	NA	NA	NA	0.835689	0.999994	NA	NA	NA	0.667457	0.382859	NA
1700129L04Rik	ENSMUSG00000100603	114.34	20.3387	8.0192	6.55099	8.73477	110.703	20.4463	7.25521	NA	11.0475	112.508	20.3717	7.61483	4.87288	9.83454	-0.0885143	0.658775	0.684606	2.02306	0.855134	-0.357435	0.0482423	0.0259883	NA	0.12214	-0.271885	-0.602108	-0.689469	-3.55058	-0.737353	0.927789	NA	NA	NA	0.999721	0.737886	NA	0.994846	NA	NA	0.891299	0.999994	0.997442	NA	0.99988	0.701834	0.120508	0.427464
1810007D17Rik	ENSMUSG00000100001	NA	NA	NA	NA	NA	3.05575	NA	NA	NA	NA	2.76681	NA	NA	NA	NA	NA	NA	NA	NA	NA	-2.9196	NA	NA	NA	NA	-1.93417	NA	NA	NA	NA	NA	NA	NA	NA	NA	NA	NA	NA	NA	NA	NA	NA	NA	NA	NA	NA	NA	NA
1810008B01Rik	ENSMUSG00000089745	223.606	215.774	NA	NA	NA	205.445	239.956	NA	NA	NA	214.189	226.474	NA	NA	NA	-0.131101	0.112396	NA	NA	NA	0.18065	0.0580817	NA	NA	NA	0.308642	-0.056456	NA	NA	NA	0.81138	0.953283	NA	NA	NA	0.74723	0.976808	NA	NA	NA	0.678199	0.999994	NA	NA	NA	0.399715	0.400444	NA
1810009A15Rik	ENSMUSG00000071653	491.032	536.861	168.314	139.262	137.206	477.027	591.765	130.616	139.466	164.096	483.951	561.077	146.813	139.218	150.019	0.0189807	0.00147807	-0.0450441	0.0783723	0.100003	0.0790911	-0.0416257	-0.176863	0.224143	0.30085	0.0560408	-0.0427285	-0.132468	0.146752	0.195309	0.971056	0.999525	0.959626	0.927731	0.999721	0.884865	0.979727	0.964899	0.898395	0.664024	0.947489	0.999994	0.997442	NA	0.99988	0.862702	0.987991	0.827246
1810010H24Rik	ENSMUSG00000078607	108.888	162.374	41.6184	27.2775	44.6199	97.0227	155.052	32.9195	33.3954	38.8526	102.704	158.992	36.6896	30.3966	41.9093	0.0066126	0.086516	0.503574	0.0755834	-0.161348	0.261804	-0.0343741	-0.189852	0.47439	-0.350174	0.251277	-0.116328	-0.693268	0.400272	-0.189031	0.995836	0.982294	0.618095	NA	0.999721	0.749261	0.992763	0.964899	0.898395	0.894553	0.866753	0.999994	0.997442	NA	0.99988	0.978237	0.585957	0.204142
1810010K12Rik	ENSMUSG00000056329	9.92396	26.923	5.54815	8.25162	5.42161	9.37415	26.4358	4.11626	NA	6.60392	9.63658	26.6825	4.72631	6.08028	5.98734	-0.103379	0.182793	2.36639	-0.0968427	0.128869	0.739905	0.426124	-1.21071	NA	-0.979343	0.838549	0.240107	-3.54487	-0.843682	-1.1149	NA	NA	NA	NA	NA	NA	NA	0.898595	NA	NA	0.84176	0.999994	0.968867	NA	0.99988	0.890041	0.667309	0.0449786
1810012K08Rik	ENSMUSG00000087595	807.002	576.973	NA	NA	NA	695.882	639.365	NA	NA	NA	749.084	604.53	NA	NA	NA	-0.0555384	0.112555	NA	NA	NA	0.15815	-0.0427901	NA	NA	NA	0.209292	-0.154335	NA	NA	NA	0.891079	0.942418	NA	NA	NA	0.696359	0.974385	NA	NA	NA	0.74372	0.999994	NA	NA	NA	0.5963	0.360847	NA
1810012K16Rik	ENSMUSG00000099825	3.4059	4.93754	NA	NA	NA	6.15227	4.19335	NA	NA	NA	4.85087	4.60305	NA	NA	NA	0.381196	0.35129	NA	NA	NA	0.35504	0.0118874	NA	NA	NA	-0.0417759	-0.337788	NA	NA	NA	NA	NA	NA	NA	NA	NA	NA	NA	NA	NA	0.995881	0.999994	NA	NA	NA	0.763859	0.7222	NA
1810013D15Rik	ENSMUSG00000028177	5.7576	5.858	NA	NA	NA	NA	5.7201	NA	NA	NA	4.09137	5.7925	NA	NA	NA	-0.257363	-0.0594248	NA	NA	NA	NA	-0.0686706	NA	NA	NA	0.289909	-0.00871929	NA	NA	NA	NA	NA	NA	NA	NA	NA	NA	NA	NA	NA	NA	0.999994	NA	NA	NA	0.785197	0.939582	NA
1810014B01Rik	ENSMUSG00000097412	24.7876	33.3979	11.1792	9.76939	9.95191	23.1812	33.5684	9.89519	8.20171	10.1027	23.9577	33.4526	10.4859	8.9527	10.0284	-0.126387	-0.275565	0.38073	0.264107	0.24286	-0.212144	0.174904	-0.742992	0.847814	0.109838	-0.0970213	0.455116	-1.14875	0.58805	-0.139535	NA	NA	NA	NA	0.999721	NA	NA	0.891808	0.928322	NA	0.978543	0.999994	0.997442	NA	0.99988	0.768473	0.414398	0.611444
1810019D21Rik	ENSMUSG00000086390	NA	4.82341	NA	NA	NA	NA	3.67904	NA	NA	NA	NA	4.31267	NA	NA	NA	NA	-0.620922	NA	NA	NA	NA	-1.3579	NA	NA	NA	NA	-0.754088	NA	NA	NA	NA	NA	NA	NA	NA	NA	NA	NA	NA	NA	NA	0.999994	NA	NA	NA	NA	0.532122	NA
1810019N24Rik	ENSMUSG00000097115	9.43235	7.30886	NA	NA	NA	6.90227	7.10199	NA	NA	NA	8.1108	7.2156	NA	NA	NA	-0.915355	-1.04623	NA	NA	NA	-1.164	-0.118132	NA	NA	NA	-0.235761	0.933455	NA	NA	NA	NA	NA	NA	NA	NA	NA	NA	NA	NA	NA	0.980051	0.999994	NA	NA	NA	0.273851	0.136992	NA
1810021B22Rik	ENSMUSG00000087331	219.664	247.628	13.1469	9.2023	15.4763	232.619	310.226	13.8122	10.5095	19.3226	226.572	275.495	13.6392	9.8632	17.3091	0.023727	0.0899592	0.268144	0.0433685	0.688597	0.188666	0.234869	0.17563	0.831206	-0.0343386	0.159667	0.146589	-0.105799	0.793501	-0.719467	0.97502	0.976455	NA	NA	0.999721	0.706565	0.703953	0.966973	0.87282	NA	0.847791	0.999994	0.997442	NA	0.99988	0.881021	0.529237	0.672854
1810024B03Rik	ENSMUSG00000044145	26.1744	32.8004	12.614	14.8775	12.7224	35.6248	33.4851	12.0513	11.3552	16.9697	31.1507	33.0839	12.3711	13.0456	14.7492	-0.666875	0.443003	0.149146	-0.70007	-0.53499	-0.111948	0.0899843	0.954506	-0.0423851	-0.793147	0.544536	-0.354126	0.790998	0.665554	-0.261659	NA	NA	NA	NA	0.999721	NA	NA	0.89863	0.998442	NA	0.817945	0.999994	0.997442	NA	0.99988	0.168485	0.225199	0.820112
1810030O07Rik	ENSMUSG00000044148	772.589	870.917	324.97	268.205	279.156	690.135	954.995	233.086	269.514	315.687	729.746	908.044	272.078	268.596	296.613	-0.0389405	0.0162884	0.019172	0.00494056	0.164705	-0.110404	0.142983	0.582195	0.297728	-0.0197858	-0.0745878	0.128057	0.550983	0.293164	-0.187561	0.920952	0.993964	0.976329	0.99411	0.999721	0.798065	0.737999	0.964899	0.701667	0.991409	0.914413	0.999994	0.997442	0.493303	0.99988	0.682918	0.858788	0.898012
1810034E14Rik	ENSMUSG00000097101	18.4086	9.60802	4.09925	NA	NA	11.4724	10.1442	NA	NA	NA	14.7789	9.83951	2.23997	NA	NA	-0.765712	-0.144525	0.678088	NA	NA	-0.920775	0.281839	NA	NA	NA	-0.143209	0.422406	-2.26095	NA	NA	NA	NA	NA	NA	NA	NA	NA	NA	NA	NA	0.976584	0.999994	0.997442	NA	NA	0.131314	0.822588	0.578581
1810037I17Rik	ENSMUSG00000054091	1462.85	1431.82	582.935	446.396	471.852	1376.31	1476.42	455.747	401.195	534.539	1418.13	1450.89	510.327	422.621	501.825	0.0263417	0.0239238	-0.100889	-0.137102	0.00832712	0.114866	-0.107803	-0.102416	0.259303	-0.0378513	0.0844322	-0.130723	-0.00282254	0.397258	-0.0499608	0.941894	0.992751	0.784505	0.779463	0.999721	0.797087	0.89119	0.964899	0.723229	0.979163	0.908146	0.999994	0.999646	0.3155	0.99988	0.746183	0.815712	0.404302
1810041H14Rik	ENSMUSG00000102112	80.7948	93.2784	NA	4.33167	NA	75.922	106.243	NA	4.11766	NA	78.2761	99.0282	NA	4.21319	NA	-0.615682	0.301273	NA	-0.190113	NA	0.0742742	0.0227867	NA	-1.45141	NA	0.682563	-0.278228	NA	-1.2544	NA	0.171389	0.809801	NA	NA	NA	0.958754	0.996265	NA	NA	NA	0.596048	0.999994	NA	NA	NA	0.0121728	0.150313	NA
1810044D09Rik	ENSMUSG00000100680	19.3314	24.1598	6.27593	NA	NA	15.6875	22.278	NA	4.49106	NA	17.4271	23.3078	4.8428	3.58743	NA	-0.0879699	0.0356416	0.384387	NA	NA	0.713344	-0.383472	NA	0.411591	NA	0.79093	-0.417423	-0.883675	-0.323861	NA	NA	NA	NA	NA	NA	NA	NA	NA	NA	NA	0.770032	0.999994	0.997442	NA	NA	0.856696	0.948115	0.690131
1810049J17Rik	ENSMUSG00000097221	812.822	582.049	NA	3.81233	NA	674.671	567.306	NA	NA	3.71222	740.664	575.09	NA	2.70539	2.32566	-0.14132	0.182638	NA	-0.138228	NA	0.325016	-0.0212858	NA	NA	2.13749	0.461782	-0.203157	NA	-0.941779	2.80377	0.660051	0.694427	NA	NA	NA	0.390139	0.993864	NA	NA	NA	0.505722	0.999994	NA	NA	0.99988	0.207816	0.0908438	NA
1810055G02Rik	ENSMUSG00000035372	1097.33	766.625	200.257	219.157	158.086	937.277	784.309	126.93	214.351	165.194	1013.86	774.014	157.441	216.41	161.534	0.0889445	0.139582	-0.0671423	0.382205	-0.0814861	0.129992	0.0998117	0.119912	-0.247634	-0.161467	0.0367485	-0.0410652	0.189722	-0.629508	-0.0813893	0.79486	0.709547	0.929332	0.262528	0.999721	0.808323	0.93216	0.964899	0.811465	0.906408	0.977309	0.999994	0.997442	0.0861486	0.99988	0.374834	0.0971165	0.731663
1810059C17Rik	ENSMUSG00000086340	29.7388	30.9759	9.41436	5.65526	4.04376	26.9966	28.0294	7.5551	8.33111	9.14265	28.3181	29.6348	8.35999	7.02749	6.46592	-0.0748275	-0.069619	0.641206	0.898323	0.138272	-0.0947749	0.0873792	-0.385416	0.21986	-0.0641544	-0.0245366	0.163082	-1.0419	-0.67327	-0.200788	NA	NA	NA	NA	NA	NA	NA	0.964899	0.989811	NA	0.994411	0.999994	0.997442	NA	0.99988	0.873697	0.839191	0.429247
1810059H22Rik	ENSMUSG00000108207	70.5757	74.026	18.7863	28.2648	21.6805	78.1459	80.4385	21.1261	25.65	24.9492	74.5975	76.8555	20.3471	26.8796	23.248	-0.0526845	0.195751	0.00412854	0.572013	0.139006	-0.332718	-0.0744211	0.0833012	0.479265	-0.692385	-0.283132	-0.268265	0.0559889	-0.0896232	-0.834817	0.967717	0.959245	NA	NA	0.999721	0.684639	0.989561	0.97426	0.888286	NA	0.841203	0.999994	0.997442	NA	0.99988	0.844764	0.420565	0.994167
1810062O18Rik	ENSMUSG00000084925	472.743	602.388	11.817	10.8025	16.972	379.316	536.114	11.5935	9.22215	14.7032	423.95	572.336	11.7655	9.97254	15.9066	0.260156	0.168605	-0.305553	1.3897	-0.561829	-0.0790027	0.054729	-0.382927	0.0456799	-0.459182	-0.342999	-0.109752	-0.133272	-1.34362	0.0975755	0.359716	0.662267	NA	NA	0.999721	0.873141	0.97607	0.964899	0.998442	NA	0.603079	0.999994	0.997442	NA	0.99988	0.0482689	0.0757087	0.682143
1810073O08Rik	ENSMUSG00000117442	NA	5.17202	NA	NA	NA	NA	NA	NA	NA	NA	NA	4.21378	NA	NA	NA	NA	-0.487617	NA	NA	NA	NA	NA	NA	NA	NA	NA	0.74125	NA	NA	NA	NA	NA	NA	NA	NA	NA	NA	NA	NA	NA	NA	0.999994	NA	NA	NA	NA	0.532941	NA
2010001A14Rik	ENSMUSG00000087165	126.665	146.978	45.819	52.9023	45.1299	103.966	138.155	37.3198	34.7428	47.0465	114.83	142.922	41.0404	43.4845	46.0602	0.111012	0.15644	0.482297	-0.103903	0.413864	-0.316013	-0.282572	-0.0737321	0.0705527	0.0330097	-0.430653	-0.439234	-0.552437	0.176163	-0.385696	0.902666	0.970433	0.616481	NA	0.999721	0.675356	0.851574	0.975958	0.996795	0.994472	0.737304	0.999994	0.997442	NA	0.99988	0.626617	0.454465	0.202552
2010001K21Rik	ENSMUSG00000051606	21.2466	158.415	24.3783	16.7681	11.1422	19.4718	87.345	47.8757	22.0605	20.3641	20.3233	126.55	38.7993	19.4792	15.5394	-0.358381	-0.439641	0.533853	-1.33101	0.416452	0.0330174	-1.08781	-0.45321	1.93346	-2.28827	0.385987	-0.642964	-0.990417	3.2637	-2.69796	NA	0.684766	0.72293	NA	0.999721	NA	0.508083	0.964899	0.373394	NA	0.903147	0.999994	0.997442	NA	0.99988	0.494549	0.0864669	0.317008
2010002M09Rik	ENSMUSG00000120952	14.5509	10.614	3.79762	NA	NA	12.413	9.38484	NA	3.82716	NA	13.4357	10.0553	2.42752	3.74836	NA	0.231517	0.481394	2.83475	NA	NA	0.0156081	0.0116598	NA	0.516553	NA	-0.22198	-0.497343	-3.99352	0.79508	NA	NA	NA	NA	NA	NA	NA	NA	NA	NA	NA	0.961816	0.999994	0.997442	NA	NA	0.690975	0.377065	0.0601167
2010004M13Rik	ENSMUSG00000120250	96.4741	123.748	22.9981	42.9768	20.9414	97.9753	114.375	15.4671	30.6438	33.1405	97.3152	119.459	18.6313	36.5729	26.7423	-0.409824	-0.0492287	-0.0431549	-0.299227	1.21623	-0.25846	0.106029	0.83358	0.591136	-0.302122	0.147738	0.153092	0.884561	0.892509	-1.52325	0.472781	0.993141	0.98419	NA	0.560593	0.773945	0.976391	0.964899	0.801106	0.923398	0.933797	0.999994	0.997442	NA	0.845546	0.0882454	0.818603	0.931067
2010007H06Rik	ENSMUSG00000044694	55.4276	48.7459	8.87265	9.24049	6.0313	51.3612	39.3642	11.676	7.48573	13.376	53.3199	44.517	10.6544	8.3267	9.52107	-0.185858	-0.0211526	-0.295866	-0.188296	-0.221941	-0.190435	-0.208494	-0.912158	0.824481	-0.819338	-0.0101378	-0.178891	-0.617497	1.01673	-0.624789	0.871449	NA	NA	NA	0.999721	0.870336	NA	0.964899	0.936138	NA	0.996144	0.999994	0.997442	NA	0.99988	0.534254	0.939971	0.738536
2010008C14Rik	ENSMUSG00000107761	NA	4.14418	NA	NA	NA	NA	6.71706	NA	NA	NA	NA	5.29289	NA	NA	NA	NA	1.04671	NA	NA	NA	NA	0.444098	NA	NA	NA	NA	-0.593545	NA	NA	NA	NA	NA	NA	NA	NA	NA	NA	NA	NA	NA	NA	0.999994	NA	NA	NA	NA	0.278188	NA
2010009K17Rik	ENSMUSG00000100860	8.48255	8.38233	NA	NA	NA	7.21851	10.3475	NA	NA	NA	7.82437	9.26184	NA	NA	NA	-0.146709	-1.27081	NA	NA	NA	-0.639803	-0.370342	NA	NA	NA	-0.506432	0.892586	NA	NA	NA	NA	NA	NA	NA	NA	NA	NA	NA	NA	NA	0.912206	0.999994	NA	NA	NA	0.84183	0.0699097	NA
2010010A06Rik	ENSMUSG00000121833	3.52891	2.60335	NA	NA	NA	NA	NA	NA	NA	NA	3.35321	1.93916	NA	NA	NA	0.503254	-2.18754	NA	NA	NA	NA	NA	NA	NA	NA	-0.360529	1.05214	NA	NA	NA	NA	NA	NA	NA	NA	NA	NA	NA	NA	NA	NA	0.999994	NA	NA	NA	0.681051	0.0838798	NA
2010013B24Rik	ENSMUSG00000087277	6.74975	6.6529	NA	NA	NA	NA	9.01821	NA	NA	NA	5.60731	7.71054	NA	NA	NA	0.349544	0.348855	NA	NA	NA	NA	-0.254272	NA	NA	NA	-0.182182	-0.610356	NA	NA	NA	NA	NA	NA	NA	NA	NA	NA	NA	NA	NA	0.981551	0.999994	NA	NA	NA	0.691608	0.629083	NA
2010016I18Rik	ENSMUSG00000091575	NA	3.92785	NA	NA	NA	NA	NA	NA	NA	NA	NA	2.92889	NA	NA	NA	NA	0.207593	NA	NA	NA	NA	NA	NA	NA	NA	NA	3.96729	NA	NA	NA	NA	NA	NA	NA	NA	NA	NA	NA	NA	NA	NA	0.999994	NA	NA	NA	NA	0.842112	NA
2010103J01Rik	ENSMUSG00000104368	8.94159	9.41636	NA	NA	NA	10.6545	6.8578	NA	NA	NA	9.84674	8.26443	NA	NA	NA	-1.42761	-0.485657	NA	NA	NA	-0.477182	-0.383501	NA	NA	NA	0.934887	0.101524	NA	NA	NA	NA	NA	NA	NA	NA	NA	NA	NA	NA	NA	0.791226	0.999994	NA	NA	NA	0.0604126	0.470351	NA
2010109A12Rik	ENSMUSG00000029384	4.82987	6.67752	NA	NA	NA	NA	7.07431	NA	NA	NA	4.53572	6.85139	NA	NA	NA	0.537655	-1.41685	NA	NA	NA	NA	0.0474959	NA	NA	NA	-0.448746	1.44906	NA	NA	NA	NA	NA	NA	NA	NA	NA	NA	NA	NA	NA	NA	0.999994	NA	NA	NA	0.578967	0.0492528	NA
2010110K18Rik	ENSMUSG00000097755	NA	4.42651	NA	NA	NA	NA	NA	NA	NA	NA	NA	3.00041	NA	NA	NA	NA	-0.843346	NA	NA	NA	NA	NA	NA	NA	NA	NA	-2.94518	NA	NA	NA	NA	NA	NA	NA	NA	NA	NA	NA	NA	NA	NA	0.999994	NA	NA	NA	NA	0.362829	NA
2010204K13Rik	ENSMUSG00000063018	448.852	507.356	175.783	146.777	223.083	413.018	583.095	108.216	145.136	229.092	430.238	540.879	136.355	145.757	225.996	-0.12473	-0.0289501	0.0860675	0.260834	0.33022	0.282825	0.232692	1.06091	0.306013	0.496068	0.40459	0.262468	0.985916	0.0463171	0.162537	0.738624	0.993191	0.910375	0.697628	0.942252	0.658535	0.707036	0.964899	0.795961	0.303756	0.665896	0.999994	0.997442	NA	0.99988	0.295463	0.821078	0.676388
2010308F09Rik	ENSMUSG00000100714	422.641	355.884	4.80665	3.13982	4.02406	362.996	383.521	4.18457	NA	NA	391.567	368.073	4.47195	2.9968	3.78049	-0.0916384	-0.171858	0.101479	1.88874	-0.384274	-0.121558	0.0724793	0.234255	NA	NA	-0.0339215	0.245596	0.123124	-3.93824	0.0403278	0.8644	0.871846	NA	NA	NA	0.819756	0.966483	0.975947	NA	NA	0.979461	0.999994	0.997787	NA	0.99988	0.514757	0.220538	0.929672
2010315B03Rik	ENSMUSG00000074829	445.429	463.938	202.637	138.56	154.017	412.894	487.821	160.506	125.6	180.643	428.633	474.363	178.872	131.739	166.715	0.14415	-0.116407	0.237963	-0.0899345	0.108761	-0.268941	0.00937044	0.518031	0.37518	0.116884	-0.417068	0.127577	0.283536	0.467066	0.00449646	0.649085	0.882353	0.632429	0.905509	0.999721	0.690401	0.996265	0.964899	0.799086	0.95057	0.663827	0.999994	0.997442	NA	0.99988	0.199639	0.235794	0.217429
2010320M18Rik	ENSMUSG00000100691	185.288	165.587	32.7341	47.7856	38.5942	179.737	166.086	26.1318	48.6688	44.1381	182.457	165.72	29.0179	48.1919	41.2434	-0.162752	-0.237043	0.234075	-0.367478	0.0407484	0.172842	-0.093322	0.438548	-0.0192011	-0.15629	0.330079	0.144859	0.195461	0.349104	-0.19802	0.779145	0.856587	0.8715	NA	0.999721	0.775476	0.966819	0.964899	0.998442	0.971144	0.693898	0.999994	0.997442	NA	0.99988	0.350043	0.195499	0.568153
2010320O07Rik	ENSMUSG00000089983	19.9393	20.1752	NA	12.916	NA	11.667	14.5317	NA	9.61338	NA	15.6064	17.6372	NA	11.1993	NA	0.517793	0.0717598	NA	-0.453663	NA	0.248792	0.725511	NA	-0.654044	NA	-0.263394	0.652218	NA	-0.202873	NA	NA	NA	NA	NA	NA	NA	NA	NA	0.929217	NA	0.945014	0.999994	NA	NA	NA	0.285925	0.885208	NA
2200002D01Rik	ENSMUSG00000030587	297.215	204.632	NA	NA	NA	249.461	226.629	NA	NA	NA	272.291	214.357	NA	NA	NA	-0.0586951	0.239457	NA	NA	NA	0.114068	-0.0656588	NA	NA	NA	0.167941	-0.307312	NA	NA	NA	0.917148	0.677979	NA	NA	NA	0.865379	0.978091	NA	NA	NA	0.855417	0.999994	NA	NA	NA	0.673308	0.0837848	NA
2210016L21Rik	ENSMUSG00000029559	4685.14	3874.48	1073.85	1146.8	1138.03	4413.27	4403.46	890.514	1130.17	1258.81	4544.89	4108.81	970.928	1136.9	1195.81	-0.00298111	0.0896016	-0.0125838	0.171028	0.193561	0.123178	0.080821	-0.118987	-0.107402	0.231093	0.122059	-0.00776032	-0.10652	-0.2774	0.0341039	0.994181	0.843612	0.975239	0.596103	0.9784	0.692538	0.876941	0.964899	0.901516	0.290811	0.794924	0.999994	0.997442	0.306927	0.99988	0.9649	0.181486	0.889703
2210406H18Rik	ENSMUSG00000109036	9.60475	6.83065	NA	NA	NA	7.08938	6.54692	NA	NA	NA	8.29023	6.6988	NA	NA	NA	0.623872	-0.381903	NA	NA	NA	-0.0297522	0.256922	NA	NA	NA	-0.645545	0.641321	NA	NA	NA	NA	NA	NA	NA	NA	NA	NA	NA	NA	NA	0.88153	0.999994	NA	NA	NA	0.377065	0.589229	NA
2210406O10Rik	ENSMUSG00000039563	326.97	276.892	25.7747	36.4525	21.5178	299.562	298.148	23.899	43.439	27.628	312.745	286.208	24.8421	40.0086	24.4312	-0.109299	-0.0633787	0.859461	0.28365	-0.119078	0.115864	-0.0107444	-0.426118	-0.481246	-0.270652	0.222489	0.0522662	-1.27958	-0.761399	-0.152431	0.820581	0.987865	0.394125	NA	0.999721	0.832898	0.996668	0.964899	0.803594	NA	0.76755	0.999994	0.997442	NA	0.99988	0.421792	0.635968	0.078077
2210408F21Rik	ENSMUSG00000087380	966.642	528.144	166.239	167.192	141.674	883.102	569.471	103.879	138.071	158.619	923.316	546.299	129.866	151.981	149.773	0.0536523	0.0604175	-0.237133	-0.106848	-0.155508	0.0914404	-0.0821808	0.815339	-0.0785896	0.123122	0.034456	-0.141363	1.03344	0.0293295	0.277503	0.874685	0.984807	0.641457	0.920208	0.999721	0.84059	0.940282	0.964899	0.983485	0.945018	0.969602	0.999994	0.997442	NA	0.99988	0.546483	0.614741	0.226816
2210408I21Rik	ENSMUSG00000071252	533.672	405.076	125.37	128.093	119.246	435.538	384.729	100.095	111.426	117.248	482.442	395.744	111.053	119.346	118.338	0.155574	0.17861	0.284434	-0.217951	0.0961912	0.109341	-0.121544	0.196939	0.103824	0.212585	-0.049364	-0.298841	-0.0864455	0.32387	0.115155	0.59649	0.848676	0.589154	0.723358	0.999721	0.883573	0.922708	0.964899	0.982869	0.869431	0.973161	0.999994	0.997442	NA	0.99988	0.155339	0.189616	0.183876
2210411M09Rik	ENSMUSG00000085563	72.913	238.425	NA	NA	NA	78.3445	202.493	NA	NA	NA	75.8055	222.202	NA	NA	NA	0.249623	-0.0841885	NA	NA	NA	0.151761	-0.224841	NA	NA	NA	-0.10312	-0.137815	NA	NA	NA	0.817068	0.982609	NA	NA	NA	0.911769	0.857196	NA	NA	NA	0.973161	0.999994	NA	NA	NA	0.412181	0.592814	NA
2210412B16Rik	ENSMUSG00000107216	10.7869	17.1542	7.07523	NA	6.65508	8.06017	16.2915	10.5421	5.17207	8.98797	9.36054	16.7598	9.22592	5.42487	7.76638	-0.733632	0.190658	0.781237	NA	1.59084	-0.280462	-0.0384411	0.545953	0.332264	0.0445908	0.450235	-0.232821	-0.279162	0.676362	-1.56547	NA	NA	NA	NA	0.917602	NA	NA	0.964899	NA	NA	0.907511	0.999994	0.997442	NA	0.99988	0.259257	0.664339	0.412477
2210418O10Rik	ENSMUSG00000078894	791.751	648.148	192.077	164.872	141.631	683.92	703.601	144.082	163.118	167.369	735.647	672.606	164.521	163.753	153.902	0.12818	-0.0844876	0.0956747	0.174584	-0.0728685	-0.364309	0.0768056	-0.00802921	-0.262383	0.0909974	-0.494962	0.163667	-0.110388	-0.434638	0.159187	0.670593	0.970538	0.886854	0.82306	0.999721	0.633852	0.963239	0.992411	0.816109	0.964171	0.682725	0.999994	0.997442	NA	0.99988	0.218426	0.45803	0.613477
2300009A05Rik	ENSMUSG00000032403	319.194	341.17	109.118	92.1009	85.6945	298.879	384.444	81.2765	99.8136	104.378	308.693	360.329	93.1819	95.9594	94.6046	-0.244516	-0.0791438	-0.233857	0.356742	0.512608	0.240269	0.0803507	0.338494	-0.322764	-0.17016	0.481181	0.159869	0.551675	-0.676537	-0.685302	0.392451	0.970679	0.738916	0.648503	0.798719	0.650917	0.960111	0.964899	0.800742	0.923398	0.493373	0.999994	0.997442	NA	0.99988	0.0573725	0.46403	0.33578
2310001H17Rik	ENSMUSG00000097354	15.9043	16.9808	6.88578	NA	NA	18.3079	13.6592	NA	5.18832	5.65655	17.1752	15.4832	3.95509	4.75765	3.61788	-0.210678	-0.495967	-0.954794	NA	NA	-0.0978711	0.249802	NA	-0.598067	-0.521717	0.115049	0.751146	-3.75695	-0.825292	-0.745726	NA	NA	NA	NA	NA	NA	NA	NA	NA	NA	0.979461	0.999994	0.997442	NA	0.99988	0.715635	0.40756	0.405258
2310001K24Rik	ENSMUSG00000053353	101.379	90.7017	NA	NA	NA	82.8355	93.3707	NA	NA	NA	91.6882	91.8454	NA	NA	NA	-0.431546	-0.0390524	NA	NA	NA	0.0495321	0.0199252	NA	NA	NA	0.475766	0.0558274	NA	NA	NA	0.373564	0.993191	NA	NA	NA	0.969731	0.996265	NA	NA	NA	0.689539	0.999994	NA	NA	NA	0.052536	0.850987	NA
2310002D06Rik	ENSMUSG00000112701	55.3796	63.0601	NA	NA	NA	53.1116	72.4956	NA	NA	NA	54.2167	67.2447	NA	NA	NA	0.565684	-0.327752	NA	NA	NA	0.374428	0.0717839	NA	NA	NA	-0.197241	0.403408	NA	NA	NA	0.419943	NA	NA	NA	NA	0.721979	0.989561	NA	NA	NA	0.921438	0.999994	NA	NA	NA	0.0661084	0.162869	NA
2310002F09Rik	ENSMUSG00000097178	26.0081	244.551	NA	83.233	NA	21.5404	308.588	6.02895	74.3298	NA	23.673	273.088	4.72225	78.5217	NA	0.403026	-0.134788	NA	0.128754	NA	0.258952	0.243622	-2.17497	-0.628982	NA	-0.144051	0.380316	-0.968531	-0.756145	NA	NA	0.970538	NA	0.910275	NA	NA	0.812233	0.964899	0.801509	NA	0.972278	0.999994	0.997442	NA	NA	0.373394	0.46017	NA
2310009B15Rik	ENSMUSG00000079283	288.285	416.908	107.343	113.851	96.9049	276.385	422.971	79.4195	102.179	107.747	282.186	419.378	91.274	107.695	102.095	-0.0318143	-0.0352146	-0.068576	-0.152086	0.11966	0.122599	0.0905601	-0.0683851	-0.0776227	-0.167634	0.150268	0.126177	0.0067999	0.075719	-0.29331	0.961652	0.989298	0.939657	0.880238	0.999721	0.839634	0.944879	0.970678	0.988775	0.929499	0.869556	0.999994	0.999151	NA	0.99988	0.82317	0.772081	0.766855
2310010J17Rik	ENSMUSG00000097162	394.086	375.514	48.7324	29.8786	39.2038	333.895	391.501	27.5271	35.289	43.5586	362.69	382.463	36.3009	32.6328	41.2902	-0.0546656	-0.0583143	-0.0559698	0.0626423	-0.0198772	0.125267	-0.0685475	0.677741	-0.110141	-0.0780862	0.17597	-0.00956297	0.728813	-0.174237	-0.0612083	0.912995	0.986815	0.970755	NA	0.999721	0.786197	0.963957	0.964899	0.990159	0.990479	0.791467	0.999994	0.997442	NA	0.99988	0.661189	0.628456	0.872373
2310011J03Rik	ENSMUSG00000020133	1157.66	1016.76	277.438	272.094	274.737	1061.04	1093.64	243.573	274.08	331.942	1107.49	1050.56	259.072	272.813	301.991	-0.0763782	0.00770398	-0.0176663	0.132997	0.0504307	0.103057	-0.0754088	-0.143516	0.0777804	0.214919	0.175392	-0.0824854	-0.123115	-0.0542807	0.162736	0.790557	0.997579	0.978753	0.789718	0.999721	0.843932	0.92817	0.95579	0.974234	0.742592	0.809097	0.999994	0.997442	0.90799	0.99988	0.368801	0.940507	0.913494
2310014F06Rik	ENSMUSG00000085945	16.029	40.2803	12.9756	13.8113	10.8736	11.4072	28.2455	12.3939	8.37019	9.48281	13.6107	34.8807	12.7413	10.9962	10.2203	0.656248	-0.290953	0.701008	0.220159	0.127045	0.162701	-0.23573	-0.211031	0.344855	-1.16658	-0.492166	0.0576603	-0.907056	0.124382	-1.29937	NA	NA	NA	NA	0.999721	NA	NA	0.971163	0.979461	NA	0.893735	0.999994	0.997442	NA	0.99988	0.256212	0.431021	0.303987
2310015A10Rik	ENSMUSG00000097729	307.166	447.664	125.97	127.897	113.344	283.273	428.177	117.994	104.533	121.86	294.792	438.713	122.18	115.718	117.453	0.195159	-0.127406	0.09657	0.0385051	0.138334	0.0830625	-0.358265	-0.305137	0.226659	-0.606558	-0.116174	-0.228524	-0.405007	0.188643	-0.748655	0.570281	0.922354	0.906895	0.978763	0.999721	0.909337	0.462896	0.964899	0.926399	0.249365	0.903949	0.999994	0.997442	NA	0.99988	0.138464	0.313647	0.662285
2310015A16Rik	ENSMUSG00000117879	8.52933	7.88256	NA	NA	NA	9.05731	7.22583	NA	NA	NA	8.81151	7.58048	NA	NA	NA	-0.105737	0.314223	NA	NA	NA	-0.836235	-0.655428	NA	NA	NA	-0.740618	-0.964646	NA	NA	NA	NA	NA	NA	NA	NA	NA	NA	NA	NA	NA	0.844569	0.999994	NA	NA	NA	0.884408	0.677862	NA
2310015D24Rik	ENSMUSG00000099411	16.5902	NA	NA	NA	NA	18.984	2.89943	NA	NA	NA	17.8562	2.99036	NA	NA	NA	0.0837024	NA	NA	NA	NA	-0.316337	-5.0425	NA	NA	NA	-0.399501	-4.01551	NA	NA	NA	NA	NA	NA	NA	NA	NA	NA	NA	NA	NA	0.89271	0.999994	NA	NA	NA	0.879477	NA	NA
2310016G11Rik	ENSMUSG00000070574	17.1775	24.1886	NA	NA	NA	15.4229	21.2822	NA	NA	NA	16.2617	22.8741	NA	NA	NA	-0.39871	0.0672118	NA	NA	NA	-0.400222	-0.3854	NA	NA	NA	-0.00801575	-0.463158	NA	NA	NA	NA	NA	NA	NA	NA	NA	NA	NA	NA	NA	0.99791	0.999994	NA	NA	NA	0.487371	0.869544	NA
2310020H05Rik	ENSMUSG00000100410	10.9767	NA	NA	NA	NA	9.4058	NA	NA	NA	NA	10.1558	NA	NA	NA	NA	0.370296	NA	NA	NA	NA	-0.0168433	NA	NA	NA	NA	-0.383792	NA	NA	NA	NA	NA	NA	NA	NA	NA	NA	NA	NA	NA	NA	0.937989	NA	NA	NA	NA	0.578451	NA	NA
2310022A10Rik	ENSMUSG00000049643	1031.15	873.879	288.182	267.649	283.166	962.455	1019.64	173.614	267.086	295.595	995.614	938.611	221.234	267.06	289.181	0.0111714	0.083445	0.0684614	0.152343	0.162728	0.0973065	-0.0363911	0.596624	-0.00939455	0.167243	0.0820367	-0.119338	0.516039	-0.160494	-0.00174226	0.979208	0.921093	0.903647	0.786408	0.999721	0.818527	0.978327	0.964899	0.998442	0.8352	0.897182	0.999994	0.997442	0.744578	0.99988	0.898058	0.307713	0.653072
2310022B05Rik	ENSMUSG00000031983	2281.81	3518.95	683.63	1313.09	1015.55	1948.54	3418.48	553.528	1099.46	969.821	2108.03	3471.76	610.753	1201.51	994.305	-0.00449717	0.0265534	0.0212494	-0.142408	0.630288	0.112191	0.1031	0.450699	0.156297	-0.140004	0.112271	0.0779827	0.426395	0.299997	-0.774373	0.992172	0.989589	0.964343	0.699019	0.394512	0.759288	0.875103	0.964899	0.788606	0.95057	0.850227	0.999994	0.997442	0.305428	0.99988	0.95629	0.775753	0.847867
2310026I22Rik	ENSMUSG00000097710	136.237	49.2802	15.4493	6.7373	10.0369	109.371	62.6344	10.4019	NA	14.1379	122.206	55.2438	12.5159	5.44667	11.9826	-0.30267	-0.0421433	0.214102	0.516415	0.486042	-0.195305	-0.44976	-0.426364	NA	0.906633	0.100894	-0.406543	-0.655402	-0.695337	0.395537	0.580365	NA	NA	NA	0.999721	0.817049	0.835094	0.964899	NA	NA	0.950644	0.999994	0.997442	NA	0.99988	0.14457	0.875406	0.776134
2310026L22Rik	ENSMUSG00000078519	31.6694	22.2953	NA	NA	NA	32.76	26.9136	NA	NA	NA	32.2568	24.3512	NA	NA	NA	0.136648	-0.50292	NA	NA	NA	0.234675	0.127667	NA	NA	NA	0.0918117	0.629288	NA	NA	NA	NA	NA	NA	NA	NA	NA	NA	NA	NA	NA	0.976839	0.999994	NA	NA	NA	0.737845	0.267925	NA
2310030G06Rik	ENSMUSG00000032062	68.8782	65.5851	24.7123	14.5721	25.5746	68.2155	51.7033	18.5824	12.176	31.5327	68.5736	59.3337	21.2216	13.326	28.4178	0.323157	0.245868	0.362445	-0.694874	0.254497	-0.0744195	0.0165937	0.365639	0.721196	-0.369336	-0.400641	-0.227297	-0.00207223	1.41182	-0.625262	0.673384	NA	0.812973	NA	0.999721	0.961721	NA	0.964899	0.867168	0.903557	0.801736	0.999994	0.999871	NA	0.99988	0.220897	0.344169	0.446747
2310033P09Rik	ENSMUSG00000020441	608.957	710.19	216.203	185.919	213.822	569.582	724.998	159.684	163.381	235.961	588.613	716.377	183.624	174.086	224.421	-0.0979207	0.0607351	-0.161864	0.24355	0.310889	0.0456383	-0.000636623	-0.135421	0.052576	0.178772	0.139062	-0.0603582	0.0237291	-0.190538	-0.133867	0.777192	0.976455	0.747172	0.658972	0.939113	0.94499	0.999051	0.964899	0.992869	0.870161	0.845981	0.999994	0.997442	NA	0.99988	0.347896	0.529431	0.344545
2310034G01Rik	ENSMUSG00000099655	36.4096	34.6903	11.4734	7.33041	7.59177	38.9177	47.7259	6.66775	NA	13.4652	37.7418	40.5163	8.64888	5.83133	10.3807	-0.274692	-0.509127	0.47944	0.517878	0.495799	0.455338	-0.123405	-0.5108	NA	0.138948	0.721655	0.391579	-0.991961	-1.647	-0.371439	NA	NA	NA	NA	0.999721	NA	NA	0.964899	NA	NA	0.662164	0.999994	0.997442	NA	0.99988	0.461818	0.144022	0.524042
2310034O05Rik	ENSMUSG00000100157	11.8851	5.08666	NA	NA	NA	4.61164	7.74116	NA	NA	NA	8.06966	6.27251	NA	NA	NA	0.428148	-1.23882	NA	NA	NA	1.16569	0.18539	NA	NA	NA	0.730049	1.42024	NA	NA	NA	NA	NA	NA	NA	NA	NA	NA	NA	NA	NA	0.878467	0.999994	NA	NA	NA	0.502873	0.192294	NA
2310039H08Rik	ENSMUSG00000062619	70.3521	106.535	29.6149	19.1251	25.3641	69.3063	106.374	23.6133	26.38	28.2383	69.8439	106.392	26.2178	22.8379	26.738	0.0871038	-0.0192313	-0.507751	0.48297	0.197764	-0.217037	-0.117355	0.11806	0.142491	0.519294	-0.309492	-0.098718	0.62336	-0.339514	0.326383	0.941047	0.995641	0.660637	NA	0.999721	0.813837	0.969237	0.966717	0.986229	NA	0.821958	0.999994	0.997442	NA	0.99988	0.744145	0.924371	0.246218
2310039L15Rik	ENSMUSG00000100550	41.1512	28.2361	NA	NA	NA	47.5244	23.677	NA	NA	NA	44.5225	26.1807	NA	NA	NA	-0.0126476	0.590753	NA	NA	NA	-0.279671	0.145026	NA	NA	NA	-0.273612	-0.461152	NA	NA	NA	NA	NA	NA	NA	NA	0.786197	NA	NA	NA	NA	0.883588	0.999994	NA	NA	NA	0.971471	0.0849186	NA
2310040G07Rik	ENSMUSG00000072852	22.834	13.8993	NA	6.05433	NA	24.3721	16.0722	NA	NA	NA	23.6519	14.8654	NA	4.45376	NA	0.0395051	0.438351	NA	-1.0295	NA	0.550853	-0.69692	NA	NA	NA	0.510303	-1.13258	NA	2.48825	NA	NA	NA	NA	NA	NA	NA	NA	NA	NA	NA	0.828837	0.999994	NA	NA	NA	0.930921	0.459578	NA
2310040G24Rik	ENSMUSG00000101655	53.4773	28.307	6.50724	8.29225	6.66285	44.5792	25.994	4.61101	5.36328	6.10881	48.8268	27.2475	5.41369	6.77409	6.40185	0.180824	0.407153	-0.971717	-0.3435	-0.80977	0.134358	0.145466	0.473104	2.60373	0.555035	-0.0498405	-0.259679	1.4479	2.94569	1.35452	0.887586	NA	NA	NA	0.999721	0.925472	NA	0.964899	NA	NA	0.98547	0.999994	0.997442	NA	0.99988	0.584611	0.248943	0.345145
2310043M15Rik	ENSMUSG00000097768	253.922	200.703	NA	NA	NA	222.572	202.61	NA	NA	NA	237.61	201.436	NA	NA	NA	0.0809846	-0.05639	NA	NA	NA	-0.288862	-0.0480134	NA	NA	NA	-0.375206	0.00976361	NA	NA	NA	0.896919	0.987865	NA	NA	NA	0.610858	0.989338	NA	NA	NA	0.673205	0.999994	NA	NA	NA	0.610593	0.692468	NA
2310043P16Rik	ENSMUSG00000108732	18.6175	16.429	4.95203	NA	6.55841	15.1857	14.3354	NA	4.72915	8.3248	16.8227	15.4817	4.25921	4.04245	7.39972	-0.0747453	0.276356	0.474827	NA	-0.916906	0.311298	0.870363	NA	-0.42933	0.250164	0.385573	0.584139	-0.635744	0.175969	1.15047	NA	NA	NA	NA	0.999721	NA	NA	NA	NA	NA	0.916038	0.999994	0.997442	NA	0.99988	0.886213	0.611218	0.690155
2310044K18Rik	ENSMUSG00000085080	5.3718	283.859	NA	NA	NA	4.62322	300.009	NA	NA	NA	4.98115	290.929	NA	NA	NA	-0.969922	0.214244	NA	NA	NA	1.33301	0.431145	NA	NA	NA	2.30032	0.217909	NA	NA	NA	NA	0.80873	NA	NA	NA	NA	0.335655	NA	NA	NA	0.707267	0.999994	NA	NA	NA	0.377766	0.148962	NA
2310047K21Rik	ENSMUSG00000120507	172.565	171.239	55.2116	58.831	51.5529	158.901	191.216	39.9226	49.7538	45.1021	165.486	180.089	46.3775	54.0727	48.5136	0.022333	0.00488	-0.44717	0.262724	-0.215676	-0.0697485	0.0729049	-0.632734	-0.0610565	-0.109834	-0.0961237	0.0680341	-0.183481	-0.322004	0.104596	0.980239	0.998384	0.578327	0.826273	0.999721	0.935989	0.976282	0.331552	0.996856	0.977194	0.940074	0.999994	0.997442	NA	0.99988	0.902915	0.977267	0.177519
2310057M21Rik	ENSMUSG00000040177	1215.57	1100.83	324.853	345.756	303.842	1095.26	1168.6	221.618	318.86	294.931	1153.05	1130.48	265.086	331.463	299.733	0.0307684	-0.0338708	0.0327738	0.056635	-0.066928	0.00189111	0.0357994	0.650511	-0.168563	0.146858	-0.0337967	0.0707393	0.607534	-0.22363	0.209308	0.928026	0.987865	0.959397	0.926941	0.999721	0.996276	0.97607	0.964899	0.913168	0.91093	0.955163	0.999994	0.997442	0.618198	0.99988	0.702517	0.697457	0.825809
2310058D17Rik	ENSMUSG00000085379	389.248	385.871	57.0501	49.3633	42.2511	329.032	386.076	38.5362	44.0137	47.2769	357.848	385.694	46.2774	46.5479	44.6547	0.0377997	0.231747	-0.152218	0.107269	-0.283448	-0.191208	0.0670345	-0.106344	0.0294884	-0.0187314	-0.232339	-0.163375	0.0325544	-0.0752971	0.2541	0.951814	0.540307	0.891869	NA	0.999721	0.665492	0.962052	0.964899	0.998442	0.995522	0.751462	0.999994	0.997442	NA	0.99988	0.781611	0.0402756	0.626496
2310061I04Rik	ENSMUSG00000050705	1653.49	1395.52	478.345	436.77	496.245	1584.38	1483	379.959	406.611	573.235	1618.03	1433.79	422.536	420.733	532.964	0.0758072	0.0498773	0.112473	0.120744	0.0675899	0.116237	-0.00309072	0.0484761	-0.0900522	0.100391	0.0357063	-0.051181	-0.0638285	-0.209919	0.0295526	0.763968	0.972141	0.741591	0.780301	0.999721	0.761736	0.997714	0.964899	0.970094	0.931099	0.961816	0.999994	0.997442	0.613289	0.99988	0.330124	0.471416	0.338797
2310065F04Rik	ENSMUSG00000087410	6.12695	NA	NA	NA	NA	NA	NA	NA	NA	NA	5.73993	NA	NA	NA	NA	-0.559535	NA	NA	NA	NA	NA	NA	NA	NA	NA	0.334024	NA	NA	NA	NA	NA	NA	NA	NA	NA	NA	NA	NA	NA	NA	0.970483	NA	NA	NA	NA	0.58087	NA	NA
2310068J16Rik	ENSMUSG00000100084	87.6544	80.1758	NA	2.80794	4.66536	73.719	70.3831	NA	NA	NA	80.3821	75.7259	NA	1.80326	3.76625	-0.138547	0.1156	NA	-1.70247	0.266439	-0.0745975	0.0968878	NA	NA	NA	0.0610169	-0.0182191	NA	4.73085	-0.730441	0.880994	0.984807	NA	NA	NA	0.952413	0.977074	NA	NA	NA	0.975168	0.999994	NA	NA	0.99988	0.562809	0.608568	NA
2310069G16Rik	ENSMUSG00000121790	865.372	727.767	216.669	148.364	198.415	729.484	786.869	148.585	159.274	198.285	794.495	753.74	177.148	153.83	198.442	0.107622	-0.00800517	0.0308169	-0.119097	0.124796	-0.0454064	0.101135	-0.29019	0.251022	-0.118005	-0.158446	0.111705	-0.318007	0.372333	-0.245423	0.673248	0.996182	0.965045	0.875556	0.999721	0.928986	0.921121	0.728849	0.853254	0.970055	0.738686	0.999994	0.997442	NA	0.99988	0.220666	0.926027	0.852681
2310074N15Rik	ENSMUSG00000105858	26.1497	12.4953	5.50486	7.1723	4.64843	20.4501	21.9736	NA	NA	6.64546	23.1707	16.7323	4.29674	5.87111	5.59787	0.0336542	0.403694	-0.306662	0.925323	-1.46846	0.448425	0.681715	NA	NA	0.0985048	0.404109	0.278957	0.347989	-1.37014	1.54885	NA	NA	NA	NA	NA	NA	NA	NA	NA	NA	0.869556	0.999994	0.997442	NA	0.99988	0.939051	0.454664	0.800158
2310075C17Rik	ENSMUSG00000089718	5.18252	6.12767	29.46	NA	15.0274	6.20855	7.43323	19.0735	NA	17.304	5.7242	6.70966	23.4204	NA	16.1098	2.7953	0.356615	0.988207	NA	1.23196	0.172565	-1.78861	1.38711	NA	1.27721	-2.6234	-2.14854	0.37884	NA	0.0543422	NA	NA	0.233086	NA	0.879348	NA	NA	0.803856	NA	NA	0.578497	0.999994	0.997442	NA	0.99988	0.0190446	0.68139	0.029246
2310081O03Rik	ENSMUSG00000085020	NA	3.95778	NA	NA	NA	NA	NA	NA	NA	NA	NA	2.67577	NA	NA	NA	NA	0.250045	NA	NA	NA	NA	NA	NA	NA	NA	NA	0.681022	NA	NA	NA	NA	NA	NA	NA	NA	NA	NA	NA	NA	NA	NA	0.999994	NA	NA	NA	NA	0.82763	NA
2410002F23Rik	ENSMUSG00000045411	2130.65	2213.93	812.127	669.119	820.076	2014.41	2495.67	545.715	682.197	911.403	2070.77	2338.71	657.708	675.087	863.746	0.0689054	0.0846316	0.0936133	0.393477	0.13297	0.0361817	-0.0251979	0.55009	-0.0320315	0.23776	-0.0366622	-0.108602	0.447438	-0.424636	0.100247	0.794871	0.911871	0.74323	0.040382	0.999721	0.935901	0.980332	0.964899	0.992815	0.332223	0.955027	0.999994	0.997442	0.102133	0.99988	0.375281	0.282499	0.340637
2410003I16Rik	ENSMUSG00000116947	NA	5.49253	NA	NA	NA	NA	NA	NA	NA	NA	NA	4.85266	NA	NA	NA	NA	2.84167	NA	NA	NA	NA	NA	NA	NA	NA	NA	-1.66873	NA	NA	NA	NA	NA	NA	NA	NA	NA	NA	NA	NA	NA	NA	0.999994	NA	NA	NA	NA	0.0122784	NA
2410003L11Rik	ENSMUSG00000085860	5.56696	NA	NA	NA	NA	NA	NA	NA	NA	NA	5.21168	NA	NA	NA	NA	1.07943	NA	NA	NA	NA	NA	NA	NA	NA	NA	-2.74168	NA	NA	NA	NA	NA	NA	NA	NA	NA	NA	NA	NA	NA	NA	0.593051	NA	NA	NA	NA	0.271383	NA	NA
2410004B18Rik	ENSMUSG00000036873	1064.51	1030.55	296.346	269.637	258.41	931.461	1084	224.666	237.819	280.694	995.141	1053.84	255.192	252.922	269.099	-0.068141	0.0531496	-0.235062	-0.13553	0.0654115	0.237429	0.0891756	-0.230378	-0.238678	0.000661215	0.301264	0.0356115	-0.000676319	-0.101979	-0.0661202	0.842487	0.972141	0.477805	0.804526	0.999721	0.436273	0.915849	0.901385	0.804504	0.99958	0.533391	0.999994	0.999871	0.846258	0.99988	0.462644	0.504744	0.115089
2410004I01Rik	ENSMUSG00000085338	8.16973	14.6682	NA	4.99371	4.88332	9.32902	10.4261	NA	NA	NA	8.78341	12.7596	NA	3.58032	4.40597	-0.1132	-0.0896275	NA	-0.187438	-0.501675	-0.389399	0.480883	NA	NA	NA	-0.283539	0.583089	NA	0.163442	1.31636	NA	NA	NA	NA	NA	NA	NA	NA	NA	NA	0.95458	0.999994	NA	NA	0.99988	0.879932	0.875376	NA
2410004P03Rik	ENSMUSG00000071398	35.0476	330.797	52.7853	47.2527	29.836	26.7848	144.91	78.7543	43.3017	36.9662	30.7299	247.451	68.9601	45.1761	33.2605	0.344285	0.0125443	0.832219	-0.492959	-0.897682	0.24637	-0.809152	-0.446891	1.28534	-1.50664	-0.104119	-0.818548	-1.28542	1.77627	-0.619926	NA	0.997579	0.271653	NA	0.999721	NA	0.930814	0.964899	0.547022	0.369017	0.979306	0.999994	0.997442	NA	0.99988	0.363172	0.959473	0.0381794
2410006H16Rik	ENSMUSG00000086841	499.966	605.617	152.806	144.851	173.593	516.943	642.982	116.943	142.08	177.211	509.146	621.98	132.265	143.262	175.379	0.0188174	-0.0614992	-0.177574	-0.205585	0.264193	0.153792	0.0162996	-0.0933646	0.0977166	0.337889	0.13112	0.0786235	0.078967	0.305217	0.0669553	0.97653	0.987865	0.778634	0.774618	0.999721	0.737682	0.994792	0.964899	0.977002	0.522017	0.884399	0.999994	0.997442	NA	0.99988	0.886655	0.637239	0.392577
2410018L13Rik	ENSMUSG00000073164	141.201	140.27	43.7181	18.4797	32.8986	118.514	164.199	28.3971	20.5966	47.404	129.353	150.921	34.801	19.5533	39.7894	-0.205428	-0.0379767	0.259578	0.753959	0.0784055	0.375497	0.222403	0.0632761	0.245413	0.611784	0.577008	0.261945	-0.195783	-0.505284	0.515941	0.770556	0.995564	0.834873	NA	0.999721	0.610945	0.915849	0.973387	0.974625	0.561085	0.620938	0.999994	0.997442	NA	0.99988	0.339194	0.876582	0.490508
2410021H03Rik	ENSMUSG00000100572	51.2059	35.2483	NA	NA	NA	37.6241	24.5358	NA	NA	NA	44.1031	30.4296	NA	NA	NA	0.044606	-0.0889305	NA	NA	NA	-0.601586	-0.370861	NA	NA	NA	-0.649999	-0.28583	NA	NA	NA	0.976565	NA	NA	NA	NA	NA	NA	NA	NA	NA	0.74372	0.999994	NA	NA	NA	0.887506	0.77617	NA
2410022M11Rik	ENSMUSG00000100017	161.513	154.144	60.8705	37.1953	39.0318	171.739	192.994	45.492	43.7278	60.7361	166.983	171.463	52.0389	40.5197	49.358	-0.308898	-0.450222	0.0948048	0.474114	-0.036188	-0.267451	-0.055609	-0.00328484	0.360699	-0.266662	0.0373209	0.394721	-0.101506	-0.112043	-0.241029	0.588619	0.576971	0.941956	NA	0.999721	0.680109	0.987825	0.998516	0.89031	0.908284	0.984018	0.999994	0.997442	NA	0.99988	0.15108	0.0499685	0.776385
2410124H12Rik	ENSMUSG00000051297	NA	3.38447	NA	NA	NA	NA	NA	NA	NA	NA	NA	2.61169	NA	NA	NA	NA	0.481231	NA	NA	NA	NA	NA	NA	NA	NA	NA	0.843023	NA	NA	NA	NA	NA	NA	NA	NA	NA	NA	NA	NA	NA	NA	0.999994	NA	NA	NA	NA	0.659115	NA
2410137M14Rik	ENSMUSG00000064308	24.4619	3.97989	NA	NA	2.25731	17.806	NA	NA	NA	NA	20.9825	3.64471	NA	NA	1.63787	0.994147	0.0623184	NA	NA	2.03395	-0.0547958	NA	NA	NA	NA	-1.05377	1.8529	NA	NA	-5.59446	NA	NA	NA	NA	NA	NA	NA	NA	NA	NA	0.634915	0.999994	NA	NA	0.99988	0.0286135	0.947837	NA
2500002B13Rik	ENSMUSG00000096917	121.171	101.501	9.81246	15.9036	12.7115	105.466	103.19	10.3343	16.9202	13.8753	112.99	102.199	10.2057	16.4067	13.2691	-0.122923	-0.0358313	-0.342618	-0.733164	0.115313	0.0137871	-0.067072	0.904156	-0.337571	-0.401621	0.132379	-0.0326833	1.25722	0.396424	-0.509994	0.876095	0.995564	NA	NA	0.999721	0.987575	0.987378	0.964899	0.979461	NA	0.916701	0.999994	0.997442	NA	0.99988	0.548928	0.874552	0.693128
2500004C02Rik	ENSMUSG00000073236	280.796	293.27	131.104	77.545	97.2132	255.292	327.034	107.056	79.8915	109.598	267.561	308.236	117.56	78.673	103.131	-0.113256	-0.122148	0.594575	-0.155406	-0.0221701	-0.0815313	0.0917627	0.145204	0.0486171	0.240128	0.0278256	0.215103	-0.454904	0.204816	0.257423	0.817068	0.922354	0.174789	0.889448	0.999721	0.890027	0.952026	0.964899	0.997509	0.882308	0.979306	0.999994	0.997442	NA	0.99988	0.412116	0.310645	0.0186682
2510002D24Rik	ENSMUSG00000071632	653.992	510.094	167.095	149.52	156.897	613.165	596.77	130.07	162.534	199.075	632.919	548.586	145.973	156.066	176.972	-0.0499875	-0.0338781	-0.062864	-0.0299717	0.354689	-0.0499418	-0.0499849	-0.0111786	-0.123204	0.242375	-0.00387851	-0.0147307	0.0616437	-0.0930009	-0.113781	0.902666	0.987865	0.929631	0.978228	0.937499	0.934045	0.972037	0.991585	0.95796	0.780068	0.996144	0.999994	0.997442	NA	0.99988	0.625869	0.731132	0.734787
2510009E07Rik	ENSMUSG00000043391	2740.63	2754.24	1614.02	744.78	1138.75	2383.46	3023.21	1202.85	727.011	1299.3	2554.57	2873.25	1377.93	734.793	1215.37	-0.262495	-0.0918404	0.228066	-0.0463873	0.0627061	-0.0768006	-0.153068	0.432813	0.0958638	0.253141	0.181722	-0.0597372	0.199431	0.143695	0.186142	0.00411944	0.843612	0.147304	0.924735	0.999721	0.865217	0.806351	0.136695	0.948966	0.268995	0.722569	0.999994	0.997442	0.670685	0.99988	5.16744e-05	0.178984	0.0144141
2510016D11Rik	ENSMUSG00000106825	53.4199	27.4064	9.10167	8.16443	9.73567	60.4815	28.6573	7.17837	8.53918	9.60501	57.1625	27.9474	8.01394	8.35182	9.67389	-0.100475	0.642421	1.17254	-0.800058	-0.629378	-0.280282	0.246964	0.883214	-0.791348	0.198742	-0.182587	-0.400785	-0.273567	0.00465218	0.824227	0.942803	NA	NA	NA	0.999721	0.775524	NA	0.867391	0.898395	NA	0.923335	0.999994	0.997442	NA	0.99988	0.751028	0.0919972	0.138235
2510017J16Rik	ENSMUSG00000104891	22.6484	19.1715	5.47705	NA	NA	21.1955	19.9148	NA	4.53141	NA	21.8992	19.4928	3.99682	3.52481	NA	0.0498978	-0.190616	0.00183316	NA	NA	-0.158329	-0.300204	NA	-0.0474875	NA	-0.216888	-0.114939	-0.973417	2.65277	NA	NA	NA	NA	NA	NA	NA	NA	NA	NA	NA	0.946996	0.999994	0.997442	NA	NA	0.914989	0.665281	0.998611
2510039O18Rik	ENSMUSG00000044496	1295.22	1342.4	342.059	360.716	335.962	1128.21	1294.89	267.134	319.752	374.555	1208.22	1320.24	299.318	339.179	354.421	-0.0954997	0.10287	-0.106881	0.0236489	0.140996	0.0773737	-0.0271436	-0.199559	-0.0953013	-0.0118188	0.168604	-0.129177	-0.0988454	-0.118337	-0.155256	0.783162	0.886189	0.812057	0.974722	0.999721	0.905427	0.986377	0.964899	0.970708	0.995522	0.857839	0.999994	0.997442	0.81873	0.99988	0.357061	0.244629	0.443068
2510046G10Rik	ENSMUSG00000066175	85.6888	82.2152	5.14007	3.30463	5.30754	72.7621	84.2572	NA	4.55214	NA	78.9515	83.0723	3.0555	3.94525	5.44184	-0.0208453	-0.15534	-0.352337	3.17772	-0.140133	0.207827	-0.105762	NA	-0.0565118	NA	0.223175	0.0498647	-1.1261	-3.22855	0.964489	0.986925	0.976455	NA	NA	NA	0.812603	0.972057	NA	NA	NA	0.873668	0.999994	0.997442	NA	0.99988	0.933565	0.529982	0.745226
2600002D14Rik	ENSMUSG00000116797	6.07232	NA	NA	NA	NA	4.32364	NA	NA	NA	NA	5.15832	NA	NA	NA	NA	-1.62084	NA	NA	NA	NA	-0.329202	NA	NA	NA	NA	1.2798	NA	NA	NA	NA	NA	NA	NA	NA	NA	NA	NA	NA	NA	NA	0.818333	NA	NA	NA	NA	0.0904371	NA	NA
2600006K01Rik	ENSMUSG00000039798	52.1495	80.7288	NA	NA	NA	47.6811	79.2072	NA	NA	NA	49.8349	79.9999	NA	NA	NA	0.468308	-0.0817908	NA	NA	NA	-0.0978034	-0.201145	NA	NA	NA	-0.571565	-0.11657	NA	NA	NA	0.59114	0.987865	NA	NA	NA	0.958045	0.931417	NA	NA	NA	0.768848	0.999994	NA	NA	NA	0.152469	0.749402	NA
2600014E21Rik	ENSMUSG00000100303	223.217	32.998	NA	30.2299	10.6844	211.53	32.2907	NA	28.128	NA	217.23	32.6721	NA	29.0947	6.7999	-0.107728	-0.355982	NA	-0.241673	-3.31646	-0.419151	0.695615	NA	-0.831278	NA	-0.315616	1.05482	NA	-0.586574	2.53455	0.8834	NA	NA	NA	0.0990838	0.398586	NA	NA	0.812133	NA	0.785487	0.999994	NA	NA	0.99988	0.570416	0.404162	NA
2610005L07Rik	ENSMUSG00000071793	2777.26	2805.45	825.479	713.902	820.442	2528.99	2972.44	574.403	747.394	942.286	2648.51	2878.4	680.498	730.327	878.599	0.0686703	-0.0689492	0.0565304	0.0937001	-0.0123577	-0.115654	0.195785	0.622635	0.0624662	0.224709	-0.188348	0.266098	0.559505	-0.0298702	0.234026	0.770152	0.950006	0.867433	0.867105	0.999721	0.739003	0.540097	0.964899	0.976987	0.545622	0.674081	0.999994	0.997442	0.962912	0.99988	0.33827	0.385231	0.558485
2610005L07Rik	ENSMUSG00000121345	9499.57	9219.3	3186.07	2413.54	3094.27	8561.16	9974.26	2319.78	2570.36	3383.99	9012.65	9551.57	2688.69	2491.5	3233.01	0.0810676	-0.0783155	0.120181	0.00192044	-0.0454591	-0.210648	0.146112	0.658763	0.02315	0.109268	-0.295598	0.225592	0.532328	0.0227562	0.150971	0.716311	0.869502	0.527059	0.996877	0.999721	0.560498	0.697545	0.964899	0.993861	0.896109	0.602535	0.999994	0.997442	0.962595	0.99988	0.26461	0.214578	0.142397
2610008E11Rik	ENSMUSG00000060301	949.76	1130.55	463.678	305.362	348.04	771.312	1185.51	376.622	299.405	378.611	856.661	1154.47	414.585	301.987	362.673	0.142317	-0.0224564	0.0583892	-0.102837	0.108676	-0.226319	0.149817	0.111635	0.124716	0.252162	-0.373195	0.174412	0.0525773	0.228315	0.137573	0.498406	0.988967	0.892078	0.873736	0.999721	0.720463	0.776964	0.964899	0.952436	0.671631	0.677649	0.999994	0.997442	0.657882	0.99988	0.099437	0.764643	0.627935
2610017A05Rik	ENSMUSG00000107909	NA	7.85419	NA	NA	NA	5.74059	9.78804	6.78312	NA	4.58831	4.85216	8.71632	6.56162	NA	3.75962	NA	-0.209734	NA	NA	NA	-1.64942	-0.420469	0.6804	NA	-1.48517	-2.14196	-0.200112	1.30913	NA	-0.103872	NA	NA	NA	NA	NA	NA	NA	0.964899	NA	NA	0.657291	0.999994	0.997442	NA	0.99988	NA	0.750671	NA
2610017A05Rik	ENSMUSG00000128302	NA	8.14146	NA	NA	NA	5.59122	10.059	6.78312	NA	4.58831	4.68716	8.99618	6.56162	NA	3.75962	NA	-0.206822	NA	NA	NA	-1.5976	-0.490134	0.6804	NA	-1.48517	-1.97447	-0.274149	1.30913	NA	-0.103872	NA	NA	NA	NA	NA	NA	NA	0.964899	NA	NA	NA	0.999994	0.997442	NA	0.99988	NA	0.750782	NA
2610020C07Rik	ENSMUSG00000097537	1198.94	1199.22	31.8978	12.756	19.3564	1063.76	1307.52	37.554	16.6385	30.1428	1128.62	1247.03	35.5776	14.7448	24.4842	-0.0419018	-0.0701215	0.115331	-0.518012	0.0204523	-0.0281724	-0.00175172	-0.0748263	1.09374	0.18961	0.00920862	0.0695893	-0.193182	1.6111	0.161451	0.900821	0.950006	0.953532	NA	0.999721	0.964291	0.99874	0.974947	0.634791	NA	0.991119	0.999994	0.997442	NA	0.99988	0.618217	0.387741	0.805989
2610021A01Rik	ENSMUSG00000091474	938.46	894.804	350.248	243.352	256.402	746.973	949.475	210.186	229.707	271.809	838.477	918.67	268.391	236.068	263.84	0.131604	0.0425652	0.0951372	0.12079	0.0168432	-0.0756767	0.224858	0.708737	0.16831	-0.0462962	-0.212027	0.183013	0.598401	0.0477603	-0.0686071	0.609251	0.987865	0.837294	0.840618	0.999721	0.903542	0.568749	0.964899	0.9338	0.979252	0.786958	0.999994	0.997442	0.949935	0.99988	0.165922	0.666294	0.495184
2610027K06Rik	ENSMUSG00000087013	285.447	271.115	NA	NA	NA	252.204	286.906	NA	NA	NA	268.116	278	NA	NA	NA	-0.0226224	0.0926467	NA	NA	NA	0.251186	-0.0125522	NA	NA	NA	0.269683	-0.10587	NA	NA	NA	0.975827	0.974044	NA	NA	NA	0.657201	0.996265	NA	NA	NA	0.783183	0.999994	NA	NA	NA	0.884528	0.512602	NA
2610028D06Rik	ENSMUSG00000110997	18.6181	10.2195	5.53253	NA	NA	20.5686	11.0251	4.63868	7.04308	10.1027	19.6571	10.5755	5.03885	5.38535	7.42546	-0.199172	-0.154745	0.177411	NA	NA	-0.807454	0.229919	0.118272	-0.141896	0.0159326	-0.611549	0.401094	-0.0696076	-0.393853	-0.330881	NA	NA	NA	NA	NA	NA	NA	0.983149	0.997638	NA	0.864011	0.999994	0.997442	NA	0.99988	0.729153	0.790979	0.855224
2610028E06Rik	ENSMUSG00000085562	9.23013	6.21294	4.18884	5.29693	22.1166	8.09833	3.98658	5.23489	NA	43.798	8.64165	5.21311	4.84405	3.71666	32.4212	0.652408	0.807098	-0.472557	-2.12438	0.00157908	0.198994	-0.288096	-0.150968	NA	-1.39788	-0.460387	-1.09922	0.319219	2.11123	-1.41568	NA	NA	NA	NA	0.999721	NA	NA	0.985039	NA	0.877275	0.928101	0.999994	0.997442	NA	0.99988	0.390931	0.303791	0.69465
2610028H24Rik	ENSMUSG00000009114	27.6989	31.4078	3.13999	NA	NA	18.2939	21.299	5.09331	NA	NA	22.7711	26.8568	4.34117	NA	NA	-0.571708	0.358323	2.71546	NA	NA	0.765106	-0.262183	-0.193454	NA	NA	1.33733	-0.640923	-2.83156	NA	NA	NA	NA	NA	NA	NA	NA	NA	0.96895	NA	NA	0.533164	0.999994	0.997442	NA	NA	0.178583	0.293324	0.0943514
2610029K11Rik	ENSMUSG00000120681	355.425	329.997	44.5807	50.8193	37.3828	320.304	369.406	33.6873	42.4819	40.012	337.152	347.424	38.3183	46.4612	38.6488	-0.00365386	0.0562307	-0.18978	0.332951	0.0982159	0.145809	0.0643612	-0.248267	-0.136856	-0.0954416	0.145392	0.0108184	-0.0483304	-0.467073	-0.192523	0.99565	0.987865	0.884116	NA	0.999721	0.780849	0.970784	0.964899	0.982904	0.983712	0.851813	0.999994	0.997787	NA	0.99988	0.977012	0.66009	0.608388
2610035D17Rik	ENSMUSG00000087259	616.05	785.05	181.082	218.222	171.869	577.244	794.797	140.301	206.512	195.318	596.029	788.883	157.832	211.926	183.074	0.183317	0.0332242	0.314952	0.407745	0.902802	-0.153762	0.0837989	-0.220887	-0.0366053	-0.0182	-0.341275	0.0519877	-0.531959	-0.4445	-0.92102	0.633033	0.987865	0.473258	0.196833	0.00189827	0.721979	0.960111	0.964899	0.995847	0.994472	0.666297	0.999994	0.997442	NA	0.220099	0.186697	0.75746	0.113087
2610035F20Rik	ENSMUSG00000085555	154.181	211.537	NA	NA	NA	112.262	180.815	3.52795	NA	NA	132.262	197.645	3.47097	NA	NA	-0.696989	0.277073	NA	NA	NA	-0.585005	0.189243	-0.882261	NA	NA	0.106477	-0.0888396	-0.561935	NA	NA	0.0216776	0.787072	NA	NA	NA	0.572557	0.931063	0.964899	NA	NA	0.96844	0.999994	0.997442	NA	NA	0.000538971	0.133442	NA
2610037D02Rik	ENSMUSG00000097536	149.048	144.127	43.858	36.3516	42.4448	124.169	146.95	51.2017	39.4707	57.7775	136.086	145.309	48.6491	37.9204	49.7497	-0.317752	-0.296031	0.0150948	0.0763489	-0.240276	-0.520349	0.179996	0.316597	-0.0106712	-0.495944	-0.206752	0.479932	0.285368	-0.085537	-0.269266	0.52929	0.731727	0.995246	NA	0.999721	0.454143	0.922707	0.959405	0.998442	0.661105	0.88692	0.999994	0.997442	NA	0.99988	0.113574	0.105799	0.969173
2610042L04Rik	ENSMUSG00000079388	55.1692	69.4204	5.39062	6.96503	12.6095	55.696	76.2753	NA	14.4131	13.9456	55.4766	72.4435	4.67648	10.7967	13.2519	0.349028	-0.416038	-0.457537	0.130475	0.132257	-0.18512	-0.0408167	NA	-0.174475	-1.4393	-0.541961	0.379461	-0.63557	-0.307447	-1.5742	0.701872	0.675698	NA	NA	0.999721	0.875177	0.99373	NA	0.990787	NA	0.710184	0.999994	0.997442	NA	0.99988	0.247122	0.0821614	0.644013
2610203C22Rik	ENSMUSG00000079671	3830.72	2484.47	5.74986	7.97691	5.08495	3404.8	2376.53	5.85683	6.63135	8.26905	3609.17	2434.4	5.86015	7.27265	6.59792	0.164908	0.114392	1.4927	-0.998874	1.0136	0.145639	-0.126155	-0.637457	1.14774	0.358893	-0.0235079	-0.239056	-2.05014	2.14438	-0.62451	0.170383	0.861095	NA	NA	NA	0.783123	0.889985	0.964899	NA	NA	0.983877	0.999994	0.997442	NA	0.99988	0.0120391	0.201938	0.146125
2610206C17Rik	ENSMUSG00000085236	42.4181	46.7156	NA	NA	NA	26.4382	49.8374	NA	NA	NA	34.0467	48.0991	NA	NA	NA	-0.17268	-0.074733	NA	NA	NA	0.129237	-0.288076	NA	NA	NA	0.296178	-0.208176	NA	NA	NA	NA	NA	NA	NA	NA	NA	NA	NA	NA	NA	0.891299	0.999994	NA	NA	NA	0.609092	0.782434	NA
2610300M13Rik	ENSMUSG00000107479	NA	NA	NA	NA	NA	NA	5.98717	NA	NA	NA	NA	4.40245	NA	NA	NA	NA	NA	NA	NA	NA	NA	0.911747	NA	NA	NA	NA	2.0035	NA	NA	NA	NA	NA	NA	NA	NA	NA	NA	NA	NA	NA	NA	0.999994	NA	NA	NA	NA	NA	NA
2610306M01Rik	ENSMUSG00000100164	199.254	172.87	63.4819	48.9932	53.3457	202.06	213.202	42.6774	55.7905	72.8601	200.821	190.82	51.428	52.4388	62.642	-0.0281766	-0.139374	0.289936	0.091698	-0.47234	0.252174	0.00894661	0.829866	0.0778945	-0.225106	0.275138	0.149232	0.527784	-0.0118275	0.245696	0.97301	0.970538	0.74132	NA	0.999721	0.630876	0.997714	0.964899	0.993861	0.946368	0.762606	0.999994	0.997442	NA	0.99988	0.872557	0.456839	0.338356
2610306O10Rik	ENSMUSG00000108614	NA	3.08251	NA	NA	NA	NA	NA	NA	NA	NA	NA	2.78537	NA	NA	NA	NA	0.0388607	NA	NA	NA	NA	NA	NA	NA	NA	NA	0.213263	NA	NA	NA	NA	NA	NA	NA	NA	NA	NA	NA	NA	NA	NA	0.999994	NA	NA	NA	NA	0.973231	NA
2610307P16Rik	ENSMUSG00000085936	6.43484	16.0847	4.1938	NA	NA	9.8664	14.1502	7.4011	NA	NA	8.23411	15.2138	6.16225	NA	NA	0.705701	-0.0835932	2.93452	NA	NA	1.33427	-0.6499	-1.19937	NA	NA	0.624585	-0.574035	-4.14701	NA	NA	NA	NA	NA	NA	NA	NA	NA	0.618907	NA	NA	0.930152	0.999994	0.948558	NA	NA	0.432061	0.879816	0.0550208
2610316D01Rik	ENSMUSG00000097040	2043.07	963.747	99.4127	39.6143	103.552	1872.65	929.436	76.183	36.6957	121.294	1954.76	947.867	86.123	38.0679	112.018	-0.00755126	-0.0525292	0.161212	-0.479852	0.216576	-0.0532912	-0.171727	0.414265	0.245851	-0.0188057	-0.0497511	-0.117448	0.246723	0.726751	-0.240211	0.982743	0.982041	0.84154	NA	0.999721	0.917827	0.859263	0.931746	0.971642	0.995522	0.947489	0.999994	0.997442	NA	0.99988	0.916982	0.577556	0.504027
2610318M16Rik	ENSMUSG00000114532	NA	9.14355	NA	3.59881	NA	NA	6.75229	NA	NA	NA	NA	8.06927	NA	2.62757	NA	NA	-0.0716085	NA	0.816613	NA	NA	-2.18563	NA	NA	NA	NA	-2.10798	NA	-0.398229	NA	NA	NA	NA	NA	NA	NA	NA	NA	NA	NA	NA	0.999994	NA	NA	NA	NA	0.923682	NA
2610318N02Rik	ENSMUSG00000049916	29.5495	19.3339	7.01787	NA	8.24657	27.7943	19.7996	7.90204	NA	17.253	28.6495	19.5326	7.5977	NA	12.5246	0.7589	0.533762	0.806933	NA	0.656915	-0.43637	-0.536936	-0.76496	NA	-0.525367	-1.19782	-1.07418	-1.62516	NA	-1.15481	NA	NA	NA	NA	0.999721	NA	NA	0.964899	NA	NA	0.562282	0.999994	0.997442	NA	0.99988	0.092681	0.215033	0.37718
2610507I01Rik	ENSMUSG00000085882	909.07	916.155	255.004	220.493	222.323	904.381	943.547	203.359	230.206	267.195	907.104	927.893	225.794	225.25	243.724	-0.0736604	-0.167694	-0.0697958	-0.175938	0.178412	0.0391582	-0.130184	0.141027	-0.010958	-0.132072	0.108819	0.0394992	0.210262	0.165909	-0.311379	0.824125	0.605338	0.907849	0.70765	0.999721	0.936747	0.817503	0.964899	0.998442	0.905342	0.842035	0.999994	0.997442	0.730709	0.99988	0.428605	0.0585278	0.66747
2700029L08Rik	ENSMUSG00000106691	27.8749	14.6738	NA	NA	NA	19.735	12.6371	4.12572	4.84945	4.96782	23.6233	13.7534	4.28336	4.10786	4.16849	-0.455498	-0.369171	NA	NA	NA	-0.984904	-0.920199	1.11616	1.0829	-0.40717	-0.534218	-0.557525	1.36595	1.071	-0.780452	NA	NA	NA	NA	NA	NA	NA	0.964899	NA	NA	0.889002	0.999994	0.997442	NA	0.99988	0.381678	0.502677	NA
2700033N17Rik	ENSMUSG00000086328	146.694	89.6118	32.9836	NA	29.9631	135.898	110.109	22.1664	NA	37.0867	141.127	98.8043	26.6947	NA	33.3544	-0.290218	-0.50773	-0.0396132	NA	-0.544396	-0.453455	-1.03871	0.472276	NA	0.295298	-0.164578	-0.530751	0.491913	NA	0.839057	0.645011	0.515265	0.983103	NA	0.999721	0.623174	0.828374	0.964899	NA	0.911259	0.940425	0.999994	0.997442	NA	0.99988	0.196944	0.0351263	0.926381
2700038G22Rik	ENSMUSG00000097180	33.3044	43.3383	12.3107	13.4162	10.5675	32.0948	46.1568	10.0903	15.0624	12.5751	32.6909	44.5624	11.0554	14.2527	11.5259	0.252338	0.0944556	0.0592427	0.453206	-0.522907	-0.177239	0.411674	-0.708037	0.39207	-0.14531	-0.428046	0.315646	-0.763894	-0.0630784	0.37954	NA	NA	NA	NA	0.999721	NA	NA	0.964899	0.952989	NA	0.861125	0.999994	0.997442	NA	0.99988	0.5108	0.75712	0.932591
2700046A07Rik	ENSMUSG00000041789	18.704	40.8626	17.428	11.2049	10.268	15.4865	27.5679	10.4827	7.78318	6.92281	17.0294	34.8915	13.3665	9.42899	8.68418	0.447929	0.502734	0.359868	-0.489715	1.18735	-0.471654	-0.0545294	0.557356	0.617307	-0.125289	-0.924184	-0.552411	0.19737	1.11238	-1.31267	NA	NA	NA	NA	0.999721	NA	NA	0.964899	0.950475	NA	0.769099	0.999994	0.997442	NA	0.99988	0.420327	0.273584	0.568102
2700049A03Rik	ENSMUSG00000034601	372.012	400.502	117.812	102.794	114.897	333.667	414.238	103.647	96.8494	120.502	352.103	406.407	110.167	99.6091	117.616	0.238928	-0.0331655	0.175635	0.210585	0.366673	-0.102486	0.184579	0.157651	0.0409699	-0.205943	-0.345228	0.217167	-0.0200924	-0.16784	-0.577607	0.360506	0.98912	0.802469	0.829762	0.999721	0.850281	0.818449	0.964899	0.997638	0.906095	0.567706	0.999994	0.997787	NA	0.99988	0.0485689	0.768764	0.431541
2700052C19Rik	ENSMUSG00000107620	38.0386	33.6835	10.4672	11.9428	15.3212	34.8107	30.1484	6.86025	13.2355	17.3289	36.3653	32.0772	8.37174	12.5999	16.2759	0.0956906	0.0856583	0.767495	0.408561	0.557135	-0.374319	0.0990882	0.725442	0.00996878	0.6178	-0.473563	0.00740047	-0.066069	-0.3993	0.0558179	NA	NA	NA	NA	0.999721	NA	NA	0.964899	0.998853	NA	0.852373	0.999994	0.997442	NA	0.99988	0.819481	0.81882	0.311668
2700054A10Rik	ENSMUSG00000117042	187.339	130.957	35.1983	46.6627	39.5465	173.104	132.931	28.3881	43.1087	46.6742	179.973	131.778	31.34	44.7668	42.9489	0.0329844	-0.174722	0.0576968	0.159377	0.0931118	-0.3409	-0.177424	0.0171598	-0.516887	-0.0830041	-0.37594	0.00075721	-0.0665192	-0.674635	-0.181241	0.968041	0.932946	0.97403	NA	0.999721	0.58073	0.934611	0.994132	0.822849	0.981915	0.68346	0.999994	0.997442	NA	0.99988	0.845731	0.341195	0.887278
2700062C07Rik	ENSMUSG00000024273	399.55	402.873	175.158	117.962	125.228	365.915	478.206	151.273	112.762	165.487	382.109	436.362	162.026	115.155	144.381	0.0394452	-0.0755155	0.0530984	-0.16163	-0.20788	0.0866893	0.0680338	0.229756	0.0970584	0.279212	0.0426306	0.147012	0.174768	0.259777	0.486864	0.941145	0.970538	0.941471	0.852846	0.999721	0.901453	0.960111	0.964899	0.982904	0.695686	0.974635	0.999994	0.997442	NA	0.99988	0.74499	0.455234	0.774088
2700068H02Rik	ENSMUSG00000086172	NA	NA	4.43223	NA	NA	8.64827	4.7246	NA	NA	NA	7.25421	3.44338	3.04063	NA	NA	NA	NA	0.668449	NA	NA	-0.533693	-0.430221	NA	NA	NA	-0.829168	0.680212	-0.545888	NA	NA	NA	NA	NA	NA	NA	NA	NA	NA	NA	NA	0.867345	0.999994	0.997442	NA	NA	NA	NA	0.582427
2700069I18Rik	ENSMUSG00000086224	22.3379	19.5866	5.29059	6.62443	NA	25.5006	17.8726	2.42821	NA	NA	24.0088	18.8	3.59728	5.03228	NA	0.162727	0.519609	-1.41631	1.24927	NA	0.242984	-0.0747901	1.24803	NA	NA	0.0780466	-0.59233	2.6312	-2.85599	NA	NA	NA	NA	NA	NA	NA	NA	0.964899	NA	NA	0.98736	0.999994	0.997442	NA	NA	0.733672	0.306393	0.243134
2700097O09Rik	ENSMUSG00000062198	296.52	276.17	125.557	74.1745	107.978	291.854	318.188	130.295	73.4493	133.316	294.262	294.835	129.4	73.7222	120.053	0.249983	-0.0741687	0.227358	-0.147861	0.241146	-0.169263	-0.221194	0.172898	-0.0643722	-0.316081	-0.422915	-0.144137	-0.0732373	0.0842909	-0.563844	0.530469	0.982041	0.740587	0.892667	0.999721	0.776802	0.765598	0.964899	0.993861	0.74916	0.63268	0.999994	0.997442	NA	0.99988	0.114238	0.573553	0.337336
2700099C18Rik	ENSMUSG00000098090	268.825	129.233	7.92284	NA	4.75057	236.699	145.086	NA	3.53112	4.86605	252.1	136.271	5.89776	3.08547	4.80845	-0.256896	0.0277145	0.247199	NA	-1.78293	-0.073659	-0.0829322	NA	0.692857	-1.66853	0.17909	-0.106255	-0.85872	-0.0517076	0.0889474	0.432156	0.99511	NA	NA	NA	0.940565	0.978327	NA	NA	NA	0.876956	0.999994	0.997442	NA	0.99988	0.0710191	0.870301	0.775203
2700099C18Rik	ENSMUSG00000121491	495.659	265.086	9.41589	NA	7.87793	431.96	272.101	7.1977	4.91247	7.29809	462.489	268.075	8.14495	4.75554	7.60792	-0.191452	-0.0239046	0.111198	NA	-1.39695	-0.227231	-0.0923838	-0.2355	0.61694	-1.63498	-0.0403274	-0.0644321	-0.343574	0.18899	-0.251715	0.465356	0.993411	NA	NA	0.999721	0.690374	0.966483	0.967133	NA	NA	0.976342	0.999994	0.997442	NA	0.99988	0.0852941	0.85382	0.891882
2810001A02Rik	ENSMUSG00000120224	358.074	323.625	59.585	65.8068	65.4079	328.946	367.026	47.1436	59.6223	65.3877	342.97	342.85	52.5054	62.5453	65.4256	-0.17063	-0.00982499	0.106723	0.265948	0.180258	0.082485	0.115396	-0.242367	-0.161455	0.240364	0.2501	0.125428	-0.364667	-0.426299	0.0554128	0.640097	0.997579	0.934792	0.772644	0.999721	0.916022	0.931417	0.964899	0.975326	0.905492	0.794924	0.999994	0.997442	NA	0.99988	0.191966	0.943942	0.74959
2810001G20Rik	ENSMUSG00000087497	320.2	363.599	95.1401	89.8613	104.152	310.037	382.387	83.2671	77.6427	114.307	315.041	371.773	88.6606	83.4588	109.018	0.069617	-0.138575	0.0540202	0.0350532	0.184655	0.0553001	-0.019877	0.158484	0.134403	-0.12693	-0.0181097	0.12032	0.111795	0.100572	-0.317953	0.89139	0.869258	0.960862	0.978453	0.999721	0.938908	0.995186	0.964899	0.977002	0.959843	0.98678	0.999994	0.997442	NA	0.99988	0.597282	0.214364	0.83736
2810002D19Rik	ENSMUSG00000045464	1419.88	1383.05	55.5077	55.2633	42.3384	1234.07	1517.34	42.4715	45.0068	53.9317	1323.12	1442.33	48.065	49.9133	47.8635	0.0123791	-0.0891155	-0.209228	0.0189518	0.310065	0.0084307	0.046897	-0.27074	0.459341	-0.043691	-0.00827023	0.137318	-0.0528904	0.44305	-0.360737	0.974881	0.917874	0.845418	NA	0.999721	0.985772	0.963957	0.964899	0.80437	0.990856	0.991119	0.999994	0.997442	NA	0.99988	0.879767	0.296818	0.510987
2810004N23Rik	ENSMUSG00000031984	845.599	946.366	271.191	238.112	252.846	747.221	942.498	198.511	213.902	274.283	794.368	943.988	229.501	225.387	263.14	0.0550622	0.121297	0.14871	-0.0144731	0.106604	0.148679	-0.0495296	0.566166	-0.0896688	0.00359533	0.0888091	-0.169842	0.404743	-0.0744288	-0.104023	0.870233	0.79925	0.724394	0.986422	0.999721	0.674568	0.970784	0.964899	0.971642	0.99828	0.857803	0.999994	0.997442	0.890925	0.99988	0.531741	0.142411	0.319177
2810013P06Rik	ENSMUSG00000099881	617.117	717.243	253.663	192.025	197.032	569.737	809.747	182.532	191.729	232.51	592.586	758.224	212.752	191.662	213.961	0.070512	-0.0668036	0.00440539	-0.0632843	0.143557	-0.115734	-0.028284	0.567061	-0.0241818	-0.247991	-0.190792	0.0410749	0.567438	0.0404998	-0.398367	0.850611	0.972021	0.997144	0.939603	0.999721	0.780849	0.98686	0.964899	0.997638	0.758741	0.707771	0.999994	0.997442	NA	0.99988	0.481936	0.469196	0.978467
2810021J22Rik	ENSMUSG00000020491	442.953	429.633	181.016	125.191	160.412	403.636	457.335	129.136	106.685	157.838	422.553	441.799	151.042	115.519	159.256	0.215639	-0.0704985	0.15752	0.0669565	0.102552	0.129586	-0.0808481	-0.0398473	0.400008	0.282196	-0.0894438	-0.00760854	-0.200786	0.334503	0.176805	0.43533	0.973879	0.828092	0.9447	0.999721	0.780997	0.956129	0.973387	0.72299	0.707918	0.907511	0.999994	0.997442	NA	0.99988	0.0722217	0.511117	0.478273
2810025M15Rik	ENSMUSG00000049881	196.469	210.875	52.6864	58.6753	36.8862	187.772	265.331	35.181	62.8676	48.2846	191.999	235.116	42.491	60.7824	42.3196	0.431251	-0.229012	-0.360318	0.0901372	0.164261	0.285808	0.134352	-0.814843	0.352203	-0.374913	-0.149666	0.3632	-0.445432	0.262272	-0.540834	0.146237	0.664564	0.67512	NA	0.999721	0.639981	0.94151	0.497979	0.935314	0.885881	0.891299	0.999994	0.997442	NA	0.99988	0.00956073	0.0765371	0.261709
2810029C07Rik	ENSMUSG00000096995	360.924	304.343	103.285	79.6067	92.1466	379.832	383.798	105.003	97.639	129.704	371.061	339.769	105.093	88.8103	110.029	-0.0711104	-0.287425	0.0385861	0.354722	-0.0378651	-0.0497551	-0.159383	-0.030111	-0.0941145	-0.056501	0.0180841	0.12831	-0.0693417	-0.447413	-0.022418	0.912026	0.699198	0.971231	0.65552	0.999721	0.9554	0.895728	0.986549	0.986811	0.990479	0.990949	0.999994	0.997442	NA	0.99988	0.658525	0.0930593	0.875564
2810030D12Rik	ENSMUSG00000099338	16.2118	17.6459	NA	NA	2.95429	17.1166	22.5429	NA	NA	2.99004	16.6929	19.8321	NA	NA	2.97257	-0.330533	-0.326453	NA	NA	-5.1287	0.348034	-0.216598	NA	NA	1.5581	0.675727	0.109749	NA	NA	6.69636	NA	NA	NA	NA	NA	NA	NA	NA	NA	NA	0.795746	0.999994	NA	NA	0.592976	0.54229	0.454998	NA
2810032G03Rik	ENSMUSG00000037735	709.211	377.137	161.167	104.025	141.593	610.445	426.075	113.33	100.81	151.39	657.729	398.825	133.412	102.235	146.298	-0.0772138	0.0587799	-0.0309202	0.265459	0.116744	0.0958348	-0.119161	-0.0874734	-0.269704	0.340075	0.168822	-0.176707	-0.0538856	-0.534281	0.220796	0.864865	0.987865	0.971113	0.789972	0.999721	0.865379	0.919703	0.968853	0.868324	0.668674	0.850696	0.999994	0.997442	NA	0.99988	0.518231	0.634242	0.873977
2810036E18Rik	ENSMUSG00000120148	219.318	186.331	NA	NA	NA	213.323	221.99	4.33381	NA	NA	216.277	202.158	3.49101	NA	NA	-0.212355	0.11191	NA	NA	NA	0.174753	0.137914	0.477209	NA	NA	0.382943	0.0265859	1.82431	NA	NA	0.620127	0.977261	NA	NA	NA	0.809845	0.945154	0.964899	NA	NA	0.687765	0.999994	0.997442	NA	NA	0.176046	0.538383	NA
2810039B14Rik	ENSMUSG00000099034	22.0402	27.0486	4.30588	11.9685	7.01511	22.3841	23.4393	5.33466	8.05679	8.6378	22.2305	25.4145	4.95971	9.938	7.78985	-0.160531	-0.266772	-0.064887	0.0130505	0.776117	-0.0430429	0.131541	0.299174	0.140351	-0.776475	0.108032	0.397781	0.377812	0.120034	-1.55828	NA	NA	NA	NA	0.999721	NA	NA	0.964899	0.997638	NA	0.979461	0.999994	0.997442	NA	0.99988	0.73806	0.490108	0.958304
2810047C21Rik1	ENSMUSG00000092574	8.90968	23.0466	5.48241	NA	NA	18.6094	23.0975	9.82138	6.97102	5.508	14.0101	23.0583	8.16002	5.01012	5.28072	0.263417	0.371127	1.01448	NA	NA	0.458044	-0.0529773	0.647736	0.381535	-2.33483	0.18937	-0.42308	-0.370387	2.1703	-3.39369	NA	NA	NA	NA	NA	NA	NA	0.964899	0.977236	NA	0.976839	0.999994	0.997442	NA	0.99988	0.731887	0.400678	0.356218
2810402E24Rik	ENSMUSG00000099966	122.391	154.745	36.9935	32.5546	24.1145	119.358	167.806	28.6678	35.2729	40.8425	120.871	160.502	32.2577	33.9126	32.064	0.0262772	-0.164264	0.46628	0.247018	-0.0454379	-0.111116	0.2502	-0.360912	0.0849717	-0.0217561	-0.141191	0.417459	-0.816226	-0.159621	0.0187895	0.97824	0.938914	0.641674	NA	0.999721	0.896163	0.864669	0.964899	0.993861	0.995522	0.903578	0.999994	0.997442	NA	0.99988	0.894957	0.355552	0.227318
2810403D21Rik	ENSMUSG00000086629	74.4431	118.781	31.6992	26.9672	27.203	72.5735	121.899	24.9852	27.3546	28.2713	73.5033	120.116	27.9009	27.1394	27.7227	0.13573	-0.0471728	0.189776	-0.110535	-0.0602341	0.233838	-0.463152	0.693529	0.08306	-0.0656551	0.0957555	-0.415932	0.481384	0.196081	0.00029875	0.895632	0.992619	0.907837	NA	0.999721	0.835357	0.634048	0.964899	0.996059	NA	0.969417	0.999994	0.997442	NA	0.99988	0.6068	0.805229	0.666843
2810404M03Rik	ENSMUSG00000102046	4.80544	NA	NA	NA	NA	6.01636	NA	NA	NA	NA	5.44491	NA	NA	NA	NA	0.332213	NA	NA	NA	NA	0.595389	NA	NA	NA	NA	0.257054	NA	NA	NA	NA	NA	NA	NA	NA	NA	NA	NA	NA	NA	NA	0.973545	NA	NA	NA	NA	0.741843	NA	NA
2810405F15Rik	ENSMUSG00000103562	NA	NA	NA	NA	NA	4.70311	NA	NA	NA	NA	3.92776	NA	NA	NA	NA	NA	NA	NA	NA	NA	-0.731755	NA	NA	NA	NA	0.165717	NA	NA	NA	NA	NA	NA	NA	NA	NA	NA	NA	NA	NA	NA	NA	NA	NA	NA	NA	NA	NA	NA
2810405F17Rik	ENSMUSG00000101493	49.398	48.3801	13.5709	13.9567	16.8794	44.373	56.2763	17.6831	10.8943	17.0995	46.7827	51.8937	16.1625	12.3602	16.989	-0.087241	-0.163376	0.732456	0.276464	-0.152704	-0.101201	0.103607	0.639984	0.922553	0.311074	-0.0183049	0.270316	-0.0573674	0.64304	0.444428	0.957573	NA	NA	NA	0.999721	0.948042	NA	0.885677	0.83917	NA	0.994607	0.999994	0.997442	NA	0.99988	0.810373	0.609856	0.257861
2810407A14Rik	ENSMUSG00000055972	41.7294	49.6979	12.3776	21.1251	12.2456	49.8748	48.9311	13.7838	14.0659	11.1644	46.0311	49.3187	13.315	17.4612	11.7378	-0.274714	0.0473028	0.174501	-0.0578806	0.130998	-0.40984	0.218647	-0.663821	-0.434027	-0.890965	-0.137877	0.175	-0.861998	-0.375762	-1.02551	NA	NA	NA	NA	0.999721	0.721979	NA	0.964899	0.953552	NA	0.960284	0.999994	0.997442	NA	0.99988	0.441223	0.904453	0.802855
2810408A11Rik	ENSMUSG00000018570	10.0106	18.1675	5.92611	NA	6.39062	8.75066	15.1359	8.55874	3.58273	6.76799	9.35659	16.8052	7.56328	3.42276	6.57536	0.54843	-0.802557	-2.33693	NA	-0.801186	-0.165639	-0.945327	-0.441462	-1.70927	-0.345784	-0.714575	-0.142659	1.83213	-1.15368	0.461489	NA	NA	NA	NA	0.999721	NA	NA	0.964899	NA	NA	0.86832	0.999994	0.997442	NA	0.99988	0.43938	0.0857877	0.059462
2810408I11Rik	ENSMUSG00000087213	12.2513	8.97564	7.20798	NA	NA	11.2376	9.60182	NA	NA	4.16133	11.7251	9.25527	5.00504	NA	3.99349	-0.799503	-1.1796	0.137241	NA	NA	-1.6983	-0.96472	NA	NA	0.850498	-0.899787	0.217271	0.320276	NA	1.55145	NA	NA	NA	NA	NA	NA	NA	NA	NA	NA	0.829163	0.999994	0.997442	NA	0.99988	0.210859	0.0618685	0.881928
2810414N06Rik	ENSMUSG00000100594	59.0795	68.8288	22.5076	14.2889	18.619	51.1864	75.3495	16.1085	19.6858	20.0294	54.9673	71.7135	18.8182	17.0488	19.2929	-0.0212513	0.00348737	0.013216	0.0718918	0.241249	-0.078856	0.0486822	0.631688	-0.33196	0.525815	-0.0584861	0.046623	0.622145	-0.401659	0.276326	0.989523	0.999525	0.997734	NA	0.999721	0.958486	0.992112	0.964899	0.960491	NA	0.980018	0.999994	0.997442	NA	0.99988	0.944401	0.988513	0.982511
2810428J06Rik	ENSMUSG00000105981	31.0002	19.961	9.11929	6.67564	5.24375	26.7667	25.0328	7.52065	6.7131	7.43762	28.7984	22.2181	8.22234	6.68557	6.28888	0.199042	-0.0823325	-0.295957	0.581969	0.149086	-0.379304	0.267497	1.00388	0.265881	-0.3782	-0.581065	0.345665	1.24273	-0.315284	-0.548755	NA	NA	NA	NA	NA	NA	NA	0.724406	0.987544	NA	0.813043	0.999994	0.997442	NA	0.99988	0.650505	0.845776	0.729726
2810429I04Rik	ENSMUSG00000097709	152.655	174.144	78.7341	35.6122	70.5503	129.69	173.469	69.6248	35.669	87.4206	140.688	173.754	73.8518	35.5985	78.5922	0.311703	-0.0986993	-0.219759	-0.581958	-0.208604	-0.367293	-0.197054	-0.183535	-0.0651214	-0.311591	-0.685131	-0.095156	0.0344933	0.518309	-0.107212	0.528018	0.978723	0.789034	NA	0.999721	0.628124	0.923682	0.964899	0.997638	0.857717	0.542377	0.999994	0.997442	NA	0.99988	0.113005	0.556812	0.41304
2810430I11Rik	ENSMUSG00000085766	24.9414	14.6479	NA	NA	NA	24.3259	10.2742	NA	NA	NA	24.6348	12.6847	NA	NA	NA	0.0368361	0.556498	NA	NA	NA	-0.75794	-0.112321	NA	NA	NA	-0.797519	-0.664963	NA	NA	NA	NA	NA	NA	NA	NA	NA	NA	NA	NA	NA	0.696743	0.999994	NA	NA	NA	0.932158	0.344418	NA
2810433D01Rik	ENSMUSG00000086283	9.34912	17.3847	NA	NA	NA	5.24904	5.90274	NA	NA	NA	7.20205	12.235	NA	NA	NA	-1.22354	0.279655	NA	NA	NA	-1.62554	0.199643	NA	NA	NA	-0.361345	-0.0939534	NA	NA	NA	NA	NA	NA	NA	NA	NA	NA	NA	NA	NA	0.971108	0.999994	NA	NA	NA	0.0913968	0.641535	NA
2810442N19Rik	ENSMUSG00000090260	11.9451	11.5867	NA	NA	NA	6.37355	12.0833	NA	NA	NA	9.02739	11.8016	NA	NA	NA	-0.44227	-0.577388	NA	NA	NA	-1.35571	-0.935709	NA	NA	NA	-0.937628	-0.350117	NA	NA	NA	NA	NA	NA	NA	NA	NA	NA	NA	NA	NA	0.824098	0.999994	NA	NA	NA	0.48035	0.356384	NA
2810449D17Rik	ENSMUSG00000120362	121.218	109.629	31.1082	31.4609	26.2886	120.597	117.222	23.7589	25.9061	34.6068	120.964	112.955	26.8966	28.5613	30.2419	-0.160911	0.00483212	0.311137	0.223905	0.0580542	-0.145808	-0.151676	-0.0310113	-0.613264	0.374063	0.0117424	-0.152804	-0.332021	-0.834737	0.315814	0.865736	0.998384	0.820954	NA	0.999721	0.889222	0.945154	0.991878	0.838705	0.884979	0.995952	0.999994	0.997442	NA	0.99988	0.521939	0.9805	0.462643
2810454H06Rik	ENSMUSG00000100876	35.738	29.6418	7.44807	4.31334	NA	37.8419	41.3911	8.71627	5.64846	9.50338	36.8582	34.8873	8.28421	4.997	7.28556	0.0105108	0.138848	1.39199	1.17904	NA	-0.24018	-0.376386	0.325034	0.133876	-0.846336	-0.254999	-0.502989	-1.0752	-1.04831	-0.672018	NA	NA	NA	NA	NA	NA	NA	0.964899	NA	NA	0.938803	0.999994	0.997442	NA	0.99988	0.980311	0.675005	0.132469
2810455O05Rik	ENSMUSG00000085030	502.711	341.336	166.714	120.992	138.453	427.817	420.916	129.305	111.007	161.57	463.661	376.761	145.479	115.699	149.469	0.141032	-0.111846	0.474358	0.505246	0.00752134	-0.179299	0.155286	0.801231	0.098203	0.329893	-0.323651	0.267693	0.327111	-0.406823	0.317981	0.6514	0.960821	0.178123	0.253903	0.999721	0.66993	0.862972	0.964899	0.982904	0.696698	0.542377	0.999994	0.997442	NA	0.99988	0.201283	0.424497	0.0192121
2810457G06Rik	ENSMUSG00000115410	184.44	124.896	NA	NA	NA	149.67	119.577	NA	NA	3.7453	166.269	122.453	NA	NA	2.76094	-0.553245	-0.210092	NA	NA	NA	0.055264	-0.243138	NA	NA	-1.64898	0.603792	-0.0307392	NA	NA	-1.53334	0.0678466	0.922354	NA	NA	NA	0.961312	0.915849	NA	NA	NA	0.580123	0.999994	NA	NA	0.99988	0.0027754	0.31035	NA
2810459M11Rik	ENSMUSG00000026227	398.252	690.865	161.086	187.331	157.929	408.467	783.688	143.803	202.545	157.638	403.815	732.015	151.874	194.995	157.898	-0.388683	-0.279939	-0.552236	-0.113508	-0.426653	0.170746	-0.105553	-0.0667288	0.0409058	-0.451587	0.555315	0.175553	0.476446	0.154482	-0.0290501	0.0491319	0.261049	0.162222	0.905304	0.842332	0.783709	0.919267	0.967632	0.997638	0.669047	0.505722	0.999994	0.997442	NA	0.99988	0.00169404	0.00842237	0.0167424
2810461L16Rik	ENSMUSG00000121196	71.9235	49.2481	6.64422	NA	7.38604	78.6754	62.8355	4.99056	5.80736	11.4831	75.5026	55.3002	5.69146	4.52876	9.33108	-0.0393539	0.175746	0.272984	NA	-0.673568	-0.029036	-0.181909	-0.456487	0.0398967	0.857148	0.0079253	-0.3562	-0.757775	1.51552	1.54235	0.978425	NA	NA	NA	0.999721	0.980716	0.960111	0.964899	NA	NA	0.996242	0.999994	0.997442	NA	0.99988	0.895496	0.579621	0.76623
2900005J15Rik	ENSMUSG00000043833	333.668	554.276	17.5078	34.7779	15.7421	302.741	600.62	22.1257	36.336	19.3772	317.603	574.674	20.4321	35.5357	17.48	0.266788	0.332631	-0.335358	0.508986	-1.14615	0.231041	0.247136	0.0979986	-0.0784417	-0.572271	-0.0397956	-0.0835977	0.412991	-0.58667	0.569971	0.3502	0.294962	NA	NA	0.990542	0.72269	0.71222	0.974113	0.997638	NA	0.979306	0.999994	0.997442	NA	0.99988	0.0457528	0.0100529	0.552002
2900009J06Rik	ENSMUSG00000102014	163.682	158.156	16.2489	12.2624	16.9813	127.308	173.447	15.387	12.1053	11.5637	144.674	164.905	15.854	12.1693	14.4198	0.0132657	-0.243632	0.408376	0.0905434	0.12919	-0.209133	-0.0078598	0.0526663	0.12526	-0.327022	-0.223639	0.238243	-0.360306	0.0365785	-0.458813	0.988208	0.787372	NA	NA	0.999721	0.77554	0.997714	0.988295	0.996856	NA	0.824098	0.999994	0.997442	NA	0.99988	0.938932	0.134176	0.529242
2900022M07Rik	ENSMUSG00000102386	35.2018	23.1999	18.6477	15.7001	9.97789	23.1511	26.7131	10.6506	12.3385	8.99513	28.8928	24.7603	13.9519	13.9492	9.51241	-0.378877	0.517548	0.0728476	0.179691	-0.666677	-0.608376	0.470727	1.04745	0.281058	0.849419	-0.234205	-0.0354289	0.949689	0.100868	1.50741	NA	NA	NA	NA	0.999721	NA	NA	0.964899	0.977002	NA	0.943974	0.999994	0.997442	NA	0.99988	0.375065	0.197486	0.895982
2900026A02Rik	ENSMUSG00000051339	3783.44	4983.01	609.917	1963.15	379.235	3184.41	5157.37	486.241	1654.88	449.403	3470.9	5057.97	539.937	1801.75	412.792	0.0111784	0.177982	-0.288478	0.0692594	-0.580087	0.00653672	0.163201	-0.215896	-0.679983	-0.45003	-0.00901257	-0.0126167	0.0693159	-0.74747	0.124259	0.97783	0.718673	0.112623	0.914289	0.0237862	0.989815	0.694495	0.964899	0.0615419	0.596873	0.992828	0.999994	0.997442	0.138591	0.99988	0.892077	0.100571	0.00963725
2900027M19Rik	ENSMUSG00000109162	10.5804	6.27121	NA	3.66768	NA	5.53235	10.6133	NA	NA	NA	7.93363	8.21244	NA	3.44919	NA	0.0348886	-1.03503	NA	-2.15813	NA	-1.52481	0.926557	NA	NA	NA	-1.56512	1.96768	NA	2.27221	NA	NA	NA	NA	NA	NA	NA	NA	NA	NA	NA	0.803096	0.999994	NA	NA	NA	0.969077	0.289319	NA
2900037B21Rik	ENSMUSG00000103663	14.874	5.18006	5.63618	NA	NA	9.19965	6.55947	5.14412	NA	5.65241	11.9047	5.79848	5.38957	NA	4.29049	0.014424	-0.601008	1.1969	NA	NA	-0.792307	0.185248	0.590359	NA	0.595025	-0.805043	0.800954	-0.603831	NA	1.71435	NA	NA	NA	NA	NA	NA	NA	0.964899	NA	NA	0.829317	0.999994	0.997442	NA	0.99988	0.981173	0.487426	0.281758
2900040C04Rik	ENSMUSG00000115625	NA	310.477	12.8113	36.5501	NA	NA	143.263	54.2125	28.108	NA	NA	235.471	38.0489	32.1769	NA	NA	-0.0469122	1.35422	-0.15671	NA	NA	-1.83776	-1.54097	3.77162	NA	NA	-1.788	-2.96544	3.92062	NA	NA	0.993191	NA	NA	NA	NA	0.849291	0.964899	0.000258126	NA	NA	0.999994	0.997442	NA	NA	NA	0.851007	0.141767
2900041M22Rik	ENSMUSG00000054418	38.1765	50.6693	NA	16.8555	8.42311	38.017	51.4483	NA	11.5248	6.41795	38.1072	50.984	NA	14.0885	7.47716	0.299122	0.286868	NA	-1.10904	-0.242828	0.359742	0.413639	NA	0.194016	-1.69168	0.0604445	0.126916	NA	1.29994	-1.4508	NA	NA	NA	NA	0.999721	NA	NA	NA	0.990198	NA	0.981991	0.999994	NA	NA	0.99988	0.409259	0.310032	NA
2900045O20Rik	ENSMUSG00000111938	36.584	15.4486	NA	NA	6.60247	25.6168	16.5085	5.42704	5.46601	4.55144	30.85	15.9102	5.21008	4.24215	5.6335	0.0090187	0.126549	NA	NA	-0.520158	0.292916	0.654784	-0.632559	1.38451	-1.00378	0.278976	0.516747	-0.659379	3.20314	-0.50014	NA	NA	NA	NA	0.999721	NA	NA	0.964899	NA	NA	0.92001	0.999994	0.997442	NA	0.99988	0.982271	0.78666	NA
2900052L18Rik	ENSMUSG00000043993	157.811	231.674	76.6359	61.0496	72.062	176.711	259.878	78.2915	61.8073	99.6156	167.824	244.21	78.256	61.3657	85.173	-0.102274	-0.419199	0.066062	0.127142	0.145668	0.0755595	-0.401028	0.254412	-0.0123512	-0.0196113	0.173932	0.0229128	0.18774	-0.138465	-0.173311	0.88574	0.12387	0.956665	0.933615	0.999721	0.929197	0.650269	0.964899	0.998442	0.995522	0.873432	0.999994	0.997442	NA	0.99988	0.578051	0.00224142	0.816811
2900052N01Rik	ENSMUSG00000099696	1088.55	1333.01	536.485	465.046	590.826	1056.7	1480.64	366.759	376.133	604.691	1072.47	1398.2	438.263	418.704	597.55	0.00975257	0.0405168	0.166388	0.0931507	0.452673	-0.115678	0.0776459	0.954645	0.0676776	0.40532	-0.128649	0.0383267	0.777468	-0.0243769	-0.0510384	0.982602	0.987865	0.565831	0.885471	0.489172	0.797894	0.960271	0.964899	0.985929	0.280331	0.856845	0.999994	0.997442	0.979822	0.99988	0.914278	0.73451	0.169542
2900060N12Rik	ENSMUSG00000113621	162.208	154.208	69.4542	45.4307	66.5153	155.726	183.316	55.1466	52.6786	70.7352	158.886	167.143	61.3373	49.1196	68.5335	-0.000335249	0.0360036	0.281113	0.319651	0.416449	0.365359	0.115211	0.258891	0.0688409	0.710139	0.36431	0.0844804	-0.0294048	-0.250873	0.290324	0.999368	0.993141	0.724302	NA	0.999721	0.559977	0.960111	0.964899	0.993861	0.36698	0.699186	0.999994	0.997442	NA	0.99988	0.998498	0.820942	0.318957
2900064F13Rik	ENSMUSG00000106746	123.046	86.9844	54.0274	26.4967	37.8661	109.122	93.0983	46.9531	23.2393	46.3099	115.813	89.6754	50.1692	24.7933	41.8897	0.079827	0.181498	0.16543	-0.470625	0.0886034	-0.159121	0.0353018	0.000251654	-0.0336733	-0.00966921	-0.242946	-0.1454	-0.183028	0.438095	-0.104387	0.92273	0.946945	0.891713	NA	0.999721	0.872937	0.995186	0.999749	0.998442	0.99828	0.854606	0.999994	0.997442	NA	0.99988	0.687346	0.377038	0.625124
2900064K03Rik	ENSMUSG00000105771	17.4758	12.1796	NA	NA	NA	11.7058	9.72478	3.95944	NA	NA	14.4568	11.0707	2.95191	NA	NA	-0.493366	-0.713262	NA	NA	NA	-1.39012	0.0752836	-1.00488	NA	NA	-0.89925	0.794487	-2.18991	NA	NA	NA	NA	NA	NA	NA	NA	NA	0.964899	NA	NA	0.828392	0.999994	0.997442	NA	NA	0.462848	0.249499	NA
2900072N19Rik	ENSMUSG00000087018	654.631	440.618	9.957	5.44035	10.4301	609.454	477.234	7.86249	5.62258	8.3166	631.262	456.753	8.76401	5.52823	9.43047	0.0359946	-0.0542202	0.222618	1.64724	-0.0489372	-0.143879	0.0621892	-0.140199	-0.628461	-0.323192	-0.184983	0.118135	-0.364314	-2.26933	-0.28013	0.935119	0.982609	NA	NA	0.999721	0.753908	0.970732	0.969463	NA	NA	0.779001	0.999994	0.997442	NA	0.99988	0.72813	0.59871	0.763272
2900076A07Rik	ENSMUSG00000097277	429.725	511.647	187.786	134.484	165.92	405.232	567.257	142.451	177.929	208.57	417.135	536.233	161.953	156.712	186.231	0.234409	0.0410581	0.16504	0.034374	-0.198494	-0.225255	0.125118	0.635171	-0.0411033	-0.156138	-0.46365	0.0851514	0.460702	-0.0729549	0.0378877	0.408197	0.987865	0.783362	0.977317	0.999721	0.64837	0.883152	0.964899	0.996459	0.922735	0.513351	0.999994	0.997442	NA	0.99988	0.0625073	0.748526	0.402151
2900076G11Rik	ENSMUSG00000107015	3.65321	4.56791	NA	NA	NA	NA	3.97313	NA	NA	NA	2.99212	4.29817	NA	NA	NA	-0.742007	-0.712739	NA	NA	NA	NA	-0.383985	NA	NA	NA	2.14909	0.340151	NA	NA	NA	NA	NA	NA	NA	NA	NA	NA	NA	NA	NA	NA	0.999994	NA	NA	NA	0.512422	0.450833	NA
2900079G21Rik	ENSMUSG00000087038	1315.11	775.421	84.6081	76.4618	72.4289	1323.17	917.564	53.3484	85.6224	72.843	1320.03	838.583	66.3772	81.0903	72.6486	-0.248185	0.0243144	-0.314	0.134273	-0.230183	-0.0694603	0.0709599	0.675043	-0.212718	0.152548	0.174257	0.047871	1.00272	-0.346024	0.378828	0.225252	0.993141	0.652702	0.906182	0.999721	0.870336	0.949525	0.964899	0.941186	0.95375	0.802852	0.999994	0.997442	NA	0.99988	0.0201862	0.817844	0.23821
2900089D17Rik	ENSMUSG00000087484	437.297	434.1	10.8171	22.8026	13.6222	422.304	463.256	16.8898	21.5437	19.5514	429.645	446.878	14.5788	22.1288	16.4447	-0.0562452	0.0883472	0.649859	0.572651	-0.253417	0.13265	-0.0445442	0.0397691	0.370882	-0.750663	0.185215	-0.132277	-0.525245	-0.200138	-0.508852	0.90284	0.959229	NA	NA	0.999721	0.799498	0.977859	0.986818	0.945543	NA	0.807364	0.999994	0.997442	NA	0.99988	0.631767	0.418882	0.365908
2900093K20Rik	ENSMUSG00000099632	44.8492	50.6654	15.4161	15.4848	16.5774	41.1464	67.6371	12.1436	14.8841	16.877	42.9279	58.2383	13.5545	15.1548	16.7273	-0.46532	0.1077	0.576873	-0.151691	0.248107	-0.117691	-0.233104	-0.556254	-0.0633922	0.166168	0.341352	-0.341138	-1.14809	0.0917353	-0.0899918	NA	NA	NA	NA	0.999721	0.939394	0.925702	0.964899	0.998442	NA	0.861612	0.999994	0.997442	NA	0.99988	0.187372	0.691555	0.395285
3000002C10Rik	ENSMUSG00000070282	87.7322	104.339	31.7817	29.626	28.6932	88.0112	129.136	19.7147	38.449	44.6008	87.9301	115.391	24.7507	34.1379	36.2514	0.207096	0.0140766	0.475905	0.332529	0.793919	-0.0892811	0.00195175	0.612528	-0.399184	0.458037	-0.301518	-0.0115664	0.15323	-0.729394	-0.332863	0.831771	0.997579	0.676825	NA	0.931427	0.935901	0.998952	0.964899	0.898395	0.803186	0.846671	0.999994	0.997442	NA	0.99988	0.444575	0.952267	0.263375
3010001F23Rik	ENSMUSG00000084885	202.39	193.892	33.541	39.5872	39.1295	202.533	203.014	25.4011	35.719	36.7459	202.573	197.841	28.8925	37.5488	38.018	0.0892275	-0.0101964	-0.135231	-0.344234	-0.513866	0.0432408	-0.055307	0.998808	0.447504	-0.451437	-0.0492218	-0.0425487	1.11157	0.793845	0.0590255	0.89139	0.997579	0.930215	NA	0.999721	0.959408	0.981071	0.964899	0.883067	0.848959	0.972316	0.999994	0.997442	NA	0.99988	0.598012	0.953175	0.737572
3010003L21Rik	ENSMUSG00000085355	9.67846	13.6987	NA	NA	NA	NA	15.1354	NA	NA	NA	7.13033	14.3331	NA	NA	NA	0.136817	-0.482878	NA	NA	NA	NA	-0.331094	NA	NA	NA	0.318829	0.1465	NA	NA	NA	NA	NA	NA	NA	NA	NA	NA	NA	NA	NA	0.963389	0.999994	NA	NA	NA	0.84982	0.415076	NA
3100003L05Rik	ENSMUSG00000086254	NA	3.67261	NA	NA	NA	NA	NA	NA	NA	NA	NA	4.1481	NA	NA	NA	NA	1.38539	NA	NA	NA	NA	NA	NA	NA	NA	NA	-0.565561	NA	NA	NA	NA	NA	NA	NA	NA	NA	NA	NA	NA	NA	NA	0.999994	NA	NA	NA	NA	0.164427	NA
3110006O06Rik	ENSMUSG00000114649	15.7135	15.4219	4.34047	3.94031	NA	11.1004	16.1942	NA	NA	NA	13.2991	15.76	3.29613	3.45995	NA	-0.015265	0.417663	-0.83962	2.34198	NA	-0.559468	-0.543766	NA	NA	NA	-0.545483	-0.973597	0.949891	-3.11863	NA	NA	NA	NA	NA	NA	NA	NA	NA	NA	NA	0.878002	0.999994	0.997442	NA	NA	0.977468	0.396487	0.476923
3110009E18Rik	ENSMUSG00000026388	32.5643	41.2283	22.6533	16.2167	13.3165	32.4946	46.344	15.0073	11.9233	17.5185	32.5497	43.5038	18.2062	13.9888	15.32	-0.191439	-0.301934	0.312865	0.0114219	-0.262775	-0.543386	-0.129091	0.341235	0.061351	-0.139503	-0.350201	0.182554	0.0301272	0.0511629	0.112374	NA	NA	0.855921	NA	0.999721	NA	NA	0.964899	0.998442	NA	0.901933	0.999994	0.998262	NA	0.99988	0.62999	0.278216	0.535043
3110039M20Rik	ENSMUSG00000104861	151.621	109.169	61.6059	42.8711	54.1533	152.774	136.502	54.1565	35.1671	66.0686	152.317	121.354	57.5734	38.8547	59.8259	0.242518	-0.35449	0.123477	0.203281	0.259146	-0.0553228	-0.0181261	0.183473	-0.141568	0.178384	-0.301822	0.336818	0.0593492	-0.343373	-0.08422	0.67225	0.715115	0.93541	NA	0.999721	0.958754	0.996265	0.964899	0.983485	0.940568	0.79826	0.999994	0.997442	NA	0.99988	0.219676	0.0985959	0.752018
3110040N11Rik	ENSMUSG00000025102	258.875	303.441	86.7539	99.1978	99.1982	275.465	310.869	61.5206	86.1519	114.264	267.724	306.573	72.2098	92.3636	106.386	0.106491	0.0611575	0.365452	0.379508	-0.00811143	0.073654	-0.0126584	0.849362	0.326989	0.200823	-0.0376368	-0.0729981	0.485364	-0.0522104	0.204826	0.848739	0.987865	0.58623	0.527412	0.999721	0.901911	0.996265	0.964899	0.827465	0.896661	0.974962	0.999994	0.997442	NA	0.99988	0.476661	0.697576	0.182236
3110045C21Rik	ENSMUSG00000097503	66.0571	54.7053	5.33959	7.29288	6.80702	58.8892	54.7578	4.80373	8.64656	8.42912	62.331	54.7003	5.05967	7.98354	7.57918	0.201981	-0.200907	0.802125	-1.76468	0.360483	0.0738687	0.0103271	-0.142594	-0.438294	0.0230569	-0.132202	0.216541	-0.939818	1.32665	-0.33514	0.846193	NA	NA	NA	0.999721	0.958616	NA	0.98265	0.963198	NA	0.944523	0.999994	0.997442	NA	0.99988	0.470637	0.43262	0.471089
3110053B16Rik	ENSMUSG00000085642	260.553	124.053	36.2008	46.0374	31.8074	237.442	148.705	24.9192	34.2552	31.1927	248.546	135.016	29.6584	39.9157	31.532	-0.111503	0.0808616	0.00835171	0.274931	-0.497985	0.0980693	-0.0143284	0.145448	-0.116787	-0.259422	0.205449	-0.0972852	0.138164	-0.3911	0.232173	0.846175	0.987865	0.9986	NA	0.999721	0.86705	0.996265	0.964899	0.991778	NA	0.804226	0.999994	0.997442	NA	0.99988	0.470042	0.645707	0.984614
3110053B16Rik	ENSMUSG00000121318	867.077	500.787	135.065	147.518	116.258	812.738	541.235	93.7235	136.751	133.329	839.03	518.592	111.108	141.801	124.409	-0.0321623	-0.0876486	-0.0364337	-0.180888	-0.168803	0.10033	0.0068822	0.0191174	-0.13103	0.130005	0.128523	0.0961167	0.0546175	0.0515213	0.291772	0.939776	0.968014	0.971113	0.822314	0.999721	0.804644	0.997227	0.986818	0.960495	0.95375	0.829781	0.999994	0.997442	NA	0.99988	0.739867	0.445635	0.873659
3110056K07Rik	ENSMUSG00000085622	1048.12	1082.2	172.002	108.867	142.93	943.9	1143.27	145.604	109.215	160.338	993.971	1108.9	157.365	108.928	151.243	0.00632619	-0.0336083	0.290911	0.136576	0.0902065	0.065749	-0.0395859	0.313028	0.122145	0.130127	0.0555758	-0.00611869	0.02496	-0.0133957	0.0367814	0.989523	0.987865	0.560237	0.893254	0.999721	0.878221	0.971197	0.40941	0.981329	0.945257	0.933797	0.999994	0.997442	NA	0.99988	0.944551	0.642508	0.165729
3110067C02Rik	ENSMUSG00000081187	16.7395	17.8983	5.78727	4.65345	10.1224	15.1596	18.5035	4.91791	NA	7.15684	15.9212	18.1559	5.31174	4.10089	8.719	0.159579	0.106743	0.45685	0.851888	0.0193925	-0.667062	0.105573	1.74558	NA	0.68226	-0.829183	0.00444842	1.29429	-1.39735	0.653152	NA	NA	NA	NA	0.999721	NA	NA	0.824131	NA	NA	0.760478	0.999994	0.997442	NA	0.99988	0.764421	0.822253	0.643072
3110070M22Rik	ENSMUSG00000074635	67.6024	76.1694	16.0117	19.3501	13.0463	57.0746	81.1099	12.5776	14.5375	13.8918	62.114	78.3185	14.0617	16.85	13.4536	0.0404897	0.244668	0.219644	-0.19593	0.285433	-0.258849	-0.255389	-0.0988868	-1.09103	0.585963	-0.305027	-0.499989	-0.302126	-0.894989	0.297197	0.977331	0.92001	NA	NA	0.999721	0.799498	0.914574	0.983932	0.744642	NA	0.863046	0.999994	0.997442	NA	0.99988	0.89093	0.299897	0.723482
3110080E11Rik	ENSMUSG00000109625	10.2456	4.02528	NA	NA	NA	6.64201	4.61083	NA	NA	NA	8.36001	4.28376	NA	NA	NA	-0.166274	-1.64847	NA	NA	NA	-0.886768	-0.351695	NA	NA	NA	-0.72459	1.2977	NA	NA	NA	NA	NA	NA	NA	NA	NA	NA	NA	NA	NA	0.899447	0.999994	NA	NA	NA	0.836129	0.162492	NA
3110082I17Rik	ENSMUSG00000053553	485.152	420.127	79.8414	128.437	81.0843	482.11	455.99	70.715	115.752	91.9394	483.837	435.919	74.9076	121.738	86.2837	0.0164535	0.012439	0.0367166	0.0524727	0.176053	-0.0132798	0.0432727	-0.284893	0.197455	-0.0921231	-0.0338282	0.0320875	-0.322051	0.146071	-0.27102	0.978488	0.995641	0.980619	0.966238	0.999721	0.981946	0.980332	0.964899	0.929217	0.969687	0.975219	0.999994	0.997442	NA	0.99988	0.895664	0.923405	0.917381
3110082J24Rik	ENSMUSG00000086815	197.446	191.56	20.3358	14.1685	15.6901	189.73	214.743	16.1194	15.0891	18.4424	193.485	201.808	17.9274	14.6226	16.9996	-0.488697	0.0117996	-0.728364	-0.436455	0.663794	0.135014	0.0841332	-0.275147	0.12515	-0.292229	0.620076	0.0716071	0.454706	0.56112	-0.959611	0.0760439	0.997579	0.646517	NA	0.999721	0.852522	0.972037	0.964899	0.994443	NA	0.476286	0.999994	0.997442	NA	0.99988	0.00329096	0.9391	0.232487
3110083C13Rik	ENSMUSG00000097303	20.9157	13.7783	3.76237	4.07973	NA	20.5112	11.5773	10.0164	4.84078	5.93151	20.7183	12.7899	7.57165	4.46866	4.58175	0.00613225	-0.38106	0.321778	0.607131	NA	0.0323652	0.0661397	-0.0423107	0.152855	-0.290539	0.0222553	0.45454	-0.395479	-0.452371	-0.868642	NA	NA	NA	NA	NA	NA	NA	0.986818	NA	NA	0.995612	0.999994	0.997442	NA	0.99988	0.990187	0.473273	0.803484
3110099E03Rik	ENSMUSG00000085582	45.0314	27.1854	NA	NA	6.46768	36.2039	30.8145	2.41103	NA	NA	40.4155	28.7927	2.61883	NA	3.84056	-0.13786	0.126653	NA	NA	-3.33462	0.417436	-0.133513	-2.33016	NA	NA	0.554517	-0.251397	-1.49655	NA	-0.153393	NA	NA	NA	NA	0.29462	NA	NA	0.83631	NA	NA	0.743733	0.999994	0.997442	NA	0.99988	0.678662	0.713992	NA
3200001D21Rik	ENSMUSG00000113434	41.5587	37.8983	NA	NA	NA	40.1984	42.1328	NA	NA	NA	40.8722	39.7679	NA	NA	NA	0.08352	0.227826	NA	NA	NA	-0.433768	0.443719	NA	NA	NA	-0.524112	0.221096	NA	NA	NA	NA	NA	NA	NA	NA	0.681999	NA	NA	NA	NA	0.74372	0.999994	NA	NA	NA	0.806895	0.468875	NA
3222401L13Rik	ENSMUSG00000073590	70.188	108.444	44.7608	25.3825	31.8556	55.5321	96.8232	34.3392	17.9504	32.2578	62.5286	103.186	38.8234	21.5208	32.0672	0.257075	-0.389507	0.127131	-0.170527	-0.510764	0.0455957	-0.0608412	-0.10392	1.41926	-0.154932	-0.215123	0.330215	-0.228227	1.58885	0.348634	0.783891	0.643208	0.930024	NA	0.999721	0.975347	0.989561	0.970378	0.631241	0.971754	0.908146	0.999994	0.997442	NA	0.99988	0.358159	0.0691451	0.736815
3300002A11Rik	ENSMUSG00000033731	34.843	134.13	27.3303	13.3759	7.13906	21.1404	86.4379	38.7021	16.3849	10.1836	27.6649	112.721	34.4458	14.9124	8.59756	0.30269	-0.160604	0.216949	-0.468281	-1.01894	-0.485099	-0.572503	-0.649143	0.753001	-3.34787	-0.794053	-0.409568	-0.868858	1.22102	-2.32856	NA	0.976455	0.895588	NA	0.999721	NA	0.777158	0.964899	0.930446	NA	0.739879	0.999994	0.997442	NA	0.99988	0.449291	0.528982	0.636432
3300002I08Rik	ENSMUSG00000063364	86.7724	81.896	24.9206	17.4411	26.9612	62.1873	72.5703	26.7188	21.2436	26.0694	73.9119	77.6655	26.2036	19.384	26.5485	0.239286	0.10323	0.998182	0.028039	0.734114	-0.573704	0.254228	0.148045	-0.0410506	0.124778	-0.817866	0.163598	-0.868511	-0.0642023	-0.61458	0.768245	0.986815	0.314203	NA	0.945495	0.534044	0.931417	0.964899	0.998442	NA	0.542377	0.999994	0.997442	NA	0.99988	0.336447	0.629296	0.049694
3300002P09Rik	ENSMUSG00000120873	85.5955	65.3397	16.8069	15.984	11.7194	84.7869	67.4887	12.4809	12.4674	12.8555	85.2082	66.2632	14.3179	14.1527	12.2687	-0.462671	0.0084341	-0.527389	-0.0758257	0.0505976	0.180246	-0.181898	0.216622	0.078085	-0.795426	0.636355	-0.190715	0.671837	0.158183	-0.846589	0.397214	NA	NA	NA	0.999721	0.843932	0.951864	0.964899	0.998292	NA	0.58703	0.999994	0.997442	NA	0.99988	0.0590956	0.969737	0.361582
3300002P13Rik	ENSMUSG00000107585	754.393	2383.92	NA	7.56988	NA	662.013	2818.62	NA	5.8517	NA	706.285	2577.09	NA	6.67429	NA	0.013336	0.0893241	NA	-0.350489	NA	-0.11338	0.144934	NA	-0.489592	NA	-0.130813	0.0574216	NA	-0.135738	NA	0.982255	0.913666	NA	NA	NA	0.786063	0.872597	NA	NA	NA	0.872075	0.999994	NA	NA	NA	0.912048	0.287503	NA
3425401B19Rik	ENSMUSG00000071540	23.1527	11.896	NA	3.25683	NA	11.5977	5.23931	NA	NA	NA	17.0964	8.90341	NA	1.9063	NA	-0.25714	-0.266742	NA	-3.127	NA	-0.00916401	1.26691	NA	NA	NA	0.247086	1.56988	NA	2.62999	NA	NA	NA	NA	NA	NA	NA	NA	NA	NA	NA	0.942878	0.999994	NA	NA	NA	0.584373	0.640191	NA
3632454L22Rik	ENSMUSG00000089759	43.0785	33.1648	23.5781	13.364	30.5406	38.3044	34.0545	13.6773	8.13082	28.5452	40.5958	33.5412	17.7804	10.6538	29.605	0.216663	-0.581875	-0.192741	-1.42571	0.137776	-0.234243	0.176277	0.708269	0.739029	0.0174581	-0.457143	0.764164	0.87831	2.16017	-0.121801	NA	NA	0.922851	NA	0.999721	NA	NA	0.964899	0.919624	NA	0.835689	0.999994	0.997442	NA	0.99988	0.533443	0.0755236	0.709927
3830403N18Rik	ENSMUSG00000031125	3.57706	NA	NA	NA	NA	NA	NA	NA	NA	NA	3.28949	NA	NA	NA	NA	-1.22719	NA	NA	NA	NA	NA	NA	NA	NA	NA	1.12421	NA	NA	NA	NA	NA	NA	NA	NA	NA	NA	NA	NA	NA	NA	NA	NA	NA	NA	NA	0.327612	NA	NA
3830408C21Rik	ENSMUSG00000071181	195.637	168.345	49.1997	53.6131	61.2734	200.724	188.979	51.4299	64.4098	60.1785	198.432	177.477	50.9355	59.1051	60.7855	-0.0216405	-0.174207	-0.0982503	0.243793	0.306962	-0.178764	0.102258	-0.296166	0.151887	-0.537875	-0.160174	0.281109	-0.207057	-0.0898248	-0.849376	0.97824	0.876824	0.940432	NA	0.999721	0.780997	0.967076	0.964899	0.977002	0.674633	0.87453	0.999994	0.997442	NA	0.99988	0.893417	0.226819	0.770462
3830432H09Rik	ENSMUSG00000101731	NA	NA	NA	NA	NA	5.97956	NA	NA	NA	NA	4.86452	NA	NA	NA	NA	NA	NA	NA	NA	NA	-0.0191128	NA	NA	NA	NA	0.28205	NA	NA	NA	NA	NA	NA	NA	NA	NA	NA	NA	NA	NA	NA	0.979461	NA	NA	NA	NA	NA	NA	NA
4122401K19Rik	ENSMUSG00000120104	347.336	210.854	27.5424	84.057	41.1944	354.222	221.579	29.2531	78.2038	48.3779	351.157	215.546	28.7736	80.9428	44.6266	0.0149606	-0.11558	-1.158	-0.08073	0.299417	-0.155809	-0.123526	-0.724818	-0.0176465	-0.244105	-0.174355	-0.00513203	0.449	0.0635612	-0.546757	0.984895	0.972141	0.121372	0.946409	0.999721	0.776757	0.960111	0.964899	0.998442	0.95057	0.883099	0.999994	0.997442	NA	0.99988	0.929939	0.491764	0.0107724
4631405J19Rik	ENSMUSG00000075027	NA	6.02118	NA	NA	NA	NA	5.30309	NA	NA	NA	NA	5.69672	NA	NA	NA	NA	0.49551	NA	NA	NA	NA	0.240478	NA	NA	NA	NA	-0.269552	NA	NA	NA	NA	NA	NA	NA	NA	NA	NA	NA	NA	NA	NA	0.999994	NA	NA	NA	NA	0.523077	NA
4632404H12Rik	ENSMUSG00000042579	880.192	820.017	231.988	229.976	222.018	835.337	889.862	221.817	229.935	257.116	857.172	850.777	227.665	229.684	238.769	0.0610697	-0.124983	0.181918	0.0257418	-0.277265	-0.269751	-0.0391922	-0.0139563	0.0953295	0.165725	-0.33489	0.0873139	-0.192005	0.0713	0.435725	0.871601	0.832032	0.682377	0.978658	0.999721	0.546612	0.979715	0.993174	0.964943	0.871268	0.619775	0.999994	0.997442	0.914606	0.99988	0.535257	0.169267	0.272561
4632404M16Rik	ENSMUSG00000106296	NA	4.12685	10.1675	NA	NA	NA	NA	7.19609	NA	NA	NA	3.84514	8.45266	NA	NA	NA	-0.388797	0.803813	NA	NA	NA	NA	1.48283	NA	NA	NA	0.279194	0.687741	NA	NA	NA	NA	NA	NA	NA	NA	NA	0.897841	NA	NA	NA	0.999994	0.997442	NA	NA	NA	0.658108	0.293211
4632411P08Rik	ENSMUSG00000097561	24.0548	14.5168	13.6659	4.02838	7.66555	22.086	18.2012	8.85863	3.71269	12.3658	23.03	16.1616	10.8723	3.86033	9.90208	0.203115	-1.28466	0.369496	0.459779	-0.720322	-0.122765	-1.19804	0.408908	0.2226	0.0500941	-0.33067	0.0880454	0.0293084	-0.237197	0.779993	NA	NA	NA	NA	0.999721	NA	NA	0.964899	NA	NA	0.922145	0.999994	0.999151	NA	0.99988	0.672153	0.0210433	0.587868
4632415L05Rik	ENSMUSG00000048106	467.079	411.98	112.232	123.693	126.17	382.219	419.018	92.3179	114.696	137.686	422.757	414.891	101.042	118.914	131.684	-0.0597561	0.135062	-0.0529828	0.582318	0.329412	0.136605	-0.00320912	0.132622	0.0479955	0.351973	0.19321	-0.138933	0.162727	-0.533443	0.0221836	0.899137	0.862112	0.955706	0.275643	0.999721	0.768126	0.998099	0.964899	0.994824	0.602603	0.767969	0.999994	0.997442	NA	0.99988	0.614761	0.204938	0.814801
4632418H02Rik	ENSMUSG00000111605	13.905	10.3774	3.75863	4.9564	NA	10.454	6.13787	NA	6.85441	6.1191	12.1034	8.4709	3.70821	5.92766	4.27209	1.10093	-0.526592	0.0804675	-0.158433	NA	-0.910063	1.96232	NA	-0.326068	-0.266447	-2.00602	2.46131	0.167027	-0.159628	-0.77672	NA	NA	NA	NA	NA	NA	NA	NA	0.983485	NA	0.49474	0.999994	0.997442	NA	0.99988	0.0618399	0.449098	0.950214
4632427E13Rik	ENSMUSG00000074024	119.739	144.572	57.4453	55.6969	39.549	112.714	146.692	68.5578	43.2088	64.4674	116.126	145.454	64.6919	49.1961	51.3951	-0.156376	-0.387483	0.578218	-0.099607	-0.502968	-0.510832	0.00280275	0.494233	0.369688	-0.19136	-0.358877	0.39236	-0.0828437	0.471882	0.291986	0.852036	0.570386	0.406828	NA	0.999721	0.58881	0.99874	0.964899	0.920421	0.926413	0.835396	0.999994	0.998524	NA	0.99988	0.484181	0.0475278	0.0833213
4632428C04Rik	ENSMUSG00000097184	60.5027	30.9783	25.0958	9.89543	10.6632	53.0298	35.1414	19.6101	8.96333	18.6996	56.6114	32.8251	21.9725	9.40257	14.4787	0.717139	-0.280931	-0.0594305	-0.363435	1.03691	0.0706785	-0.539798	-0.301302	-0.305845	0.538565	-0.65359	-0.246857	-0.257037	0.0612556	-0.506423	0.200431	NA	0.978266	NA	0.999721	0.973247	NA	0.964899	0.980622	NA	0.762186	0.999994	0.997442	NA	0.99988	0.0163217	0.389403	0.912203
4632432E15Rik	ENSMUSG00000102705	5.89555	4.93389	5.13312	NA	NA	NA	4.72223	NA	NA	NA	5.40092	4.83303	3.62402	NA	NA	0.0243115	0.139931	-0.661102	NA	NA	NA	1.20936	NA	NA	NA	-0.487019	1.07426	0.712161	NA	NA	NA	NA	NA	NA	NA	NA	NA	NA	NA	NA	0.935363	0.999994	0.997442	NA	NA	0.978578	0.894604	0.563873
4633401B06Rik	ENSMUSG00000105597	8.89165	6.87128	NA	NA	NA	4.63145	6.24047	NA	NA	3.91127	6.65984	6.58681	NA	NA	3.12191	0.747869	-0.635206	NA	NA	NA	-0.595052	-1.13447	NA	NA	-2.66416	-1.33558	-0.502144	NA	NA	-5.0586	NA	NA	NA	NA	NA	NA	NA	NA	NA	NA	0.765714	0.999994	NA	NA	0.816304	0.331184	0.500792	NA
4731419I09Rik	ENSMUSG00000097004	992.151	917.584	NA	NA	NA	917.294	967.8	NA	NA	NA	953.392	939.475	NA	NA	NA	0.0937615	0.243724	NA	NA	NA	-0.0393097	0.0553433	NA	NA	NA	-0.137358	-0.187356	NA	NA	NA	0.75962	0.121877	NA	NA	NA	0.9413	0.960111	NA	NA	NA	0.816895	0.999994	NA	NA	NA	0.324694	0.00218456	NA
4732414G09Rik	ENSMUSG00000086943	22.3568	19.6277	4.54666	5.93063	4.7292	29.6886	23.6097	5.78676	5.58023	7.85734	26.2189	21.4064	5.33122	5.74375	6.21565	-0.054869	-0.323573	-0.109074	-0.641561	0.17936	0.320952	-0.281975	0.0892793	-0.898619	0.544963	0.366743	0.047176	0.1932	-0.252641	0.366675	NA	NA	NA	NA	NA	NA	NA	0.98265	NA	NA	0.88692	0.999994	0.997442	NA	0.99988	0.907238	0.458904	0.923867
4732416N19Rik	ENSMUSG00000107402	45.3476	61.5652	18.1155	12.4257	18.7461	49.6469	81.7931	15.5555	13.9403	17.9687	47.6338	70.5893	16.7186	13.1851	18.3879	0.0993214	0.0153187	-0.551211	1.6507	-0.0506717	-0.164299	-0.23433	0.508682	0.28055	-0.190688	-0.269808	-0.246776	1.09436	-1.36811	-0.138377	NA	NA	NA	NA	0.999721	0.918228	0.949062	0.964899	0.975326	NA	0.906685	0.999994	0.997442	NA	0.99988	0.767493	0.956329	0.392614
4732419C18Rik	ENSMUSG00000097203	15.752	19.9292	5.04393	10.7537	6.42263	15.0929	17.7125	4.03794	NA	NA	15.4145	18.9289	4.48149	7.17802	6.43081	1.02245	-0.12281	0.345563	-0.370771	0.179549	0.617623	0.177744	0.883532	NA	NA	-0.411621	0.297325	0.549607	0.386661	-0.114256	NA	NA	NA	NA	0.999721	NA	NA	0.964899	NA	NA	0.916646	0.999994	0.997442	NA	0.99988	0.100563	0.809934	0.747853
4732440D04Rik	ENSMUSG00000090031	290.819	254.247	56.7001	31.7245	41.87	260.008	300.107	55.0454	32.2675	48.2641	274.813	274.627	56.1222	31.9722	44.9147	-0.0280978	-0.0955295	0.203346	-0.0548601	-0.0632778	-0.120828	-0.0149461	0.453229	0.00660682	0.394841	-0.0993046	0.0803446	0.246145	0.0648545	0.461262	0.966079	0.970538	0.874659	NA	0.999721	0.879202	0.996265	0.846891	0.998853	0.803186	0.939181	0.999994	0.997442	NA	0.99988	0.840947	0.462423	0.577209
4732463B04Rik	ENSMUSG00000097762	320.004	262.387	14.9738	77.1863	29.6286	265.616	310.603	16.4322	70.78	26.972	291.626	283.777	15.9684	73.7946	28.3789	0.20916	0.0495606	-0.289463	-0.127324	-0.834017	0.128029	0.217297	-1.37878	-0.0124994	-0.417009	-0.0836897	0.166794	-1.13385	0.115474	0.411055	0.536108	0.987865	NA	0.913694	0.944572	0.818074	0.890056	0.0527289	0.998442	NA	0.924814	0.999994	0.997442	NA	0.99988	0.11743	0.714089	0.654066
4732465J04Rik	ENSMUSG00000101517	18.2016	8.7009	NA	NA	NA	15.0747	6.91382	NA	NA	NA	16.566	7.89768	NA	NA	NA	-0.0374348	-1.00903	NA	NA	NA	0.523687	-0.393335	NA	NA	NA	0.55481	0.607305	NA	NA	NA	NA	NA	NA	NA	NA	NA	NA	NA	NA	NA	0.854984	0.999994	NA	NA	NA	0.943901	0.119904	NA
4732471J01Rik	ENSMUSG00000053714	620.865	507.361	95.5124	109.715	99.5847	567.235	531.084	78.5394	116.494	107.716	593.058	517.667	86.0419	113.072	103.487	0.234466	-0.097156	-0.171029	-0.0976751	0.107538	-0.146097	0.0164924	0.384229	-0.0946863	-0.0141198	-0.384277	0.115981	0.549778	0.00436155	-0.12778	0.369384	0.927375	0.849111	0.919912	0.999721	0.745694	0.993949	0.964899	0.979461	0.995522	0.565084	0.999994	0.997442	NA	0.99988	0.0513156	0.329198	0.51908
4732487G21Rik	ENSMUSG00000097488	441.935	386.308	NA	NA	NA	402.885	415.781	NA	NA	NA	421.679	399.273	NA	NA	NA	0.233098	-0.0534297	NA	NA	NA	0.111505	-0.0841885	NA	NA	NA	-0.126617	-0.0321213	NA	NA	NA	0.431842	0.982857	NA	NA	NA	0.84059	0.946313	NA	NA	NA	0.891299	0.999994	NA	NA	NA	0.0708663	0.599759	NA
4732491K20Rik	ENSMUSG00000097350	208.145	141.647	36.5322	45.2802	41.4798	226.104	163.848	42.4797	37.8792	46.987	217.695	151.514	40.412	41.4096	44.1187	0.117919	-0.0467246	-0.295982	-0.351813	0.299446	-0.125703	0.0387224	0.162326	-0.295415	-0.431781	-0.248269	0.0873002	0.424104	0.0596644	-0.730983	0.856237	0.992619	0.830496	NA	0.999721	0.858487	0.990064	0.964899	0.952971	0.758045	0.814357	0.999994	0.997442	NA	0.99988	0.492604	0.810193	0.482494
4732496C06Rik	ENSMUSG00000108456	73.3089	66.3723	49.4173	20.0095	40.6191	75.3093	73.8087	29.2807	18.7698	39.947	74.4099	69.6553	37.6394	19.3459	40.3157	-0.00245077	-0.0901796	-0.242931	0.00870209	0.302742	-0.39448	-0.310064	0.593337	-0.0732218	0.300342	-0.39874	-0.217706	0.854551	-0.0815501	-0.00298235	0.998657	NA	0.828728	NA	0.999721	0.690374	0.883152	0.964899	0.997638	0.910265	0.795106	0.999994	0.997442	NA	0.99988	0.992219	0.789089	0.479355
4831440D22Rik	ENSMUSG00000110138	523.25	476.337	NA	NA	NA	505.437	528.268	NA	NA	NA	514.171	499.298	NA	NA	NA	0.0194245	-0.00552294	NA	NA	NA	0.184006	0.154105	NA	NA	NA	0.159935	0.162247	NA	NA	NA	0.969044	0.997579	NA	NA	NA	0.671949	0.833618	NA	NA	NA	0.799382	0.999994	NA	NA	NA	0.854362	0.954971	NA
4833403J16Rik	ENSMUSG00000107481	7.88885	10.4484	3.56312	NA	6.31299	7.1308	6.56404	3.07875	NA	NA	7.49557	8.6995	3.30071	NA	3.64088	-0.817385	1.36732	0.290598	NA	-0.251142	-0.179961	-0.802116	-0.517123	NA	NA	0.626257	-2.15744	-0.768363	NA	0.546964	NA	NA	NA	NA	0.999721	NA	NA	0.964899	NA	NA	0.90403	0.999994	0.997442	NA	0.99988	0.34612	0.0233304	0.823993
4833407H14Rik	ENSMUSG00000097779	10.3127	12.1121	NA	NA	NA	6.31422	12.716	NA	NA	NA	8.21795	12.3727	NA	NA	NA	0.703943	-0.617997	NA	NA	NA	0.965063	0.201915	NA	NA	NA	0.272772	0.824755	NA	NA	NA	NA	NA	NA	NA	NA	NA	NA	NA	NA	NA	0.961774	0.999994	NA	NA	NA	0.297976	0.269788	NA
4833411C07Rik	ENSMUSG00000109089	45.2982	44.2456	9.63467	15.2633	6.8584	26.9518	41.578	6.61891	14.1083	6.81442	35.6871	43.0235	7.89071	14.651	6.83968	0.0850767	0.245881	-0.182864	-0.117421	1.25448	-0.29632	0.33731	0.842774	0.790401	-0.199624	-0.383763	0.093143	1.02062	0.907923	-1.45781	NA	NA	NA	NA	0.999721	NA	NA	0.964899	0.832037	NA	0.850926	0.999994	0.997442	NA	0.99988	0.796867	0.527218	0.828857
4833412C05Rik	ENSMUSG00000097697	58.5498	13.7495	4.24338	NA	NA	61.6313	8.07744	NA	NA	NA	60.1906	11.2014	2.52168	NA	NA	-0.24453	-0.0235473	-2.55883	NA	NA	0.229523	-0.772373	NA	NA	NA	0.468979	-0.745991	4.04013	NA	NA	0.829977	NA	NA	NA	NA	0.826358	NA	NA	NA	NA	0.787813	0.999994	0.997442	NA	NA	0.441329	0.966354	0.0464146
4833412C15Rik	ENSMUSG00000116298	4.43971	NA	NA	NA	NA	NA	NA	NA	NA	NA	3.23119	NA	NA	NA	NA	0.363985	NA	NA	NA	NA	NA	NA	NA	NA	NA	-1.42985	NA	NA	NA	NA	NA	NA	NA	NA	NA	NA	NA	NA	NA	NA	NA	NA	NA	NA	NA	0.744608	NA	NA
4833412K13Rik	ENSMUSG00000104018	47.0661	40.4735	15.9028	9.64765	17.2801	46.1579	43.365	17.552	7.79304	22.9434	46.6186	41.7456	17.0275	8.68256	19.9739	0.00568067	-0.14604	-0.0125981	-0.313065	-0.0757635	-0.0335799	-0.0971239	0.543822	1.63072	0.122076	-0.044649	0.0519434	0.496907	1.94259	0.189638	NA	NA	NA	NA	0.999721	0.982397	NA	0.906379	0.7533	NA	0.987063	0.999994	0.997442	NA	0.99988	0.986851	0.633241	0.984262
4833413G10Rik	ENSMUSG00000104950	270.254	243.303	26.8406	26.7767	25.5224	225.735	234.045	30.2353	26.1163	29.068	247.035	238.994	29.1107	26.4074	27.2193	-0.044419	-0.0110782	0.262337	-0.453493	-0.172488	-0.29782	-0.211658	0.533133	-0.115511	-0.304652	-0.257121	-0.199045	0.275959	0.339859	-0.139069	0.952634	0.99654	0.868296	NA	0.999721	0.55202	0.833907	0.659893	0.992791	NA	0.789463	0.999994	0.997442	NA	0.99988	0.786475	0.929638	0.562271
4833415N18Rik	ENSMUSG00000115936	45.3898	22.1789	164.386	NA	92.1991	57.0619	39.2633	123.696	NA	135.968	51.5482	29.84	141.035	NA	113.011	0.117513	-1.4858	0.447053	NA	0.18539	-0.00716804	-2.90131	0.439864	NA	0.262185	-0.127019	-1.41699	-0.0106578	NA	0.0716682	NA	NA	0.36789	NA	0.999721	0.995881	NA	0.728849	NA	0.885881	0.960471	0.999994	0.999151	NA	0.99988	0.722327	0.000375413	0.0676239
4833417C18Rik	ENSMUSG00000086015	21.4048	12.5084	NA	NA	NA	19.3975	13.5022	6.38354	6.59268	5.14546	20.3575	12.9495	5.6091	3.88002	4.32976	-0.544161	-0.12288	NA	NA	NA	0.635143	0.217404	-0.145747	-0.100465	-1.12205	1.17459	0.346396	0.387022	-1.11475	1.39879	NA	NA	NA	NA	NA	NA	NA	0.975041	NA	NA	0.58703	0.999994	0.997442	NA	0.99988	0.260405	0.812139	NA
4833418N02Rik	ENSMUSG00000085287	117.012	66.3885	32.4434	7.885	20.7272	107.689	71.141	20.6054	9.32628	26.289	112.176	68.4771	25.5425	8.6221	23.3743	-0.0907248	0.0830691	0.218467	0.61389	0.765778	-0.226299	-0.142829	-0.26574	0.390673	0.267022	-0.141912	-0.224353	-0.472857	-0.222809	-0.508415	0.920856	NA	0.881973	NA	0.999721	0.782506	0.963957	0.964899	0.971822	NA	0.927121	0.999994	0.997442	NA	0.99988	0.681755	0.731759	0.598886
4833419F23Rik	ENSMUSG00000117401	18.7044	22.0104	NA	NA	NA	21.6162	15.3642	NA	NA	3.7619	20.2454	19.0232	NA	NA	2.49391	0.0684481	0.0665373	NA	NA	NA	-0.441912	-0.385327	NA	NA	-1.36569	-0.514761	-0.45538	NA	NA	-1.31167	NA	NA	NA	NA	NA	NA	NA	NA	NA	NA	0.844569	0.999994	NA	NA	0.99988	0.891917	0.892186	NA
4833420G17Rik	ENSMUSG00000062822	1493.5	1511.28	525.288	422.103	452.666	1348.21	1548.46	435.146	443.867	495.276	1418.05	1526.95	474.849	432.795	473.082	0.0789045	0.0770436	0.23749	0.186519	-0.151192	-0.0626537	-0.00589357	0.04722	0.236302	-0.100344	-0.1456	-0.0812238	-0.192718	0.0513011	0.0468602	0.783891	0.914451	0.288373	0.644192	0.999721	0.867184	0.996668	0.964899	0.760542	0.931436	0.764633	0.999994	0.997442	0.925961	0.99988	0.358084	0.290529	0.0423536
4833422C13Rik	ENSMUSG00000074782	1045.44	967.149	32.9105	82.767	29.6642	873.543	1043.47	26.9339	81.3984	26.3203	955.786	1000.71	29.5399	81.9569	28.0909	0.17297	-0.0605832	-0.892161	0.203045	-1.18634	-0.0945967	0.136322	-0.451579	-0.335493	-0.316686	-0.272267	0.198446	0.43923	-0.537231	0.870988	0.327679	0.978052	0.308828	0.815646	0.394569	0.898082	0.878571	0.964899	0.838042	NA	0.764633	0.999994	0.997442	NA	0.99988	0.0399679	0.545409	0.048263
4833428L15Rik	ENSMUSG00000097074	29.3792	47.845	NA	NA	NA	26.5987	50.0242	NA	NA	NA	27.9287	48.7894	NA	NA	NA	-0.545128	-0.064698	NA	NA	NA	0.324337	0.42779	NA	NA	NA	0.865412	0.490984	NA	NA	NA	NA	NA	NA	NA	NA	NA	NA	NA	NA	NA	0.696743	0.999994	NA	NA	NA	0.176578	0.840229	NA
4833438C02Rik	ENSMUSG00000118087	40.6422	68.5792	26.0598	16.3661	17.5987	46.0648	77.3863	16.8769	16.8928	18.4845	43.5154	72.4887	20.7085	16.6179	18.0355	-0.210812	-0.235177	-0.0570994	0.554524	0.333351	-0.0230775	-0.0048391	-0.348016	-0.562707	-0.814545	0.186448	0.236382	-0.248144	-1.1151	-1.15135	NA	0.932946	0.977112	NA	0.999721	0.986319	0.99874	0.964899	0.926399	NA	0.93498	0.999994	0.997442	NA	0.99988	0.557428	0.341018	0.903774
4833439L19Rik	ENSMUSG00000025871	5381.86	5776.73	1515.22	1682.49	1379.05	4685.95	5904.25	1160.55	1567.99	1495.35	5019.15	5830.2	1312.32	1621.58	1434.9	0.0905744	0.0986529	0.0120423	0.0593753	0.00648671	0.0683821	0.0492906	-0.0198752	0.0102702	-0.0701274	-0.026492	-0.0483744	-0.034691	-0.0480942	-0.0805966	0.61702	0.582595	0.972929	0.87775	0.999721	0.859214	0.933504	0.970864	0.998442	0.910265	0.971828	0.999994	0.997442	0.886867	0.99988	0.17285	0.0514918	0.883395
4833445I07Rik	ENSMUSG00000103103	216.49	184.892	49.1684	57.1715	39.6201	246.527	221.164	40.053	54.5089	55.4573	232.389	201.024	44.0752	55.7241	47.1576	0.12084	-0.236223	-0.0160605	0.366441	0.0211972	-0.122139	-0.0381962	0.6979	0.0146069	-0.202066	-0.247994	0.202869	0.721496	-0.350044	-0.225665	0.827504	0.706365	0.993785	NA	0.999721	0.829865	0.989561	0.964899	0.998442	0.939435	0.742245	0.999994	0.997442	NA	0.99988	0.436369	0.0956424	0.964445
4921501I09Rik	ENSMUSG00000111916	354.464	380.211	NA	NA	NA	338.418	435.261	NA	NA	NA	346.249	404.613	NA	NA	NA	-0.193617	0.06255	NA	NA	NA	-0.263856	0.10476	NA	NA	NA	-0.0756339	0.0422176	NA	NA	NA	0.545861	0.978723	NA	NA	NA	0.547316	0.949062	NA	NA	NA	0.926992	0.999994	NA	NA	NA	0.122687	0.551162	NA
4921504A21Rik	ENSMUSG00000097626	172.734	244.34	26.0358	41.4419	25.5406	158.345	263.698	24.2759	34.2764	38.1265	165.285	252.885	25.1864	37.7051	31.5289	0.210218	-0.0189075	0.188013	-0.0498358	-0.281594	-0.392533	-0.102521	-0.095153	-0.0099317	0.246347	-0.608885	-0.0811454	-0.282437	0.0424581	0.532335	0.710159	0.995641	0.914284	NA	0.999721	0.610858	0.960132	0.97426	0.998442	0.924216	0.605557	0.999994	0.997442	NA	0.99988	0.257491	0.883077	0.689495
4921511I17Rik	ENSMUSG00000114136	234.126	253.857	NA	NA	NA	201.74	291.767	NA	NA	NA	217.245	270.682	NA	NA	NA	0.0104538	-0.218467	NA	NA	NA	-0.0434419	-0.16973	NA	NA	NA	-0.0591392	0.0532384	NA	NA	NA	0.991044	0.709071	NA	NA	NA	0.958754	0.904865	NA	NA	NA	0.965284	0.999994	NA	NA	NA	0.951214	0.0969115	NA
4921513H07Rik	ENSMUSG00000107042	17.6245	15.7089	NA	NA	NA	19.5822	14.1117	NA	NA	NA	18.6638	14.9853	NA	NA	NA	-0.596758	-0.786867	NA	NA	NA	-0.0662518	-0.187987	NA	NA	NA	0.517926	0.595203	NA	NA	NA	NA	NA	NA	NA	NA	NA	NA	NA	NA	NA	0.863453	0.999994	NA	NA	NA	0.288863	0.103759	NA
4921513I03Rik	ENSMUSG00000044544	43.5299	27.8234	NA	NA	NA	36.3616	26.1587	NA	NA	NA	39.7904	27.0675	NA	NA	NA	-0.505614	-0.317557	NA	NA	NA	-0.423784	-0.263611	NA	NA	NA	0.079176	0.0621275	NA	NA	NA	NA	NA	NA	NA	NA	NA	NA	NA	NA	NA	0.97557	0.999994	NA	NA	NA	0.123123	0.439352	NA
4921514A10Rik	ENSMUSG00000097620	201.801	230.738	NA	NA	NA	172.269	226.561	NA	NA	NA	186.401	228.709	NA	NA	NA	-0.219237	-0.0248568	NA	NA	NA	-0.115786	-0.0507199	NA	NA	NA	0.0993279	-0.0268831	NA	NA	NA	0.640196	0.993411	NA	NA	NA	0.87385	0.988992	NA	NA	NA	0.933797	0.999994	NA	NA	NA	0.193155	0.853954	NA
4921515G04Rik	ENSMUSG00000115829	89.8325	70.373	NA	5.19651	NA	63.7003	76.9695	NA	NA	6.56293	76.1672	73.2752	NA	3.60908	4.95774	-0.235704	-0.0596364	NA	1.08412	NA	-0.372578	-0.0849431	NA	NA	-0.770638	-0.14284	-0.0229712	NA	1.07012	-0.46574	0.786915	0.993141	NA	NA	NA	0.690374	0.986788	NA	NA	NA	0.942824	0.999994	NA	NA	0.99988	0.363108	0.817132	NA
4921516A02Rik	ENSMUSG00000112652	2822.28	2365.49	NA	NA	NA	2417.84	2388.14	NA	NA	NA	2611.45	2374.12	NA	NA	NA	-0.00129909	0.0279348	NA	NA	NA	-0.123593	-0.100675	NA	NA	NA	-0.126599	-0.127938	NA	NA	NA	0.997474	0.987865	NA	NA	NA	0.713929	0.904865	NA	NA	NA	0.795746	0.999994	NA	NA	NA	0.98555	0.721327	NA
4921520J07Rik	ENSMUSG00000120564	61.1506	77.4549	NA	NA	NA	38.7922	61.1578	NA	NA	NA	49.4386	70.0946	NA	NA	NA	-0.159293	0.500898	NA	NA	NA	0.200775	0.23736	NA	NA	NA	0.354383	-0.26281	NA	NA	NA	0.89693	0.758701	NA	NA	NA	NA	NA	NA	NA	NA	0.869556	0.999994	NA	NA	NA	0.610702	0.117087	NA
4921522P10Rik	ENSMUSG00000040467	189.348	134.841	NA	NA	NA	195.015	164.966	NA	NA	NA	192.437	148.245	NA	NA	NA	-0.142159	-0.23496	NA	NA	NA	-0.135212	0.00912662	NA	NA	NA	0.00270946	0.245497	NA	NA	NA	0.820075	0.92001	NA	NA	NA	0.850012	0.997714	NA	NA	NA	0.99791	0.999994	NA	NA	NA	0.419486	0.300579	NA
4921524J17Rik	ENSMUSG00000036934	437.476	568.246	202.881	152.994	136.888	361.82	590.643	153.715	137.505	174.705	397.974	577.858	174.838	144.838	154.877	0.0434543	0.297219	0.337414	-0.0508128	-0.207837	0.135781	0.173282	0.675054	0.508233	0.2897	0.0891085	-0.125448	0.32305	0.560554	0.492012	0.936309	0.203628	0.316724	0.962706	0.999721	0.769009	0.899284	0.964899	0.506144	0.780512	0.913355	0.999994	0.997442	NA	0.99988	0.731973	0.00534155	0.0504071
4921525O09Rik	ENSMUSG00000113211	NA	NA	3.70473	NA	6.20236	NA	NA	NA	NA	11.921	NA	NA	2.40839	NA	8.91803	NA	NA	0.86348	NA	1.28673	NA	NA	NA	NA	-0.0602136	NA	NA	0.732075	NA	-1.36531	NA	NA	NA	NA	0.999721	NA	NA	NA	NA	NA	NA	NA	0.997442	NA	0.99988	NA	NA	0.506899
4921531C22Rik	ENSMUSG00000085704	99.4675	111.066	33.8818	26.2534	34.919	86.3858	114.121	37.3952	24.5637	32.2892	92.654	112.367	36.2712	25.3463	33.6837	-0.243293	0.107723	0.603498	-0.622676	0.0197229	-0.171148	-0.407042	-0.0443968	0.309135	0.156879	0.0690361	-0.51369	-0.687321	0.933214	0.130453	0.737812	0.976455	0.568837	NA	0.999721	0.850281	0.574846	0.979274	0.964943	0.968751	0.971934	0.999994	0.997442	NA	0.99988	0.293712	0.530385	0.171173
4921536K21Rik	ENSMUSG00000020434	21.5907	34.0459	7.50421	5.25906	6.74234	15.9933	24.6677	6.63823	8.02172	7.31875	18.663	29.8397	7.03951	6.67642	7.02106	0.0826057	-0.365453	0.396713	0.360736	0.703721	0.0919458	-0.944128	-0.0508703	-0.662894	-0.931546	0.00114529	-0.575463	-0.456059	-1.02423	-1.63867	NA	NA	NA	NA	0.999721	NA	NA	0.987849	0.945783	NA	0.99917	0.999994	0.997442	NA	0.99988	0.858967	0.369412	0.656344
4921539H07Rik	ENSMUSG00000104586	147.322	409.943	NA	64.3226	NA	119.73	557.833	8.36104	86.8029	NA	132.927	475.995	5.91043	75.8391	NA	-0.0669897	-0.244939	NA	-0.059736	NA	-0.211683	0.347954	-3.99377	-1.6955	NA	-0.148689	0.594468	-1.64917	-1.63452	NA	0.95024	0.982041	NA	0.977347	NA	0.772211	0.239651	0.303417	0.0501175	NA	0.93027	0.999994	0.997442	NA	NA	0.774987	0.569692	NA
4930401G09Rik	ENSMUSG00000086352	3.13044	2.96001	NA	NA	NA	NA	3.55913	NA	NA	NA	3.57731	3.22711	NA	NA	NA	1.10234	-0.736008	NA	NA	NA	NA	0.746523	NA	NA	NA	-2.3701	1.48142	NA	NA	NA	NA	NA	NA	NA	NA	NA	NA	NA	NA	NA	NA	0.999994	NA	NA	NA	0.410462	0.487356	NA
4930401O10Rik	ENSMUSG00000085528	5.5907	13.7013	NA	NA	NA	NA	12.6855	NA	NA	NA	4.79805	13.2392	NA	NA	NA	-0.199579	0.38958	NA	NA	NA	NA	0.292829	NA	NA	NA	-0.264998	-0.104236	NA	NA	NA	NA	NA	NA	NA	NA	NA	NA	NA	NA	NA	NA	0.999994	NA	NA	NA	0.832548	0.440019	NA
4930403D09Rik	ENSMUSG00000087122	6.24716	9.56698	NA	NA	NA	7.08131	11.007	NA	NA	NA	6.68964	10.2029	NA	NA	NA	-0.135789	0.164492	NA	NA	NA	-0.445808	0.526029	NA	NA	NA	-0.312336	0.362111	NA	NA	NA	NA	NA	NA	NA	NA	NA	NA	NA	NA	NA	0.964749	0.999994	NA	NA	NA	0.884715	0.801597	NA
4930404A12Rik	ENSMUSG00000106082	803.731	685.882	NA	NA	NA	681.335	688.308	NA	NA	NA	739.903	686.571	NA	NA	NA	0.130526	0.0206973	NA	NA	NA	0.0649143	0.075251	NA	NA	NA	-0.0700068	0.0558392	NA	NA	NA	0.586702	0.993191	NA	NA	NA	0.889103	0.948938	NA	NA	NA	0.903949	0.999994	NA	NA	NA	0.149629	0.849528	NA
4930404H24Rik	ENSMUSG00000079001	5.10426	NA	NA	NA	NA	NA	NA	NA	NA	NA	4.05814	NA	NA	NA	NA	-0.0565574	NA	NA	NA	NA	NA	NA	NA	NA	NA	0.00692104	NA	NA	NA	NA	NA	NA	NA	NA	NA	NA	NA	NA	NA	NA	NA	NA	NA	NA	NA	0.958082	NA	NA
4930404I05Rik	ENSMUSG00000087354	442.241	465.961	NA	NA	NA	369.093	508.592	NA	NA	NA	404.094	484.75	NA	NA	NA	0.0592245	0.0364988	NA	NA	NA	-0.135186	0.0899524	NA	NA	NA	-0.198884	0.053324	NA	NA	NA	0.90284	0.987865	NA	NA	NA	0.820594	0.936285	NA	NA	NA	0.821487	0.999994	NA	NA	NA	0.630945	0.732401	NA
4930405A21Rik	ENSMUSG00000086638	16.4354	17.692	7.62047	4.93927	7.92088	18.1745	21.1303	5.56979	NA	8.61273	17.3552	19.2201	6.43866	4.47603	8.2552	-0.227114	0.167097	0.443565	-0.974287	-0.58955	-0.10478	0.127482	-0.608569	NA	-0.687062	0.116104	-0.0340621	-1.05078	0.553334	-0.0947733	NA	NA	NA	NA	0.999721	NA	NA	0.964899	NA	NA	0.977702	0.999994	0.997442	NA	0.99988	0.675156	0.751832	0.622761
4930407G08Rik	ENSMUSG00000086713	NA	3.37364	NA	NA	NA	NA	NA	NA	NA	NA	NA	2.98757	NA	NA	NA	NA	0.40806	NA	NA	NA	NA	NA	NA	NA	NA	NA	-0.0850769	NA	NA	NA	NA	NA	NA	NA	NA	NA	NA	NA	NA	NA	NA	0.999994	NA	NA	NA	NA	0.717726	NA
4930408O17Rik	ENSMUSG00000021101	NA	14.8463	NA	NA	NA	5.42162	16.5876	NA	5.86176	NA	4.44891	15.6175	NA	3.91395	NA	NA	0.364726	NA	NA	NA	2.5504	0.0290459	NA	0.606036	NA	2.47317	-0.324929	NA	0.327949	NA	NA	NA	NA	NA	NA	NA	NA	NA	NA	NA	NA	0.999994	NA	NA	NA	NA	0.43527	NA
4930412C18Rik	ENSMUSG00000085558	132.145	102.965	27.5924	27.1949	16.5411	109.741	93.0334	30.8451	20.5381	24.9192	120.454	98.4593	29.784	23.7318	20.5309	-0.182378	-0.281677	0.37234	-1.01914	0.0827964	-0.631881	-0.0715746	-0.271277	0.214039	-0.716227	-0.455335	0.212349	-0.642703	1.23496	-0.802668	0.79334	0.834191	0.798952	NA	0.999721	0.300843	0.985889	0.964899	0.983485	NA	0.679938	0.999994	0.997442	NA	0.99988	0.372313	0.171286	0.426805
4930412F09Rik	ENSMUSG00000085321	14.6117	16.6068	NA	5.33727	NA	14.4847	13.4931	NA	NA	NA	14.552	15.2015	NA	3.50095	NA	0.115923	0.497828	NA	-1.57992	NA	0.209567	-0.882886	NA	NA	NA	0.0850598	-1.36731	NA	0.659101	NA	NA	NA	NA	NA	NA	NA	NA	NA	NA	NA	0.98547	0.999994	NA	NA	NA	0.854848	0.328091	NA
4930412F12Rik	ENSMUSG00000110289	43.5575	30.3781	3.64376	NA	NA	31.6543	28.9672	NA	NA	NA	37.3355	29.7241	2.19893	NA	NA	-0.0565414	0.0205573	0.266978	NA	NA	-0.39673	0.258982	NA	NA	NA	-0.345323	0.235728	-0.219513	NA	NA	NA	NA	NA	NA	NA	NA	NA	NA	NA	NA	0.861075	0.999994	0.997442	NA	NA	0.869087	0.960599	0.851189
4930412M03Rik	ENSMUSG00000051008	NA	4.46015	NA	NA	NA	4.33406	5.12797	NA	NA	NA	4.99564	4.75705	NA	NA	NA	NA	-0.723382	NA	NA	NA	-2.48828	0.725625	NA	NA	NA	-2.55774	1.46687	NA	NA	NA	NA	NA	NA	NA	NA	NA	NA	NA	NA	NA	0.683163	0.999994	NA	NA	NA	NA	0.449623	NA
4930413F20Rik	ENSMUSG00000115526	42.6917	34.0528	NA	NA	5.71324	42.3567	27.9308	4.20929	NA	3.84093	42.5373	31.2904	4.10657	NA	4.82546	-0.230015	0.150535	NA	NA	0.83998	0.25281	-0.170655	-0.029944	NA	0.809833	0.478146	-0.307319	-0.645625	NA	-0.0425142	NA	NA	NA	NA	NA	0.839634	NA	0.994352	NA	NA	0.806707	0.999994	0.997442	NA	0.99988	0.519834	0.634531	NA
4930413G21Rik	ENSMUSG00000108452	79.0032	63.4874	NA	NA	NA	71.941	66.4741	NA	NA	NA	75.331	64.7835	NA	NA	NA	-0.25915	0.0775334	NA	NA	NA	0.164034	-0.221742	NA	NA	NA	0.420278	-0.305336	NA	NA	NA	0.775112	NA	NA	NA	NA	0.863629	0.940265	NA	NA	NA	0.764633	0.999994	NA	NA	NA	0.345187	0.732883	NA
4930414N06Rik	ENSMUSG00000118204	273.618	275.036	NA	NA	NA	240.077	296.933	NA	NA	NA	256.175	284.686	NA	NA	NA	-0.0746252	-0.0426767	NA	NA	NA	-0.290931	0.0526462	NA	NA	NA	-0.22106	0.0972155	NA	NA	NA	0.894295	0.987865	NA	NA	NA	0.632706	0.988713	NA	NA	NA	0.824098	0.999994	NA	NA	NA	0.602785	0.717689	NA
4930417H01Rik	ENSMUSG00000087017	264.747	135.758	NA	NA	NA	223.547	141.289	NA	NA	NA	243.253	138.156	NA	NA	NA	-0.0295071	0.0548368	NA	NA	NA	-0.0944956	-0.0792906	NA	NA	NA	-0.0695513	-0.135342	NA	NA	NA	0.966105	0.987865	NA	NA	NA	0.897312	0.978327	NA	NA	NA	0.954516	0.999994	NA	NA	NA	0.841259	0.733755	NA
4930417O13Rik	ENSMUSG00000108129	NA	NA	24.4098	NA	31.0457	NA	10.4986	18.0324	NA	31.2508	NA	7.06711	20.7488	NA	31.1464	NA	NA	0.442086	NA	0.101767	NA	-2.8261	1.44205	NA	0.8716	NA	-2.8347	0.983815	NA	0.766644	NA	NA	0.771054	NA	0.999721	NA	NA	0.829557	NA	NA	NA	0.999994	0.997442	NA	0.99988	NA	NA	0.380317
4930417O22Rik	ENSMUSG00000071818	6.92398	NA	NA	NA	NA	3.18134	NA	NA	NA	NA	4.95966	NA	NA	NA	NA	0.225747	NA	NA	NA	NA	-0.16052	NA	NA	NA	NA	-0.393499	NA	NA	NA	NA	NA	NA	NA	NA	NA	NA	NA	NA	NA	NA	0.969602	NA	NA	NA	NA	0.829075	NA	NA
4930419G24Rik	ENSMUSG00000087625	273.49	301.481	NA	NA	NA	243.286	307.956	NA	NA	NA	257.782	304.195	NA	NA	NA	-0.0781614	-0.0152052	NA	NA	NA	-0.0307552	0.0176278	NA	NA	NA	0.0418485	0.0347911	NA	NA	NA	0.886333	0.996877	NA	NA	NA	0.968801	0.996265	NA	NA	NA	0.971975	0.999994	NA	NA	NA	0.580378	0.937168	NA
4930420G21Rik	ENSMUSG00000116885	NA	4.54997	NA	NA	NA	NA	NA	NA	NA	NA	NA	3.71587	NA	NA	NA	NA	-0.291642	NA	NA	NA	NA	NA	NA	NA	NA	NA	0.88804	NA	NA	NA	NA	NA	NA	NA	NA	NA	NA	NA	NA	NA	NA	0.999994	NA	NA	NA	NA	0.748387	NA
4930420N18Rik	ENSMUSG00000104199	4.47643	6.86109	NA	NA	NA	4.07732	5.74604	NA	NA	NA	4.27068	6.36163	NA	NA	NA	-1.60944	0.170004	NA	NA	NA	-0.76313	-0.408868	NA	NA	NA	0.832744	-0.560374	NA	NA	NA	NA	NA	NA	NA	NA	NA	NA	NA	NA	NA	NA	0.999994	NA	NA	NA	0.190451	0.820334	NA
4930422I22Rik	ENSMUSG00000112513	5.30287	NA	NA	NA	NA	3.2439	NA	NA	NA	NA	4.22413	NA	NA	NA	NA	-2.37567	NA	NA	NA	NA	-0.569216	NA	NA	NA	NA	1.81757	NA	NA	NA	NA	NA	NA	NA	NA	NA	NA	NA	NA	NA	NA	NA	NA	NA	NA	NA	0.0293286	NA	NA
4930422M22Rik	ENSMUSG00000100281	201.474	217.912	NA	NA	NA	204.934	240.166	NA	NA	NA	203.432	227.76	NA	NA	NA	0.226751	0.0208879	NA	NA	NA	-0.48896	-0.0985626	NA	NA	NA	-0.720314	-0.116292	NA	NA	NA	0.645729	0.995641	NA	NA	NA	0.333104	0.960111	NA	NA	NA	0.427431	0.999994	NA	NA	NA	0.197339	0.881588	NA
4930423D22Rik	ENSMUSG00000113303	12.761	11.3901	NA	NA	NA	6.81598	11.814	NA	NA	NA	9.64732	11.5727	NA	NA	NA	-0.0622763	0.0254793	NA	NA	NA	0.261338	-0.585262	NA	NA	NA	0.328339	-0.583552	NA	NA	NA	NA	NA	NA	NA	NA	NA	NA	NA	NA	NA	0.940425	0.999994	NA	NA	NA	0.91768	0.961097	NA
4930423K06Rik	ENSMUSG00000121083	304.42	285.12	19.7795	21.2618	14.4801	273.531	284.861	15.0764	21.2112	20.391	288.347	284.815	17.088	21.2102	17.295	-0.219983	0.0308273	-0.25603	0.0896684	0.0705833	0.225773	0.282012	-0.568832	-0.541084	-0.15788	0.442585	0.251079	-0.347113	-0.626918	-0.22417	0.562564	0.993191	0.914284	NA	0.999721	0.688805	0.636788	0.832946	0.901516	NA	0.591178	0.999994	0.997442	NA	0.99988	0.13444	0.832528	0.689446
4930425K24Rik	ENSMUSG00000113605	5.82539	NA	NA	NA	NA	NA	NA	NA	NA	NA	3.98017	NA	NA	NA	NA	0.96634	NA	NA	NA	NA	NA	NA	NA	NA	NA	-0.491319	NA	NA	NA	NA	NA	NA	NA	NA	NA	NA	NA	NA	NA	NA	NA	NA	NA	NA	NA	0.357425	NA	NA
4930425L21Rik	ENSMUSG00000107396	67.8228	33.5002	NA	10.0167	3.0702	64.186	45.5552	NA	12.9967	NA	65.9514	38.8684	NA	11.5406	1.78318	-0.175885	-0.0243784	NA	-0.579696	-3.34567	-0.0864809	0.354642	NA	-0.0848744	NA	0.0895521	0.380242	NA	0.496557	1.27441	0.863017	NA	NA	NA	NA	0.960835	NA	NA	0.997638	NA	0.974975	0.999994	NA	NA	0.99988	0.511395	0.943577	NA
4930425P05Rik	ENSMUSG00000115120	18.921	14.6458	NA	NA	NA	14.7613	15.171	NA	NA	NA	16.7456	14.8743	NA	NA	NA	0.68939	-0.0163823	NA	NA	NA	0.634276	0.932112	NA	NA	NA	-0.064714	0.945255	NA	NA	NA	NA	NA	NA	NA	NA	NA	NA	NA	NA	NA	0.986879	0.999994	NA	NA	NA	0.177833	0.97208	NA
4930426D05Rik	ENSMUSG00000043168	29.2489	22.4223	12.7624	4.29579	18.1178	41.5628	20.3634	10.3738	NA	6.13972	35.7376	21.4921	11.4249	5.18278	12.4397	0.174519	-0.412005	0.115351	-1.74876	-2.9027	-0.479429	-1.02468	0.855285	NA	-0.513123	-0.659459	-0.610269	0.731514	3.30563	2.37077	NA	NA	NA	NA	0.0982339	0.721153	NA	0.964899	NA	NA	0.769099	0.999994	0.997442	NA	0.99988	0.669401	0.35479	0.887355
4930426I24Rik	ENSMUSG00000097323	738.854	1114.31	12.1419	13.2198	13.1317	634.427	1171.07	11.9879	13.337	10.605	684.393	1138.95	12.1435	13.2637	11.9354	-0.172161	0.168896	0.557052	-0.580477	0.259099	0.0390539	0.302977	-0.050658	-0.569092	-0.43575	0.206474	0.135357	-0.620722	0.013101	-0.700508	0.56698	0.737498	NA	NA	0.999721	0.964291	0.30123	0.986955	0.926399	NA	0.831057	0.999994	0.997442	NA	0.99988	0.136667	0.107411	0.426269
4930426L09Rik	ENSMUSG00000026736	51.5309	31.3128	5.94031	8.27139	7.49587	45.2523	35.4439	6.25064	8.42214	7.29024	48.2658	33.1418	6.17371	8.34187	7.40182	0.0550407	0.00200173	0.605606	-0.338644	-0.938673	-0.050588	-0.114518	-0.831959	-0.854841	-0.237906	-0.111121	-0.106291	-1.38269	-0.511224	0.708535	0.971398	NA	NA	NA	0.999721	0.976616	NA	0.923957	0.941559	NA	0.970465	0.999994	0.997442	NA	0.99988	0.866915	0.995489	0.559614
4930428N03Rik	ENSMUSG00000089887	NA	4.64083	NA	NA	4.43309	5.8423	3.40923	NA	NA	NA	4.57075	4.08554	NA	NA	3.68811	NA	0.176292	NA	NA	-2.11537	0.0166695	1.5691	NA	NA	NA	-1.09996	1.38203	NA	NA	2.10678	NA	NA	NA	NA	NA	NA	NA	NA	NA	NA	NA	0.999994	NA	NA	0.99988	NA	0.852402	NA
4930429F24Rik	ENSMUSG00000086918	2691.93	2103.9	4.11064	NA	NA	2130.22	2191.8	6.04327	NA	4.94258	2398.43	2141.93	5.31288	NA	4.25968	-0.240862	0.0676701	0.946354	NA	NA	-0.101465	-0.0344193	0.622639	NA	0.335084	0.135022	-0.101317	-0.326455	NA	-0.139747	0.107253	0.946945	NA	NA	NA	0.760596	0.973282	0.964899	NA	NA	0.816645	0.999994	0.997442	NA	0.99988	0.00583267	0.377692	0.498037
4930429H19Rik	ENSMUSG00000108530	41.2625	41.3098	NA	NA	NA	53.0433	44.3253	NA	NA	NA	47.4648	42.6378	NA	NA	NA	-0.189286	-0.628609	NA	NA	NA	0.213071	-0.29082	NA	NA	NA	0.39888	0.340088	NA	NA	NA	NA	NA	NA	NA	NA	0.839316	NA	NA	NA	NA	0.82894	0.999994	NA	NA	NA	0.612205	0.0669608	NA
4930429P21Rik	ENSMUSG00000102144	16.4958	10.4352	NA	NA	NA	8.9545	11.394	NA	NA	NA	12.5435	10.8585	NA	NA	NA	-0.39493	-0.317445	NA	NA	NA	-0.410413	-0.292476	NA	NA	NA	-0.012602	0.0281314	NA	NA	NA	NA	NA	NA	NA	NA	NA	NA	NA	NA	NA	0.996693	0.999994	NA	NA	NA	0.470053	0.679887	NA
4930430E12Rik	ENSMUSG00000085295	NA	NA	NA	NA	NA	NA	2.6239	NA	NA	NA	NA	1.72499	NA	NA	NA	NA	NA	NA	NA	NA	NA	-3.05647	NA	NA	NA	NA	0.542419	NA	NA	NA	NA	NA	NA	NA	NA	NA	NA	NA	NA	NA	NA	0.999994	NA	NA	NA	NA	NA	NA
4930430J02Rik	ENSMUSG00000140807	5.97016	4.70953	NA	NA	NA	3.18135	NA	NA	NA	NA	4.50831	3.91277	NA	NA	NA	-0.990035	0.262123	NA	NA	NA	-1.12995	NA	NA	NA	NA	-0.146547	0.539283	NA	NA	NA	NA	NA	NA	NA	NA	NA	NA	NA	NA	NA	NA	0.999994	NA	NA	NA	0.276038	0.772731	NA
4930431P03Rik	ENSMUSG00000075042	NA	2.63121	NA	NA	2.29092	NA	NA	NA	NA	NA	NA	2.57696	NA	NA	2.14511	NA	-2.27797	NA	NA	-2.8039	NA	NA	NA	NA	NA	NA	4.18102	NA	NA	1.28408	NA	NA	NA	NA	NA	NA	NA	NA	NA	NA	NA	0.999994	NA	NA	0.99988	NA	0.110071	NA
4930431P19Rik	ENSMUSG00000109147	8.10344	10.8243	NA	NA	NA	5.39937	6.12273	NA	NA	NA	6.68852	8.71282	NA	NA	NA	0.426305	-0.499553	NA	NA	NA	-0.193938	-0.182583	NA	NA	NA	-0.622986	0.315226	NA	NA	NA	NA	NA	NA	NA	NA	NA	NA	NA	NA	NA	0.897182	0.999994	NA	NA	NA	0.588524	0.397064	NA
4930431P19Rik	ENSMUSG00000121788	179.855	170.169	19.4895	24.9541	30.9623	176.992	190.442	22.5738	39.2915	32.8041	178.449	179.162	21.5323	32.3196	31.853	-0.158929	-0.205429	0.516263	0.361571	0.171292	-0.0352981	-0.200048	0.49833	-0.183395	0.282409	0.118731	0.00658379	0.00837599	-0.543368	0.103716	0.8053	0.897431	0.758907	NA	0.999721	0.968605	0.91311	0.964899	0.979461	0.934229	0.920807	0.999994	0.999646	NA	0.99988	0.390682	0.25834	0.35919
4930431P22Rik	ENSMUSG00000115709	4.87274	4.40512	NA	NA	NA	7.37914	6.4209	NA	NA	NA	6.19312	5.30357	NA	NA	NA	-1.01558	1.5712	NA	NA	NA	-0.738856	-0.761008	NA	NA	NA	0.270743	-2.30986	NA	NA	NA	NA	NA	NA	NA	NA	NA	NA	NA	NA	NA	0.972296	0.999994	NA	NA	NA	0.302232	0.102401	NA
4930432B10Rik	ENSMUSG00000097007	132.595	124.085	5.5223	3.71912	5.11849	96.8849	129.243	4.78024	NA	5.53516	113.924	126.312	5.12245	3.72745	5.31728	0.128744	0.0848931	2.41631	-0.91425	1.11307	-0.320665	0.0581733	2.45581	NA	0.286837	-0.451287	-0.0276744	-0.026342	0.831856	-0.864726	0.864201	0.987865	NA	NA	NA	0.648418	0.988737	0.31443	NA	NA	0.627872	0.999994	0.999151	NA	0.99988	0.513816	0.661419	0.0380618
4930433J02Rik	ENSMUSG00000103478	NA	NA	NA	NA	NA	NA	2.1004	NA	NA	NA	NA	1.53953	NA	NA	NA	NA	NA	NA	NA	NA	NA	-4.57472	NA	NA	NA	NA	-0.866628	NA	NA	NA	NA	NA	NA	NA	NA	NA	NA	NA	NA	NA	NA	0.999994	NA	NA	NA	NA	NA	NA
4930434B07Rik	ENSMUSG00000100850	NA	8.2528	NA	NA	NA	NA	5.61924	NA	NA	NA	NA	7.07529	NA	NA	NA	NA	-0.284565	NA	NA	NA	NA	-2.62893	NA	NA	NA	NA	-2.32352	NA	NA	NA	NA	NA	NA	NA	NA	NA	NA	NA	NA	NA	NA	0.999994	NA	NA	NA	NA	0.711297	NA
4930434F21Rik	ENSMUSG00000111655	NA	NA	NA	NA	NA	4.29922	NA	NA	NA	NA	3.96073	NA	NA	NA	NA	NA	NA	NA	NA	NA	-0.641218	NA	NA	NA	NA	-2.37178	NA	NA	NA	NA	NA	NA	NA	NA	NA	NA	NA	NA	NA	NA	NA	NA	NA	NA	NA	NA	NA	NA
4930434J08Rik	ENSMUSG00000120343	337.946	227.912	20.3736	25.0518	12.0202	300.193	264.394	12.2276	17.7126	11.5952	318.303	244.119	15.61	21.2462	11.8258	-0.194625	0.00576216	0.508663	0.430305	-0.280118	0.0465889	-0.0201877	-0.400312	-0.369513	-0.185146	0.23528	-0.0243124	-0.898844	-0.800913	0.0893364	0.555786	0.998384	0.75979	NA	0.999721	0.945986	0.995186	0.964899	0.952989	NA	0.706649	0.999994	0.997442	NA	0.99988	0.129368	0.969661	0.361003
4930439D14Rik	ENSMUSG00000101905	18.0979	18.493	7.24854	5.31867	7.22015	16.3556	22.9082	8.50693	6.28326	10.9943	17.1956	20.4637	8.06109	5.81	9.01451	-0.426973	0.0367698	0.127876	-0.366903	0.230273	-0.279304	-0.177477	0.101492	-0.10544	0.368341	0.140364	-0.212647	-0.102454	0.259815	0.118117	NA	NA	NA	NA	0.999721	NA	NA	0.97426	NA	NA	0.976609	0.999994	0.997442	NA	0.99988	0.453154	0.936035	0.882337
4930442G10Rik	ENSMUSG00000113974	6.04591	5.7941	3.30289	NA	NA	NA	5.16132	3.37275	NA	NA	3.61999	5.50757	3.37356	NA	NA	2.3791	0.952637	0.814036	NA	NA	NA	-0.370817	1.11628	NA	NA	-3.29053	-1.32286	0.394636	NA	NA	NA	NA	NA	NA	NA	NA	NA	0.955038	NA	NA	NA	0.999994	0.997442	NA	NA	0.0269919	0.327259	0.554765
4930442G15Rik	ENSMUSG00000111629	NA	4.09423	NA	NA	NA	5.55424	5.24793	NA	NA	NA	4.68211	4.60884	NA	NA	NA	NA	-0.261205	NA	NA	NA	1.14269	-0.367142	NA	NA	NA	1.01533	-0.105631	NA	NA	NA	NA	NA	NA	NA	NA	NA	NA	NA	NA	NA	NA	0.999994	NA	NA	NA	NA	0.822262	NA
4930442H23Rik	ENSMUSG00000053603	149.451	115.095	NA	NA	NA	142.947	147.235	NA	NA	NA	146.112	129.414	NA	NA	NA	-0.256753	0.078661	NA	NA	NA	0.0199124	-0.0647181	NA	NA	NA	0.274054	-0.142332	NA	NA	NA	0.607018	0.987865	NA	NA	NA	0.982775	0.978091	NA	NA	NA	0.788041	0.999994	NA	NA	NA	0.163931	0.661489	NA
4930443O20Rik	ENSMUSG00000086969	5.789	6.50995	NA	NA	NA	3.45166	4.26364	NA	NA	NA	4.56631	5.49865	NA	NA	NA	-0.367103	-0.78348	NA	NA	NA	-0.96133	0.60135	NA	NA	NA	-0.587437	1.39004	NA	NA	NA	NA	NA	NA	NA	NA	NA	NA	NA	NA	NA	NA	0.999994	NA	NA	NA	0.696049	0.330731	NA
4930444A19Rik	ENSMUSG00000101674	46.0953	52.5221	NA	NA	NA	46.4498	43.0632	NA	NA	NA	46.3064	48.2607	NA	NA	NA	0.539287	-0.10471	NA	NA	NA	0.0577728	-0.0958341	NA	NA	NA	-0.487879	0.00370405	NA	NA	NA	NA	NA	NA	NA	NA	0.968605	NA	NA	NA	NA	0.757993	0.999994	NA	NA	NA	0.107597	0.693859	NA
4930444F02Rik	ENSMUSG00000110737	14.1037	10.3203	NA	NA	NA	11.5904	5.43335	NA	NA	NA	12.7936	8.1256	NA	NA	NA	0.126249	-0.103516	NA	NA	NA	-0.617662	-0.317265	NA	NA	NA	-0.755738	-0.223149	NA	NA	NA	NA	NA	NA	NA	NA	NA	NA	NA	NA	NA	0.816853	0.999994	NA	NA	NA	0.824964	0.867901	NA
4930444M15Rik	ENSMUSG00000120444	3.84433	3.60812	NA	NA	NA	NA	NA	NA	NA	NA	3.93169	2.8287	NA	NA	NA	0.707559	-1.7592	NA	NA	NA	NA	NA	NA	NA	NA	-1.30335	2.34015	NA	NA	NA	NA	NA	NA	NA	NA	NA	NA	NA	NA	NA	NA	0.999994	NA	NA	NA	0.543497	0.184353	NA
4930444P10Rik	ENSMUSG00000067795	10.3493	18.6895	5.46968	6.79163	4.80305	5.75695	14.6788	7.5318	8.57286	NA	7.94321	16.8879	6.76179	7.70089	5.04476	-0.797824	-0.651831	0.691472	-0.480211	-0.644002	-0.510558	0.383516	-0.637607	0.0608855	NA	0.291174	1.029	-1.28935	0.545583	0.619904	NA	NA	NA	NA	NA	NA	NA	0.964899	0.998442	NA	0.95458	0.999994	0.997442	NA	0.99988	0.242492	0.223308	0.499068
4930445E18Rik	ENSMUSG00000115355	NA	3.54848	NA	NA	NA	NA	NA	NA	NA	NA	NA	3.00439	NA	NA	NA	NA	-1.1269	NA	NA	NA	NA	NA	NA	NA	NA	NA	0.983287	NA	NA	NA	NA	NA	NA	NA	NA	NA	NA	NA	NA	NA	NA	0.999994	NA	NA	NA	NA	0.371702	NA
4930445N08Rik	ENSMUSG00000087205	3.76485	NA	NA	NA	NA	NA	NA	NA	NA	NA	2.74261	NA	NA	NA	NA	0.905723	NA	NA	NA	NA	NA	NA	NA	NA	NA	-0.543191	NA	NA	NA	NA	NA	NA	NA	NA	NA	NA	NA	NA	NA	NA	NA	NA	NA	NA	NA	0.434249	NA	NA
4930447C04Rik	ENSMUSG00000021098	762.392	359.384	181.274	98.6602	116.139	670.855	366.188	160.775	75.4735	149.187	714.836	362.234	170.229	86.5994	131.889	-0.043063	-0.104589	-0.196382	-0.663721	-0.403107	-0.139319	0.236498	-0.482841	-0.447176	-0.295255	-0.0988866	0.342545	-0.285926	0.217841	0.10373	0.933152	0.974938	0.766293	0.206467	0.999721	0.958989	0.776377	0.599058	0.799245	0.850041	0.979306	0.999994	0.997442	NA	0.99988	0.721861	0.516397	0.370718
4930447F24Rik	ENSMUSG00000102224	26.6166	12.1116	NA	3.83619	NA	22.307	19.2358	NA	NA	NA	24.3697	15.2998	NA	2.62246	NA	-0.24483	-1.02856	NA	-0.373405	NA	-0.43611	-0.270786	NA	NA	NA	-0.204928	0.760053	NA	0.296418	NA	NA	NA	NA	NA	NA	NA	NA	NA	NA	NA	0.942824	0.999994	NA	NA	NA	0.552832	0.0541021	NA
4930447K03Rik	ENSMUSG00000113591	16.4959	18.1363	4.90904	4.1249	4.70074	19.7542	21.4373	3.39279	NA	4.673	18.2114	19.6016	4.02611	3.41918	4.69092	-1.12242	-0.239532	-2.02839	0.878553	-2.67114	0.0256158	0.45611	-0.691304	NA	0.148153	1.14272	0.70054	1.41921	-1.21616	2.83011	NA	NA	NA	NA	NA	NA	NA	0.964899	NA	NA	0.685254	0.999994	0.997442	NA	0.99988	0.0714124	0.648525	0.101836
4930447M23Rik	ENSMUSG00000087674	718.156	419.546	203.57	130.957	175.632	670.374	484.971	138.312	122.203	193.178	693.479	448.553	165.649	126.28	184.009	0.0932845	0.135917	0.0435548	0.780894	-0.0187197	-0.0532057	0.11495	0.102109	0.230908	0.509441	-0.151134	-0.0195189	0.0562183	-0.549581	0.522798	0.788081	0.920826	0.955269	0.309843	0.999721	0.924044	0.934984	0.964899	0.933724	0.177831	0.81928	0.999994	0.997442	NA	0.99988	0.365001	0.306942	0.8122
4930447N08Rik	ENSMUSG00000106583	63.265	47.9105	NA	NA	NA	55.5847	46.988	3.96463	3.35787	NA	59.2713	47.4737	2.71817	3.07911	NA	-0.107205	-0.511389	NA	NA	NA	-0.126505	0.0402069	-2.26404	2.91366	NA	-0.0203617	0.55256	-2.03866	3.40733	NA	0.92925	NA	NA	NA	NA	0.922079	NA	0.701917	NA	NA	0.99276	0.999994	0.997442	NA	NA	0.707772	0.0831921	NA
4930448C13Rik	ENSMUSG00000113644	NA	3.56457	NA	NA	NA	NA	NA	NA	NA	NA	NA	2.63411	NA	NA	NA	NA	-0.886517	NA	NA	NA	NA	NA	NA	NA	NA	NA	-1.17363	NA	NA	NA	NA	NA	NA	NA	NA	NA	NA	NA	NA	NA	NA	0.999994	NA	NA	NA	NA	0.423247	NA
4930448E22Rik	ENSMUSG00000097463	12.0076	9.59685	NA	NA	NA	16.1633	11.0192	NA	3.89026	NA	14.1992	10.2337	NA	3.46924	NA	0.35643	-0.847666	NA	NA	NA	-0.455573	-0.658088	NA	-1.89403	NA	-0.814806	0.183284	NA	-2.8844	NA	NA	NA	NA	NA	NA	NA	NA	NA	NA	NA	0.79263	0.999994	NA	NA	NA	0.566133	0.17153	NA
4930449E01Rik	ENSMUSG00000022116	NA	2.73887	NA	NA	NA	NA	3.92365	NA	NA	NA	NA	3.26781	NA	NA	NA	NA	0.853074	NA	NA	NA	NA	-1.26118	NA	NA	NA	NA	-2.1146	NA	NA	NA	NA	NA	NA	NA	NA	NA	NA	NA	NA	NA	NA	0.999994	NA	NA	NA	NA	0.540891	NA
4930451E10Rik	ENSMUSG00000069223	87.357	101.309	NA	NA	NA	68.0091	109.512	NA	NA	NA	77.2406	104.923	NA	NA	NA	-0.0547131	-0.0694334	NA	NA	NA	-0.122873	0.126988	NA	NA	NA	-0.0722669	0.195823	NA	NA	NA	0.961652	0.987865	NA	NA	NA	0.923849	0.960968	NA	NA	NA	0.974962	0.999994	NA	NA	NA	0.822387	0.736963	NA
4930452G13Rik	ENSMUSG00000115422	887.871	1501.58	20.239	14.3693	21.0896	712.979	1781.17	16.097	11.7653	25.3829	796.479	1625.54	17.8929	13.0075	23.1337	-0.295373	0.0679004	-0.409067	0.262263	-0.401938	-0.134886	0.578597	0.397049	-0.0900499	-0.130609	0.155344	0.511602	0.764287	-0.347382	0.269804	0.28214	0.98293	0.813837	NA	0.999721	0.879763	0.0978887	0.964899	0.997638	NA	0.920807	0.999994	0.997442	NA	0.99988	0.0302007	0.599883	0.448391
4930452N14Rik	ENSMUSG00000099933	5.10214	NA	NA	NA	NA	NA	NA	3.08124	NA	NA	3.72822	NA	2.52814	NA	NA	-2.09861	NA	NA	NA	NA	NA	NA	1.79168	NA	NA	0.718971	NA	1.61533	NA	NA	NA	NA	NA	NA	NA	NA	NA	0.799406	NA	NA	NA	NA	0.997442	NA	NA	0.0615857	NA	NA
4930453N24Rik	ENSMUSG00000059920	905.61	884.653	353.06	263.448	248.363	803.64	934.031	264.756	232.245	270.754	852.527	906.18	302.338	247.098	259.097	0.0928091	0.0674163	0.0644285	-0.356309	0.172817	0.120371	0.135623	0.215235	-0.129707	-0.111978	0.0233069	0.0687	0.149761	0.227086	-0.292921	0.784644	0.972141	0.907849	0.471627	0.999721	0.757779	0.856199	0.853576	0.949867	0.9171	0.979461	0.999994	0.997442	0.69909	0.99988	0.359732	0.483943	0.667861
4930455B14Rik	ENSMUSG00000097898	NA	NA	NA	NA	NA	3.3702	NA	NA	NA	NA	2.31706	NA	NA	NA	NA	NA	NA	NA	NA	NA	2.13836	NA	NA	NA	NA	1.71829	NA	NA	NA	NA	NA	NA	NA	NA	NA	NA	NA	NA	NA	NA	NA	NA	NA	NA	NA	NA	NA	NA
4930455C13Rik	ENSMUSG00000112654	543.771	456.423	NA	2.69439	NA	446.125	487.089	NA	NA	NA	492.783	469.84	NA	3.23109	NA	-0.163164	0.0334131	NA	-1.57607	NA	0.0192286	0.0571971	NA	NA	NA	0.177906	0.0252224	NA	0.894469	NA	0.573835	0.987865	NA	NA	NA	0.976712	0.970784	NA	NA	NA	0.79263	0.999994	NA	NA	NA	0.140661	0.751864	NA
4930455G09Rik	ENSMUSG00000085761	10.5118	15.8824	NA	NA	NA	12.0427	8.15977	NA	NA	NA	11.3212	12.4158	NA	NA	NA	-1.02679	0.0455097	NA	NA	NA	-0.651545	-0.700213	NA	NA	NA	0.365116	-0.744962	NA	NA	NA	NA	NA	NA	NA	NA	NA	NA	NA	NA	NA	0.925775	0.999994	NA	NA	NA	0.127256	0.935965	NA
4930455H04Rik	ENSMUSG00000080907	42.2416	57.2986	NA	NA	NA	42.0505	60.0978	NA	NA	NA	42.1633	58.5099	NA	NA	NA	-0.0849545	0.288377	NA	NA	NA	0.22412	0.453637	NA	NA	NA	0.310105	0.165287	NA	NA	NA	NA	NA	NA	NA	NA	0.887118	NA	NA	NA	NA	0.893616	0.999994	NA	NA	NA	0.802853	0.275037	NA
4930455M05Rik	ENSMUSG00000114787	29.5288	15.6815	11.9207	NA	4.75468	30.9188	13.667	5.4379	NA	5.54052	30.2822	14.7769	8.09141	NA	5.13106	-0.126333	-0.426304	0.605403	NA	-1.14713	-0.807702	-0.276681	1.24177	NA	-1.18378	-0.683916	0.153199	0.591696	NA	-0.0367729	NA	NA	NA	NA	NA	NA	NA	0.774555	NA	NA	0.801265	0.999994	0.997442	NA	0.99988	0.757112	0.376045	0.391648
4930456G14Rik	ENSMUSG00000102985	24.9173	21.061	7.61897	7.57446	7.45297	25.8575	23.9985	8.95837	5.79359	9.91791	25.4289	22.3662	8.48835	6.64805	8.6254	-0.23453	0.185188	-0.298804	-0.497175	0.20855	-0.475378	-0.351739	-0.0243611	0.246449	0.402194	-0.245837	-0.53567	0.167271	0.743186	0.165148	NA	NA	NA	NA	0.999721	NA	NA	0.994058	NA	NA	0.940629	0.999994	0.997442	NA	0.99988	0.605658	0.661186	0.731794
4930458D05Rik	ENSMUSG00000087611	106.356	65.3495	27.5931	10.3283	27.4264	96.9366	62.3949	28.0125	12.3615	33.3233	101.474	64.0076	28.0575	11.3675	30.2397	-0.117788	-0.334131	0.655747	-0.982369	0.548245	-0.20732	-0.79056	0.236335	0.74747	-0.122531	-0.0917464	-0.451804	-0.400589	1.73163	-0.675483	0.887446	NA	0.547587	NA	0.999721	0.785284	0.433512	0.964899	0.858208	0.980122	0.949008	0.999994	0.997442	NA	0.99988	0.583022	0.191453	0.155577
4930461C15Rik	ENSMUSG00000086827	5.77002	4.2489	NA	NA	NA	4.98684	NA	NA	NA	NA	5.36424	3.7404	NA	NA	NA	0.915834	-0.0662483	NA	NA	NA	-2.69968	NA	NA	NA	NA	-3.61141	0.297419	NA	NA	NA	NA	NA	NA	NA	NA	NA	NA	NA	NA	NA	0.468076	0.999994	NA	NA	NA	0.334062	0.947054	NA
4930461G14Rik	ENSMUSG00000097651	4.86679	8.41639	NA	NA	NA	NA	12.2861	NA	NA	NA	4.05674	10.1458	NA	NA	NA	-0.417086	0.24501	NA	NA	NA	NA	-0.180603	NA	NA	NA	-0.207226	-0.414032	NA	NA	NA	NA	NA	NA	NA	NA	NA	NA	NA	NA	NA	NA	0.999994	NA	NA	NA	0.673858	0.721658	NA
4930465M20Rik	ENSMUSG00000085641	NA	NA	NA	NA	NA	NA	NA	6.44713	NA	NA	NA	NA	6.21948	NA	NA	NA	NA	NA	NA	NA	NA	NA	1.47387	NA	NA	NA	NA	1.76761	NA	NA	NA	NA	NA	NA	NA	NA	NA	0.783751	NA	NA	NA	NA	0.997442	NA	NA	NA	NA	NA
4930466K18Rik	ENSMUSG00000112332	87.384	95.0409	32.0314	26.6263	23.3331	70.4705	91.8303	29.1985	18.4693	28.7577	78.5472	93.5328	30.5669	22.3937	25.915	5.99043e-05	0.0622677	0.308905	-0.225224	-0.252239	0.0793824	0.117751	0.0119579	0.0125843	-0.0950393	0.0743083	0.0548497	-0.301611	0.244375	0.149407	0.99987	0.989648	0.83319	NA	0.999721	0.958616	0.969237	0.994451	0.998442	NA	0.977676	0.999994	0.997442	NA	0.99988	0.999822	0.777235	0.486747
4930467K11Rik	ENSMUSG00000097370	14.7019	13.9861	NA	NA	NA	13.2256	17.7976	NA	NA	NA	13.9336	15.6835	NA	NA	NA	-0.397649	0.140451	NA	NA	NA	0.375461	-0.541568	NA	NA	NA	0.767633	-0.674185	NA	NA	NA	NA	NA	NA	NA	NA	NA	NA	NA	NA	NA	0.769475	0.999994	NA	NA	NA	0.470444	0.776656	NA
4930469K13Rik	ENSMUSG00000085684	NA	4.49849	NA	NA	NA	NA	4.01112	NA	NA	NA	NA	4.27641	NA	NA	NA	NA	0.795695	NA	NA	NA	NA	-1.41493	NA	NA	NA	NA	-2.14829	NA	NA	NA	NA	NA	NA	NA	NA	NA	NA	NA	NA	NA	NA	0.999994	NA	NA	NA	NA	0.357044	NA
4930470G03Rik	ENSMUSG00000085788	1340.64	1133.54	NA	NA	NA	1194.45	1195.55	NA	NA	5.05168	1264.67	1160.62	NA	NA	4.19657	0.141061	0.104263	NA	NA	NA	-0.0935771	0.0826839	NA	NA	2.50172	-0.238958	-0.01932	NA	NA	1.71929	0.47747	0.790568	NA	NA	NA	0.827228	0.930972	NA	NA	NA	0.645598	0.999994	NA	NA	0.99988	0.0902447	0.138041	NA
4930470H14Rik	ENSMUSG00000116975	5.26564	NA	NA	NA	NA	NA	NA	NA	NA	NA	4.94628	NA	NA	NA	NA	-1.11	NA	NA	NA	NA	NA	NA	NA	NA	NA	0.693802	NA	NA	NA	NA	NA	NA	NA	NA	NA	NA	NA	NA	NA	NA	0.897182	NA	NA	NA	NA	0.237951	NA	NA
4930470P17Rik	ENSMUSG00000043583	18.3755	12.0237	NA	NA	NA	14.5208	9.36949	NA	NA	NA	16.3622	10.8292	NA	NA	NA	-0.203048	-0.531158	NA	NA	NA	-0.720639	-1.22777	NA	NA	NA	-0.513255	-0.701052	NA	NA	NA	NA	NA	NA	NA	NA	NA	NA	NA	NA	NA	0.881409	0.999994	NA	NA	NA	0.698084	0.402909	NA
4930471C04Rik	ENSMUSG00000091686	11.5594	10.9071	NA	5.29546	NA	10.4986	14.7552	NA	NA	NA	11.0115	12.6285	NA	4.62071	NA	-0.401354	-0.281349	NA	-1.12952	NA	-1.18661	0.266104	NA	NA	NA	-0.780077	0.544085	NA	1.03915	NA	NA	NA	NA	NA	NA	NA	NA	NA	NA	NA	0.824098	0.999994	NA	NA	NA	0.543888	0.611193	NA
4930471L23Rik	ENSMUSG00000117137	72.9314	72.8777	NA	NA	NA	59.0673	80.9273	NA	NA	NA	65.6947	76.4315	NA	NA	NA	0.216861	0.143966	NA	NA	NA	0.0497671	-0.00150262	NA	NA	NA	-0.17121	-0.143395	NA	NA	NA	0.809407	0.976455	NA	NA	NA	0.974475	0.999051	NA	NA	NA	0.927618	0.999994	NA	NA	NA	0.397323	0.529441	NA
4930471M09Rik	ENSMUSG00000121651	19.7919	21.1411	NA	NA	NA	14.7543	19.5957	NA	NA	NA	17.1561	20.4423	NA	NA	NA	-0.0674707	-0.164792	NA	NA	NA	0.7164	-0.461583	NA	NA	NA	0.774232	-0.295707	NA	NA	NA	NA	NA	NA	NA	NA	NA	NA	NA	NA	NA	0.796538	0.999994	NA	NA	NA	0.889811	0.767672	NA
4930473A02Rik	ENSMUSG00000060029	1523.74	2145.61	NA	8.54674	NA	1435.02	2341.51	NA	3.98041	3.26597	1477.94	2231.91	NA	6.18076	2.74661	0.0282927	0.0467746	NA	0.29081	NA	0.0722707	0.137274	NA	0.996515	0.9276	0.0397031	0.0912156	NA	0.702185	2.55931	0.929245	0.972141	NA	NA	NA	0.835037	0.754539	NA	NA	NA	0.938803	0.999994	NA	NA	0.99988	0.707497	0.494258	NA
4930473H19Rik	ENSMUSG00000113087	178.824	144.499	NA	NA	NA	165.112	173.46	NA	NA	NA	171.711	157.382	NA	NA	NA	0.00492018	-0.137183	NA	NA	NA	0.129754	0.274218	NA	NA	NA	0.120909	0.415304	NA	NA	NA	0.995703	0.950006	NA	NA	NA	0.846066	0.780501	NA	NA	NA	0.906085	0.999994	NA	NA	NA	0.977196	0.386904	NA
4930474H06Rik	ENSMUSG00000087109	165.508	145.557	NA	NA	NA	125.014	148.016	NA	NA	NA	144.319	146.529	NA	NA	NA	-0.325745	0.0845535	NA	NA	NA	0.029504	0.390475	NA	NA	NA	0.353205	0.306579	NA	NA	NA	0.418686	0.987865	NA	NA	NA	0.983997	0.761801	NA	NA	NA	0.836813	0.999994	NA	NA	NA	0.0657145	0.721027	NA
4930474M22Rik	ENSMUSG00000117328	NA	7.50745	NA	NA	NA	NA	13.4501	NA	NA	NA	NA	10.1646	NA	NA	NA	NA	0.318698	NA	NA	NA	NA	0.719536	NA	NA	NA	NA	0.403528	NA	NA	NA	NA	NA	NA	NA	NA	NA	NA	NA	NA	NA	NA	0.999994	NA	NA	NA	NA	0.675967	NA
4930474N09Rik	ENSMUSG00000113210	2.82311	NA	NA	4.3681	NA	NA	3.15606	NA	NA	NA	2.79489	3.34351	NA	2.72904	NA	2.94309	NA	NA	0.224237	NA	NA	1.69013	NA	NA	NA	-4.06806	1.66429	NA	0.757338	NA	NA	NA	NA	NA	NA	NA	NA	NA	NA	NA	NA	0.999994	NA	NA	NA	0.0605111	NA	NA
4930477G07Rik	ENSMUSG00000113268	NA	4.95524	NA	NA	4.07197	NA	NA	3.79962	NA	NA	NA	3.8053	3.94852	NA	3.16077	NA	-0.401852	NA	NA	-0.0242259	NA	NA	0.839572	NA	NA	NA	1.74878	0.232362	NA	0.0615349	NA	NA	NA	NA	NA	NA	NA	0.964899	NA	NA	NA	0.999994	0.997442	NA	0.99988	NA	0.643293	NA
4930477O15Rik	ENSMUSG00000104999	8.59612	6.84222	NA	NA	NA	10.5069	6.67676	NA	NA	NA	9.60527	6.76539	NA	NA	NA	0.0313055	-0.0920619	NA	NA	NA	-0.470174	1.7282	NA	NA	NA	-0.500176	1.82389	NA	NA	NA	NA	NA	NA	NA	NA	NA	NA	NA	NA	NA	0.92001	0.999994	NA	NA	NA	0.966862	0.915188	NA
4930478K11Rik	ENSMUSG00000097847	41.3638	13.7404	NA	NA	NA	37.5528	18.4993	NA	NA	NA	39.3861	15.8645	NA	NA	NA	0.327433	-0.440136	NA	NA	NA	-0.422416	0.200076	NA	NA	NA	-0.750729	0.640757	NA	NA	NA	NA	NA	NA	NA	NA	NA	NA	NA	NA	NA	0.686049	0.999994	NA	NA	NA	0.382128	0.404584	NA
4930479D17Rik	ENSMUSG00000085238	88.63	52.9725	24.1793	20.5838	18.2218	77.3336	60.9654	11.282	17.9935	26.2751	82.7421	56.5162	16.5731	19.2225	22.0527	0.232574	-0.0106378	-0.200692	-0.479735	-0.937628	0.31739	-0.265044	0.673744	0.347002	-0.0629705	0.0787995	-0.253355	0.881481	0.826415	0.876978	0.783162	NA	0.910617	NA	0.990196	0.698266	NA	0.964899	0.960491	NA	0.969602	0.999994	0.997442	NA	0.99988	0.357055	0.968876	0.677222
4930480K15Rik	ENSMUSG00000090160	9.46767	5.10038	NA	NA	NA	7.37674	3.87356	NA	NA	NA	8.37861	4.547	NA	NA	NA	0.191824	-0.757017	NA	NA	NA	-1.06075	1.33991	NA	NA	NA	-1.25058	2.06646	NA	NA	NA	NA	NA	NA	NA	NA	NA	NA	NA	NA	NA	0.771463	0.999994	NA	NA	NA	0.802557	0.339762	NA
4930481A15Rik	ENSMUSG00000086938	207.833	228.371	36.9318	27.9269	33.4236	191.537	233.399	24.9163	30.1906	38.1976	199.38	230.496	29.9295	29.0631	35.7043	0.0415521	-0.198834	0.180503	0.182278	-0.0429416	0.224207	-0.0195357	-0.324701	0.197619	0.135691	0.180117	0.178789	-0.505991	0.0161814	0.175232	0.955191	0.832032	0.900454	NA	0.999721	0.711156	0.995672	0.964899	0.981894	0.971754	0.85994	0.999994	0.997442	NA	0.99988	0.80237	0.169588	0.646844
4930481B07Rik	ENSMUSG00000085956	70.824	76.4802	14.2202	10.5083	12.0898	60.4949	75.1951	9.34265	15.5157	8.97731	65.44	75.8484	11.3767	13.0757	10.6167	-0.0750754	0.0307871	-0.602514	0.603562	1.0519	-0.263269	-0.0632863	0.135271	0.035043	0.19093	-0.196104	-0.0913188	0.712049	-0.567802	-0.88163	0.950561	0.995641	NA	NA	0.995078	0.779625	0.991874	0.966717	0.998442	NA	0.897726	0.999994	0.997442	NA	0.99988	0.77649	0.887621	0.365522
4930483J18Rik	ENSMUSG00000047938	104.049	78.7114	NA	NA	NA	85.9834	86.0978	NA	NA	NA	94.6221	81.9681	NA	NA	NA	-0.198586	0.0828444	NA	NA	NA	-0.26061	-0.213217	NA	NA	NA	-0.0667533	-0.294351	NA	NA	NA	0.825129	0.987865	NA	NA	NA	0.765282	0.922919	NA	NA	NA	0.977258	0.999994	NA	NA	NA	0.43138	0.702455	NA
4930483P17Rik	ENSMUSG00000116772	83.9545	31.845	NA	NA	7.78254	76.5299	41.7982	NA	NA	NA	80.1127	36.2891	NA	NA	6.01875	-0.286133	-0.0597793	NA	NA	3.13388	-0.688348	0.0591487	NA	NA	NA	-0.404439	0.123688	NA	NA	-3.2493	0.70764	NA	NA	NA	0.556572	0.307547	NA	NA	NA	NA	0.757972	0.999994	NA	NA	0.99988	0.253972	0.866652	NA
4930484H19Rik	ENSMUSG00000112832	9.30742	5.2123	NA	NA	NA	5.236	6.69395	NA	NA	NA	7.17583	5.87701	NA	NA	NA	-0.17019	0.283736	NA	NA	NA	-1.47163	-0.887475	NA	NA	NA	-1.31748	-1.16625	NA	NA	NA	NA	NA	NA	NA	NA	NA	NA	NA	NA	NA	0.731945	0.999994	NA	NA	NA	0.805493	0.767153	NA
4930486I03Rik	ENSMUSG00000089914	9.42315	NA	NA	NA	NA	7.46476	NA	NA	NA	NA	8.39966	NA	NA	NA	NA	-0.439054	NA	NA	NA	NA	-0.0805203	NA	NA	NA	NA	0.359887	NA	NA	NA	NA	NA	NA	NA	NA	NA	NA	NA	NA	NA	NA	0.949739	NA	NA	NA	NA	0.557972	NA	NA
4930486L24Rik	ENSMUSG00000050345	7.97034	6.36212	NA	NA	NA	8.06557	6.81656	NA	NA	NA	8.02692	6.56129	NA	NA	NA	0.424913	-0.552044	NA	NA	NA	-1.39138	0.719424	NA	NA	NA	-1.82198	1.27691	NA	NA	NA	NA	NA	NA	NA	NA	NA	NA	NA	NA	NA	0.656066	0.999994	NA	NA	NA	0.590771	0.590748	NA
4930487D11Rik	ENSMUSG00000106932	NA	10.9749	NA	NA	NA	4.18411	10.866	NA	NA	NA	3.27615	10.9201	NA	NA	NA	NA	0.108125	NA	NA	NA	0.435603	0.107932	NA	NA	NA	-0.411143	0.00369314	NA	NA	NA	NA	NA	NA	NA	NA	NA	NA	NA	NA	NA	NA	0.999994	NA	NA	NA	NA	0.863527	NA
4930488L21Rik	ENSMUSG00000097520	3618	3012.5	59.8299	29.0056	35.3149	3221.51	3372.35	33.9959	25.5648	46.2859	3411.72	3171.89	44.6788	27.2118	40.5379	-0.132658	0.0724521	-0.595044	0.35451	-0.355586	-0.00848227	-0.128399	0.867215	-0.292612	0.0650551	0.119887	-0.199554	1.42982	-0.648487	0.404351	0.342166	0.958533	0.385085	NA	0.999721	0.984024	0.819349	0.964899	0.962596	0.989023	0.777538	0.999994	0.997442	NA	0.99988	0.043567	0.416106	0.0746859
4930500A05Rik	ENSMUSG00000117391	26.4155	25.811	NA	NA	NA	20.3002	23.614	NA	NA	NA	23.2217	24.8182	NA	NA	NA	0.0674979	0.0561068	NA	NA	NA	-0.437732	0.253959	NA	NA	NA	-0.508205	0.205131	NA	NA	NA	NA	NA	NA	NA	NA	NA	NA	NA	NA	NA	0.867458	0.999994	NA	NA	NA	0.889241	0.881602	NA
4930500F10Rik	ENSMUSG00000097592	57.9519	60.8953	51.5595	15.6089	39.0409	58.2623	76.2117	36.2162	16.9568	56.4018	58.1477	67.7212	42.7151	16.2863	47.2979	-0.02009	-0.187661	0.49259	0.96293	0.684422	-0.150586	-0.431765	0.415977	0.603446	0.122677	-0.13434	-0.23626	-0.0683403	-0.35584	-0.572548	0.989874	NA	0.621633	NA	0.955039	0.890863	0.833618	0.964899	0.887654	0.967644	0.946054	0.999994	0.998907	NA	0.99988	0.947573	0.465124	0.206813
4930500G05Rik	ENSMUSG00000120303	NA	NA	NA	NA	NA	3.61908	3.59635	NA	NA	NA	3.73753	2.95456	NA	NA	NA	NA	NA	NA	NA	NA	0.459658	-0.392793	NA	NA	NA	0.951823	-1.07268	NA	NA	NA	NA	NA	NA	NA	NA	NA	NA	NA	NA	NA	NA	0.999994	NA	NA	NA	NA	NA	NA
4930500L23Rik	ENSMUSG00000106056	2.6112	7.35705	NA	NA	NA	NA	11.1364	NA	NA	NA	1.75594	9.04464	NA	NA	NA	-1.09306	-1.29871	NA	NA	NA	NA	1.84076	NA	NA	NA	0.105972	3.14647	NA	NA	NA	NA	NA	NA	NA	NA	NA	NA	NA	NA	NA	NA	0.755037	NA	NA	NA	0.467994	0.0982218	NA
4930500M09Rik	ENSMUSG00000044306	513.642	397.194	NA	NA	NA	400.681	370.865	NA	NA	NA	454.596	385.156	NA	NA	NA	-0.41723	0.148413	NA	NA	NA	0.00431392	-0.0448725	NA	NA	NA	0.417835	-0.192671	NA	NA	NA	0.0116344	0.859359	NA	NA	NA	0.993831	0.979036	NA	NA	NA	0.509001	0.999994	NA	NA	NA	0.000226734	0.198825	NA
4930502E09Rik	ENSMUSG00000086799	747.673	670.892	NA	NA	NA	686.301	736.412	NA	NA	NA	715.881	699.776	NA	NA	NA	0.0240025	0.157711	NA	NA	NA	-0.0315888	-0.0400503	NA	NA	NA	-0.0589636	-0.19856	NA	NA	NA	0.957003	0.651025	NA	NA	NA	0.958413	0.977491	NA	NA	NA	0.934929	0.999994	NA	NA	NA	0.808462	0.072399	NA
4930503B20Rik	ENSMUSG00000090202	8.35587	7.58621	NA	NA	NA	5.9438	5.82963	5.82421	NA	NA	7.09461	6.79871	4.44194	NA	NA	0.402473	-0.649312	NA	NA	NA	-0.645317	0.537291	-0.709755	NA	NA	-1.0747	1.20357	-0.593604	NA	NA	NA	NA	NA	NA	NA	NA	NA	0.964899	NA	NA	0.813408	0.999994	0.997442	NA	NA	0.583334	0.337281	NA
4930503L19Rik	ENSMUSG00000044906	432.644	517.584	236.017	152.667	180.993	377.12	567.793	199.605	138.59	213.164	403.783	539.749	215.827	145.249	196.341	0.0713233	-0.0108015	0.266914	0.1011	-0.0551115	-0.404466	0.0803699	0.182509	0.0107787	-0.0684945	-0.479695	0.0918533	-0.0862088	-0.0881312	-0.0194289	0.873041	0.995641	0.558963	0.892062	0.999721	0.464082	0.949062	0.964899	0.998442	0.969687	0.580123	0.999994	0.997442	NA	0.99988	0.543016	0.922722	0.165057
4930505A04Rik	ENSMUSG00000040919	11.8318	16.7543	3.07458	NA	NA	8.2922	9.41613	NA	NA	NA	9.98134	13.4611	2.70715	NA	NA	-0.284545	-0.187503	1.22463	NA	NA	-0.954465	-0.0378306	NA	NA	NA	-0.67372	0.146905	-2.41346	NA	NA	NA	NA	NA	NA	NA	NA	NA	NA	NA	NA	0.87545	0.999994	0.997442	NA	NA	0.679628	0.717142	0.402573
4930505N22Rik	ENSMUSG00000097690	26.7599	22.1537	NA	NA	NA	28.0575	27.7129	NA	NA	NA	27.4567	24.631	NA	NA	NA	-0.238984	-0.176482	NA	NA	NA	0.0305917	-0.204088	NA	NA	NA	0.265145	-0.0268415	NA	NA	NA	NA	NA	NA	NA	NA	NA	NA	NA	NA	NA	0.928313	0.999994	NA	NA	NA	0.619625	0.670701	NA
4930506A18Rik	ENSMUSG00000129455	NA	4.26374	NA	NA	NA	NA	NA	NA	NA	NA	NA	3.51764	NA	NA	NA	NA	-0.205254	NA	NA	NA	NA	NA	NA	NA	NA	NA	-0.247828	NA	NA	NA	NA	NA	NA	NA	NA	NA	NA	NA	NA	NA	NA	0.999994	NA	NA	NA	NA	0.853778	NA
4930506C21Rik	ENSMUSG00000087478	2011.29	1568.94	44.186	21.0923	18.4617	1824.61	1669.74	31.5002	14.3292	25.4084	1914.34	1613.1	36.8599	17.586	21.7671	0.0516479	-0.0311343	-0.0767251	-0.346151	-0.129271	0.137835	-0.122139	-0.362387	1.24981	-0.214979	0.0824741	-0.0898233	-0.274988	1.60119	-0.0866349	0.850028	0.987865	0.959634	NA	0.999721	0.690374	0.824703	0.964899	0.608467	NA	0.878539	0.999994	0.997442	NA	0.99988	0.48109	0.701014	0.833842
4930507D05Rik	ENSMUSG00000097129	95.3163	75.0503	9.62994	5.59727	5.40038	62.7653	77.1302	4.78375	12.3602	8.85276	78.266	75.9261	6.7642	9.07614	7.04151	0.065408	0.220046	-1.32214	0.184544	-0.215605	0.418929	-0.00996959	-0.974081	0.396825	-0.19531	0.348561	-0.224711	0.323093	0.215673	0.0312535	0.951154	0.937471	NA	NA	NA	0.635256	0.997714	0.930258	0.960491	NA	0.795746	0.999994	0.997442	NA	0.99988	0.778233	0.352528	0.119961
4930509E16Rik	ENSMUSG00000096986	76.9088	55.9407	NA	NA	NA	68.2765	55.0278	NA	NA	NA	72.4265	55.4991	NA	NA	NA	-0.145916	-0.180835	NA	NA	NA	-0.345803	0.371556	NA	NA	NA	-0.203719	0.549809	NA	NA	NA	0.883634	NA	NA	NA	NA	0.71758	NA	NA	NA	NA	0.90403	0.999994	NA	NA	NA	0.572029	0.49514	NA
4930509G22Rik	ENSMUSG00000096959	70.1066	70.3822	7.74435	7.00774	5.26749	63.854	64.0196	6.5227	11.3483	7.5911	66.8619	67.4911	7.06643	9.23891	6.375	0.0362524	-0.107008	0.332848	0.146179	0.806515	-0.0809544	-0.0449274	0.642469	-0.564843	-0.723206	-0.121245	0.060674	0.340417	-0.709576	-1.5333	0.977829	0.987865	NA	NA	NA	0.958045	0.992934	0.964899	0.945783	NA	0.951841	0.999994	0.997442	NA	0.99988	0.892023	0.660844	0.714475
4930509H03Rik	ENSMUSG00000105659	NA	3.14073	NA	NA	NA	NA	NA	NA	NA	NA	NA	2.75229	NA	NA	NA	NA	0.916454	NA	NA	NA	NA	NA	NA	NA	NA	NA	-0.647627	NA	NA	NA	NA	NA	NA	NA	NA	NA	NA	NA	NA	NA	NA	0.999994	NA	NA	NA	NA	0.538404	NA
4930509J09Rik	ENSMUSG00000102362	NA	4.99975	NA	NA	NA	NA	7.80448	NA	NA	NA	NA	6.25426	NA	NA	NA	NA	-0.560807	NA	NA	NA	NA	1.08412	NA	NA	NA	NA	1.64998	NA	NA	NA	NA	NA	NA	NA	NA	NA	NA	NA	NA	NA	NA	0.999994	NA	NA	NA	NA	0.483498	NA
4930511M06Rik	ENSMUSG00000086607	8.03312	17.0131	NA	NA	NA	4.78299	7.75283	7.37226	NA	NA	6.33016	12.8551	5.48758	NA	NA	-0.0643694	-0.0429166	NA	NA	NA	0.57305	-1.88374	-1.24613	NA	NA	0.623533	-1.88451	0.213205	NA	NA	NA	NA	NA	NA	NA	NA	NA	0.964899	NA	NA	0.920559	0.999994	0.997442	NA	NA	0.93671	0.923079	NA
4930511P09Rik	ENSMUSG00000122432	NA	NA	NA	NA	NA	NA	6.77417	NA	NA	NA	NA	5.51129	NA	NA	NA	NA	NA	NA	NA	NA	NA	0.0669554	NA	NA	NA	NA	0.128789	NA	NA	NA	NA	NA	NA	NA	NA	NA	NA	NA	NA	NA	NA	0.999994	NA	NA	NA	NA	NA	NA
4930512B01Rik	ENSMUSG00000020992	336.477	345.974	5.73577	4.92876	NA	323.259	353.566	3.55526	NA	NA	329.73	349.153	4.46169	3.34926	NA	0.0861999	0.110182	-0.89865	-0.561322	NA	-0.129051	0.100159	-0.967242	NA	NA	-0.21851	-0.00750766	-0.0376074	4.73158	NA	0.860843	0.922354	NA	NA	NA	0.796791	0.940849	0.964899	NA	NA	0.745673	0.999994	0.999151	NA	NA	0.504358	0.319245	0.392268
4930513L16Rik	ENSMUSG00000116491	35.6826	31.9155	NA	NA	NA	31.7009	37.7014	NA	NA	NA	33.6111	34.4854	NA	NA	NA	-0.594487	0.235853	NA	NA	NA	-0.302858	0.239456	NA	NA	NA	0.288463	0.00201649	NA	NA	NA	NA	NA	NA	NA	NA	NA	NA	NA	NA	NA	0.915946	0.999994	NA	NA	NA	0.151036	0.479859	NA
4930513N10Rik	ENSMUSG00000074136	150.051	140.783	8.93764	13.368	11.2095	131.709	145.448	5.71827	12.3533	8.52408	140.493	142.798	7.06723	12.8265	9.93878	-0.259473	-0.142449	1.06819	-0.734403	-0.668238	0.019055	0.163016	0.849633	-1.74986	0.0887654	0.276411	0.303333	-0.245557	-1.01268	0.75117	0.640097	0.959229	NA	NA	0.999721	0.982775	0.931417	0.964899	0.286415	NA	0.795746	0.999994	0.997442	NA	0.99988	0.192029	0.418639	0.270118
4930515G01Rik	ENSMUSG00000092183	17.3457	17.6736	3.42565	NA	NA	16.1951	21.7429	4.40435	NA	NA	16.7516	19.4903	4.03975	NA	NA	-0.345387	-0.429757	0.0655822	NA	NA	-0.140108	-0.59927	0.633109	NA	NA	0.209868	-0.168486	0.575318	NA	NA	NA	NA	NA	NA	NA	NA	NA	0.964899	NA	NA	0.955919	0.999994	0.997442	NA	NA	0.530528	0.392704	0.964027
4930515L03Rik	ENSMUSG00000136821	NA	4.64147	NA	NA	NA	NA	NA	NA	NA	NA	NA	4.81611	NA	NA	NA	NA	-0.323243	NA	NA	NA	NA	NA	NA	NA	NA	NA	1.04932	NA	NA	NA	NA	NA	NA	NA	NA	NA	NA	NA	NA	NA	NA	0.999994	NA	NA	NA	NA	0.710202	NA
4930516B21Rik	ENSMUSG00000097504	170.25	164.701	NA	NA	NA	149.103	148.726	NA	NA	NA	159.256	157.465	NA	NA	NA	0.0639979	-0.227159	NA	NA	NA	-0.511056	-0.208491	NA	NA	NA	-0.576514	0.0218552	NA	NA	NA	0.929996	0.804341	NA	NA	NA	0.29729	0.915849	NA	NA	NA	0.476286	0.999994	NA	NA	NA	0.715726	0.146085	NA
4930517E14Rik	ENSMUSG00000111246	58.7236	47.4861	3.41826	7.67819	3.08279	61.9988	49.3052	4.53523	6.5382	7.0992	60.4786	48.2671	4.12624	7.07552	4.99028	-0.0324845	0.271501	2.8939	1.52625	4.96329	-0.17479	0.0522177	1.20372	-0.428392	-0.547703	-0.146945	-0.216979	-1.6886	-1.95055	-5.52809	0.982536	NA	NA	NA	NA	0.868349	NA	0.955038	NA	NA	0.938803	0.999994	0.997442	NA	0.41009	0.913326	0.406872	0.0648319
4930517G24Rik	ENSMUSG00000120083	7.32861	20.474	NA	6.4918	NA	11.8762	25.2479	NA	6.26868	NA	9.72462	22.5973	NA	6.37001	NA	-0.0800325	-0.0974082	NA	0.833733	NA	-1.06906	0.160125	NA	0.0592949	NA	-0.999197	0.262203	NA	-0.776878	NA	NA	NA	NA	NA	NA	NA	NA	NA	NA	NA	0.823555	0.999994	NA	NA	NA	0.92719	0.812951	NA
4930517J16Rik	ENSMUSG00000102880	NA	5.32119	NA	4.02257	NA	NA	8.01908	NA	NA	NA	NA	6.52342	NA	3.42236	NA	NA	0.977578	NA	0.513203	NA	NA	-0.789621	NA	NA	NA	NA	-1.75458	NA	-3.76134	NA	NA	NA	NA	NA	NA	NA	NA	NA	NA	NA	NA	0.999994	NA	NA	NA	NA	0.227868	NA
4930517O19Rik	ENSMUSG00000054391	NA	NA	NA	NA	NA	NA	4.41964	NA	NA	NA	NA	3.40462	NA	NA	NA	NA	NA	NA	NA	NA	NA	-0.841759	NA	NA	NA	NA	-1.44497	NA	NA	NA	NA	NA	NA	NA	NA	NA	NA	NA	NA	NA	NA	0.999994	NA	NA	NA	NA	NA	NA
4930518I15Rik	ENSMUSG00000074629	43.8069	44.5345	13.7295	12.6207	14.776	46.2758	48.2902	14.7915	17.8633	17.5392	45.1308	46.196	14.4886	15.3087	16.0937	-0.0344834	0.127819	0.220148	-0.139043	-0.700564	-0.121888	-0.150911	0.190285	-1.45312	-0.0324989	-0.089923	-0.2775	-0.0491421	-1.31277	0.655171	NA	NA	NA	NA	0.999721	0.945986	NA	0.964899	0.46805	NA	0.975928	0.999994	0.997787	NA	0.99988	0.916094	0.677661	0.738647
4930519F16Rik	ENSMUSG00000031325	NA	15.4719	NA	NA	NA	NA	6.05869	NA	2.82506	NA	NA	11.2518	NA	2.08482	NA	NA	-0.0819299	NA	NA	NA	NA	-1.11554	NA	2.68431	NA	NA	-1.05816	NA	4.21409	NA	NA	NA	NA	NA	NA	NA	NA	NA	NA	NA	NA	0.999994	NA	NA	NA	NA	0.892583	NA
4930519K11Rik	ENSMUSG00000114953	838.614	459.977	20.0604	12.296	15.6711	603.257	449.735	14.5252	10.1977	19.1935	715.503	455.121	16.8651	11.1984	17.3481	-0.191007	0.00930324	-0.0984918	0.558717	0.0209592	-0.285527	0.0126144	-0.395825	1.2359	-0.033875	-0.0993825	0.00662059	-0.322751	0.681704	-0.0560182	0.505395	0.99654	0.966387	NA	0.999721	0.500081	0.996265	0.964899	0.765481	NA	0.918876	0.999994	0.997442	NA	0.99988	0.1024	0.929596	0.857324
4930519P11Rik	ENSMUSG00000097602	12.8367	10.6362	NA	NA	NA	9.05542	8.72902	NA	NA	NA	10.8587	9.77582	NA	NA	NA	-0.120332	-0.392476	NA	NA	NA	0.272969	-0.839175	NA	NA	NA	0.389643	-0.429858	NA	NA	NA	NA	NA	NA	NA	NA	NA	NA	NA	NA	NA	0.92001	0.999994	NA	NA	NA	0.843547	0.46747	NA
4930520M14Rik	ENSMUSG00000106127	6.54868	NA	NA	NA	NA	3.87279	NA	NA	NA	NA	5.14836	NA	NA	NA	NA	-0.584101	NA	NA	NA	NA	-1.35913	NA	NA	NA	NA	-0.802866	NA	NA	NA	NA	NA	NA	NA	NA	NA	NA	NA	NA	NA	NA	0.893735	NA	NA	NA	NA	0.496554	NA	NA
4930520O04Rik	ENSMUSG00000074039	123.976	114.216	5.8624	13.0072	9.76264	115.146	113.186	4.65027	20.3454	13.253	119.405	113.717	5.18026	16.7767	11.4249	-0.166579	-0.203606	0.463144	-0.308506	-0.677877	-0.0071681	-0.238643	1.83448	-0.387388	-1.05812	0.155008	-0.0332166	1.41057	-0.0762121	-0.384875	0.820437	0.943493	NA	NA	0.999721	0.992653	0.92402	0.964899	0.950572	NA	0.897224	0.999994	0.997442	NA	0.99988	0.42081	0.368813	0.644072
4930521O11Rik	ENSMUSG00000071591	5.3584	NA	2.38229	NA	NA	5.0795	5.51142	NA	NA	NA	5.21344	4.60381	2.05813	NA	NA	0.399438	NA	1.55495	NA	NA	-0.448368	1.04635	NA	NA	NA	-0.855226	1.66924	0.493601	NA	NA	NA	NA	NA	NA	NA	NA	NA	NA	NA	NA	0.921611	0.999994	0.997442	NA	NA	0.707659	NA	0.36045
4930522L14Rik	ENSMUSG00000072762	48.2115	81.1318	32.6309	19.1722	22.35	44.2307	77.6751	25.6214	16.5378	17.1043	46.1535	79.5422	28.6561	17.7966	19.8681	-0.0414085	-0.10419	0.581287	0.236221	0.229188	0.165625	-0.363401	-0.173065	0.160108	0.07791	0.20399	-0.262912	-0.753486	-0.0741643	-0.161974	NA	0.984807	0.599983	NA	0.999721	0.932849	0.863173	0.964899	0.988087	NA	0.947246	0.999994	0.997442	NA	0.99988	0.901754	0.613043	0.192265
4930522L14Rik	ENSMUSG00000121595	31.4616	47.5192	19.7817	11.6496	11.6357	27.8514	41.6469	18.6626	9.84858	11.3268	29.5848	44.8607	19.2698	10.7119	11.4969	0.102973	-0.392747	0.545122	0.54365	-0.0676043	0.547098	-0.244764	0.311818	0.649914	-0.615802	0.439386	0.149326	-0.254684	0.107391	-0.553397	NA	NA	0.812377	NA	0.999721	NA	NA	0.964899	0.936751	NA	0.850227	0.999994	0.997442	NA	0.99988	0.792297	0.211826	0.443378
4930522O17Rik	ENSMUSG00000086947	2.83605	NA	NA	NA	NA	NA	NA	NA	NA	NA	1.76341	NA	NA	NA	NA	-0.842315	NA	NA	NA	NA	NA	NA	NA	NA	NA	1.48473	NA	NA	NA	NA	NA	NA	NA	NA	NA	NA	NA	NA	NA	NA	NA	NA	NA	NA	NA	0.564716	NA	NA
4930523C07Rik	ENSMUSG00000090394	66.429	113.412	31.377	22.048	19.0029	49.474	75.0804	29.5031	20.377	21.5574	57.5594	96.1978	30.5061	21.1653	20.2256	-0.0226064	0.0839525	0.475246	-0.0405251	0.420887	0.361534	-0.183656	-0.513071	0.0756829	-0.424209	0.383638	-0.263206	-0.989836	0.1166	-0.843831	0.986051	0.987865	0.720261	NA	0.999721	0.71758	0.960111	0.964899	0.997638	NA	0.788041	0.999994	0.997442	NA	0.99988	0.931783	0.732946	0.313873
4930524B15Rik	ENSMUSG00000020299	5.87069	6.0057	3.17089	NA	NA	4.65239	5.28783	NA	NA	NA	5.23529	5.6826	2.0437	NA	NA	0.461534	-0.319106	2.75712	NA	NA	-0.702262	0.325928	NA	NA	NA	-1.17988	0.658537	-4.13171	NA	NA	NA	NA	NA	NA	NA	NA	NA	NA	NA	NA	0.826703	0.999994	0.997442	NA	NA	0.613612	0.663372	0.093161
4930524O07Rik	ENSMUSG00000090207	4810.84	2397.51	8.48661	NA	3.51811	4357.94	2689.89	NA	2.64134	NA	4575.66	2527	5.06919	2.16363	3.7866	-0.0754917	-0.156437	-1.45809	NA	0.204735	-0.0755549	-0.140288	NA	2.52098	NA	-0.00439007	0.0174125	0.8299	3.1131	-0.355231	0.674266	0.419336	NA	NA	NA	0.821715	0.703953	NA	NA	NA	0.99369	0.999994	0.997442	NA	0.99988	0.222542	0.0202418	0.126931
4930525C09Rik	ENSMUSG00000112497	5.20932	7.13502	NA	NA	NA	5.1678	9.73053	NA	NA	NA	5.1914	8.29874	NA	NA	NA	-0.381738	-1.09733	NA	NA	NA	-0.566223	-1.16847	NA	NA	NA	-0.193855	-0.0654563	NA	NA	NA	NA	NA	NA	NA	NA	NA	NA	NA	NA	NA	0.979838	0.999994	NA	NA	NA	0.68691	0.143217	NA
4930525G20Rik	ENSMUSG00000097276	103.26	78.4196	42.455	18.2037	20.6533	83.2579	82.9633	28.0036	17.1044	31.0073	92.814	80.4161	34.0406	17.6195	25.5729	-0.0214292	-0.267095	0.417704	-0.262646	1.25689	-0.240814	-0.395216	0.081189	0.432258	0.059926	-0.224365	-0.122126	-0.346287	0.692931	-1.21509	0.984074	0.862112	0.657364	NA	0.582675	0.77029	0.814435	0.964899	0.941559	NA	0.863949	0.999994	0.997442	NA	0.99988	0.925302	0.205266	0.243326
4930526A20Rik	ENSMUSG00000085521	155.497	178.691	40.8293	43.4478	44.7259	148.187	198.471	30.9019	37.6421	40.3285	151.735	187.426	35.1317	40.4115	42.6564	0.0197686	0.059715	-0.00310708	0.194811	-0.210285	0.199061	-0.193029	-0.57661	-0.288909	0.253786	0.176528	-0.252218	-0.581531	-0.484155	0.454225	0.982136	0.987865	0.999113	NA	0.999721	0.751914	0.899749	0.727901	0.949202	0.923084	0.850926	0.999994	0.997442	NA	0.99988	0.911189	0.674685	0.993187
4930526F13Rik	ENSMUSG00000087335	NA	9.63773	NA	NA	NA	NA	8.92244	NA	NA	NA	NA	9.30698	NA	NA	NA	NA	0.785721	NA	NA	NA	NA	-0.561388	NA	NA	NA	NA	-1.34046	NA	NA	NA	NA	NA	NA	NA	NA	NA	NA	NA	NA	NA	NA	0.999994	NA	NA	NA	NA	0.280009	NA
4930527F14Rik	ENSMUSG00000115324	688.881	594.896	7.67307	5.63711	NA	607.32	630.973	NA	4.70307	5.4518	646.471	610.683	5.91835	5.14959	4.32639	0.0215893	-0.075897	-0.33063	-0.866184	NA	-0.21768	0.0146584	NA	1.04807	0.157659	-0.243267	0.092713	-0.0156015	1.91508	-0.282169	0.962253	0.961772	NA	NA	NA	0.555646	0.994792	NA	NA	NA	0.627872	0.999994	0.999277	NA	0.99988	0.827233	0.428521	0.695106
4930527J03Rik	ENSMUSG00000070489	3.0085	NA	NA	NA	NA	NA	NA	NA	NA	NA	2.32326	NA	NA	NA	NA	-2.23258	NA	NA	NA	NA	NA	NA	NA	NA	NA	3.42703	NA	NA	NA	NA	NA	NA	NA	NA	NA	NA	NA	NA	NA	NA	NA	NA	NA	NA	NA	0.122764	NA	NA
4930528D03Rik	ENSMUSG00000097502	17.7586	10.9257	11.2886	4.27814	NA	13.953	12.9887	7.99598	NA	8.91619	15.7712	11.8454	9.38715	3.54409	7.05873	0.241928	-0.370138	0.665967	0.682354	NA	0.253393	0.363524	0.656152	NA	-1.33107	0.0113395	0.737123	-0.0771817	-1.65701	-0.476014	NA	NA	NA	NA	NA	NA	NA	0.964899	NA	NA	0.996693	0.999994	0.997442	NA	0.99988	0.65147	0.567975	0.344999
4930528G23Rik	ENSMUSG00000084909	46.419	17.8884	NA	4.9791	NA	45.3673	20.0514	2.41814	3.67532	4.04084	45.8893	18.8488	2.71743	4.30016	2.90571	0.074579	-0.543592	NA	-0.562183	NA	0.245017	-0.475926	-1.83438	2.43909	0.0623136	0.163378	0.073516	0.559703	3.00567	-1.84946	NA	NA	NA	NA	NA	0.87115	NA	0.964899	NA	NA	0.954069	0.999994	0.997442	NA	0.99988	0.82294	0.235813	NA
4930528J11Rik	ENSMUSG00000107012	156.949	268.558	NA	NA	NA	119.901	268.683	NA	NA	NA	137.581	268.418	NA	NA	NA	-0.0932441	-0.0305431	NA	NA	NA	0.0207608	0.272342	NA	NA	NA	0.110414	0.302867	NA	NA	NA	0.907376	0.993411	NA	NA	NA	0.985198	0.808619	NA	NA	NA	0.954002	0.999994	NA	NA	NA	0.644735	0.854259	NA
4930529C04Rik	ENSMUSG00000086377	13.8336	14.7391	NA	NA	NA	18.3436	16.3536	NA	NA	NA	16.2055	15.4543	NA	NA	NA	-0.708757	-0.44825	NA	NA	NA	0.473571	0.365563	NA	NA	NA	1.18901	0.812735	NA	NA	NA	NA	NA	NA	NA	NA	NA	NA	NA	NA	NA	0.661397	0.999994	NA	NA	NA	0.265089	0.401277	NA
4930529K09Rik	ENSMUSG00000115271	NA	5.06044	NA	NA	NA	NA	5.61949	NA	NA	NA	NA	5.30598	NA	NA	NA	NA	-0.371514	NA	NA	NA	NA	0.466019	NA	NA	NA	NA	0.820348	NA	NA	NA	NA	NA	NA	NA	NA	NA	NA	NA	NA	NA	NA	0.999994	NA	NA	NA	NA	0.641362	NA
4930532G15Rik	ENSMUSG00000097261	3.97145	8.70081	NA	NA	4.18097	5.11938	7.83314	NA	NA	NA	4.57736	8.30552	NA	NA	2.7058	-1.86187	0.957753	NA	NA	0.419336	-0.778718	-0.771073	NA	NA	NA	1.09137	-1.73298	NA	NA	-1.52785	NA	NA	NA	NA	NA	NA	NA	NA	NA	NA	NA	0.999994	NA	NA	0.99988	0.104798	0.218705	NA
4930533I22Rik	ENSMUSG00000093535	556.26	415.557	NA	NA	NA	488.473	430.855	NA	NA	NA	520.993	422.118	NA	NA	NA	-0.0170852	-0.110236	NA	NA	NA	-0.300463	0.0771737	NA	NA	NA	-0.28849	0.189398	NA	NA	NA	0.975658	0.953766	NA	NA	NA	0.459377	0.954833	NA	NA	NA	0.670489	0.999994	NA	NA	NA	0.883539	0.401956	NA
4930533K18Rik	ENSMUSG00000047692	43.569	60.9147	NA	NA	NA	41.8185	46.8585	NA	NA	NA	42.6746	54.5978	NA	NA	NA	0.003466	-0.105684	NA	NA	NA	0.130691	-0.196369	NA	NA	NA	0.122246	-0.0895019	NA	NA	NA	NA	NA	NA	NA	NA	0.925067	NA	NA	NA	NA	0.955027	0.999994	NA	NA	NA	0.991584	0.72488	NA
4930534D22Rik	ENSMUSG00000097761	112.291	64.8329	NA	NA	3.95981	90.4936	72.4235	NA	NA	NA	100.897	68.1871	NA	NA	3.17018	-0.255641	0.120951	NA	NA	-1.51845	0.0784265	0.0921486	NA	NA	NA	0.330739	-0.0241087	NA	NA	0.528119	0.743915	NA	NA	NA	NA	0.943109	0.978091	NA	NA	NA	0.817945	0.999994	NA	NA	0.99988	0.303884	0.676467	NA
4930534H18Rik	ENSMUSG00000116607	243.987	245.332	NA	NA	NA	237.869	241.171	NA	NA	NA	240.905	243.309	NA	NA	NA	-0.13068	0.143934	NA	NA	NA	0.216792	0.110178	NA	NA	NA	0.343479	-0.0339561	NA	NA	NA	0.816918	0.943307	NA	NA	NA	0.726315	0.951864	NA	NA	NA	0.710843	0.999994	NA	NA	NA	0.411214	0.362435	NA
4930535L15Rik	ENSMUSG00000093619	5.62628	87.1764	NA	2.99187	NA	6.70281	64.7203	NA	NA	NA	6.19404	77.1017	NA	2.52529	NA	0.15657	-0.315953	NA	-0.669813	NA	0.265935	-0.544512	NA	NA	NA	0.113771	-0.221186	NA	-2.9867	NA	NA	0.843612	NA	NA	NA	NA	0.960111	NA	NA	NA	0.986706	0.999994	NA	NA	NA	0.869114	0.184973	NA
4930537H20Rik	ENSMUSG00000105350	81.3822	63.8129	5.91786	NA	3.114	68.7841	75.1076	NA	NA	NA	74.8126	68.8311	4.4142	NA	4.18577	-0.299049	0.121693	0.125603	NA	1.5417	-0.184356	0.10856	NA	NA	NA	0.114268	-0.012374	-0.143597	NA	-0.974295	0.669568	NA	NA	NA	NA	0.854218	0.974884	NA	NA	NA	0.946054	0.999994	0.997442	NA	0.99988	0.217339	0.659671	0.899442
4930538E20Rik	ENSMUSG00000085516	616.363	492.177	NA	NA	NA	504.736	611.186	NA	NA	NA	558.063	545.163	NA	NA	NA	-0.152392	0.125098	NA	NA	NA	0.13589	0.0887707	NA	NA	NA	0.284267	-0.0348057	NA	NA	NA	0.602076	0.934947	NA	NA	NA	0.799498	0.940849	NA	NA	NA	0.690965	0.999994	NA	NA	NA	0.159515	0.348016	NA
4930539J05Rik	ENSMUSG00000097032	1110.28	880.057	57.0988	38.9446	52.9671	952.802	974.449	41.3357	46.7358	54.0523	1028.15	921.727	48.0166	42.9139	53.5005	-0.202161	0.153146	-0.143809	0.342785	-0.0708763	0.0354825	0.0105294	0.293745	0.461021	0.154751	0.232755	-0.14187	0.443688	0.119729	0.214123	0.245848	0.774625	0.903932	NA	0.999721	0.957751	0.995882	0.964899	0.81792	0.960252	0.695034	0.999994	0.997442	NA	0.99988	0.0237684	0.126327	0.654756
4930539M17Rik	ENSMUSG00000103116	7.65572	6.40345	4.22014	NA	NA	19.0794	5.65779	NA	NA	NA	13.657	6.06703	2.46896	NA	NA	0.684912	-0.307328	-2.10512	NA	NA	1.04272	-1.66838	NA	NA	NA	0.348926	-1.3474	3.29892	NA	NA	NA	NA	NA	NA	NA	NA	NA	NA	NA	NA	0.940953	0.999994	0.997442	NA	NA	0.411899	0.729672	0.111116
4930540M05Rik	ENSMUSG00000097831	NA	NA	NA	NA	NA	3.55838	3.51754	NA	NA	NA	3.8426	3.61479	NA	NA	NA	NA	NA	NA	NA	NA	-0.169932	-0.531922	NA	NA	NA	-0.0710895	-0.98995	NA	NA	NA	NA	NA	NA	NA	NA	NA	NA	NA	NA	NA	NA	0.999994	NA	NA	NA	NA	NA	NA
4930544I03Rik	ENSMUSG00000097071	9.46374	7.95446	NA	NA	NA	6.29683	8.04325	NA	NA	NA	7.80488	7.99516	NA	NA	NA	0.804897	-0.64399	NA	NA	NA	-0.169385	-0.298036	NA	NA	NA	-0.970621	0.35	NA	NA	NA	NA	NA	NA	NA	NA	NA	NA	NA	NA	NA	0.812503	0.999994	NA	NA	NA	0.246688	0.430295	NA
4930547E08Rik	ENSMUSG00000086687	NA	NA	NA	NA	NA	3.21186	NA	NA	NA	NA	2.97981	NA	NA	NA	NA	NA	NA	NA	NA	NA	-1.30309	NA	NA	NA	NA	-2.50692	NA	NA	NA	NA	NA	NA	NA	NA	NA	NA	NA	NA	NA	NA	NA	NA	NA	NA	NA	NA	NA	NA
4930547E14Rik	ENSMUSG00000116894	43.4659	30.7707	NA	NA	NA	33.0626	28.1867	NA	NA	NA	38.0253	29.5897	NA	NA	NA	-0.0542103	-0.371942	NA	NA	NA	-0.0382429	0.0351521	NA	NA	NA	0.00964204	0.409027	NA	NA	NA	NA	NA	NA	NA	NA	NA	NA	NA	NA	NA	0.996242	0.999994	NA	NA	NA	0.868314	0.394324	NA
4930547M16Rik	ENSMUSG00000097890	49.4005	38.5855	13.8722	7.72572	9.84963	41.6748	48.4052	13.1895	7.04795	15.0244	45.3668	42.9686	13.5744	7.36724	12.315	-0.0552746	-0.0158598	-0.131025	-0.787306	-0.162125	0.120482	-0.236794	-0.269132	-0.242691	-0.34504	0.170289	-0.219679	-0.153191	0.550912	-0.184309	0.970804	NA	NA	NA	0.999721	0.941567	NA	0.964899	0.988087	NA	0.939181	0.999994	0.997442	NA	0.99988	0.86215	0.958477	0.845669
4930549G23Rik	ENSMUSG00000118134	965.131	1039.82	50.1152	43.5071	50.9576	879.764	1150.1	37.6291	48.1033	60.3415	920.816	1088.55	42.9592	45.8253	55.4409	-0.0734844	-0.042447	0.30892	0.0320521	0.284705	0.0821681	0.0496988	-0.0178033	-0.21677	-0.362453	0.151256	0.093723	-0.329629	-0.248221	-0.651389	0.812288	0.987865	0.77135	NA	0.999721	0.861814	0.960111	0.994013	0.953334	0.785907	0.797429	0.999994	0.997442	NA	0.99988	0.401906	0.64444	0.381131
4930550C14Rik	ENSMUSG00000005131	9.8499	19.598	NA	5.24537	NA	8.44503	11.9958	NA	NA	NA	9.11692	16.1804	NA	4.60281	NA	0.39183	-0.604573	NA	-1.53913	NA	0.539541	-0.214891	NA	NA	NA	0.151643	0.409744	NA	1.12484	NA	NA	NA	NA	NA	NA	NA	NA	NA	NA	NA	0.978953	0.999994	NA	NA	NA	0.569033	0.161856	NA
4930551O13Rik	ENSMUSG00000086430	164.268	152.86	NA	NA	NA	169.57	157.687	NA	NA	NA	167.149	154.943	NA	NA	NA	0.13917	-0.0466408	NA	NA	NA	0.141823	0.168133	NA	NA	NA	-0.00137566	0.21245	NA	NA	NA	0.856237	0.99144	NA	NA	NA	0.830995	0.931417	NA	NA	NA	0.998607	0.999994	NA	NA	NA	0.494442	0.783042	NA
4930555F03Rik	ENSMUSG00000031559	NA	5.2554	NA	NA	NA	NA	4.81634	NA	NA	NA	NA	5.05511	NA	NA	NA	NA	0.26793	NA	NA	NA	NA	1.6154	NA	NA	NA	NA	1.35542	NA	NA	NA	NA	NA	NA	NA	NA	NA	NA	NA	NA	NA	NA	0.999994	NA	NA	NA	NA	0.783358	NA
4930555K19Rik	ENSMUSG00000130787	NA	NA	NA	NA	NA	4.0534	NA	NA	NA	NA	3.27965	NA	NA	NA	NA	NA	NA	NA	NA	NA	-1.64677	NA	NA	NA	NA	-3.02276	NA	NA	NA	NA	NA	NA	NA	NA	NA	NA	NA	NA	NA	NA	NA	NA	NA	NA	NA	NA	NA	NA
4930556H04Rik	ENSMUSG00000114190	6.25623	12.2254	NA	NA	NA	7.04293	11.0689	NA	5.58825	NA	6.67335	11.7012	NA	4.15948	NA	0.311311	-0.380992	NA	NA	NA	-0.327275	-0.389823	NA	-0.648393	NA	-0.635054	-0.00760266	NA	0.0785016	NA	NA	NA	NA	NA	NA	NA	NA	NA	NA	NA	0.891368	0.999994	NA	NA	NA	0.720065	0.496559	NA
4930556I23Rik	ENSMUSG00000089767	972.166	1520.22	NA	NA	NA	881.923	1990.65	NA	NA	NA	925.268	1729.85	NA	NA	NA	-0.0290636	0.025963	NA	NA	NA	0.162172	0.0506849	NA	NA	NA	0.187536	0.0258042	NA	NA	NA	0.948973	0.993191	NA	NA	NA	0.791845	0.973244	NA	NA	NA	0.853715	0.999994	NA	NA	NA	0.76986	0.822894	NA
4930556J02Rik	ENSMUSG00000115656	5.86245	NA	NA	NA	NA	5.34525	NA	NA	NA	NA	5.59261	NA	NA	NA	NA	0.181088	NA	NA	NA	NA	1.30065	NA	NA	NA	NA	1.1164	NA	NA	NA	NA	NA	NA	NA	NA	NA	NA	NA	NA	NA	NA	0.869556	NA	NA	NA	NA	0.865441	NA	NA
4930556J24Rik	ENSMUSG00000034493	205.372	210.729	NA	NA	NA	222.297	252.48	NA	NA	NA	214.351	229.303	NA	NA	NA	-0.15368	-0.0161149	NA	NA	NA	0.106263	0.100059	NA	NA	NA	0.255998	0.115417	NA	NA	NA	0.77393	0.995641	NA	NA	NA	0.870336	0.948938	NA	NA	NA	0.76072	0.999994	NA	NA	NA	0.344203	0.913768	NA
4930556M19Rik	ENSMUSG00000096971	13.3291	25.0582	NA	4.59436	4.09572	13.3831	14.9654	8.44963	4.98834	NA	13.3653	20.5311	5.94669	4.79234	3.69559	0.476445	-0.679988	NA	0.857932	0.784551	-0.248227	-0.825055	-0.909709	1.76428	NA	-0.725347	-0.126643	-0.158339	0.907135	-3.98687	NA	NA	NA	NA	NA	NA	NA	0.964899	NA	NA	0.819702	0.999994	0.997442	NA	0.985082	0.436455	0.105387	NA
4930557K07Rik	ENSMUSG00000108034	146.019	133.066	NA	NA	NA	153.875	159.256	NA	NA	NA	150.236	144.724	NA	NA	NA	-0.113759	0.0191162	NA	NA	NA	-0.427732	-0.0315153	NA	NA	NA	-0.320345	-0.0447989	NA	NA	NA	0.880678	0.995641	NA	NA	NA	0.45165	0.994331	NA	NA	NA	0.759641	0.999994	NA	NA	NA	0.560431	0.905193	NA
4930558J18Rik	ENSMUSG00000097519	3.97522	5.0106	NA	NA	NA	NA	3.869	NA	NA	NA	2.87461	4.49915	NA	NA	NA	1.04391	-0.782099	NA	NA	NA	NA	0.440427	NA	NA	NA	-0.156594	1.22779	NA	NA	NA	NA	NA	NA	NA	NA	NA	NA	NA	NA	NA	NA	0.999994	NA	NA	NA	0.382973	0.447733	NA
4930558J22Rik	ENSMUSG00000075029	13.4709	17.3976	NA	NA	NA	8.95365	18.5111	NA	NA	NA	11.1052	17.8864	NA	NA	NA	-0.217409	-0.103092	NA	NA	NA	0.283854	-0.509724	NA	NA	NA	0.485672	-0.408184	NA	NA	NA	NA	NA	NA	NA	NA	NA	NA	NA	NA	NA	0.897182	0.999994	NA	NA	NA	0.708665	0.849096	NA
4930558N01Rik	ENSMUSG00000120382	137	111.91	21.5883	16.5935	16.4099	115.764	130.902	13.9777	19.4356	25.7273	125.917	120.359	17.1638	18.0414	20.8408	0.169927	-0.0346687	0.085885	0.642847	-0.423523	0.192451	-0.136287	0.732432	0.381663	-0.321242	0.0175822	-0.0983781	0.631695	-0.259342	0.0962431	0.798776	0.993411	0.970755	NA	0.999721	0.782506	0.948938	0.964899	0.948348	NA	0.990255	0.999994	0.997442	NA	0.99988	0.381201	0.854363	0.872277
4930560O18Rik	ENSMUSG00000109445	53.4749	59.971	NA	NA	NA	53.6951	52.8805	NA	NA	NA	53.6206	56.7606	NA	NA	NA	0.05261	-0.149647	NA	NA	NA	0.339347	-0.120827	NA	NA	NA	0.282844	0.0283327	NA	NA	NA	0.96963	NA	NA	NA	NA	0.769147	NA	NA	NA	NA	0.878002	0.999994	NA	NA	NA	0.857707	0.63903	NA
4930562C15Rik	ENSMUSG00000022518	12.2144	8.00216	NA	NA	NA	10.1193	13.3282	NA	NA	NA	11.1201	10.3834	NA	NA	NA	0.410022	0.0509395	NA	NA	NA	-0.0542847	0.234521	NA	NA	NA	-0.470303	0.184896	NA	NA	NA	NA	NA	NA	NA	NA	NA	NA	NA	NA	NA	0.898199	0.999994	NA	NA	NA	0.528444	0.949483	NA
4930562D21Rik	ENSMUSG00000086608	15.886	8.85617	NA	NA	NA	16.779	7.68568	NA	NA	NA	16.3676	8.32415	NA	NA	NA	0.706994	-0.676329	NA	NA	NA	-0.424946	-0.312574	NA	NA	NA	-1.13838	0.352188	NA	NA	NA	NA	NA	NA	NA	NA	NA	NA	NA	NA	NA	0.730505	0.999994	NA	NA	NA	0.220585	0.30133	NA
4930562F07Rik	ENSMUSG00000026729	24.6171	36.2198	NA	NA	NA	19.4017	22.0359	NA	NA	NA	21.888	29.848	NA	NA	NA	-0.0877319	0.274406	NA	NA	NA	0.681542	0.331618	NA	NA	NA	0.772559	0.0572243	NA	NA	NA	NA	NA	NA	NA	NA	NA	NA	NA	NA	NA	0.737304	0.999994	NA	NA	NA	0.844507	0.509683	NA
4930563E18Rik	ENSMUSG00000097387	NA	5.05407	NA	NA	NA	5.93551	NA	NA	NA	NA	5.17796	5.23626	NA	NA	NA	NA	-0.396174	NA	NA	NA	0.440981	NA	NA	NA	NA	0.148351	0.468395	NA	NA	NA	NA	NA	NA	NA	NA	NA	NA	NA	NA	NA	0.984018	0.999994	NA	NA	NA	NA	0.626807	NA
4930563E22Rik	ENSMUSG00000053574	112.527	88.4403	17.7419	22.0804	16.4017	108.206	97.9859	26.2486	22.578	32.295	110.322	92.6649	23.0152	22.3104	23.9509	-0.028495	-0.2356	0.324754	-0.0294456	1.02075	-0.0298024	-0.0499572	0.364335	-0.518153	0.122597	-0.00669777	0.183971	-0.00234157	-0.486562	-0.903573	0.97779	0.882353	NA	NA	0.932173	0.977302	0.992763	0.964899	0.898395	0.980122	0.996144	0.999994	0.999871	NA	0.99988	0.891881	0.237072	0.598498
4930563M21Rik	ENSMUSG00000050702	3.30985	7.05081	NA	NA	NA	NA	6.96188	NA	NA	NA	3.03219	7.00359	NA	NA	NA	1.99598	-0.306446	NA	NA	NA	NA	0.316467	NA	NA	NA	-3.59284	0.631774	NA	NA	NA	NA	NA	NA	NA	NA	NA	NA	NA	NA	NA	NA	0.999994	NA	NA	NA	0.132094	0.718871	NA
4930564D02Rik	ENSMUSG00000051788	NA	NA	3.18859	NA	8.70109	NA	NA	2.85464	NA	12.9585	NA	NA	3.01528	NA	10.7268	NA	NA	4.746	NA	1.55384	NA	NA	1.52482	NA	-1.31445	NA	NA	-3.22007	NA	-2.86945	NA	NA	NA	NA	0.973271	NA	NA	0.956099	NA	NA	NA	NA	0.997442	NA	0.99988	NA	NA	0.00690045
4930565N06Rik	ENSMUSG00000084834	269.255	223.78	NA	NA	NA	245.425	235.023	NA	NA	NA	256.916	228.704	NA	NA	NA	0.230578	0.0752685	NA	NA	NA	-0.320102	-0.069128	NA	NA	NA	-0.55524	-0.141089	NA	NA	NA	0.512984	0.983601	NA	NA	NA	0.593686	0.981921	NA	NA	NA	0.509624	0.999994	NA	NA	NA	0.106182	0.604739	NA
4930566F21Rik	ENSMUSG00000107142	75.9732	57.8014	NA	NA	NA	69.2443	63.9616	NA	NA	NA	72.4744	60.5207	NA	NA	NA	-0.277482	0.209121	NA	NA	NA	0.122332	0.480697	NA	NA	NA	0.394885	0.269593	NA	NA	NA	0.722059	NA	NA	NA	NA	0.911769	0.679664	NA	NA	NA	0.754173	0.999994	NA	NA	NA	0.269831	0.38739	NA
4930567H12Rik	ENSMUSG00000110629	NA	24.441	5.30243	NA	NA	NA	12.3904	4.6313	4.36392	NA	NA	19.0398	4.94452	3.75519	NA	NA	-0.250367	0.350853	NA	NA	NA	-0.512082	0.150755	0.911297	NA	NA	-0.257295	-0.189711	0.736485	NA	NA	NA	NA	NA	NA	NA	NA	0.98011	NA	NA	NA	0.999994	0.997442	NA	NA	NA	0.639875	0.732401
4930568A12Rik	ENSMUSG00000101223	3.2903	NA	NA	NA	NA	NA	NA	NA	NA	NA	3.2265	NA	NA	NA	NA	0.247244	NA	NA	NA	NA	NA	NA	NA	NA	NA	-0.659615	NA	NA	NA	NA	NA	NA	NA	NA	NA	NA	NA	NA	NA	NA	NA	NA	NA	NA	NA	0.862921	NA	NA
4930568G15Rik	ENSMUSG00000102408	6.11653	9.74575	NA	4.11317	NA	8.8888	9.85961	NA	NA	NA	7.57683	9.78999	NA	3.20392	NA	-2.0891	-0.135612	NA	-1.08344	NA	-0.553277	0.845599	NA	NA	NA	1.52867	0.988838	NA	0.24084	NA	NA	NA	NA	NA	NA	NA	NA	NA	NA	NA	0.731945	0.999994	NA	NA	NA	0.0363205	0.822169	NA
4930570G19Rik	ENSMUSG00000085084	473.044	369.518	196.63	108.009	163.312	479.659	409.457	157.724	129.375	210.821	476.844	387.17	174.673	118.92	185.911	-0.00552874	-0.10401	0.293656	0.190696	0.0599642	-0.626776	-0.01144	0.269492	0.310002	0.344365	-0.625421	0.0943745	-0.0254381	0.12026	0.277162	0.993079	0.96368	0.517233	0.80154	0.999721	0.10066	0.996265	0.930693	0.849503	0.575011	0.425137	0.999994	0.997442	NA	0.99988	0.961562	0.43686	0.137272
4930572G02Rik	ENSMUSG00000115725	11.6224	15.4005	NA	NA	NA	12.131	14.7918	5.79912	NA	7.43561	11.8956	15.1184	5.68502	NA	5.21345	0.108778	-0.259252	NA	NA	NA	0.381691	-0.394307	-0.912014	NA	0.383682	0.27104	-0.138637	-0.347744	NA	-0.0865652	NA	NA	NA	NA	NA	NA	NA	0.964899	NA	NA	0.952145	0.999994	0.997442	NA	0.99988	0.865002	0.5637	NA
4930577N17Rik	ENSMUSG00000087440	85.1388	67.2277	6.99187	8.69395	NA	68.3913	66.4704	NA	NA	10.8418	76.3858	66.8446	5.59719	5.83317	6.34173	-0.276365	-0.0393567	-0.152297	-0.440913	NA	0.165594	0.111605	NA	NA	0.176936	0.436629	0.149259	-0.59333	1.23435	-0.976982	0.746181	NA	NA	NA	NA	0.88397	0.976282	NA	NA	NA	0.787364	0.999994	0.997442	NA	0.99988	0.30684	0.882805	0.872776
4930578G10Rik	ENSMUSG00000054885	4080.53	1978.17	323.695	469.915	281.767	3676.61	2039.78	219.02	472.643	305.453	3870.78	2004.3	262.851	470.768	293.151	-0.0438078	-0.0292894	-0.264108	0.306541	-0.567828	-0.104792	0.0654342	-0.0627099	0.105905	-0.191435	-0.0651599	0.0954112	0.197949	-0.19929	0.372067	0.889561	0.992477	0.394959	0.35292	0.414938	0.782506	0.953708	0.964899	0.955946	0.88444	0.931466	0.999994	0.997442	0.663575	0.99988	0.592557	0.801022	0.0783402
4930578M01Rik	ENSMUSG00000097587	109.049	303.057	64.9919	94.5098	60.3584	102.013	321.625	61.0359	100.462	60.7362	105.432	311.19	63.1327	97.4772	60.574	-0.189594	-0.163908	0.482804	0.255227	-0.251135	-0.740328	0.150837	-0.292397	-0.263138	-0.596372	-0.558003	0.315698	-0.775778	-0.51776	-0.34819	0.798776	0.888558	0.4963	0.755394	0.999721	0.246059	0.899284	0.964899	0.91242	0.602603	0.623615	0.999994	0.997442	NA	0.99988	0.382466	0.249095	0.125658
4930578M07Rik	ENSMUSG00000110586	93.3947	66.6235	NA	NA	NA	78.0452	75.5342	NA	NA	NA	85.385	70.5715	NA	NA	NA	-0.1708	0.083125	NA	NA	NA	0.162137	-0.291564	NA	NA	NA	0.326992	-0.369369	NA	NA	NA	0.856237	NA	NA	NA	NA	0.857303	0.877154	NA	NA	NA	0.806707	0.999994	NA	NA	NA	0.492887	0.717285	NA
4930578N18Rik	ENSMUSG00000116695	7.39393	7.6436	NA	NA	NA	7.42544	9.06445	NA	NA	NA	7.4158	8.27929	NA	NA	NA	1.99557	0.147264	NA	NA	NA	-0.741016	-0.379231	NA	NA	NA	-2.73943	-0.515166	NA	NA	NA	NA	NA	NA	NA	NA	NA	NA	NA	NA	NA	0.468076	0.999994	NA	NA	NA	0.0185675	0.825954	NA
4930579C12Rik	ENSMUSG00000074146	5.21275	8.53038	NA	NA	NA	8.00455	3.93092	NA	NA	NA	6.67873	6.46516	NA	NA	NA	0.00697364	-0.043018	NA	NA	NA	1.37522	0.225372	NA	NA	NA	1.35902	0.281165	NA	NA	NA	NA	NA	NA	NA	NA	NA	NA	NA	NA	NA	0.764633	0.999994	NA	NA	NA	0.994468	0.953008	NA
4930579G18Rik	ENSMUSG00000040840	371.393	302.42	NA	NA	NA	315.566	332.761	NA	NA	NA	342.308	315.818	NA	NA	NA	0.0262427	0.0236473	NA	NA	NA	-0.0409438	0.147915	NA	NA	NA	-0.0722784	0.1257	NA	NA	NA	0.976191	0.993191	NA	NA	NA	0.95866	0.931417	NA	NA	NA	0.965262	0.999994	NA	NA	NA	0.885745	0.849887	NA
4930579G24Rik	ENSMUSG00000027811	50.3999	75.1435	30.266	21.9307	18.3788	42.0996	68.0783	25.3073	14.4128	21.1816	46.062	71.9385	27.4859	18.0336	19.7163	-0.662345	0.0177699	-0.021698	-0.0808303	0.671341	0.294041	-0.162349	-0.450495	0.901147	0.133611	0.954874	-0.180272	-0.427662	0.981878	-0.548644	0.309554	0.997579	0.992476	NA	0.999721	0.838902	0.966483	0.964899	0.78672	NA	0.596324	0.999994	0.997442	NA	0.99988	0.0358086	0.94985	0.960483
4930579K19Rik	ENSMUSG00000051074	21.6018	17.8394	7.18771	5.36829	7.42328	21.7471	21.4365	5.39819	5.18785	10.3142	21.688	19.4401	6.16473	5.26601	8.79796	0.216799	0.0810183	-0.257956	-0.339422	0.411045	0.315839	-0.0768924	-0.139284	0.795182	0.221422	0.0985269	-0.152238	0.142052	1.13658	-0.204476	NA	NA	NA	NA	0.999721	NA	NA	0.983118	NA	NA	0.978729	0.999994	0.997442	NA	0.99988	0.643522	0.861446	0.809608
4930580E04Rik	ENSMUSG00000106269	9.39405	6.55639	NA	NA	NA	8.77188	6.48536	NA	NA	NA	9.07594	6.5222	NA	NA	NA	0.883684	-0.72263	NA	NA	NA	-1.75881	-0.102483	NA	NA	NA	-2.64503	0.614135	NA	NA	NA	NA	NA	NA	NA	NA	NA	NA	NA	NA	NA	0.614867	0.999994	NA	NA	NA	0.285443	0.38637	NA
4930581F22Rik	ENSMUSG00000070315	271.975	397.219	69.7174	54.575	61.076	254.169	375.951	58.5992	56.1355	71.232	262.783	387.44	63.6059	55.3181	65.9336	-0.0515268	-0.147354	0.42861	-0.29225	0.389316	-0.0275505	-0.0664125	0.289683	-0.055409	-0.771583	0.0200739	0.0832718	-0.166125	0.238113	-1.16823	0.935119	0.871846	0.604347	NA	0.999721	0.974372	0.969044	0.966717	0.996795	0.229102	0.98759	0.999994	0.997442	NA	0.41009	0.727294	0.218115	0.195392
4930583K01Rik	ENSMUSG00000055159	NA	NA	NA	NA	NA	2.75678	NA	NA	NA	NA	1.58438	NA	NA	NA	NA	NA	NA	NA	NA	NA	0.878631	NA	NA	NA	NA	-0.899765	NA	NA	NA	NA	NA	NA	NA	NA	NA	NA	NA	NA	NA	NA	NA	NA	NA	NA	NA	NA	NA	NA
4930586N03Rik	ENSMUSG00000087097	81.9107	86.2478	NA	NA	NA	71.5247	85.3929	NA	NA	NA	76.5047	85.8127	NA	NA	NA	0.106898	-0.0600965	NA	NA	NA	0.0783325	0.284706	NA	NA	NA	-0.0335331	0.348168	NA	NA	NA	0.923701	0.987865	NA	NA	NA	0.948023	0.86719	NA	NA	NA	0.986706	0.999994	NA	NA	NA	0.689878	0.761033	NA
4930588A03Rik	ENSMUSG00000117792	22.4647	23.1879	NA	NA	NA	25.448	21.1561	NA	NA	NA	24.0439	22.2612	NA	NA	NA	-0.0228082	-0.295276	NA	NA	NA	-0.389835	-0.342431	NA	NA	NA	-0.36892	-0.0448903	NA	NA	NA	NA	NA	NA	NA	NA	NA	NA	NA	NA	NA	0.882352	0.999994	NA	NA	NA	0.959687	0.477458	NA
4930588G17Rik	ENSMUSG00000108935	130.884	107.007	NA	NA	NA	123.273	122.579	NA	NA	NA	126.958	113.919	NA	NA	NA	-0.0802865	-0.0609143	NA	NA	NA	0.00984305	-0.195895	NA	NA	NA	0.084868	-0.135506	NA	NA	NA	0.9258	0.992619	NA	NA	NA	0.990354	0.921384	NA	NA	NA	0.950733	0.999994	NA	NA	NA	0.695549	0.811633	NA
4930588K23Rik	ENSMUSG00000075335	7.76091	NA	NA	NA	NA	NA	NA	NA	NA	NA	5.61979	NA	NA	NA	NA	0.0126855	NA	NA	NA	NA	NA	NA	NA	NA	NA	-0.19798	NA	NA	NA	NA	NA	NA	NA	NA	NA	NA	NA	NA	NA	NA	0.979461	NA	NA	NA	NA	0.988464	NA	NA
4930589O11Rik	ENSMUSG00000107195	23.9331	21.7203	NA	4.96138	NA	20.9854	22.3439	NA	NA	NA	22.3946	21.9814	NA	2.94878	NA	-0.0475847	0.171461	NA	0.605124	NA	0.51394	-0.124008	NA	NA	NA	0.554582	-0.295336	NA	-2.04317	NA	NA	NA	NA	NA	NA	NA	NA	NA	NA	NA	0.829284	0.999994	NA	NA	NA	0.916616	0.66456	NA
4930590J08Rik	ENSMUSG00000034063	88.8893	47.3756	12.4936	17.1173	19.307	77.6511	47.1844	13.5645	14.4723	24.5848	83.0386	47.2573	13.2494	15.7316	21.8203	0.0705816	-0.00675744	0.0846959	-0.758952	-0.159284	-0.23553	0.312313	-0.016175	0.778577	0.204894	-0.313725	0.325819	-0.0999631	1.54109	0.364057	0.948034	NA	NA	NA	0.999721	0.791575	NA	0.997505	0.81523	NA	0.813408	0.999994	0.997442	NA	0.99988	0.766736	0.980837	0.910266
4930590L20Rik	ENSMUSG00000102368	69.8156	45.7395	NA	NA	NA	59.7337	44.0968	NA	NA	NA	64.5552	44.9693	NA	NA	NA	-0.0908714	0.068132	NA	NA	NA	0.295777	0.210153	NA	NA	NA	0.378832	0.135916	NA	NA	NA	0.9381	NA	NA	NA	NA	0.780138	NA	NA	NA	NA	0.813408	0.999994	NA	NA	NA	0.736437	0.809703	NA
4930592A05Rik	ENSMUSG00000115779	50.7979	82.5313	NA	NA	NA	52.4853	62.0379	NA	NA	NA	51.7087	73.3074	NA	NA	NA	0.146569	-0.1716	NA	NA	NA	0.41059	-0.316207	NA	NA	NA	0.26114	-0.14469	NA	NA	NA	0.903429	0.972141	NA	NA	NA	0.658745	0.895247	NA	NA	NA	0.872075	0.999994	NA	NA	NA	0.634054	0.504823	NA
4930592C13Rik	ENSMUSG00000105834	42.3039	32.8268	NA	NA	NA	37.5723	32.8632	NA	NA	NA	39.8395	32.8324	NA	NA	NA	-0.124476	-0.168437	NA	NA	NA	-0.0833235	0.0295301	NA	NA	NA	0.040763	0.197878	NA	NA	NA	NA	NA	NA	NA	NA	NA	NA	NA	NA	NA	0.98759	0.999994	NA	NA	NA	0.725524	0.665619	NA
4930593A02Rik	ENSMUSG00000097725	17.1099	18.3909	6.05389	NA	NA	17.973	12.9022	4.16409	NA	4.2114	17.5762	15.9194	4.9633	NA	4.07322	1.19497	-0.0958797	2.68697	NA	NA	-0.503703	-0.129324	-0.289255	NA	0.489234	-1.70259	-0.0335266	-2.97512	NA	-0.526809	NA	NA	NA	NA	NA	NA	NA	0.964899	NA	NA	0.550501	0.999994	0.997442	NA	0.99988	0.0456263	0.83456	0.0262676
4930593C16Rik	ENSMUSG00000086365	NA	6.39326	NA	NA	NA	NA	4.18073	NA	NA	NA	NA	5.40057	NA	NA	NA	NA	-0.0709026	NA	NA	NA	NA	0.989624	NA	NA	NA	NA	1.09262	NA	NA	NA	NA	NA	NA	NA	NA	NA	NA	NA	NA	NA	NA	0.999994	NA	NA	NA	NA	0.928004	NA
4930594M22Rik	ENSMUSG00000075463	170.912	136.869	6.53756	8.94142	5.16237	139.67	153.878	5.13122	6.99624	NA	154.596	144.396	5.73619	7.92832	4.16533	-0.0556932	-0.169067	0.257791	-0.844483	-0.419285	0.19251	0.014221	0.346014	-0.316013	NA	0.243205	0.18715	0.0904486	0.529514	-0.0647467	0.952634	0.922354	NA	NA	NA	0.76615	0.996688	0.964899	0.983485	NA	0.836157	0.999994	0.997787	NA	0.99988	0.784897	0.315058	0.80023
4930597O21Rik	ENSMUSG00000053442	96.8225	102.825	NA	6.03365	NA	81.4504	96.0321	NA	NA	NA	88.8027	99.7136	NA	4.1237	NA	-0.105801	0.016619	NA	-1.00078	NA	-0.161597	-0.287977	NA	NA	NA	-0.0614176	-0.299692	NA	2.04122	NA	0.920877	0.996791	NA	NA	NA	0.859902	0.876793	NA	NA	NA	0.97774	0.999994	NA	NA	NA	0.682155	0.935954	NA
4930598N05Rik	ENSMUSG00000109160	21.3659	4.44052	15.7521	NA	9.33409	17.7335	9.98098	21.6173	NA	16.815	19.4717	6.92156	19.4292	NA	12.8866	0.0178436	-1.08377	0.179629	NA	0.684427	0.113329	-0.809089	-0.164106	NA	0.308653	0.100767	0.263201	-0.349045	NA	-0.393353	NA	NA	NA	NA	0.999721	NA	NA	0.964899	NA	NA	0.979461	0.999994	0.997442	NA	0.99988	0.969825	0.353328	0.79143
4930599N23Rik	ENSMUSG00000073144	233.684	257.946	NA	4.36199	4.9255	168.962	237.283	NA	NA	3.47975	199.828	248.523	NA	3.65831	4.24327	0.0163836	0.151679	NA	2.43619	-0.685265	-0.145797	0.106695	NA	NA	-1.87017	-0.166854	-0.0462188	NA	-3.22739	-1.18737	0.982743	0.886377	NA	NA	NA	0.829865	0.95136	NA	NA	NA	0.863453	0.999994	NA	NA	0.99988	0.915739	0.245022	NA
4931402G19Rik	ENSMUSG00000134591	37.6827	43.3346	NA	NA	NA	37.9707	42.5145	NA	NA	NA	37.8495	42.9429	NA	NA	NA	0.0369788	-0.15483	NA	NA	NA	0.348356	-0.526069	NA	NA	NA	0.306977	-0.361566	NA	NA	NA	NA	NA	NA	NA	NA	NA	NA	NA	NA	NA	0.893735	0.999994	NA	NA	NA	0.923032	0.569247	NA
4931403E22Rik	ENSMUSG00000093772	493.041	364.064	NA	NA	NA	449.62	381.996	NA	NA	NA	470.544	371.857	NA	NA	NA	-0.0950326	0.298388	NA	NA	NA	-0.224213	0.0845021	NA	NA	NA	-0.132847	-0.21248	NA	NA	NA	0.803547	0.570386	NA	NA	NA	0.640483	0.95561	NA	NA	NA	0.865802	0.999994	NA	NA	NA	0.388913	0.0481848	NA
4931403G20Rik	ENSMUSG00000130781	76.1826	89.4471	NA	NA	NA	63.0158	96.109	NA	NA	NA	69.3142	92.3686	NA	NA	NA	-0.179195	0.126778	NA	NA	NA	-0.270692	0.0831579	NA	NA	NA	-0.0940581	-0.0400516	NA	NA	NA	0.856111	0.977261	NA	NA	NA	0.770209	0.978091	NA	NA	NA	0.960866	0.999994	NA	NA	NA	0.492063	0.540849	NA
4931406C07Rik	ENSMUSG00000031938	866.668	841.699	336.004	235.296	268.64	841.752	908.545	274.269	255.842	320.834	854.063	871.194	301.522	245.635	293.55	0.096213	-0.151428	0.0830194	0.055013	-0.0308702	-0.0927419	-0.0904108	0.575319	0.044474	-0.130285	-0.192735	0.0639676	0.484134	-0.00931602	-0.103881	0.788046	0.706623	0.861709	0.945012	0.999721	0.825087	0.934984	0.964899	0.991387	0.896024	0.763291	0.999994	0.997442	0.990745	0.99988	0.364681	0.0961384	0.546805
4931406G06Rik	ENSMUSG00000085398	13.4312	54.3873	NA	NA	NA	12.3935	31.083	NA	NA	NA	12.8948	43.9221	NA	NA	NA	-0.657548	0.113921	NA	NA	NA	-0.0575452	-0.525311	NA	NA	NA	0.599683	-0.63946	NA	NA	NA	NA	NA	NA	NA	NA	NA	NA	NA	NA	NA	0.861326	0.999994	NA	NA	NA	0.284278	0.677862	NA
4931408D14Rik	ENSMUSG00000120174	23.6904	18.0037	NA	4.49759	4.39057	29.7582	24.1565	NA	4.15404	5.23634	26.8865	20.7567	NA	4.31313	4.79313	-0.246439	-1.27199	NA	-0.533284	-0.956636	0.198705	2.46349	NA	0.305552	0.731932	0.437715	3.74051	NA	0.837686	1.6889	NA	NA	NA	NA	NA	NA	NA	NA	NA	NA	0.913956	0.753958	NA	NA	0.99988	0.658448	0.0485251	NA
4931413K12Rik	ENSMUSG00000085088	16.513	9.17141	NA	NA	NA	15.5093	13.4441	NA	NA	NA	15.9923	11.0851	NA	NA	NA	-0.415988	-0.529749	NA	NA	NA	-0.102229	0.448252	NA	NA	NA	0.311801	0.986082	NA	NA	NA	NA	NA	NA	NA	NA	NA	NA	NA	NA	NA	0.949044	0.999994	NA	NA	NA	0.522745	0.392032	NA
4931414P19Rik	ENSMUSG00000022179	210.77	165.866	36.3505	51.5067	33.1355	185.644	159.74	34.261	44.6132	43.7787	197.67	163.003	35.3667	47.8868	38.2035	0.1618	0.250516	0.136996	-0.00993544	-0.410275	0.193432	0.217178	-0.0476	0.326944	-0.00733216	0.027014	-0.0354061	-0.176864	0.337962	0.396819	0.786915	0.79925	0.930009	NA	0.999721	0.743363	0.874074	0.983149	0.931943	0.998489	0.98547	0.999994	0.997442	NA	0.99988	0.36293	0.143815	0.735963
4931415C17Rik	ENSMUSG00000054910	108.225	65.1204	60.1484	21.6592	46.5966	88.0713	80.8926	29.9181	14.41	51.3245	97.7008	72.1495	42.3524	17.8986	48.8589	0.530107	-0.0682154	0.273324	-0.0512788	-0.117746	-0.0454166	-0.425079	1.20321	0.433364	0.146932	-0.580164	-0.351739	0.919239	0.486842	0.270524	0.288219	NA	0.782757	NA	0.999721	0.973479	0.786694	0.945654	0.950449	0.962309	0.686049	0.999994	0.997442	NA	0.99988	0.031348	0.78397	0.401404
4931422A03Rik	ENSMUSG00000046085	902.845	675.989	NA	NA	NA	791.945	685.286	NA	NA	NA	845.13	679.725	NA	NA	NA	-0.0286779	-0.0467072	NA	NA	NA	-0.149193	-0.158455	NA	NA	NA	-0.125149	-0.111037	NA	NA	NA	0.949217	0.987865	NA	NA	NA	0.683015	0.902636	NA	NA	NA	0.834951	0.999994	NA	NA	NA	0.77162	0.638191	NA
4931429L15Rik	ENSMUSG00000056617	7.57846	9.89596	NA	NA	NA	6.39824	6.72997	NA	NA	NA	6.96151	8.46909	NA	NA	NA	0.162807	-0.14292	NA	NA	NA	-0.016284	-0.452916	NA	NA	NA	-0.184514	-0.312816	NA	NA	NA	NA	NA	NA	NA	NA	NA	NA	NA	NA	NA	0.979306	0.999994	NA	NA	NA	0.849027	0.823131	NA
4931431B13Rik	ENSMUSG00000108354	NA	7.7198	NA	NA	NA	NA	6.74716	NA	NA	NA	NA	7.27983	NA	NA	NA	NA	1.91356	NA	NA	NA	NA	0.10358	NA	NA	NA	NA	-1.80454	NA	NA	NA	NA	NA	NA	NA	NA	NA	NA	NA	NA	NA	NA	0.999994	NA	NA	NA	NA	0.0446388	NA
4931431C16Rik	ENSMUSG00000055061	228.116	160.162	NA	NA	NA	221.063	160.974	NA	NA	NA	224.546	160.439	NA	NA	NA	0.121342	0.214207	NA	NA	NA	-0.0778831	0.162687	NA	NA	NA	-0.203957	-0.0515781	NA	NA	NA	0.837405	0.87614	NA	NA	NA	0.915552	0.920753	NA	NA	NA	0.828837	0.999994	NA	NA	NA	0.454114	0.224109	NA
4931439C15Rik	ENSMUSG00000117661	NA	NA	NA	NA	NA	5.87315	NA	NA	NA	NA	4.9845	NA	NA	NA	NA	NA	NA	NA	NA	NA	-0.237345	NA	NA	NA	NA	-0.278344	NA	NA	NA	NA	NA	NA	NA	NA	NA	NA	NA	NA	NA	NA	0.969466	NA	NA	NA	NA	NA	NA	NA
4931440P22Rik	ENSMUSG00000074580	3.52053	6.15075	NA	NA	NA	5.07355	5.41727	NA	NA	NA	4.33744	5.82174	NA	NA	NA	-1.18936	-0.175263	NA	NA	NA	-0.0666518	-1.06466	NA	NA	NA	1.12762	-0.895232	NA	NA	NA	NA	NA	NA	NA	NA	NA	NA	NA	NA	NA	NA	0.999994	NA	NA	NA	0.396167	0.842512	NA
4932411K12Rik	ENSMUSG00000100733	3.61614	NA	NA	NA	NA	NA	NA	NA	NA	NA	3.93415	NA	NA	NA	NA	-0.767716	NA	NA	NA	NA	NA	NA	NA	NA	NA	-0.536165	NA	NA	NA	NA	NA	NA	NA	NA	NA	NA	NA	NA	NA	NA	NA	NA	NA	NA	NA	0.495292	NA	NA
4932412D23Rik	ENSMUSG00000075070	NA	NA	NA	NA	NA	2.88772	NA	4.26598	NA	4.13139	1.99507	NA	4.45894	NA	4.09042	NA	NA	NA	NA	NA	1.39421	NA	0.933616	NA	1.50745	2.29387	NA	-0.0141776	NA	1.56212	NA	NA	NA	NA	NA	NA	NA	0.964899	NA	NA	NA	NA	0.999646	NA	0.99988	NA	NA	NA
4932435O22Rik	ENSMUSG00000062391	NA	6.13189	3.79014	NA	NA	NA	NA	NA	NA	4.8329	NA	4.86936	3.1939	NA	2.71277	NA	0.0459168	-0.108711	NA	NA	NA	NA	NA	NA	0.444206	NA	0.123365	0.852252	NA	-0.39475	NA	NA	NA	NA	NA	NA	NA	NA	NA	NA	NA	0.999994	0.997442	NA	0.99988	NA	0.950766	0.934905
4932441J04Rik	ENSMUSG00000097216	3638.6	1033.58	80.2447	74.4705	62.3702	2966.33	982.938	57.4083	58.905	73.6889	3287.62	1010.37	67.026	66.3646	67.78	-0.190011	-0.175313	-0.419364	-0.373206	-0.155303	-0.225312	-0.396601	0.268947	0.163106	-0.206513	-0.0397236	-0.220042	0.682455	0.537921	-0.0565923	0.200431	0.612491	0.51626	0.651745	0.999721	0.405151	0.298939	0.964899	0.977002	0.907699	0.956244	0.999994	0.997442	NA	0.99988	0.016348	0.0602593	0.136662
4932442E05Rik	ENSMUSG00000104443	261.658	227.231	NA	NA	NA	219.706	222.154	NA	NA	NA	239.771	224.794	NA	NA	NA	-0.149458	0.369653	NA	NA	NA	-0.0830193	0.159071	NA	NA	NA	0.0621899	-0.209342	NA	NA	NA	0.770413	0.530162	NA	NA	NA	0.934968	0.923091	NA	NA	NA	0.972472	0.999994	NA	NA	NA	0.338682	0.038215	NA
4932443L11Rik	ENSMUSG00000086805	1085.98	945.953	NA	NA	NA	1023.6	993.27	NA	NA	NA	1053.76	966.534	NA	NA	NA	-0.0103489	0.0728789	NA	NA	NA	0.0720807	0.00463297	NA	NA	NA	0.0775726	-0.0668516	NA	NA	NA	0.981904	0.96368	NA	NA	NA	0.897312	0.997714	NA	NA	NA	0.926992	0.999994	NA	NA	NA	0.910571	0.437628	NA
4932702P03Rik	ENSMUSG00000086796	1347.82	1366.59	NA	NA	NA	1163.85	1403.02	NA	NA	NA	1251.92	1382.04	NA	NA	NA	0.049079	0.00351854	NA	NA	NA	-0.109888	-0.00416072	NA	NA	NA	-0.163156	-0.00619736	NA	NA	NA	0.901347	0.998384	NA	NA	NA	0.770623	0.997714	NA	NA	NA	0.79818	0.999994	NA	NA	NA	0.619897	0.966338	NA
4933402D24Rik	ENSMUSG00000025961	38.2994	30.8938	NA	NA	NA	47.9879	39.4841	NA	NA	NA	43.4059	34.724	NA	NA	NA	-0.0464518	-0.168131	NA	NA	NA	0.235889	-0.254449	NA	NA	NA	0.274944	-0.0811271	NA	NA	NA	NA	NA	NA	NA	NA	0.84059	NA	NA	NA	NA	0.89818	0.999994	NA	NA	NA	0.902502	0.637585	NA
4933404O12Rik	ENSMUSG00000097908	625.918	551.058	166.973	175.946	174.007	563.318	621.038	135.235	158.831	183.78	593.379	582.035	149.017	166.921	178.715	0.0498528	-0.090781	-0.128406	0.0753381	-0.418103	0.0231617	-0.0309586	-0.121168	0.270486	0.236388	-0.0310639	0.0603412	0.00356758	0.195657	0.650463	0.906296	0.922064	0.841121	0.923128	0.764726	0.968605	0.989561	0.964899	0.865787	0.810059	0.973161	0.999994	0.999646	NA	0.845546	0.640645	0.308666	0.503588
4933405D12Rik	ENSMUSG00000097852	208.3	132.436	NA	NA	NA	184.185	124.343	NA	NA	NA	195.764	128.718	NA	NA	NA	-0.320849	-0.0941101	NA	NA	NA	-0.35063	0.147453	NA	NA	NA	-0.0339587	0.243036	NA	NA	NA	0.362465	0.987865	NA	NA	NA	0.533907	0.948938	NA	NA	NA	0.980061	0.999994	NA	NA	NA	0.0493679	0.676161	NA
4933405L10Rik	ENSMUSG00000013158	48.072	47.4956	NA	NA	NA	48.1517	46.911	NA	NA	4.07425	48.1439	47.2111	NA	NA	3.63014	-0.0240314	-0.192744	NA	NA	NA	-0.219107	-0.358904	NA	NA	0.530981	-0.195057	-0.166696	NA	NA	1.86171	NA	NA	NA	NA	NA	0.846366	NA	NA	NA	NA	0.920482	0.999994	NA	NA	0.99988	0.94156	0.519512	NA
4933406B15Rik	ENSMUSG00000112421	649.199	923.937	NA	NA	NA	590.029	1032.66	NA	NA	NA	618.467	971.988	NA	NA	NA	0.318733	0.0656895	NA	NA	NA	0.240946	0.245118	NA	NA	NA	-0.0822368	0.180512	NA	NA	NA	0.0361864	0.972141	NA	NA	NA	0.545241	0.292978	NA	NA	NA	0.90403	0.999994	NA	NA	NA	0.0010848	0.497318	NA
4933406B17Rik	ENSMUSG00000110427	2.50736	25.9011	NA	8.62773	NA	NA	19.6157	5.63822	11.8401	NA	1.35375	23.0779	4.14242	10.2764	NA	-2.62282	0.174193	NA	-0.912401	NA	NA	-0.341843	-1.67469	0.0551605	NA	0.858462	-0.514453	-2.93722	0.969176	NA	NA	NA	NA	NA	NA	NA	NA	0.964899	0.998442	NA	NA	0.999994	0.997442	NA	NA	0.107518	0.748995	NA
4933406C10Rik	ENSMUSG00000097494	223.719	274.211	32.5469	32.092	36.6978	226.875	280.905	41.521	46.9101	37.3042	225.53	277.073	38.2275	39.6919	37.0068	-0.028644	-0.0593453	0.283507	-0.0638324	0.203203	-0.36342	-0.208105	0.279921	-0.137226	-0.20478	-0.337531	-0.144909	-0.00651668	-0.0711558	-0.410307	0.968452	0.987865	0.849111	NA	0.999721	0.536668	0.860261	0.964899	0.983485	0.95375	0.70762	0.999994	0.999629	NA	0.99988	0.850273	0.63775	0.518187
4933406I18Rik	ENSMUSG00000087475	53.0392	41.9015	17.3662	22.144	12.9814	47.1944	53.8371	12.7014	17.2972	22.3036	50.0058	47.221	14.6913	19.6202	17.4101	-0.32583	-0.167924	0.338694	0.22858	-0.34637	-0.55299	-0.125767	0.483136	-0.299452	-0.189892	-0.229234	0.050857	0.133431	-0.524706	0.174471	0.738624	NA	NA	NA	0.999721	0.564625	NA	0.964899	0.96848	NA	0.902118	0.999994	0.997442	NA	0.99988	0.295853	0.562151	0.595353
4933406J09Rik	ENSMUSG00000107666	2.56771	NA	NA	NA	NA	5.13497	NA	NA	NA	NA	3.91668	NA	NA	NA	NA	2.7979	NA	NA	NA	NA	-0.26159	NA	NA	NA	NA	-3.06481	NA	NA	NA	NA	NA	NA	NA	NA	NA	NA	NA	NA	NA	NA	NA	NA	NA	NA	NA	0.109882	NA	NA
4933406J10Rik	ENSMUSG00000086690	25.478	31.4248	NA	NA	NA	24.0055	31.0488	NA	NA	NA	24.7195	31.2301	NA	NA	NA	0.196151	-0.081678	NA	NA	NA	0.296804	0.251697	NA	NA	NA	0.0928539	0.335094	NA	NA	NA	NA	NA	NA	NA	NA	NA	NA	NA	NA	NA	0.978778	0.999994	NA	NA	NA	0.661243	0.821648	NA
4933406P04Rik	ENSMUSG00000069713	143.082	126.14	4.45019	NA	6.94274	116.274	146.856	4.88906	NA	4.96845	129.081	135.353	4.75372	NA	6.00862	-0.0389222	-0.0750435	0.312352	NA	-0.988156	-0.045532	0.160641	-1.05784	NA	1.34403	-0.0143473	0.237159	-1.28568	NA	2.31659	0.966079	0.987865	NA	NA	0.999721	0.972525	0.930814	0.853155	NA	NA	0.99369	0.999994	0.997442	NA	0.99988	0.840564	0.705892	0.795563
4933407E24Rik	ENSMUSG00000073759	12.8091	6.91366	NA	NA	NA	7.34391	6.407	NA	NA	NA	9.94812	6.68029	NA	NA	NA	-0.27163	0.0793923	NA	NA	NA	-0.695094	0.280445	NA	NA	NA	-0.426171	0.207086	NA	NA	NA	NA	NA	NA	NA	NA	NA	NA	NA	NA	NA	0.938864	0.999994	NA	NA	NA	0.667993	0.923752	NA
4933407I05Rik	ENSMUSG00000111836	22.0515	NA	NA	NA	NA	20.6373	NA	NA	NA	NA	21.3209	NA	NA	NA	NA	0.614009	NA	NA	NA	NA	-0.517687	NA	NA	NA	NA	-1.13491	NA	NA	NA	NA	NA	NA	NA	NA	NA	NA	NA	NA	NA	NA	0.588289	NA	NA	NA	NA	0.198383	NA	NA
4933407I08Rik	ENSMUSG00000084959	6.00394	NA	NA	NA	NA	5.50761	NA	NA	NA	NA	5.74854	NA	NA	NA	NA	-0.304867	NA	NA	NA	NA	-2.86298	NA	NA	NA	NA	-2.55871	NA	NA	NA	NA	NA	NA	NA	NA	NA	NA	NA	NA	NA	NA	0.662164	NA	NA	NA	NA	0.760658	NA	NA
4933407K13Rik	ENSMUSG00000087396	477.565	538.567	184	111.94	206.047	398.964	541.48	151.776	105.203	221.524	436.571	539.59	166.078	108.364	213.511	-0.0851564	-0.140602	1.00762	0.651417	0.276974	-0.461389	-0.105269	0.221009	0.145327	0.320599	-0.379886	0.0346744	-0.797323	-0.505736	0.0381444	0.862612	0.972141	6.53469e-05	0.394609	0.999721	0.307988	0.951864	0.975925	0.983485	0.791218	0.6555	0.999994	0.997442	NA	0.99988	0.507338	0.484075	1.0092e-06
4933407L21Rik	ENSMUSG00000026224	82.6801	80.5028	65.516	19.9045	66.1334	82.6471	84.9294	55.6858	22.454	88.2292	82.698	82.4489	60.0735	21.1875	76.6404	-0.284609	-0.107012	0.278426	1.09692	0.199033	0.223976	-0.280282	0.0327415	0.101354	0.84447	0.504471	-0.166497	-0.243727	-0.993207	0.647179	0.712792	0.982609	0.769906	NA	0.999721	0.81209	0.914357	0.979733	0.996795	0.0855037	0.696875	0.999994	0.997442	NA	0.99988	0.260594	0.593461	0.378027
4933408J17Rik	ENSMUSG00000097407	206.66	187.099	NA	NA	NA	175.965	206.415	NA	NA	NA	190.643	195.622	NA	NA	NA	-0.281257	-0.0496663	NA	NA	NA	0.0572998	0.0535097	NA	NA	NA	0.335352	0.105168	NA	NA	NA	0.441161	0.987865	NA	NA	NA	0.955555	0.987825	NA	NA	NA	0.708035	0.999994	NA	NA	NA	0.0756853	0.731193	NA
4933408N05Rik	ENSMUSG00000084848	2.62313	NA	NA	NA	NA	NA	NA	NA	NA	NA	2.36226	NA	NA	NA	NA	1.16146	NA	NA	NA	NA	NA	NA	NA	NA	NA	-0.890949	NA	NA	NA	NA	NA	NA	NA	NA	NA	NA	NA	NA	NA	NA	NA	NA	NA	NA	NA	0.44802	NA	NA
4933409K07Rik	ENSMUSG00000096256	4039.7	1702.89	616.342	358.048	497.509	3524.63	1682.6	456.418	362.501	620.286	3771.58	1692.58	524.359	359.93	555.972	0.164874	-0.103623	0.0596727	0.634097	0.179034	-0.111605	-0.0977364	0.177123	0.200754	0.275354	-0.280649	0.00601903	0.113482	-0.432787	0.0931139	0.442498	0.972141	0.886534	0.0566951	0.999721	0.780058	0.945154	0.901321	0.807529	0.561085	0.657291	0.999994	0.997442	0.338882	0.99988	0.0762923	0.503263	0.612414
4933411K16Rik	ENSMUSG00000090369	NA	4.5565	NA	NA	NA	NA	NA	NA	NA	NA	NA	4.18526	NA	NA	NA	NA	-0.491717	NA	NA	NA	NA	NA	NA	NA	NA	NA	1.26329	NA	NA	NA	NA	NA	NA	NA	NA	NA	NA	NA	NA	NA	NA	0.999994	NA	NA	NA	NA	0.550323	NA
4933412E12Rik	ENSMUSG00000112627	162.567	181.177	95.8663	62.4055	63.1533	174.884	204.832	61.3524	60.8893	74.0549	169.135	191.647	75.7245	61.5437	68.3462	0.214265	-0.126953	0.0597907	-0.0852427	0.0892808	-0.151943	0.222741	0.398053	-0.0905347	0.281194	-0.368034	0.350624	0.342768	-0.00267428	0.187224	0.678687	0.950006	0.959626	0.956801	0.999721	0.848843	0.873239	0.812294	0.987544	0.895293	0.719369	0.999994	0.997442	NA	0.99988	0.225701	0.392752	0.828364
4933412L11Rik	ENSMUSG00000108227	6.2886	5.44469	NA	NA	NA	5.43793	5.4462	NA	NA	NA	5.84903	5.44183	NA	NA	NA	0.638554	0.102566	NA	NA	NA	-2.29984	-0.778438	NA	NA	NA	-2.96015	-0.887346	NA	NA	NA	NA	NA	NA	NA	NA	NA	NA	NA	NA	NA	0.590694	0.999994	NA	NA	NA	0.489279	0.916809	NA
4933412O06Rik	ENSMUSG00000113960	468.599	870.816	366.47	315.504	260.631	476.526	1080.2	284.58	357.277	312.324	473.043	964.023	319.831	336.662	285.247	-0.131024	0.0120218	0.598317	0.262044	-0.126118	-0.123523	0.307643	0.50051	-0.14962	0.313601	0.00483699	0.297501	-0.0990524	-0.410547	0.435618	0.765567	0.995641	0.00308357	0.66728	0.999721	0.868953	0.0788721	0.0274576	0.9338	0.536488	0.996242	0.755037	0.997442	0.466017	0.99988	0.33244	0.878566	8.79763e-05
4933415A04Rik	ENSMUSG00000045877	10.8252	34.4494	4.86052	12.0595	NA	10.6502	38.3426	NA	8.48498	NA	10.7391	36.166	3.93992	10.2023	NA	0.343971	0.143335	-1.17432	0.153125	NA	-0.246518	-0.19921	NA	0.0112619	NA	-0.590029	-0.340661	0.475413	-0.140233	NA	NA	NA	NA	NA	NA	NA	NA	NA	0.998853	NA	0.861343	0.999994	0.997442	NA	NA	0.598774	0.65764	0.274772
4933416E14Rik	ENSMUSG00000086996	NA	4.53206	NA	NA	NA	NA	5.03799	NA	NA	NA	NA	4.75508	NA	NA	NA	NA	1.1719	NA	NA	NA	NA	2.08314	NA	NA	NA	NA	0.901346	NA	NA	NA	NA	NA	NA	NA	NA	NA	NA	NA	NA	NA	NA	0.999994	NA	NA	NA	NA	0.214029	NA
4933416E14Rik	ENSMUSG00000137167	12.0001	17.1006	5.12513	4.79854	NA	10.3937	23.3619	4.04775	3.87343	NA	11.1614	19.894	4.51762	4.31607	NA	0.514035	0.0411064	0.0956763	-1.1325	NA	-0.14987	0.268867	0.9065	0.605543	NA	-0.663655	0.232305	0.858426	1.73887	NA	NA	NA	NA	NA	NA	NA	NA	0.964899	NA	NA	0.851813	0.999994	0.997442	NA	NA	0.425462	0.938415	0.926994
4933416I08Rik	ENSMUSG00000079593	1373.31	824.585	NA	NA	NA	1316.32	912.11	NA	NA	NA	1344.09	863.277	NA	NA	NA	-0.0184188	-0.0281765	NA	NA	NA	0.106579	-0.163868	NA	NA	NA	0.121277	-0.134721	NA	NA	NA	0.962253	0.992477	NA	NA	NA	0.776842	0.769325	NA	NA	NA	0.824098	0.999994	NA	NA	NA	0.827174	0.802065	NA
4933416M07Rik	ENSMUSG00000097262	14.2073	31.6159	NA	NA	NA	16.1007	20.1744	NA	NA	NA	15.2115	26.4809	NA	NA	NA	0.172488	0.220991	NA	NA	NA	0.120191	-0.16421	NA	NA	NA	-0.0551182	-0.387277	NA	NA	NA	NA	NA	NA	NA	NA	NA	NA	NA	NA	NA	0.988462	0.999994	NA	NA	NA	0.773997	0.563956	NA
4933417C20Rik	ENSMUSG00000103006	6.29086	7.40527	NA	NA	NA	NA	6.58057	NA	NA	NA	5.68038	7.03238	NA	NA	NA	1.32307	0.152539	NA	NA	NA	NA	0.586022	NA	NA	NA	-1.08589	0.431313	NA	NA	NA	NA	NA	NA	NA	NA	NA	NA	NA	NA	NA	0.862212	0.999994	NA	NA	NA	0.147096	0.825591	NA
4933417C20Rik	ENSMUSG00000131911	5.44045	6.96172	NA	NA	NA	NA	6.2092	NA	NA	NA	4.56086	6.62127	NA	NA	NA	1.22087	0.129333	NA	NA	NA	NA	0.62863	NA	NA	NA	-0.0311516	0.496507	NA	NA	NA	NA	NA	NA	NA	NA	NA	NA	NA	NA	NA	NA	0.999994	NA	NA	NA	0.218177	0.852959	NA
4933417D19Rik	ENSMUSG00000097637	584.332	515.323	6.94951	4.99613	3.62574	522.778	586.607	4.20896	4.42364	4.48664	552.309	546.917	5.35316	4.69542	4.03537	-0.160382	0.0973414	0.217185	-0.186412	-1.60289	-0.0445176	-0.0209534	1.15275	-0.133357	0.0885269	0.112085	-0.116972	0.91385	0.0579328	1.69942	0.546803	0.972141	NA	NA	NA	0.959646	0.992763	0.964899	NA	NA	0.915057	0.999994	0.997442	NA	0.99988	0.123653	0.473732	0.831025
4933417O13Rik	ENSMUSG00000101360	6.9753	NA	NA	NA	NA	10.9319	4.34565	NA	NA	NA	9.05702	4.09443	NA	NA	NA	-0.501828	NA	NA	NA	NA	0.122516	-0.0183727	NA	NA	NA	0.615196	1.05091	NA	NA	NA	NA	NA	NA	NA	NA	NA	NA	NA	NA	NA	0.897224	0.999994	NA	NA	NA	0.554303	NA	NA
4933421A08Rik	ENSMUSG00000086443	5.11883	6.4748	NA	NA	NA	3.99106	6.50894	NA	NA	NA	4.52832	6.48826	NA	NA	NA	0.348695	0.142481	NA	NA	NA	2.0587	0.000563425	NA	NA	NA	1.7019	-0.131538	NA	NA	NA	NA	NA	NA	NA	NA	NA	NA	NA	NA	NA	NA	0.999994	NA	NA	NA	0.751171	0.868748	NA
4933421O10Rik	ENSMUSG00000144194	997.072	814.16	217.888	178.542	198.817	902.227	881.77	174.591	185.108	239.008	947.804	843.945	193.351	181.731	217.955	-0.0353117	0.0620664	0.142026	0.0842897	0.346795	0.0528806	0.0650899	0.138664	-0.0723459	0.25853	0.083849	0.00435875	-0.00760695	-0.15521	-0.0945983	0.921749	0.972141	0.791802	0.920027	0.834986	0.907558	0.94151	0.964899	0.982486	0.70429	0.877733	0.999994	0.999151	NA	0.99988	0.684613	0.496524	0.416073
4933422A05Rik	ENSMUSG00000111746	NA	4.24537	NA	NA	NA	NA	5.63641	NA	NA	NA	NA	4.86608	NA	NA	NA	NA	-0.0310084	NA	NA	NA	NA	-1.31949	NA	NA	NA	NA	-1.28485	NA	NA	NA	NA	NA	NA	NA	NA	NA	NA	NA	NA	NA	NA	0.999994	NA	NA	NA	NA	0.975531	NA
4933424G05Rik	ENSMUSG00000117450	8.86836	4.31673	NA	NA	NA	5.3943	4.2102	NA	NA	NA	7.04797	4.26753	NA	NA	NA	-0.0954082	0.974205	NA	NA	NA	-0.0458769	-1.40007	NA	NA	NA	0.054403	-2.38797	NA	NA	NA	NA	NA	NA	NA	NA	NA	NA	NA	NA	NA	0.99276	0.999994	NA	NA	NA	0.897317	0.330756	NA
4933424G06Rik	ENSMUSG00000102416	31.0746	21.3281	NA	NA	NA	27.0191	23.468	NA	NA	NA	28.9666	22.2696	NA	NA	NA	0.268834	-0.202334	NA	NA	NA	-0.759473	1.08524	NA	NA	NA	-1.03249	1.28837	NA	NA	NA	NA	NA	NA	NA	NA	NA	NA	NA	NA	NA	0.605557	0.999994	NA	NA	NA	0.516541	0.627394	NA
4933424M12Rik	ENSMUSG00000087289	7.52601	4.39737	NA	NA	NA	5.20262	8.2835	NA	NA	NA	6.31078	6.13561	NA	NA	NA	0.77706	-0.190318	NA	NA	NA	-0.197884	-0.389619	NA	NA	NA	-0.981216	-0.198886	NA	NA	NA	NA	NA	NA	NA	NA	NA	NA	NA	NA	NA	0.828941	0.999994	NA	NA	NA	0.339738	0.820983	NA
4933426B08Rik	ENSMUSG00000116644	11.3495	12.7667	NA	NA	NA	10.7268	13.5028	NA	NA	NA	11.0321	13.0856	NA	NA	NA	0.645811	0.0388461	NA	NA	NA	-1.64009	0.259466	NA	NA	NA	-2.29089	0.219263	NA	NA	NA	NA	NA	NA	NA	NA	NA	NA	NA	NA	NA	0.526098	0.999994	NA	NA	NA	0.356942	0.946918	NA
4933427D06Rik	ENSMUSG00000055403	NA	NA	NA	NA	NA	3.57966	NA	NA	NA	NA	3.84602	NA	NA	NA	NA	NA	NA	NA	NA	NA	-0.791159	NA	NA	NA	NA	1.06489	NA	NA	NA	NA	NA	NA	NA	NA	NA	NA	NA	NA	NA	NA	NA	NA	NA	NA	NA	NA	NA	NA
4933427D14Rik	ENSMUSG00000020807	1370.08	1222.28	452.185	352.517	427.949	1208.24	1288.25	390.794	379.404	520.731	1285.94	1251.02	418.571	365.963	472.158	0.111838	0.0190254	0.267276	0.44285	0.0631545	-0.199417	0.131435	0.0254014	0.108129	0.155857	-0.315701	0.113759	-0.244134	-0.333468	0.090505	0.648986	0.993191	0.315862	0.236859	0.999721	0.599261	0.806979	0.973907	0.950572	0.803786	0.567706	0.999994	0.997442	0.467519	0.99988	0.199395	0.831972	0.0500543
4933427D14Rik	ENSMUSG00000107877	1917.7	1718.78	614.248	507.132	598.156	1689.45	1822.2	519.294	551.725	713.744	1799.02	1763.93	561.608	529.515	653.264	0.0930028	0.0562102	0.279543	0.476007	0.0274393	-0.175926	0.122884	0.060183	0.0395691	0.141175	-0.273133	0.0676973	-0.222018	-0.435016	0.110979	0.702183	0.978052	0.208845	0.163778	0.999721	0.632015	0.84355	0.964899	0.990787	0.825022	0.605557	0.999994	0.997442	0.325052	0.99988	0.248362	0.543201	0.0245204
4933427E11Rik	ENSMUSG00000044276	15.7144	14.6423	NA	NA	NA	14.5855	18.3099	NA	NA	NA	15.1339	16.2782	NA	NA	NA	-0.657217	0.0878086	NA	NA	NA	-0.113529	-0.176177	NA	NA	NA	0.53846	-0.264493	NA	NA	NA	NA	NA	NA	NA	NA	NA	NA	NA	NA	NA	0.872151	0.999994	NA	NA	NA	0.254854	0.856837	NA
4933427G23Rik	ENSMUSG00000086697	119.36	98.3081	15.6998	8.62643	14.346	101.925	112.23	9.67862	5.88968	18.309	110.273	104.493	12.1796	7.20262	16.2363	-0.23331	-0.0134011	0.806488	0.252056	0.13974	-0.0522639	-0.0683759	-0.45027	0.680168	0.116975	0.175916	-0.0495338	-1.30782	0.433764	-0.026308	0.731631	0.997579	NA	NA	0.999721	0.966242	0.987457	0.964899	NA	NA	0.904019	0.999994	0.997442	NA	0.99988	0.282595	0.948173	0.200374
4933427I04Rik	ENSMUSG00000073761	29.5498	21.9053	NA	NA	NA	32.236	18.1432	NA	NA	NA	30.976	20.2043	NA	NA	NA	0.404309	0.055258	NA	NA	NA	-0.640459	-0.636728	NA	NA	NA	-1.04885	-0.680755	NA	NA	NA	NA	NA	NA	NA	NA	NA	NA	NA	NA	NA	0.606636	0.999994	NA	NA	NA	0.352041	0.899718	NA
4933427I22Rik	ENSMUSG00000085928	60.0979	74.6688	24.2207	24.5399	19.2525	43.7104	80.6082	19.2668	27.3921	19.457	51.5237	77.2847	21.4155	25.9802	19.3606	-0.493168	-0.119	0.462355	0.475521	-0.472528	0.035491	-0.0361313	-0.257894	0.0365965	-0.172644	0.525905	0.084154	-0.725115	-0.441031	0.287571	0.480141	0.983601	0.751267	NA	0.999721	0.981332	0.995186	0.964899	0.998442	NA	0.729066	0.999994	0.997442	NA	0.99988	0.0915587	0.604159	0.349987
4933428C19Rik	ENSMUSG00000086355	6.53026	NA	NA	NA	NA	6.75986	NA	NA	NA	NA	6.65458	NA	NA	NA	NA	0.0968826	NA	NA	NA	NA	-1.28891	NA	NA	NA	NA	-1.40113	NA	NA	NA	NA	NA	NA	NA	NA	NA	NA	NA	NA	NA	NA	0.76755	NA	NA	NA	NA	0.912569	NA	NA
4933428G20Rik	ENSMUSG00000047988	795.936	1027.94	NA	NA	NA	679.699	919.993	NA	NA	NA	735.349	978.99	NA	NA	NA	0.0103831	0.0512729	NA	NA	NA	-0.0227825	-0.128416	NA	NA	NA	-0.0376425	-0.179035	NA	NA	NA	0.984074	0.987865	NA	NA	NA	0.97104	0.864669	NA	NA	NA	0.972845	0.999994	NA	NA	NA	0.925438	0.671238	NA
4933428P19Rik	ENSMUSG00000105203	1370.08	1242.94	NA	NA	NA	1198.2	1345.99	NA	NA	NA	1280.45	1288.25	NA	NA	NA	-0.139509	0.20711	NA	NA	NA	0.271856	0.101009	NA	NA	NA	0.407038	-0.104842	NA	NA	NA	0.529919	0.549753	NA	NA	NA	0.566077	0.903066	NA	NA	NA	0.574219	0.999994	NA	NA	NA	0.114	0.0421696	NA
4933429H19Rik	ENSMUSG00000097786	435.811	332.875	NA	NA	NA	343.78	365.465	NA	NA	NA	387.719	347.257	NA	NA	NA	-0.214251	-0.0878486	NA	NA	NA	-0.116504	-0.153676	NA	NA	NA	0.0924929	-0.0632814	NA	NA	NA	0.423717	0.972141	NA	NA	NA	0.824347	0.877411	NA	NA	NA	0.90575	0.999994	NA	NA	NA	0.0673057	0.475692	NA
4933429O19Rik	ENSMUSG00000115008	NA	42.1376	NA	4.74751	NA	NA	21.2291	9.85407	4.57633	NA	NA	32.7586	6.62304	4.65602	NA	NA	0.572742	NA	-0.0932815	NA	NA	-0.471393	0.324768	3.4591	NA	NA	-1.04626	-1.26281	3.55117	NA	NA	NA	NA	NA	NA	NA	NA	0.978849	NA	NA	NA	0.999994	0.997442	NA	NA	NA	0.152768	NA
4933430I17Rik	ENSMUSG00000058046	16.4244	12.1514	NA	3.15918	2.98389	12.6437	10.2786	5.48593	4.35998	NA	14.4479	11.3076	4.37408	3.7761	3.00085	-0.569325	-0.127998	NA	-2.4014	0.813027	-0.158856	0.00591838	1.06314	-0.73922	NA	0.398701	0.133791	0.531016	1.66418	-0.488331	NA	NA	NA	NA	NA	NA	NA	0.939874	NA	NA	0.897224	0.999994	0.997442	NA	0.99988	0.283918	0.810521	NA
4933430L12Rik	ENSMUSG00000108523	39.5762	38.3703	NA	NA	NA	37.2892	35.696	NA	NA	NA	38.3962	37.1459	NA	NA	NA	-0.175257	0.238337	NA	NA	NA	0.0207208	-0.0417654	NA	NA	NA	0.197166	-0.281779	NA	NA	NA	NA	NA	NA	NA	NA	NA	NA	NA	NA	NA	0.923335	0.999994	NA	NA	NA	0.603518	0.479811	NA
4933430M04Rik	ENSMUSG00000086892	10.694	3.57566	NA	NA	NA	6.52739	NA	NA	NA	NA	8.5113	2.90434	NA	NA	NA	0.792628	1.34225	NA	NA	NA	0.328261	NA	NA	NA	NA	-0.474982	-1.48779	NA	NA	NA	NA	NA	NA	NA	NA	NA	NA	NA	NA	NA	0.911078	0.999994	NA	NA	NA	0.242193	0.242561	NA
4933431C10Rik	ENSMUSG00000108923	18.5436	14.3328	NA	NA	NA	14.9186	18.6655	NA	NA	NA	16.6539	16.2682	NA	NA	NA	0.460901	0.352304	NA	NA	NA	-0.193333	-0.419109	NA	NA	NA	-0.661321	-0.757284	NA	NA	NA	NA	NA	NA	NA	NA	NA	NA	NA	NA	NA	0.829322	0.999994	NA	NA	NA	0.391313	0.485214	NA
4933431E20Rik	ENSMUSG00000086968	6362.57	6738.68	1695.2	1618.45	1265.84	5972.68	7182.43	1266.48	1546.73	1437.96	6161.16	6933.39	1449.22	1579.66	1348.13	0.0601004	-0.0629215	0.198496	-0.0896864	-0.0387176	0.099025	0.0896759	0.254199	0.111582	-0.0680179	0.0350505	0.154202	0.052333	0.202497	-0.03268	0.741415	0.876301	0.366409	0.778406	0.999721	0.758446	0.828695	0.251133	0.901924	0.922735	0.946358	0.999994	0.997442	0.414951	0.99988	0.299732	0.22503	0.0669277
4933431G14Rik	ENSMUSG00000108709	7.70995	8.02911	NA	NA	NA	6.89764	NA	NA	NA	NA	7.28776	5.14055	NA	NA	NA	0.820682	-0.333485	NA	NA	NA	-0.654139	NA	NA	NA	NA	-1.47512	-1.57376	NA	NA	NA	NA	NA	NA	NA	NA	NA	NA	NA	NA	NA	0.762186	0.999994	NA	NA	NA	0.375146	0.680313	NA
4933431K14Rik	ENSMUSG00000103715	89.4779	117.657	30.3548	20.4005	34.2062	82.4732	114.883	22.4637	22.1041	40.7652	85.8451	116.322	25.8283	21.2603	37.3319	-0.204547	-0.168133	-0.431887	-0.451766	0.808737	0.112365	-0.242529	-0.227973	0.0683531	0.463605	0.311016	-0.0760149	0.209801	0.521709	-0.347525	0.827859	0.96525	0.727884	NA	0.955117	0.912854	0.900242	0.971736	0.997638	0.894622	0.831089	0.999994	0.997442	NA	0.99988	0.437634	0.440451	0.323128
4933431K23Rik	ENSMUSG00000086451	12.601	20.8968	NA	NA	NA	12.7972	18.3182	NA	NA	NA	12.7115	19.7247	NA	NA	NA	-1.38973	0.473604	NA	NA	NA	0.127644	0.15649	NA	NA	NA	1.51337	-0.316037	NA	NA	NA	NA	NA	NA	NA	NA	NA	NA	NA	NA	NA	0.628408	0.999994	NA	NA	NA	0.0467145	0.288655	NA
4933432I03Rik	ENSMUSG00000114980	8.69378	13.7556	NA	NA	NA	10.1178	17.6359	NA	NA	NA	9.44444	15.4832	NA	NA	NA	0.255354	-1.117	NA	NA	NA	-0.0246136	0.740589	NA	NA	NA	-0.291572	1.85637	NA	NA	NA	NA	NA	NA	NA	NA	NA	NA	NA	NA	NA	0.95772	0.999994	NA	NA	NA	0.742666	0.0563805	NA
4933432I09Rik	ENSMUSG00000116557	151.861	67.4134	11.787	31.0114	12.6902	137.714	85.0176	10.3049	37.5533	9.99426	144.535	75.2524	10.9828	34.3479	11.4158	-0.313874	-0.10655	0.0287552	0.414716	0.261246	-0.538985	-0.0323501	0.490321	-0.225947	0.241827	-0.229284	0.0763658	0.422646	-0.636746	-0.0214398	0.598017	NA	NA	NA	0.999721	0.280668	0.995186	0.964899	0.970094	NA	0.863405	0.999994	0.997442	NA	0.99988	0.15681	0.706779	0.9674
4933432K03Rik	ENSMUSG00000108811	298.941	77.6577	NA	NA	NA	264.51	58.7839	NA	NA	NA	281.004	69.1509	NA	NA	NA	0.394276	-0.0861066	NA	NA	NA	0.514549	-1.10942	NA	NA	NA	0.114455	-1.02172	NA	NA	NA	0.12434	0.992005	NA	NA	NA	0.422223	NA	NA	NA	NA	0.942824	0.999994	NA	NA	NA	0.00728983	0.796278	NA
4933433G15Rik	ENSMUSG00000097021	15.0075	18.6151	11.2764	NA	4.16748	17.5193	14.0622	6.93709	4.87654	9.54001	16.3392	16.5729	8.74464	4.65661	6.717	0.0459544	-0.719238	-0.165245	NA	1.27737	-0.894767	-0.365021	1.3433	1.42152	0.450978	-0.952093	0.361601	1.52969	1.32577	-0.899684	NA	NA	NA	NA	NA	NA	NA	0.613906	NA	NA	0.790234	0.999994	0.997442	NA	0.99988	0.933344	0.151752	0.825113
4933433G19Rik	ENSMUSG00000114362	349.491	334.719	NA	NA	NA	325.699	334.177	NA	NA	NA	337.169	334.263	NA	NA	NA	0.20466	-0.0037418	NA	NA	NA	0.102787	0.0762181	NA	NA	NA	-0.105726	0.0800148	NA	NA	NA	0.605286	0.998384	NA	NA	NA	0.838902	0.960271	NA	NA	NA	0.908995	0.999994	NA	NA	NA	0.162225	0.971909	NA
4933434E20Rik	ENSMUSG00000027942	1882	2038.53	704.33	561.074	598.934	1722.88	2078.9	589.044	533.123	638.91	1799.48	2055.38	640.022	546.085	618.166	0.0807836	0.0288623	0.113808	-0.106629	0.00311393	0.00120106	-0.0415791	0.0130364	0.233453	-0.0134232	-0.083715	-0.0693682	-0.102525	0.340933	-0.0213964	0.715508	0.987865	0.681616	0.810813	0.999721	0.997559	0.963957	0.981877	0.679432	0.991156	0.835121	0.999994	0.997442	0.26621	0.99988	0.263963	0.682235	0.269593
4933435E02Rik	ENSMUSG00000117650	NA	NA	NA	NA	NA	3.71715	NA	NA	NA	NA	3.06673	NA	NA	NA	NA	NA	NA	NA	NA	NA	2.30503	NA	NA	NA	NA	1.81583	NA	NA	NA	NA	NA	NA	NA	NA	NA	NA	NA	NA	NA	NA	NA	NA	NA	NA	NA	NA	NA	NA
4933436N17Rik	ENSMUSG00000114746	NA	5.16489	NA	NA	NA	5.14675	NA	NA	NA	NA	3.70996	5.35775	NA	NA	NA	NA	0.0843663	NA	NA	NA	-0.144268	NA	NA	NA	NA	-1.2494	0.823939	NA	NA	NA	NA	NA	NA	NA	NA	NA	NA	NA	NA	NA	NA	0.999994	NA	NA	NA	NA	0.926572	NA
4933437G19Rik	ENSMUSG00000104719	NA	NA	NA	NA	NA	3.58715	NA	NA	NA	NA	3.75784	NA	NA	NA	NA	NA	NA	NA	NA	NA	0.874571	NA	NA	NA	NA	1.58974	NA	NA	NA	NA	NA	NA	NA	NA	NA	NA	NA	NA	NA	NA	NA	NA	NA	NA	NA	NA	NA	NA
4933439C10Rik	ENSMUSG00000072893	1155.55	568.451	136.723	160.962	189.189	1158.58	664.1	120.906	176.769	241.442	1157.88	610.935	128.191	168.897	214.064	-0.0991533	0.0340133	-0.289842	0.353929	0.192562	-0.192312	0.0822707	-0.0509326	-0.0485548	-0.158497	-0.0971955	0.049341	0.243558	-0.400004	-0.354427	0.793144	0.987865	0.60134	0.632336	0.999721	0.548302	0.930814	0.96644	0.992869	0.908492	0.900768	0.999994	0.997442	NA	0.99988	0.371479	0.757789	0.193255
4933439K11Rik	ENSMUSG00000085184	20.7662	26.8377	3.19275	NA	3.7533	21.4516	16.05	NA	NA	NA	21.1408	21.9918	2.44693	NA	3.50687	0.564996	-0.0626108	2.45695	NA	0.0275912	0.328148	-0.900869	NA	NA	NA	-0.24194	-0.833717	-4.36807	NA	-0.711289	NA	NA	NA	NA	NA	NA	NA	NA	NA	NA	0.948743	0.999994	0.997442	NA	0.99988	0.272655	0.876894	0.133067
4933440N22Rik	ENSMUSG00000042087	223.733	221.815	5.5083	NA	NA	201.197	207.663	4.73821	7.4652	5.24417	212.007	215.327	5.09025	5.91971	2.98152	-0.0991254	0.0951856	-0.287191	NA	NA	0.172118	0.0998558	0.0658178	0.861135	0.860955	0.267171	0.00632208	0.354844	1.08082	4.39849	0.867641	0.970212	NA	NA	NA	0.793997	0.959624	0.994132	0.898395	NA	0.783804	0.999994	0.997442	NA	0.99988	0.526698	0.454234	0.769382
5031410I06Rik	ENSMUSG00000051940	5.98796	24.1638	NA	NA	NA	5.63147	17.408	NA	NA	NA	5.80513	21.1211	NA	NA	NA	-1.51644	-0.448651	NA	NA	NA	-1.41726	-0.300999	NA	NA	NA	0.0921973	0.157771	NA	NA	NA	NA	NA	NA	NA	NA	NA	NA	NA	NA	NA	0.991898	0.999994	NA	NA	NA	0.197574	0.35986	NA
5031415H12Rik	ENSMUSG00000097282	28.9306	16.4869	NA	NA	NA	20.0558	15.4598	NA	NA	NA	24.2911	16.0125	NA	NA	NA	-0.70415	-0.128494	NA	NA	NA	-1.42923	0.273164	NA	NA	NA	-0.731514	0.398717	NA	NA	NA	NA	NA	NA	NA	NA	NA	NA	NA	NA	NA	0.808127	0.999994	NA	NA	NA	0.132535	0.810716	NA
5031425E22Rik	ENSMUSG00000073147	861.8	738.682	207.873	197.588	203.391	745.764	728.883	184.019	218.763	225.366	801.411	733.884	195.104	208.272	213.923	0.0351467	-0.120728	0.273969	0.20865	-0.121502	-0.231728	0.0549834	-0.35468	-0.00424578	-0.0885355	-0.270281	0.177481	-0.625991	-0.21193	0.0305746	0.929751	0.843612	0.474829	0.689993	0.999721	0.66129	0.972057	0.930258	0.998442	0.959916	0.739337	0.999994	0.997442	NA	0.99988	0.712094	0.182948	0.113647
5031425F14Rik	ENSMUSG00000085129	11.4537	14.4609	NA	NA	NA	16.9225	17.7369	NA	NA	NA	14.3359	15.9158	NA	NA	NA	-0.0625546	-1.45117	NA	NA	NA	-0.170587	-0.0439532	NA	NA	NA	-0.114663	1.41814	NA	NA	NA	NA	NA	NA	NA	NA	NA	NA	NA	NA	NA	0.98736	0.999994	NA	NA	NA	0.930421	0.00554667	NA
5031434O11Rik	ENSMUSG00000097885	364.016	355.052	79.0525	76.0409	78.9453	342.016	387.465	69.848	85.6757	95.6963	352.685	369.336	74.1096	80.9152	86.9376	-0.0189888	0.134248	0.0149978	0.596584	0.375757	-0.192521	0.010448	0.0824973	0.143163	-0.197856	-0.17787	-0.120604	0.0610435	-0.453028	-0.568444	0.975827	0.871846	0.99171	0.329214	0.999721	0.690374	0.996265	0.964899	0.974115	0.903305	0.821487	0.999994	0.997442	NA	0.99988	0.884783	0.217865	0.956128
5031439G07Rik	ENSMUSG00000036046	5880.48	8764.22	2269.48	2385.95	2085.7	5024.65	7948.49	1659.28	2072.83	2151.22	5434.09	8393.4	1918.34	2221.95	2117.79	0.234714	0.0742355	0.0225889	-0.030383	0.294675	0.178882	-0.015899	0.111885	0.145376	-0.0547229	-0.0600577	-0.0886822	0.0864524	0.176815	-0.353417	0.084997	0.832032	0.952443	0.963047	0.818136	0.61454	0.989992	0.964899	0.812172	0.956172	0.940859	0.999994	0.997442	0.649786	0.99988	0.00400125	0.169494	0.803518
5033403F01Rik	ENSMUSG00000096932	18.9223	15.0365	6.51272	NA	NA	13.7806	18.5713	NA	NA	NA	16.2329	16.6095	4.31148	NA	NA	0.00147619	0.875855	-0.872435	NA	NA	-0.244127	-0.171913	NA	NA	NA	-0.255987	-1.04165	1.48543	NA	NA	NA	NA	NA	NA	NA	NA	NA	NA	NA	NA	0.953804	0.999994	0.997442	NA	NA	0.997803	0.22583	0.382794
5033404E19Rik	ENSMUSG00000102185	12.8238	11.6092	6.34045	7.21438	NA	10.3779	11.9989	5.42611	NA	5.71116	11.5458	11.7787	5.83249	5.58335	4.495	-0.241638	-0.799646	-1.25644	-1.37419	NA	-0.721655	-0.0490967	0.31769	NA	-1.61327	-0.490238	0.763068	1.48717	1.32966	-1.26838	NA	NA	NA	NA	NA	NA	NA	0.964899	NA	NA	0.895148	0.999994	0.997442	NA	0.99988	0.697742	0.181464	0.216152
5033406O09Rik	ENSMUSG00000113769	NA	14.8176	4.17254	NA	NA	NA	11.0482	NA	3.85253	NA	NA	13.1153	2.96312	4.03913	NA	NA	0.753671	2.98276	NA	NA	NA	0.119662	NA	0.0485604	NA	NA	-0.625171	-0.841406	1.20325	NA	NA	NA	NA	NA	NA	NA	NA	NA	NA	NA	NA	0.999994	0.997442	NA	NA	NA	0.182376	0.0488563
5033417F24Rik	ENSMUSG00000097251	130.334	104.122	29.9187	28.7441	26.2109	117.298	118.277	26.2775	26.5504	31.3806	123.566	110.404	27.9574	27.5714	28.674	-0.00281321	-0.23561	0.453648	0.130102	0.405034	-0.0308426	0.288596	-0.351374	-0.161519	0.0377838	-0.0304054	0.524954	-0.816443	-0.289973	-0.375975	0.997859	0.905855	0.742402	NA	0.999721	0.975481	0.839824	0.964899	0.986229	0.995522	0.984848	0.999994	0.997442	NA	0.99988	0.988732	0.270012	0.339471
5033421B08Rik	ENSMUSG00000112276	8.98954	14.2135	NA	4.28028	NA	11.2199	11.7154	NA	NA	NA	10.1661	13.0887	NA	4.06015	NA	0.0409031	-1.0027	NA	0.689324	NA	0.359291	-0.202993	NA	NA	NA	0.313374	0.832806	NA	-1.89544	NA	NA	NA	NA	NA	NA	NA	NA	NA	NA	NA	0.940859	0.999994	NA	NA	NA	0.953904	0.0432424	NA
5033425G24Rik	ENSMUSG00000120877	65.1398	43.9082	6.44216	NA	6.18273	51.7013	45.8376	6.29804	NA	9.16901	58.1188	44.7427	6.40334	NA	7.60256	-0.104169	0.227838	1.60055	NA	-0.388192	0.170219	-0.204466	1.011	NA	-1.04899	0.272697	-0.431928	-0.520631	NA	-0.664303	0.929996	NA	NA	NA	0.999721	0.886858	NA	0.891808	NA	NA	0.871374	0.999994	0.997442	NA	0.99988	0.716449	0.482239	0.110793
5033426O07Rik	ENSMUSG00000097097	NA	5.33901	NA	NA	NA	4.80395	5.34104	NA	NA	NA	4.96391	5.336	NA	NA	NA	NA	0.260492	NA	NA	NA	0.682097	-0.370459	NA	NA	NA	0.398981	-0.624906	NA	NA	NA	NA	NA	NA	NA	NA	NA	NA	NA	NA	NA	0.96022	0.999994	NA	NA	NA	NA	0.783546	NA
5033430I15Rik	ENSMUSG00000038152	147.946	119.807	58.2776	40.8043	40.699	132.253	143.989	52.0517	26.3743	49.9118	139.774	130.576	54.9491	33.33	45.0983	-0.200382	-0.17751	0.065442	-0.236215	0.420783	0.461728	0.0769561	0.0670042	-0.248891	-0.228974	0.657591	0.25832	0.00583059	-0.00926184	-0.653652	0.741741	0.934158	0.959626	NA	0.999721	0.393285	0.983607	0.977749	0.975326	0.933985	0.468076	0.999994	0.999562	NA	0.99988	0.30029	0.345265	0.830101
5330406M23Rik	ENSMUSG00000104030	NA	NA	NA	NA	NA	2.64868	NA	NA	NA	NA	3.09071	NA	NA	NA	NA	NA	NA	NA	NA	NA	-4.8099	NA	NA	NA	NA	-5.01649	NA	NA	NA	NA	NA	NA	NA	NA	NA	NA	NA	NA	NA	NA	NA	NA	NA	NA	NA	NA	NA	NA
5330409N07Rik	ENSMUSG00000113927	3.58944	NA	NA	NA	NA	NA	NA	NA	NA	NA	2.74629	NA	NA	NA	NA	1.41343	NA	NA	NA	NA	NA	NA	NA	NA	NA	-2.32015	NA	NA	NA	NA	NA	NA	NA	NA	NA	NA	NA	NA	NA	NA	NA	NA	NA	NA	NA	0.224801	NA	NA
5330413P13Rik	ENSMUSG00000086822	93.0214	118.342	19.8095	21.1052	52.3569	94.0204	119.17	25.1518	36.1047	49.7551	93.5958	118.649	23.2031	28.813	51.1313	-0.0160853	0.201941	0.635309	0.610567	0.30972	0.307182	-0.376648	-0.387179	0.253381	1.11192	0.323325	-0.580329	-1.03076	-0.356395	0.800296	0.989622	0.972141	0.668327	NA	0.999721	0.789142	0.736693	0.964899	0.971642	0.290356	0.867994	0.999994	0.997442	NA	0.99988	0.946862	0.48144	0.254585
5330425B07Rik	ENSMUSG00000105729	NA	NA	11.7898	NA	7.28655	NA	4.76645	10.6874	NA	8.87091	NA	3.05367	11.2165	NA	8.0407	NA	NA	0.80625	NA	-0.500618	NA	-3.99502	-0.423455	NA	0.300015	NA	-3.89802	-1.24136	NA	0.799021	NA	NA	NA	NA	0.999721	NA	NA	0.964899	NA	NA	NA	0.999994	0.997442	NA	0.99988	NA	NA	0.246569
5330429C05Rik	ENSMUSG00000085896	NA	12.333	NA	NA	NA	NA	11.0833	NA	8.02321	NA	NA	11.7639	NA	5.767	NA	NA	0.536192	NA	NA	NA	NA	-0.190187	NA	-0.244547	NA	NA	-0.716103	NA	0.365789	NA	NA	NA	NA	NA	NA	NA	NA	NA	0.987544	NA	NA	0.999994	NA	NA	NA	NA	0.319231	NA
5330431K02Rik	ENSMUSG00000114282	18.6162	19.4934	5.95853	22.6885	NA	17.8812	24.1326	4.92872	18.8639	NA	18.2428	21.5533	5.37643	20.6935	NA	-0.470754	-0.309316	0.552763	-0.220037	NA	-0.875955	0.141572	0.2869	-0.4065	NA	-0.409947	0.452148	-0.252609	-0.18581	NA	NA	NA	NA	NA	NA	NA	NA	0.967327	0.940181	NA	0.889528	0.999994	0.997442	NA	NA	0.353052	0.550041	0.607289
5330432J10Rik	ENSMUSG00000111212	3.25073	NA	NA	NA	NA	NA	NA	NA	NA	NA	2.91757	NA	NA	NA	NA	-1.98159	NA	NA	NA	NA	NA	NA	NA	NA	NA	1.26601	NA	NA	NA	NA	NA	NA	NA	NA	NA	NA	NA	NA	NA	NA	NA	NA	NA	NA	NA	0.134071	NA	NA
5330434G04Rik	ENSMUSG00000087620	414.428	380.03	156.174	128.837	158.796	358.174	391.965	106.19	126.931	166.125	385.189	385.157	127.242	127.717	162.337	0.0541189	-0.167508	0.173626	-0.20387	-0.0468632	-0.49814	0.213534	0.655372	-0.311637	0.0965305	-0.555224	0.384021	0.483998	-0.10758	0.137609	0.922588	0.810287	0.777207	0.748637	0.999721	0.403454	0.846203	0.964899	0.838011	0.967644	0.600008	0.999994	0.997442	NA	0.99988	0.686138	0.151095	0.389978
5330437M03Rik	ENSMUSG00000106855	9.70969	11.7687	NA	NA	NA	5.30253	11.4729	4.7742	8.45563	NA	7.40188	11.6361	4.3682	6.43811	NA	-1.3091	-1.0845	NA	NA	NA	-2.05767	0.242153	-0.487301	0.258664	NA	-0.746291	1.32081	-0.429499	0.00727288	NA	NA	NA	NA	NA	NA	NA	NA	0.964899	0.983485	NA	0.887859	0.999994	0.997442	NA	NA	0.0838088	0.0767979	NA
5330438D12Rik	ENSMUSG00000052291	222.167	204.752	50.5375	71.2054	49.6826	198.323	250.915	51.6449	68.2424	57.3565	209.764	225.287	51.6073	69.5931	53.349	-0.218019	-0.0759008	0.105609	-0.0896948	0.161193	-0.040474	0.0975478	0.180727	0.182775	-0.134471	0.173713	0.174829	0.0680906	0.272438	-0.303466	0.614971	0.980574	0.93984	0.951213	0.999721	0.96433	0.963957	0.964899	0.960491	0.962309	0.856845	0.999994	0.997442	NA	0.99988	0.170681	0.56472	0.767856
5330438I03Rik	ENSMUSG00000091393	1068.64	704.995	NA	NA	NA	887.751	706.236	NA	NA	NA	974.202	705.061	NA	NA	NA	-0.414525	0.149218	NA	NA	NA	-0.114371	0.125252	NA	NA	NA	0.29588	-0.0228808	NA	NA	NA	0.000130494	0.81422	NA	NA	NA	0.840074	0.904865	NA	NA	NA	0.66837	0.999994	NA	NA	NA	5.6119e-07	0.154699	NA
5330439A09Rik	ENSMUSG00000089708	8.57815	5.27729	2.99405	NA	NA	7.53096	7.07909	NA	NA	NA	8.03471	6.07909	2.41471	NA	NA	0.0185101	-0.419995	0.365777	NA	NA	-0.184382	-0.71606	NA	NA	NA	-0.204366	-0.29163	0.578775	NA	NA	NA	NA	NA	NA	NA	NA	NA	NA	NA	NA	0.971975	0.999994	0.997442	NA	NA	0.979441	0.647162	0.795142
5330439B14Rik	ENSMUSG00000104234	20.7812	16.0817	NA	NA	NA	16.6969	17.1169	NA	NA	NA	18.6467	16.5342	NA	NA	NA	0.514504	-0.486325	NA	NA	NA	-0.0345645	-0.47893	NA	NA	NA	-0.547543	0.00995328	NA	NA	NA	NA	NA	NA	NA	NA	NA	NA	NA	NA	NA	0.831722	0.999994	NA	NA	NA	0.29434	0.314278	NA
5330439K02Rik	ENSMUSG00000097827	61.0554	56.3019	18.7579	27.7017	21.5123	65.8683	71.0399	16.5107	24.8863	15.1764	63.6187	62.8682	17.5467	26.2275	18.5182	-0.130065	0.14312	0.0667425	-0.437779	-0.00983485	0.0949109	-0.0339501	0.0780262	-0.348841	-0.0869167	0.218153	-0.174294	-0.00186835	0.0880005	-0.073573	0.914239	NA	NA	NA	0.999721	0.937926	0.995186	0.978849	0.949202	NA	0.896721	0.999994	0.999871	NA	0.99988	0.664512	0.602454	0.910363
5430400D12Rik	ENSMUSG00000097699	466.43	503.432	18.6882	17.5657	21.7693	462.798	556.71	18.9396	21.8267	31.6576	464.776	526.98	19.0097	19.7421	26.4677	0.209245	-0.0763097	0.549176	-0.257101	0.692154	0.0455183	-0.132691	0.435069	-0.158232	0.466769	-0.16955	-0.053888	-0.100834	0.103443	-0.236012	0.401319	0.972141	NA	NA	0.999721	0.951864	0.881262	0.964899	0.985929	0.861252	0.821487	0.999994	0.997442	NA	0.99988	0.0603793	0.486824	0.361076
5430402O13Rik	ENSMUSG00000085776	70.2006	79.8178	33.0168	21.1579	28.1832	68.6529	87.5222	26.9653	25.3327	30.0804	69.4227	83.228	29.6429	23.2809	29.0966	0.0347278	-0.228057	0.572696	0.211816	0.308025	0.135534	-0.0172767	1.24826	-0.649188	0.00218648	0.0962796	0.212178	0.682357	-0.858502	-0.298989	0.981904	0.908516	0.575856	NA	0.999721	0.907231	0.996668	0.925167	0.787961	NA	0.971359	0.999994	0.997442	NA	0.99988	0.91076	0.273076	0.175722
5430405H02Rik	ENSMUSG00000085741	637.49	674.706	92.7424	107.937	88.4604	613.847	708.182	75.2899	105.547	107.893	625.417	689.275	82.8978	106.595	97.7345	-0.0784871	-0.0454023	-0.245898	0.0579377	0.16086	-0.0774038	0.0292382	-0.345667	-0.177578	0.0281563	-0.00336988	0.074346	-0.0997481	-0.234094	-0.133849	0.844946	0.984807	0.773576	0.953799	0.999721	0.857606	0.989561	0.960564	0.944302	0.991156	0.996226	0.999994	0.997442	NA	0.99988	0.467448	0.617464	0.384584
5430414B12Rik	ENSMUSG00000121164	NA	34.3987	4.50357	NA	NA	NA	17.5252	12.3718	5.83509	6.40425	NA	26.8232	9.28975	4.75521	4.47814	NA	0.143596	0.34762	NA	NA	NA	-0.712069	-0.468883	0.637326	-4.22892	NA	-0.850954	-0.722884	0.34821	-7.16138	NA	NA	NA	NA	NA	NA	NA	0.964899	NA	NA	NA	0.999994	0.997442	NA	0.492098	NA	0.663758	0.764833
5430414B19Rik	ENSMUSG00000114419	14.0716	11.8723	7.55258	5.36284	2.65967	11.3518	9.98204	5.3783	NA	4.76426	12.6526	11.0182	6.2966	3.92799	3.65737	0.346398	0.346464	-0.192208	1.13201	2.91078	-0.168579	-0.375874	-0.126846	NA	2.49004	-0.511837	-0.733831	0.122527	-0.778265	-0.363561	NA	NA	NA	NA	NA	NA	NA	0.978849	NA	NA	0.880334	0.999994	0.997442	NA	0.99988	0.548137	0.500403	0.82451
5430416N02Rik	ENSMUSG00000097772	370.214	366.434	109.305	102.83	99.5314	367.137	385.781	85.7631	110.955	119.109	368.839	374.859	95.9253	106.9	108.881	-0.14761	-0.00322306	-0.0127473	-0.129834	0.133665	-0.298106	-0.0512803	-0.170005	0.115579	-0.42336	-0.153671	-0.0468404	-0.151909	0.246036	-0.559575	0.773766	0.998384	0.991846	0.900255	0.999721	0.57317	0.978327	0.964899	0.972754	0.680393	0.896721	0.999994	0.997442	NA	0.99988	0.343986	0.97746	0.957449
5430421F17Rik	ENSMUSG00000110140	NA	NA	NA	NA	NA	3.7596	5.65794	NA	NA	NA	3.55595	4.29216	NA	NA	NA	NA	NA	NA	NA	NA	0.862104	-1.05261	NA	NA	NA	0.850586	0.0670502	NA	NA	NA	NA	NA	NA	NA	NA	NA	NA	NA	NA	NA	NA	0.999994	NA	NA	NA	NA	NA	NA
5430427G11Rik	ENSMUSG00000119988	126.112	104.628	5.35314	5.97612	10.1712	128.414	119.719	5.71712	4.64016	8.32358	127.381	111.316	5.61616	5.27823	9.29888	-0.0522377	0.380905	1.70781	-0.298906	0.610859	0.216418	0.242031	-0.278437	1.07629	-0.0133197	0.263408	-0.135463	-2.02701	1.37586	-0.640025	0.957573	0.530162	NA	NA	0.999721	0.744871	0.881154	0.964899	NA	NA	0.820432	0.999994	0.997442	NA	0.99988	0.810483	0.0381129	0.157335
5430427N15Rik	ENSMUSG00000104684	NA	11.8679	3.29844	NA	NA	NA	11.0253	NA	NA	2.60962	NA	11.4842	3.60595	NA	1.529	NA	0.194887	2.79856	NA	NA	NA	-0.757717	NA	NA	2.76936	NA	-0.953895	-2.98701	NA	0.291432	NA	NA	NA	NA	NA	NA	NA	NA	NA	NA	NA	0.999994	0.997442	NA	0.99988	NA	0.759112	0.0862185
5430430B14Rik	ENSMUSG00000109953	7.17137	NA	NA	NA	NA	7.60599	NA	NA	NA	NA	7.40442	NA	NA	NA	NA	0.662343	NA	NA	NA	NA	-1.28557	NA	NA	NA	NA	-1.95455	NA	NA	NA	NA	NA	NA	NA	NA	NA	NA	NA	NA	NA	NA	0.658346	NA	NA	NA	NA	0.472138	NA	NA
5430431A17Rik	ENSMUSG00000108322	15.9323	28.2542	NA	5.51538	NA	14.3108	24.334	NA	NA	NA	15.09	26.4786	NA	3.37059	NA	-0.374478	-0.43299	NA	-2.18277	NA	-0.999303	0.288021	NA	NA	NA	-0.633207	0.721599	NA	1.75302	NA	NA	NA	NA	NA	NA	NA	NA	NA	NA	NA	0.845368	0.999994	NA	NA	NA	0.483143	0.24914	NA
5430434F05Rik	ENSMUSG00000108780	6.40431	5.02682	NA	NA	NA	5.74096	7.83319	NA	NA	NA	6.05784	6.27999	NA	NA	NA	-1.81251	-0.573362	NA	NA	NA	-0.226292	-0.848103	NA	NA	NA	1.58795	-0.245232	NA	NA	NA	NA	NA	NA	NA	NA	NA	NA	NA	NA	NA	0.764633	0.999994	NA	NA	NA	0.0692065	0.464673	NA
5530401A14Rik	ENSMUSG00000020703	4.06884	NA	NA	NA	NA	6.07509	3.26116	2.23551	NA	NA	5.12615	3.89787	2.13073	NA	NA	-2.00607	NA	NA	NA	NA	-1.28885	0.299546	1.11269	NA	NA	0.694814	0.534487	0.549442	NA	NA	NA	NA	NA	NA	NA	NA	NA	0.964899	NA	NA	0.914456	0.999994	0.997442	NA	NA	0.0853139	NA	NA
5530402G07Rik	ENSMUSG00000114723	2.78604	NA	NA	NA	NA	NA	3.03378	NA	NA	NA	2.91411	2.86553	NA	NA	NA	2.92545	NA	NA	NA	NA	NA	0.568917	NA	NA	NA	-3.71768	0.20651	NA	NA	NA	NA	NA	NA	NA	NA	NA	NA	NA	NA	NA	NA	0.999994	NA	NA	NA	0.0655744	NA	NA
5530601H04Rik	ENSMUSG00000087174	1653.78	1309.47	234.634	143.027	188.763	1531.97	1427.37	146.408	155.798	195.667	1590.77	1361.39	183.199	149.443	192.13	-0.0464046	0.104944	0.0208164	-0.120128	0.0624934	-0.0921235	0.00732992	0.583025	-0.260953	-0.0890613	-0.0501541	-0.0966066	0.558363	-0.139475	-0.159295	0.880994	0.809801	0.977112	0.883981	0.999721	0.815888	0.996265	0.964899	0.845077	0.960252	0.942824	0.999994	0.997442	NA	0.99988	0.562367	0.150134	0.904889
5730403I07Rik	ENSMUSG00000099170	NA	4.90026	NA	NA	NA	NA	NA	NA	NA	NA	NA	3.50658	NA	NA	NA	NA	-2.05886	NA	NA	NA	NA	NA	NA	NA	NA	NA	4.06539	NA	NA	NA	NA	NA	NA	NA	NA	NA	NA	NA	NA	NA	NA	0.999994	NA	NA	NA	NA	0.0187277	NA
5730405O15Rik	ENSMUSG00000087424	86.7751	83.2116	30.188	27.5337	34.2417	69.348	83.1163	23.1445	28.8379	25.8335	77.6723	83.1294	26.1818	28.174	30.2706	-0.0710981	-0.234371	0.675284	-0.453556	0.124017	-0.087539	0.154486	0.788705	0.0626194	-0.225076	-0.02497	0.393302	0.0971735	0.517644	-0.351816	0.946525	0.915217	0.521935	NA	0.999721	0.944969	0.962251	0.964899	0.997638	NA	0.988403	0.999994	0.997442	NA	0.99988	0.762592	0.293278	0.13983
5730408A14Rik	ENSMUSG00000104343	NA	2.53184	NA	NA	NA	NA	NA	NA	NA	NA	NA	2.64611	NA	NA	NA	NA	-2.08408	NA	NA	NA	NA	NA	NA	NA	NA	NA	1.68541	NA	NA	NA	NA	NA	NA	NA	NA	NA	NA	NA	NA	NA	NA	0.999994	NA	NA	NA	NA	0.111105	NA
5730409E04Rik	ENSMUSG00000073755	5318.73	4020.43	1106.84	1256.44	859.173	4875.89	4459.71	821.045	1155.24	977.092	5089.01	4214.74	942.361	1202.76	915.497	0.0401065	0.0977697	-0.0744998	-0.0191863	-0.0106332	0.0558504	0.0712806	0.102262	-0.256743	0.0922405	0.0114949	-0.0251753	0.175879	-0.236347	0.0971595	0.853427	0.883024	0.82865	0.977317	0.999721	0.857658	0.901543	0.964899	0.639201	0.885881	0.979461	0.999994	0.997442	0.538311	0.99988	0.48635	0.239064	0.479058
5730414N17Rik	ENSMUSG00000116506	52.3814	51.9868	20.5002	19.1659	14.397	45.8577	57.6507	15.0593	13.4643	11.6393	48.9818	54.4817	17.3685	16.2101	13.094	-0.0497345	0.120328	0.210323	-0.0885039	0.0904746	-0.401779	0.178931	0.146676	-0.281779	-0.20793	-0.354122	0.05909	-0.0393014	-0.192232	-0.296624	0.9756	NA	0.914519	NA	0.999721	0.69051	NA	0.964899	0.978221	NA	0.852373	0.999994	0.997442	NA	0.99988	0.882642	0.656334	0.691042
5730420D15Rik	ENSMUSG00000097766	12.8733	6.74549	NA	NA	NA	10.7519	6.48985	NA	NA	NA	11.7653	6.62851	NA	NA	NA	-0.373084	-0.03477	NA	NA	NA	-0.618018	-1.00424	NA	NA	NA	-0.255325	-0.956986	NA	NA	NA	NA	NA	NA	NA	NA	NA	NA	NA	NA	NA	0.956525	0.999994	NA	NA	NA	0.5396	0.968191	NA
5730424H11Rik	ENSMUSG00000121082	265.868	167.307	20.3163	17.1384	17.3625	274.296	218.241	14.3498	19.2712	20.8857	270.46	190.018	16.8683	18.219	19.0428	0.0485624	0.201453	-0.319046	-0.574448	-0.512149	-0.172496	-0.309851	1.06365	0.275548	0.0155035	-0.224906	-0.507876	1.37504	0.84823	0.533891	0.946694	0.85939	0.878567	NA	0.999721	0.760187	0.590167	0.414527	0.977002	NA	0.818011	0.952384	0.997442	NA	0.99988	0.763127	0.19898	0.590952
5730455P16Rik	ENSMUSG00000057181	3803.9	3695.09	1000.94	1116.37	914.97	3481.93	3948.61	775.375	995.84	965.339	3636.92	3806.29	872.215	1052.96	939.275	0.143858	0.0813739	0.161189	-0.0442402	0.0534188	0.0225491	0.15784	0.00374241	-0.105025	0.0224773	-0.125402	0.0780208	-0.162117	-0.059598	-0.034679	0.264924	0.84768	0.374913	0.911902	0.999721	0.969731	0.624567	0.994132	0.946019	0.990479	0.835697	0.999994	0.997442	0.890696	0.99988	0.0268697	0.188405	0.0702482
5730471H19Rik	ENSMUSG00000087179	21.9805	29.6307	9.49344	6.26257	4.56336	24.6355	29.9666	7.72412	NA	8.95832	23.3837	29.7662	8.4963	5.41752	6.65363	-0.170018	-0.224266	0.295331	-0.455823	-0.782713	0.4573	-0.633298	-0.624646	NA	-1.07224	0.616407	-0.410026	-0.929754	1.37324	-0.300986	NA	NA	NA	NA	NA	NA	NA	0.964899	NA	NA	0.808127	0.999994	0.997442	NA	0.99988	0.735335	0.605139	0.752804
5730480H06Rik	ENSMUSG00000029089	741.622	654.183	133.098	102.787	102.752	677.23	750.188	91.7414	87.172	106.252	708.234	696.769	109.099	94.6279	104.465	0.0402955	-0.0186654	0.0629956	0.0950784	-0.0455355	-0.0529596	0.0634754	0.30236	-0.30913	-0.135346	-0.0968985	0.0844107	0.231145	-0.404032	-0.0927804	0.922668	0.993141	0.947177	0.92231	0.999721	0.932921	0.962769	0.964899	0.849503	0.959843	0.902118	0.999994	0.997442	NA	0.99988	0.686903	0.818821	0.789484
5730507A11Rik	ENSMUSG00000107468	4.192	6.88331	NA	NA	NA	NA	3.33763	NA	NA	NA	3.62677	5.29166	NA	NA	NA	-0.514389	0.955753	NA	NA	NA	NA	2.00267	NA	NA	NA	1.06404	1.03384	NA	NA	NA	NA	NA	NA	NA	NA	NA	NA	NA	NA	NA	NA	0.999994	NA	NA	NA	0.626508	0.217022	NA
5730507C01Rik	ENSMUSG00000073197	13.126	16.5931	4.51915	NA	NA	13.16	18.1257	NA	NA	2.6426	13.1547	17.2667	3.49816	NA	2.47177	0.386094	0.149872	-0.342277	NA	NA	0.194373	0.376321	NA	NA	1.53175	-0.19798	0.230123	2.92095	NA	4.37518	NA	NA	NA	NA	NA	NA	NA	NA	NA	NA	0.971561	0.999994	0.997442	NA	0.99988	0.556494	0.76324	0.794505
5730521K06Rik	ENSMUSG00000116145	24.7802	28.206	10.9148	6.46135	9.8729	29.1096	27.3238	8.64034	6.02698	13.3642	27.0746	27.787	9.62532	6.23144	11.5367	0.68791	0.57265	0.271291	0.0834169	-0.872503	-0.251106	-0.308845	0.116004	-1.25315	-0.101975	-0.942033	-0.889162	-0.123502	-1.34019	0.774939	NA	NA	NA	NA	0.999721	NA	NA	0.968452	NA	NA	0.634915	0.999994	0.997442	NA	0.99988	0.127327	0.137783	0.706916
5730522E02Rik	ENSMUSG00000032985	83.6257	105.546	40.8796	26.7793	32.0342	86.871	115.642	30.4022	30.6899	41.752	85.3805	110.003	34.8564	28.7543	36.6557	-0.0160395	-0.24232	0.256805	0.653275	0.355411	-0.291563	-0.138039	0.423654	-0.1149	-0.0429914	-0.281736	0.111436	0.185065	-0.767459	-0.407742	0.99134	0.862112	0.830133	NA	0.999721	0.725099	0.966483	0.964899	0.992189	0.991156	0.856951	0.999994	0.997442	NA	0.99988	0.952317	0.206773	0.482159
5830408C22Rik	ENSMUSG00000110148	115.223	294.551	19.1225	29.1785	18.1248	96.9046	338.025	18.2964	34.0839	16.38	105.666	313.8	18.7978	31.6737	17.3143	0.282006	-0.125076	-0.132412	0.636236	-1.69936	0.605806	0.268093	-0.153261	0.00496526	-1.53694	0.317027	0.394461	-0.0144823	-0.628516	0.162246	0.679093	0.932093	0.957004	NA	0.233985	0.585946	0.719827	0.984848	0.998853	NA	0.885689	0.999994	0.999646	NA	0.99988	0.226947	0.335793	0.818572
5830416I19Rik	ENSMUSG00000106219	15.725	7.72573	7.90417	NA	NA	12.4524	10.1328	7.54132	NA	NA	14.0153	8.79601	7.74972	NA	NA	-0.141031	-0.207273	0.511051	NA	NA	-0.189623	-0.288007	0.420711	NA	NA	-0.0589535	-0.0839379	-0.06367	NA	NA	NA	NA	NA	NA	NA	NA	NA	0.964899	NA	NA	0.989127	0.999994	0.997787	NA	NA	0.803848	0.756601	0.554262
5830417I10Rik	ENSMUSG00000078684	5379.16	5149.48	940.274	967.643	857.984	4693.56	5277.3	642.057	901.638	959.13	5022.05	5203.37	767.233	932.509	906.317	-0.0771369	-0.0302772	0.00350401	0.149626	-0.0393731	-0.130614	0.118695	0.0882452	-0.104237	0.174442	-0.0578604	0.149909	0.081657	-0.252611	0.210187	0.75959	0.987865	0.996589	0.73157	0.999721	0.696352	0.812649	0.964899	0.949202	0.785331	0.933834	0.999994	0.997442	0.55068	0.99988	0.324272	0.696045	0.973394
5830418P13Rik	ENSMUSG00000086236	76.7764	65.2873	NA	1.7816	NA	72.1467	63.0191	NA	NA	NA	74.3846	64.23	NA	1.77716	NA	-0.0352833	-0.348485	NA	-4.28218	NA	0.302129	-0.277542	NA	NA	NA	0.333153	0.0690981	NA	1.81149	NA	0.97657	NA	NA	NA	NA	0.752386	0.93216	NA	NA	NA	0.816008	0.999994	NA	NA	NA	0.887749	0.352381	NA
5830432E09Rik	ENSMUSG00000097471	53.2495	100.159	NA	NA	NA	52.7175	109.227	NA	NA	NA	53.0017	104.166	NA	NA	NA	-0.0576692	-0.253775	NA	NA	NA	-0.0153811	0.0619362	NA	NA	NA	0.0370566	0.316872	NA	NA	NA	0.969414	0.873612	NA	NA	NA	0.990366	0.989561	NA	NA	NA	0.98759	0.999994	NA	NA	NA	0.856466	0.221957	NA
5830444B04Rik	ENSMUSG00000084803	211.024	149.05	5.55246	6.62861	NA	202.166	163.93	5.41074	4.98766	NA	206.492	155.624	5.50471	5.77487	NA	-0.151561	-0.101141	0.29477	0.596827	NA	-0.26078	0.0431323	0.542172	0.685938	NA	-0.113244	0.148438	0.239737	0.0954573	NA	0.807015	0.978052	NA	NA	NA	0.652324	0.990064	0.964899	NA	NA	0.927252	0.999994	0.997442	NA	NA	0.392387	0.544858	0.763038
5830448L01Rik	ENSMUSG00000115007	82.2473	92.9555	20.5378	34.5654	20.6124	76.8224	99.6322	16.5718	30.8603	23.6582	79.4411	95.8891	18.2889	32.6154	22.0671	-0.0863989	0.27	-0.408734	-0.105275	-0.382566	-0.128928	0.265628	-0.135651	-0.521848	0.198145	-0.0457055	-0.00520445	0.285105	-0.414556	0.577191	0.938075	0.843612	0.821259	NA	0.999721	0.912872	0.863446	0.964899	0.884963	NA	0.98339	0.999994	0.997442	NA	0.99988	0.736366	0.179102	0.463155
5830454E08Rik	ENSMUSG00000052658	23.1045	21.0973	10.8725	6.85865	10.7045	29.5502	33.7216	7.13104	7.92981	14.8124	26.5	26.7437	8.69977	7.40352	12.6582	-0.664056	0.0384762	-0.0696144	-0.984893	0.837511	0.122091	0.254394	0.160582	-1.04016	-0.0642326	0.783742	0.219559	0.225308	-0.0543306	-0.895502	NA	NA	NA	NA	0.999721	NA	NA	0.974113	0.844032	NA	0.705647	0.999994	0.997442	NA	0.99988	0.162369	0.928317	0.929186
5830462I19Rik	ENSMUSG00000091102	862.032	874.705	NA	NA	NA	834.438	908.526	NA	NA	NA	848.002	889.294	NA	NA	NA	-0.00777259	0.000484346	NA	NA	NA	-0.0216051	0.0397144	NA	NA	NA	-0.0179121	0.0392719	NA	NA	NA	0.988111	0.999629	NA	NA	NA	0.973479	0.972926	NA	NA	NA	0.98547	0.999994	NA	NA	NA	0.937572	0.995342	NA
5830468F06Rik	ENSMUSG00000098322	6.25141	12.7113	NA	NA	NA	5.65449	6.88251	NA	NA	NA	5.9432	10.0881	NA	NA	NA	-0.587043	-0.127236	NA	NA	NA	-1.24977	-1.073	NA	NA	NA	-0.664065	-0.975975	NA	NA	NA	NA	NA	NA	NA	NA	NA	NA	NA	NA	NA	0.895873	0.999994	NA	NA	NA	0.501872	0.833889	NA
5830487J09Rik	ENSMUSG00000104830	20.9208	16.2148	NA	6.54095	3.98802	21.4875	14.9967	NA	6.18942	6.3882	21.2339	15.6562	NA	6.35439	5.12819	0.44777	-0.840753	NA	0.318718	-1.71949	-1.24311	-0.643418	NA	0.738116	0.704659	-1.69872	0.199563	NA	0.419144	2.41208	NA	NA	NA	NA	NA	NA	NA	NA	NA	NA	0.509624	0.999994	NA	NA	0.99988	0.400843	0.107401	NA
5930403N24Rik	ENSMUSG00000046463	62.7548	55.1731	6.67003	NA	6.58416	57.3267	56.4898	6.05628	NA	5.29363	59.9385	55.7216	6.34936	NA	5.97376	-0.14354	-0.272651	0.101848	NA	0.471615	-0.356214	0.134751	-0.821001	NA	0.741678	-0.215143	0.407467	-0.924165	NA	0.251681	0.907604	NA	NA	NA	0.999721	0.730456	NA	0.964899	NA	NA	0.919846	0.999994	0.997442	NA	0.99988	0.645995	0.333672	0.911093
5930409G06Rik	ENSMUSG00000103477	122.5	37.8987	30.886	10.2291	26.3968	99.088	31.5138	26.2618	5.32828	33.5998	110.28	35.0217	28.3239	7.69276	29.8277	0.100345	0.268312	0.991942	-0.8482	0.248718	-0.162042	-0.325594	0.651571	0.164181	-0.197944	-0.268944	-0.591865	-0.332552	1.01826	-0.448837	0.902332	NA	0.197091	NA	0.999721	0.888082	NA	0.741298	NA	0.967644	0.86075	0.999994	0.997442	NA	0.99988	0.622054	0.411625	0.0225782
5930411N13Rik	ENSMUSG00000104970	78.9998	62.3604	3.23261	NA	NA	70.2488	72.0284	NA	NA	NA	74.4535	66.647	2.5763	NA	NA	-0.313032	0.155073	0.752422	NA	NA	-0.132975	-0.0379348	NA	NA	NA	0.176664	-0.194222	0.137502	NA	NA	0.686486	NA	NA	NA	NA	0.915552	0.995186	NA	NA	NA	0.924814	0.999994	0.997442	NA	NA	0.234635	0.574065	0.580696
5930420M18Rik	ENSMUSG00000107201	58.0568	46.4994	15.1122	8.9809	16.4668	46.4214	40.1369	15.4255	9.42687	17.4726	51.978	43.6194	15.4198	9.20278	16.9509	-0.233113	0.0848596	-0.394566	-0.771266	-0.627216	-0.372363	-0.258468	0.634209	1.04256	-0.420874	-0.14623	-0.331237	1.02415	1.81233	0.207686	0.832491	NA	NA	NA	0.999721	0.758213	NA	0.964899	0.786284	NA	0.952325	0.999994	0.997442	NA	0.99988	0.446038	0.760643	0.54191
5930430L01Rik	ENSMUSG00000106951	88.729	161.217	35.2378	46.9556	31.8348	81.1413	180.837	34.7207	54.0099	31.0027	84.7941	169.904	35.2087	50.5285	31.4586	0.223115	-0.00482324	0.402263	0.542651	-0.116349	-0.346785	0.0448515	0.111692	-0.338618	-0.545809	-0.571097	0.0533869	-0.302181	-0.878171	-0.431289	0.862612	0.998384	0.74917	NA	0.999721	0.744028	0.990103	0.964899	0.893926	NA	0.798907	0.999994	0.997442	NA	0.99988	0.508108	0.977263	0.347286
5930438M14Rik	ENSMUSG00000114590	82.9023	8.74328	NA	NA	NA	77.4761	9.12582	NA	NA	NA	80.1056	8.91261	NA	NA	NA	-0.0813659	0.00444175	NA	NA	NA	-0.284552	-0.335332	NA	NA	NA	-0.208179	-0.33925	NA	NA	NA	0.943181	NA	NA	NA	NA	0.806799	NA	NA	NA	NA	0.921765	0.999994	NA	NA	NA	0.753569	0.994952	NA
6030400A10Rik	ENSMUSG00000105326	14.9354	7.00415	5.1987	5.53923	NA	12.2798	8.47119	NA	4.13652	3.56369	13.5518	7.65776	3.72067	4.81071	3.15954	0.698712	-0.717498	0.414878	-0.863915	NA	-0.31841	-0.451099	NA	-0.0143619	-1.14538	-1.02736	0.282897	-0.518004	0.846501	0.0688217	NA	NA	NA	NA	NA	NA	NA	NA	NA	NA	0.745673	0.999994	0.997442	NA	0.99988	0.226321	0.516089	0.727427
6030442K20Rik	ENSMUSG00000097760	310.6	351.303	8.69767	10.4413	9.42173	260.164	360.995	12.8074	11.3459	9.46343	284.28	355.419	11.2493	10.9005	9.44589	-0.0594199	-0.019989	0.159013	0.508615	-0.451988	-0.016925	0.0707252	-0.711785	-0.377725	-0.739393	0.0384202	0.0922207	-0.891155	-0.887261	-0.277938	0.912439	0.995034	NA	NA	0.999721	0.981439	0.963957	0.964899	0.970215	NA	0.973336	0.999994	0.997442	NA	0.99988	0.659271	0.869491	0.845794
6030443J06Rik	ENSMUSG00000097207	1543.93	1265.68	46.8466	11.4629	29.3856	1438.37	1533.68	29.2173	16.3154	30.6734	1489.24	1384.9	36.5447	13.9517	30.0039	-0.0695908	0.112571	-0.152855	-0.47059	0.33221	0.237994	-0.140461	0.436401	-0.433477	0.917014	0.303599	-0.251602	0.574537	0.0348876	0.575376	0.815003	0.922414	0.907837	NA	0.999721	0.604847	0.824703	0.964899	0.9414	NA	0.660563	0.999994	0.997442	NA	0.99988	0.408212	0.322295	0.6669
6030445D17Rik	ENSMUSG00000066178	9.31539	10.4132	3.33202	NA	NA	12.2421	10.9416	NA	NA	NA	10.859	10.6424	2.62944	NA	NA	-0.1468	0.384112	-0.244436	NA	NA	0.388073	0.637123	NA	NA	NA	0.521266	0.266854	-0.323511	NA	NA	NA	NA	NA	NA	NA	NA	NA	NA	NA	NA	0.921843	0.999994	0.997442	NA	NA	0.863744	0.531415	0.867213
6030458C11Rik	ENSMUSG00000022195	1842.79	1678.36	599.924	513.628	493.241	1628.65	1781.16	479.196	487.656	530.394	1731.31	1723.34	531.509	499.661	511.089	0.0440287	0.00979497	0.0578226	0.197504	-0.102004	-0.0508958	0.0690999	0.209979	0.0191311	0.0606963	-0.0991056	0.0613074	0.1466	-0.178063	0.157841	0.88278	0.995641	0.881516	0.470289	0.999721	0.901513	0.945154	0.964899	0.997638	0.959916	0.838987	0.999994	0.997442	0.581545	0.99988	0.568516	0.883166	0.597844
6030468B19Rik	ENSMUSG00000025573	4.40795	NA	NA	NA	NA	NA	NA	NA	NA	NA	3.45711	NA	NA	NA	NA	-0.14954	NA	NA	NA	NA	NA	NA	NA	NA	NA	-0.311336	NA	NA	NA	NA	NA	NA	NA	NA	NA	NA	NA	NA	NA	NA	NA	NA	NA	NA	NA	0.887701	NA	NA
6030498E09Rik	ENSMUSG00000051361	NA	NA	NA	NA	NA	NA	NA	NA	1.63663	NA	NA	NA	NA	1.63994	NA	NA	NA	NA	NA	NA	NA	NA	NA	3.95941	NA	NA	NA	NA	3.34656	NA	NA	NA	NA	NA	NA	NA	NA	NA	NA	NA	NA	NA	NA	NA	NA	NA	NA	NA
6230400D17Rik	ENSMUSG00000097577	826.286	786.129	27.3167	15.229	28.4201	769.934	882.002	22.5255	9.54095	37.1389	797.138	828.533	24.6332	12.2769	32.5671	0.0262266	-0.0859851	0.428464	-0.296136	-0.197117	0.00377395	0.0894182	-0.00975868	-0.803377	0.257183	-0.0269914	0.175681	-0.481856	-0.500516	0.445266	0.951351	0.937835	0.760701	NA	0.999721	0.992558	0.930814	0.995327	0.907176	0.944725	0.971975	0.999994	0.997442	NA	0.99988	0.77983	0.354866	0.362351
6230426M11Rik	ENSMUSG00000120051	20.0425	25.4403	11.6107	NA	10.1101	22.1625	26.9081	6.77575	6.95147	7.5778	21.1589	26.0769	8.77164	7.44985	8.91145	-0.471003	0.588093	0.352671	NA	0.540047	0.632575	-0.462317	-0.447216	-0.26159	0.626829	1.09758	-1.04596	-0.850301	-0.765368	0.0903778	NA	NA	NA	NA	0.999721	NA	NA	0.964899	0.986229	NA	0.707771	0.999994	0.997442	NA	0.99988	0.320364	0.222531	0.61941
6330403K07Rik	ENSMUSG00000018451	9239.5	6037.77	2338.33	2002.19	3751.09	8731.54	6687.11	1749.29	1694.43	3690.43	8977.59	6324.62	1999.43	1841.26	3723.47	0.106922	0.127595	0.10975	0.136167	0.324086	0.150643	-0.0334755	-0.089979	-0.136075	0.442294	0.0395367	-0.160074	-0.198947	-0.271486	0.114436	0.492963	0.742535	0.603334	0.766185	0.647763	0.620922	0.963957	0.964899	0.858208	0.124188	0.948939	0.999994	0.997442	0.466017	0.99988	0.0972514	0.11009	0.194594
6330403L08Rik	ENSMUSG00000075585	1926.99	1395.4	232.373	490.45	205.581	1733.14	1527.64	170.304	430.462	249.009	1826.17	1453.8	196.589	458.889	226.294	-0.18577	0.10492	-0.303094	-0.0486585	-0.282302	0.069985	0.0845417	-0.169326	-0.287672	-0.173125	0.251965	-0.0188485	0.128856	-0.237155	0.106519	0.139155	0.866912	0.353272	0.953516	0.999721	0.897312	0.92817	0.964899	0.71467	0.870885	0.662164	0.999994	0.997442	0.683716	0.99988	0.00877198	0.210711	0.0623589
6330408M09Rik	ENSMUSG00000116733	26.7906	26.1722	10.2085	NA	10.2532	25.7646	27.935	7.09962	5.23841	8.44141	26.2692	26.9465	8.41272	4.92598	9.40024	0.459747	-0.04019	0.435316	NA	0.112959	-0.21333	-0.350919	-1.36459	0.391113	-0.222953	-0.683568	-0.313682	-1.7976	0.795509	-0.336975	NA	NA	NA	NA	0.999721	NA	NA	0.812294	NA	NA	0.776678	0.999994	0.997442	NA	0.99988	0.305863	0.926509	0.563727
6330409D20Rik	ENSMUSG00000009551	163.066	62.46	9.12947	19.3871	17.27	124.633	71.9725	8.284	22.4656	21.4879	142.982	66.6784	8.67929	20.9517	19.2792	0.0257735	-0.0115788	-0.381609	-0.205755	0.61079	-0.118943	0.140142	-0.0986726	-0.17084	-0.47593	-0.149629	0.149565	0.281612	0.0381403	-1.09042	0.97824	NA	NA	NA	0.999721	0.884865	0.970784	0.986818	0.983485	NA	0.906351	0.999994	0.997442	NA	0.99988	0.895057	0.961814	0.661139
6330411D24Rik	ENSMUSG00000110067	28.3527	4.80916	NA	NA	NA	20.8582	6.29359	NA	NA	NA	24.4356	5.46962	NA	NA	NA	-0.088928	-0.276264	NA	NA	NA	-0.588908	0.683502	NA	NA	NA	-0.50974	0.954922	NA	NA	NA	NA	NA	NA	NA	NA	NA	NA	NA	NA	NA	0.828941	0.999994	NA	NA	NA	0.828427	0.765328	NA
6330415B21Rik	ENSMUSG00000108077	6.73141	3.7173	NA	NA	NA	NA	NA	NA	NA	NA	5.04443	4.25123	NA	NA	NA	-0.713437	-3.92057	NA	NA	NA	NA	NA	NA	NA	NA	1.58148	4.69719	NA	NA	NA	NA	NA	NA	NA	NA	NA	NA	NA	NA	NA	0.813408	0.846321	NA	NA	NA	0.479606	0.0039738	NA
6330415G19Rik	ENSMUSG00000117322	217.275	176.671	25.3011	17.3386	20.0223	220.537	183.743	20.9029	17.9425	29.7886	219.087	179.706	22.8481	17.6279	24.6688	0.051311	0.0817947	0.210738	0.565426	-0.30462	0.228341	0.103621	-0.472285	-0.759075	-0.363793	0.171823	0.0224139	-0.678631	-1.32258	-0.0738003	0.94453	0.987865	0.910836	NA	0.999721	0.704084	0.959499	0.964899	0.783013	NA	0.873767	0.999994	0.997442	NA	0.99988	0.758452	0.636926	0.678425
6330418K02Rik	ENSMUSG00000085227	175.754	177.233	46.9478	36.7518	45.024	179.165	214.291	34.5524	40.8847	46.7113	177.645	193.713	39.8108	38.844	45.8476	0.0163622	-0.0782169	0.0110457	0.0916474	-0.231033	-0.00737724	0.0626642	-0.223583	-0.830167	-0.051196	-0.0278275	0.143859	-0.243347	-0.92224	0.168863	0.984074	0.982609	0.997122	NA	0.999721	0.99195	0.976282	0.964899	0.442143	0.990841	0.983573	0.999994	0.997442	NA	0.99988	0.92635	0.592179	0.977169
6330420H09Rik	ENSMUSG00000109898	NA	155.365	NA	35.4736	NA	NA	198.359	3.61329	32.3867	NA	NA	174.531	2.82283	33.8305	NA	NA	0.205536	NA	1.46551	NA	NA	0.325847	-3.89699	-0.630898	NA	NA	0.122363	-4.96707	-2.09393	NA	NA	0.958533	NA	NA	NA	NA	0.822465	0.670547	0.922982	NA	NA	0.999994	0.997442	NA	NA	NA	0.41058	NA
6330537M06Rik	ENSMUSG00000110575	80.2223	79.3959	NA	NA	NA	68.6683	76.3518	NA	NA	NA	74.206	77.9738	NA	NA	NA	0.0521885	-0.0552848	NA	NA	NA	-0.287948	0.112487	NA	NA	NA	-0.341806	0.168694	NA	NA	NA	0.96808	0.993191	NA	NA	NA	0.759633	0.972037	NA	NA	NA	0.824098	0.999994	NA	NA	NA	0.845872	0.833014	NA
6330549D23Rik	ENSMUSG00000045327	29.9815	29.483	4.99897	4.51456	5.11727	37.4555	26.0965	6.09781	5.00786	8.15299	33.9233	27.9481	5.70015	4.76195	6.56184	0.247157	-0.474848	0.35732	-0.760978	1.41567	0.379151	-0.25855	0.570176	-0.628545	-0.543563	0.123967	0.226102	0.20742	0.136736	-1.95538	NA	NA	NA	NA	NA	NA	NA	0.964899	NA	NA	0.967438	0.999994	0.997442	NA	0.99988	0.549391	0.211459	0.779544
6330549D23Rik	ENSMUSG00000121819	142.638	180.956	17.7077	13.2953	15.8941	144.636	174.253	17.3332	15.8813	20.1125	143.766	177.832	17.6184	14.6123	17.9073	0.0903248	0.0546823	-0.057906	-0.422619	0.672746	0.133288	0.0143309	0.363461	0.305967	-0.0435338	0.0412706	-0.0362943	0.422276	0.731191	-0.720613	0.902666	0.987865	NA	NA	0.999721	0.873325	0.996265	0.964899	0.971022	NA	0.979461	0.999994	0.997442	NA	0.99988	0.628272	0.72521	0.92031
6330562C20Rik	ENSMUSG00000093424	23.1	49.9008	7.86732	8.29402	11.1881	29.5055	51.3095	6.66412	9.86634	11.7719	26.4785	50.4985	7.20193	9.09279	11.4743	0.186652	0.292264	-0.128693	-0.547581	0.773491	-0.374649	-0.20326	-0.730376	0.537536	-0.1458	-0.563726	-0.491074	-0.605751	1.09326	-0.919878	NA	NA	NA	NA	0.999721	NA	NA	0.964899	0.948348	NA	0.784973	0.999994	0.997442	NA	0.99988	0.67577	0.297042	0.894093
6330576A10Rik	ENSMUSG00000115821	12.6568	8.63708	NA	2.94867	NA	11.9373	11.5728	NA	NA	NA	12.2863	9.94898	NA	2.20623	NA	0.0166855	0.52193	NA	-1.79537	NA	-0.759393	0.834717	NA	NA	NA	-0.774361	0.327069	NA	3.40256	NA	NA	NA	NA	NA	NA	NA	NA	NA	NA	NA	0.812503	0.999994	NA	NA	NA	0.97885	0.398126	NA
6430500D05Rik	ENSMUSG00000105481	NA	3.44785	NA	NA	NA	NA	NA	NA	NA	NA	NA	2.72055	NA	NA	NA	NA	0.776635	NA	NA	NA	NA	NA	NA	NA	NA	NA	-0.937261	NA	NA	NA	NA	NA	NA	NA	NA	NA	NA	NA	NA	NA	NA	0.999994	NA	NA	NA	NA	0.479578	NA
6430511E19Rik	ENSMUSG00000102555	153.806	191.123	83.6065	52.7155	71.0358	140.886	196.786	72.5553	53.6372	73.5116	147.109	193.541	77.6242	53.1342	72.2413	0.318056	0.0200711	-0.0209584	-0.0509044	0.0234043	-0.132492	-0.0649575	0.652985	0.309597	-0.125112	-0.456524	-0.081726	0.681753	0.361654	-0.153081	0.451972	0.995641	0.98818	NA	0.999721	0.884865	0.978922	0.964899	0.917757	0.967535	0.657291	0.999994	0.997442	NA	0.99988	0.0798887	0.901478	0.945396
6430548M08Rik	ENSMUSG00000031824	18329.4	9839.48	2093.25	3446.29	2690.46	16866.9	10111.6	1281.46	3008.57	2569.86	17570.7	9954.92	1619.32	3216.7	2634.42	0.107306	0.141764	-0.296774	-0.13197	-0.380397	0.152076	0.0907567	0.593357	-0.146474	-0.0840652	0.0405525	-0.0497653	0.883535	-0.0133767	0.292578	0.37811	0.378125	0.00824425	0.676505	0.486368	0.61297	0.85812	0.964899	0.848907	0.896109	0.940425	0.999994	0.997442	0.979833	0.99988	0.0538863	0.0165211	0.000289526
6430550D23Rik	ENSMUSG00000074646	317.248	309.179	12.7876	10.9515	13.4756	306.288	330.372	17.0375	11.3265	16.5069	311.694	318.492	15.4653	11.1283	14.9208	0.208635	0.0278726	-0.0688739	-0.164625	0.363168	-0.221158	-0.0253571	-0.341568	-0.38952	-0.0278905	-0.433411	-0.049198	-0.306268	-0.226581	-0.400235	0.64284	0.99218	NA	NA	0.999721	0.622894	0.992839	0.964899	0.96848	NA	0.599046	0.999994	0.997442	NA	0.99988	0.194886	0.797571	0.919384
6430562O15Rik	ENSMUSG00000097828	347.753	283.396	NA	NA	NA	317.404	289.133	NA	NA	NA	332.013	285.774	NA	NA	NA	0.15952	0.143049	NA	NA	NA	0.13032	-0.0536095	NA	NA	NA	-0.0334997	-0.197488	NA	NA	NA	0.741155	0.878595	NA	NA	NA	0.80386	0.976391	NA	NA	NA	0.97967	0.999994	NA	NA	NA	0.299004	0.23132	NA
6430571L13Rik	ENSMUSG00000037977	247.24	143.54	65.315	39.9749	69.2306	216.152	149.239	44.6682	37.8972	75.9545	231.04	146.022	53.3715	38.8661	72.4546	0.0510665	-0.079889	-0.32012	-0.235662	-0.371224	-0.0208555	-0.464507	0.818872	-0.0344229	-0.065299	-0.076204	-0.384329	1.15722	0.200196	0.301223	0.950406	0.987865	0.745439	NA	0.999721	0.977302	0.386956	0.964899	0.998442	0.986696	0.955027	0.999994	0.997442	NA	0.99988	0.775803	0.652386	0.342644
6430573P05Rik	ENSMUSG00000102545	154.095	148.107	NA	9.29285	NA	125.466	169.451	NA	7.27218	4.86472	139.143	157.565	NA	8.23953	4.74399	-0.216142	0.238431	NA	0.410021	NA	-0.0435279	0.192857	NA	0.494648	-0.499651	0.167058	-0.0442656	NA	0.089521	-0.487569	0.73288	0.89338	NA	NA	NA	0.969731	0.919267	NA	0.970054	NA	0.908919	0.999994	NA	NA	0.99988	0.284927	0.252407	NA
6430584L05Rik	ENSMUSG00000108228	186.692	64.9899	39.4886	18.8447	50.7696	200.301	74.3215	21.8365	27.0557	51.7966	193.942	69.1181	29.1298	23.0567	51.2654	0.133786	-0.109478	-0.286177	0.789975	-0.124357	0.0658231	0.153527	1.16889	1.24896	0.824353	-0.0696559	0.264889	1.45375	0.460359	0.940698	0.821911	NA	0.812057	NA	0.999721	0.9554	0.960111	0.964899	0.425994	0.341635	0.9696	0.999994	0.997442	NA	0.99988	0.424474	0.71912	0.442985
6430590A07Rik	ENSMUSG00000097583	133.252	101.045	20.0749	25.605	23.1054	122.021	117.003	23.0155	28.9561	35.8733	127.439	108.121	22.0201	27.3033	29.1718	0.152807	-0.139114	1.0214	-0.525448	0.569732	-0.569813	0.0500335	-0.0297535	-0.285352	0.156954	-0.725432	0.192705	-1.06588	0.239057	-0.419675	0.837405	0.977261	0.354522	NA	0.999721	0.245457	0.989561	0.990067	0.955946	0.968019	0.407444	0.999994	0.997442	NA	0.99988	0.45472	0.534345	0.063024
6430710C18Rik	ENSMUSG00000085427	NA	6.3388	NA	NA	NA	NA	3.77725	NA	NA	NA	NA	5.18977	NA	NA	NA	NA	0.686253	NA	NA	NA	NA	1.40341	NA	NA	NA	NA	0.727227	NA	NA	NA	NA	NA	NA	NA	NA	NA	NA	NA	NA	NA	NA	0.999994	NA	NA	NA	NA	0.349183	NA
6430710M23Rik	ENSMUSG00000110127	16.2717	14.7716	NA	6.13015	NA	14.0473	16.8219	6.59772	6.17845	6.47012	15.1178	15.6759	5.87483	6.14909	5.70139	0.632451	0.284797	NA	0.907508	NA	-1.64897	0.232557	1.16977	0.349721	0.0998987	-2.30127	-0.0524057	1.80232	-0.552434	-0.0972886	NA	NA	NA	NA	NA	NA	NA	0.910565	NA	NA	0.468076	0.999994	0.997442	NA	0.99988	0.240474	0.6088	NA
6530401F13Rik	ENSMUSG00000091947	176.002	147.411	NA	5.39656	5.66061	159.216	156.79	4.29368	NA	5.51626	167.284	151.527	4.23444	5.21834	5.59753	-0.217022	0.0934664	NA	-0.377208	0.4979	0.190986	-0.150232	-1.06062	NA	-1.16222	0.403751	-0.243181	-2.19545	-0.00106043	-1.65937	0.652697	0.978723	NA	NA	NA	0.772045	0.931417	0.812294	NA	NA	0.620938	0.999994	0.997442	NA	0.99988	0.202113	0.554739	NA
6530402F18Rik	ENSMUSG00000079499	854.912	1060.7	138.602	426.283	156.872	785.098	1149.2	88.7009	453.466	141.347	818.738	1099.53	109.46	439.813	149.616	-0.240406	0.124348	-0.722689	0.288782	-1.3643	-0.043811	0.364133	0.0678563	0.108506	-1.4156	0.1926	0.241108	0.779483	-0.179173	-0.0532731	0.134957	0.898655	0.0686031	0.465717	0.00761816	0.949	0.199223	0.973898	0.955946	0.0118698	0.774922	0.999994	0.997442	0.732741	0.99988	0.00837511	0.259305	0.00461666
6530403H02Rik	ENSMUSG00000098097	28.7585	83.5104	101.847	50.0254	60.3283	32.8353	103.815	80.3436	36.0928	77.238	30.9136	92.5664	89.6423	42.7691	68.3835	-1.00676	0.139312	0.37244	-0.247316	-0.401828	-0.0119039	-0.55889	-0.148517	0.00735719	-0.184288	0.991006	-0.69928	-0.523629	0.258014	0.213351	NA	0.979709	0.547938	NA	0.999721	NA	0.386956	0.964899	0.998853	0.959843	0.620938	0.999994	0.997442	NA	0.99988	0.0201553	0.561713	0.157078
6530409C15Rik	ENSMUSG00000043340	79.4027	75.8324	8.23241	6.19401	8.23332	64.1099	76.9447	3.93846	NA	6.38741	71.4259	76.2806	5.70492	6.33944	7.36389	0.0694853	0.0480219	1.57605	0.250325	0.148638	-0.396829	0.0856647	0.849771	NA	-0.684132	-0.470934	0.0402347	-0.733267	-0.670739	-0.825331	0.956628	0.993191	NA	NA	0.999721	0.655534	0.979036	0.964899	NA	NA	0.764633	0.999994	0.997442	NA	0.99988	0.80665	0.836243	0.100063
6530411M01Rik	ENSMUSG00000097049	22.4463	27.2408	NA	7.28008	5.28667	22.3689	25.4825	NA	5.73031	5.6394	22.4168	26.436	NA	6.47547	5.45601	-0.0285762	-0.358473	NA	-0.81493	-1.76086	-0.0855372	0.698679	NA	-0.412472	0.339699	-0.0633734	1.05914	NA	0.399346	2.07954	NA	NA	NA	NA	NA	NA	NA	NA	NA	NA	0.98547	0.999994	NA	NA	0.99988	0.951055	0.468695	NA
6530413G14Rik	ENSMUSG00000111856	NA	5.05275	NA	NA	NA	3.2157	3.77863	NA	NA	NA	3.97769	4.47858	NA	NA	NA	NA	0.440909	NA	NA	NA	-2.36225	-1.92411	NA	NA	NA	-2.55683	-2.30852	NA	NA	NA	NA	NA	NA	NA	NA	NA	NA	NA	NA	NA	NA	0.999994	NA	NA	NA	NA	0.593298	NA
6530437J22Rik	ENSMUSG00000109111	698.402	846.433	NA	NA	NA	680.123	953.291	NA	NA	NA	689.166	893.752	NA	NA	NA	0.000579612	0.146298	NA	NA	NA	0.070375	0.0660122	NA	NA	NA	0.0663741	-0.0795951	NA	NA	NA	0.998971	0.77323	NA	NA	NA	0.892865	0.948938	NA	NA	NA	0.932167	0.999994	NA	NA	NA	0.995382	0.125171	NA
6720407P12Rik	ENSMUSG00000121226	183.283	224.613	139.54	94.8476	141.078	174.281	283.261	95.9056	72.6848	154.223	178.657	250.748	114.249	83.3022	147.386	0.170555	0.00981065	0.0752444	0.203355	-0.0282408	0.189102	-0.103206	0.578223	0.138692	-0.14069	0.0146557	-0.110794	0.496973	-0.0628406	-0.115261	0.763814	0.997579	0.940297	0.856504	0.999721	0.761482	0.973998	0.665721	0.979461	0.929152	0.991119	0.999994	0.997442	NA	0.99988	0.329933	0.953069	0.768976
6720427I07Rik	ENSMUSG00000097375	202.199	185.197	99.9868	49.947	74.9571	182.123	197.678	87.8304	44.8082	91.0708	191.79	190.695	93.3971	47.2415	82.6395	-0.162713	-0.334018	0.130644	-0.662566	-0.284131	-0.249497	0.0407549	0.216071	0.22456	-0.0403671	-0.0891506	0.374269	0.0838883	0.889461	0.234464	0.766188	0.527729	0.887791	NA	0.999721	0.760187	0.989561	0.964899	0.959817	0.990841	0.959273	0.999994	0.997442	NA	0.99988	0.333123	0.0372818	0.615628
6720468P15Rik	ENSMUSG00000117655	17.9076	10.204	NA	5.86053	NA	14.4658	8.06356	4.19961	NA	NA	16.1116	9.2385	4.14074	3.67074	NA	0.572386	1.20777	NA	-2.31077	NA	-0.811927	0.329613	0.437528	NA	NA	-1.38288	-0.852253	0.38291	4.06708	NA	NA	NA	NA	NA	NA	NA	NA	0.964899	NA	NA	0.645598	0.999994	0.997442	NA	NA	0.261032	0.0654084	NA
6720470G18Rik	ENSMUSG00000120018	119.219	105.903	NA	NA	NA	91.6299	103.965	NA	NA	3.35834	104.795	104.972	NA	NA	3.11134	-0.315679	0.0520193	NA	NA	NA	-0.000293289	-0.0451695	NA	NA	-2.18472	0.312228	-0.0979539	NA	NA	-0.751543	0.602076	0.98912	NA	NA	NA	0.999816	0.992763	NA	NA	NA	0.80849	0.999994	NA	NA	0.99988	0.159319	0.769208	NA
6720473M11Rik	ENSMUSG00000129763	NA	24.4301	17.6393	NA	7.34866	3.61196	20.7144	15.9112	3.87343	9.22569	3.11827	22.7541	16.7221	4.06799	8.24757	NA	-0.524883	-0.502746	NA	-0.711422	-0.858194	-0.282035	-0.513597	0.605543	-1.14272	-0.112756	0.238038	-0.0199299	0.805518	-0.42433	NA	NA	NA	NA	0.999721	NA	NA	0.964899	NA	NA	NA	0.999994	0.999287	NA	0.99988	NA	0.214452	0.526566
6720483E21Rik	ENSMUSG00000097934	165.855	184.266	9.7181	4.76717	5.34001	134.797	167.487	5.78899	6.69716	5.59198	149.637	176.621	7.41642	5.75911	5.46163	-0.0371175	0.168525	-0.260831	-1.90165	1.00159	-0.0308146	0.332588	-0.593342	2.2144	-0.702347	0.0052272	0.1653	-0.30002	4.11811	-1.71065	0.963927	0.884789	NA	NA	NA	0.976924	0.592992	0.964899	0.603888	NA	0.996242	0.999994	0.997442	NA	0.99988	0.831204	0.241875	0.736084
6820402A03Rik	ENSMUSG00000103706	12.1018	8.01885	NA	NA	NA	7.51623	9.94934	NA	NA	NA	9.70007	8.88124	NA	NA	NA	-0.74038	-1.13299	NA	NA	NA	-0.740302	-0.347994	NA	NA	NA	-0.0154374	0.79377	NA	NA	NA	NA	NA	NA	NA	NA	NA	NA	NA	NA	NA	0.996334	0.999994	NA	NA	NA	0.237048	0.130505	NA
6820408C15Rik	ENSMUSG00000032680	56.7648	116.012	40.2302	34.1626	27.5508	51.7248	83.7394	41.4915	27.3625	41.731	54.1622	101.52	41.3245	30.6255	34.2933	0.350355	-0.195758	0.284928	-0.404387	0.0477833	-0.163309	-0.527754	-0.25049	0.808368	0.409122	-0.516653	-0.330312	-0.527794	1.21297	0.358911	0.710159	0.96368	0.818482	NA	0.999721	0.913758	0.769325	0.964899	0.654386	0.892786	0.790234	0.999994	0.997442	NA	0.99988	0.257794	0.437656	0.456528
6820431F20Rik	ENSMUSG00000071796	1905.01	1943	543.002	432.02	514.508	1780.24	2067.52	342.066	457.746	584.302	1840.58	1997.51	425.967	444.76	547.842	0.0402087	-0.0681082	0.0356759	0.104002	0.0450388	-0.0614397	0.173555	0.585563	0.0736236	0.214727	-0.105764	0.243011	0.544444	-0.029228	0.166621	0.892185	0.964735	0.937864	0.836527	0.999721	0.884865	0.691314	0.964899	0.974709	0.613567	0.842417	0.999994	0.997442	0.962595	0.99988	0.599144	0.439723	0.759803
6820431F20Rik	ENSMUSG00000121492	5954.64	6078.73	2019.26	1405.97	1841.39	5520.94	6568.14	1410.55	1522.98	2003.83	5730.53	6294.13	1667.86	1464.65	1919.22	0.0613047	-0.0835392	0.0578025	0.0170515	-0.051308	-0.161706	0.118996	0.69586	0.0170159	0.0702749	-0.226879	0.203864	0.63364	0.00123545	0.117891	0.80113	0.832032	0.821259	0.975445	0.999721	0.686727	0.824703	0.964899	0.997638	0.952988	0.695034	0.999994	0.997442	0.998321	0.99988	0.385881	0.16957	0.463123
6820445E23Rik	ENSMUSG00000120289	74.9919	62.7055	15.2636	13.234	20.6825	72.7107	83.3316	15.4031	17.275	18.7397	73.8315	71.9126	15.4696	15.2967	19.7711	0.105227	-0.0160255	0.442168	0.309087	-0.198246	-0.0349879	-0.265456	-0.277562	-0.0143118	0.0593073	-0.145923	-0.24709	-0.724596	-0.320494	0.249187	0.925695	NA	NA	NA	0.999721	0.977302	0.890859	0.964899	0.998442	NA	0.933352	0.999994	0.997442	NA	0.99988	0.695087	0.946306	0.474669
7330404K18Rik	ENSMUSG00000084942	NA	2.632	NA	NA	NA	NA	4.26008	NA	NA	NA	NA	3.36083	NA	NA	NA	NA	-2.66167	NA	NA	NA	NA	0.847399	NA	NA	NA	NA	3.48966	NA	NA	NA	NA	NA	NA	NA	NA	NA	NA	NA	NA	NA	NA	0.999994	NA	NA	NA	NA	0.0438457	NA
7530414M10Rik	ENSMUSG00000116338	26.8422	27.8924	NA	NA	NA	28.629	28.8428	NA	NA	NA	27.7926	28.2982	NA	NA	NA	-0.219108	-0.05032	NA	NA	NA	0.0966681	-0.791391	NA	NA	NA	0.307585	-0.728777	NA	NA	NA	NA	NA	NA	NA	NA	NA	NA	NA	NA	NA	0.911078	0.999994	NA	NA	NA	0.637722	0.889692	NA
7530428D23Rik	ENSMUSG00000103441	NA	3.54903	NA	NA	NA	NA	6.17146	NA	NA	NA	NA	4.72068	NA	NA	NA	NA	-0.22572	NA	NA	NA	NA	-0.206158	NA	NA	NA	NA	0.003537	NA	NA	NA	NA	NA	NA	NA	NA	NA	NA	NA	NA	NA	NA	0.999994	NA	NA	NA	NA	0.816875	NA
7630403G23Rik	ENSMUSG00000098758	NA	18.6944	8.07331	2.44263	NA	NA	17.5324	6.57131	NA	5.28716	NA	18.1629	7.23361	2.57572	4.52821	NA	1.52728	0.873443	-1.43801	NA	NA	-0.479901	0.881559	NA	-0.831366	NA	-2.00532	-0.0120049	0.896439	-1.16793	NA	NA	NA	NA	NA	NA	NA	0.964899	NA	NA	NA	0.999994	0.999646	NA	0.99988	NA	0.00859058	0.302589
8030423F21Rik	ENSMUSG00000052295	NA	3.47787	NA	NA	NA	NA	NA	NA	NA	NA	NA	3.05017	NA	NA	NA	NA	0.78744	NA	NA	NA	NA	NA	NA	NA	NA	NA	-0.241297	NA	NA	NA	NA	NA	NA	NA	NA	NA	NA	NA	NA	NA	NA	0.999994	NA	NA	NA	NA	0.434492	NA
8030442B05Rik	ENSMUSG00000102674	22.445	20.3668	5.17726	7.53931	5.94718	21.6457	26.5831	NA	5.37046	4.58822	22.0399	23.142	4.00623	6.41797	5.3058	-0.399083	-0.579663	-0.250531	0.61429	-0.648429	-1.21177	0.15194	NA	-1.09988	0.530664	-0.816845	0.735919	0.677528	-1.7142	1.15132	NA	NA	NA	NA	0.999721	NA	NA	NA	NA	NA	0.824098	0.999994	0.997442	NA	0.99988	0.461044	0.188709	0.807832
8030443G20Rik	ENSMUSG00000086483	49.941	38.2004	NA	NA	NA	42.4904	48.3515	NA	NA	NA	46.0565	42.7321	NA	NA	NA	0.313159	-0.351263	NA	NA	NA	-0.0924384	-0.418356	NA	NA	NA	-0.41089	-0.0587801	NA	NA	NA	0.775601	NA	NA	NA	NA	0.959361	NA	NA	NA	NA	0.844569	0.999994	NA	NA	NA	0.34634	0.272104	NA
8030451A03Rik	ENSMUSG00000073821	NA	12.4062	NA	NA	NA	NA	12.7966	NA	NA	NA	NA	12.5695	NA	NA	NA	NA	-0.432061	NA	NA	NA	NA	0.264287	NA	NA	NA	NA	0.699137	NA	NA	NA	NA	NA	NA	NA	NA	NA	NA	NA	NA	NA	NA	0.999994	NA	NA	NA	NA	0.540975	NA
8030453O22Rik	ENSMUSG00000085058	149.829	110.591	39.1847	31.0448	14.9351	144.593	123.777	21.3773	28.6722	23.4485	147.141	116.436	28.7306	29.7864	18.984	0.476584	0.0608582	0.275036	0.260705	-1.176	0.430341	-0.264764	1.11649	0.119123	-0.147273	-0.0495317	-0.324936	0.828481	-0.143382	1.02567	0.442498	0.987865	0.82558	NA	0.900299	0.570953	0.883152	0.956095	0.989811	NA	0.985343	0.999994	0.997442	NA	0.99988	0.0763446	0.737162	0.472703
8030456M14Rik	ENSMUSG00000117768	81.9081	68.0825	7.97298	5.18006	8.11842	65.9812	79.3689	8.26997	5.57113	7.45772	73.5947	73.0943	8.21538	5.37665	7.80663	0.195215	0.385489	1.49898	0.0758359	-0.217277	-0.0609017	0.118368	-0.223207	0.924061	0.127405	-0.260875	-0.267962	-1.74104	0.846593	0.331401	0.834493	0.704476	NA	NA	0.999721	0.962848	0.970784	0.964899	NA	NA	0.857193	0.999994	0.997442	NA	0.99988	0.449772	0.0951626	0.0811791
8030474K03Rik	ENSMUSG00000046774	3.11606	4.94195	NA	NA	NA	NA	NA	NA	NA	NA	1.94612	5.51702	NA	NA	NA	-5.06894	-1.10176	NA	NA	NA	NA	NA	NA	NA	NA	3.14034	0.328334	NA	NA	NA	NA	NA	NA	NA	NA	NA	NA	NA	NA	NA	NA	0.999994	NA	NA	NA	0.00191408	0.342994	NA
8430406P12Rik	ENSMUSG00000113432	22.0508	18.4762	15.395	NA	8.87377	21.3679	16.994	11.4048	NA	6.15832	21.7057	17.8021	13.1003	NA	7.5854	0.336832	0.545967	0.192818	NA	-0.534282	0.0433413	-0.104004	0.319184	NA	0.134186	-0.29725	-0.646117	0.128364	NA	0.66078	NA	NA	NA	NA	0.999721	NA	NA	0.964899	NA	NA	0.924814	0.999994	0.997442	NA	0.99988	0.478276	0.229303	0.760539
8430422M14Rik	ENSMUSG00000105095	112.108	113.485	26.8385	32.506	37.4575	116.395	111.6	32.6009	32.3121	39.902	114.431	112.577	30.5138	32.3643	38.6286	0.226071	-0.234527	0.101278	0.320643	0.221207	-0.826823	-0.500861	-0.165109	0.601407	0.202434	-1.05656	-0.264331	-0.24378	0.282421	-0.0124714	0.781313	0.919449	0.959626	NA	0.999721	0.127547	0.423124	0.964899	0.746158	0.950666	0.375911	0.999994	0.997442	NA	0.99988	0.353293	0.298661	0.830831
8430426J06Rik	ENSMUSG00000115970	6.32223	7.71188	5.9587	NA	NA	7.09472	15.3794	NA	NA	5.86405	6.73077	11.1441	4.60805	NA	5.96815	0.204943	-0.133951	-0.0951639	NA	NA	0.374761	1.1749	NA	NA	0.870326	0.163956	1.30513	0.191513	NA	1.59486	NA	NA	NA	NA	NA	NA	NA	NA	NA	NA	0.979461	0.999994	0.997442	NA	0.99988	0.813126	0.882811	0.931363
8430429K09Rik	ENSMUSG00000034587	304.673	319.486	79.1347	78.8973	68.8568	267.188	320.368	70.823	73.856	83.1529	285.152	319.691	74.7257	76.2165	75.6729	0.00397226	-0.0948794	0.418529	0.00617244	-0.290321	-0.0658113	0.0553748	-0.167922	-0.253828	0.150168	-0.0747349	0.151216	-0.574988	-0.257775	0.435058	0.995487	0.959562	0.495937	0.994828	0.999721	0.932801	0.977491	0.964899	0.948245	0.951835	0.942824	0.999994	0.997442	NA	0.99988	0.976156	0.422478	0.124761
8430432A02Rik	ENSMUSG00000041878	22.0295	23.5424	5.56119	NA	6.52813	26.6577	32.8451	6.14962	3.33217	6.10206	24.4741	27.6984	5.96406	3.64239	6.32807	0.134778	0.306622	0.51941	NA	1.31146	-0.110811	-0.0263868	0.588839	1.74956	-0.0875991	-0.25524	-0.328621	-0.0408152	0.728447	-1.39216	NA	NA	NA	NA	0.999721	NA	NA	0.964899	NA	NA	0.946996	0.999994	0.999151	NA	0.99988	0.764684	0.429238	0.622062
9030407P20Rik	ENSMUSG00000097343	400.127	342.213	87.851	70.3271	64.1955	407.329	381.576	59.2014	65.0339	92.9062	404.139	359.633	71.259	67.5152	77.8532	-0.116074	-0.0438091	-0.00871745	0.129086	-0.0114866	-0.0724639	-0.0287867	0.454288	-0.0284153	0.0045738	0.0390124	0.0160493	0.469932	-0.155383	0.00973099	0.821911	0.989188	0.996589	0.901607	0.999721	0.890027	0.990964	0.964899	0.998442	0.998489	0.975219	0.999994	0.997442	NA	0.99988	0.42454	0.771531	0.974064
9030624G23Rik	ENSMUSG00000073158	33.129	45.8553	16.1092	8.42711	11.4153	41.7684	50.2954	14.5514	10.4852	18.3168	37.6925	47.8111	15.2964	9.47998	14.6956	0.439381	0.225235	0.0312142	0.0737975	-0.411664	-0.151904	0.358811	0.647509	-0.624823	0.380275	-0.595602	0.136968	0.589399	-0.691963	0.777452	NA	NA	NA	NA	0.999721	0.942551	NA	0.875962	0.941186	NA	0.813408	0.999994	0.997442	NA	0.99988	0.262143	0.473275	0.961936
9130002K18Rik	ENSMUSG00000115837	15.2746	12.7127	4.51454	6.77554	4.59225	9.22807	12.867	4.55091	7.61675	4.01042	12.1121	12.7766	4.57611	7.20085	4.31774	-0.459607	0.108168	0.253521	-0.473652	0.245961	-2.09456	-0.157543	1.1222	-0.306251	1.50687	-1.64984	-0.265924	0.828446	0.174216	1.25579	NA	NA	NA	NA	NA	NA	NA	0.891808	0.982869	NA	0.591178	0.999994	0.997442	NA	0.99988	0.40939	0.836792	0.818432
9130004C02Rik	ENSMUSG00000120169	935.308	553.392	39.7174	25.6309	28.3187	824.913	561.016	25.594	31.7942	38.0016	877.855	556.465	31.5027	28.7781	32.9249	-0.210658	-0.0675541	-0.433981	-0.594555	-0.129272	0.135511	-0.202643	0.713928	-0.0116084	0.0616106	0.341562	-0.133445	1.17699	0.582363	0.180015	0.340455	0.977261	0.698349	NA	0.999721	0.821866	0.714392	0.964899	0.998442	0.990841	0.68346	0.999994	0.997442	NA	0.99988	0.0430156	0.535605	0.289033
9130008F23Rik	ENSMUSG00000054951	NA	5.52113	NA	NA	NA	NA	6.602	NA	NA	NA	NA	6.00407	NA	NA	NA	NA	0.152315	NA	NA	NA	NA	-0.600622	NA	NA	NA	NA	-0.759698	NA	NA	NA	NA	NA	NA	NA	NA	NA	NA	NA	NA	NA	NA	0.999994	NA	NA	NA	NA	0.87404	NA
9130017K11Rik	ENSMUSG00000055134	96.7304	92.5669	6.22704	NA	NA	102.743	55.2952	6.75909	NA	NA	99.9359	75.8482	6.60509	NA	NA	-0.271339	-0.338839	-0.0384802	NA	NA	-0.245415	-0.803808	-1.13346	NA	NA	0.0213551	-0.46475	-1.10636	NA	NA	0.742669	0.813355	NA	NA	NA	0.771387	NA	0.964899	NA	NA	0.992204	0.999994	0.997442	NA	NA	0.302468	0.153638	0.971358
9130019P16Rik	ENSMUSG00000073067	801.462	1456.64	15.2821	10.6698	8.60519	647.885	1640.46	7.27163	9.3026	7.95823	721.219	1538	10.5648	9.95457	8.30283	-0.0227373	0.149926	0.478626	-0.187966	0.707855	0.102305	0.0227505	-1.2356	0.624373	-0.136066	0.120615	-0.125978	-1.72397	0.813145	-0.850002	0.961926	0.914451	NA	NA	0.999721	0.849085	0.989561	0.957228	0.938679	NA	0.886187	0.999994	0.997442	NA	0.99988	0.825571	0.288985	0.439257
9130024F11Rik	ENSMUSG00000087022	1690.06	293.358	48.8492	54.9588	20.3262	1535.93	327.536	32.7002	65.1861	36.6898	1610.07	308.506	39.3771	60.1591	28.1295	-0.17639	0.0410797	-3.41336	0.462826	-1.14982	-0.0156129	-0.272422	-2.81124	0.153628	-3.23237	0.156715	-0.3114	0.521973	-0.30961	-2.06402	0.348302	0.993191	7.84129e-09	NA	0.93947	0.980229	0.863446	0.314983	0.983485	0.450298	0.8235	0.999994	0.997442	NA	0.99988	0.044974	0.839245	4.66888e-11
9130213A22Rik	ENSMUSG00000097386	49.3104	37.2316	NA	17.3798	5.09864	46.3624	48.89	3.71164	9.46151	7.02104	47.7896	42.431	3.77613	13.2747	6.01362	-0.0102474	0.0704395	NA	-0.345993	0.113159	0.276481	-0.116829	1.99397	-0.0875521	-0.475874	0.281601	-0.186788	1.90378	0.257838	-0.598132	0.995625	NA	NA	NA	NA	0.832917	NA	0.606649	0.998409	NA	0.906373	0.999994	0.997442	NA	0.99988	0.976784	0.832035	NA
9130221H12Rik	ENSMUSG00000090330	3433.3	2818.24	74.0711	78.6722	58.0405	3335.75	3180.58	49.492	58.8499	67.6528	3383.81	2978.75	59.8172	68.3609	62.6264	-0.00455308	0.0937097	0.0187751	-0.0735122	-0.249493	0.155976	0.0306357	0.933938	0.0313656	0.160598	0.156336	-0.0619132	0.908735	0.107232	0.401269	0.989523	0.843612	0.99046	0.950409	0.999721	0.574597	0.972037	0.964899	0.998409	0.95082	0.661397	0.999994	0.997442	NA	0.99988	0.945017	0.180408	0.951316
9130227L01Rik	ENSMUSG00000099950	36.3009	NA	NA	NA	NA	32.9772	NA	NA	NA	NA	34.5827	NA	NA	NA	NA	0.0875868	NA	NA	NA	NA	-0.669527	NA	NA	NA	NA	-0.755932	NA	NA	NA	NA	NA	NA	NA	NA	NA	NA	NA	NA	NA	NA	0.677649	NA	NA	NA	NA	0.811763	NA	NA
9130230N09Rik	ENSMUSG00000092626	62.7314	56.3842	89.6824	11.657	33.7684	62.2545	65.9528	59.9512	9.47415	41.3282	62.5034	60.6458	72.3625	10.5206	37.3811	-0.393138	-0.161095	-0.0380289	0.0866174	0.433849	0.512749	-0.9292	-0.38935	0.0472604	-0.33399	0.900995	-0.767635	-0.344755	-0.033925	-0.773593	0.669568	NA	0.974697	NA	0.999721	0.562029	0.364695	0.964899	0.998442	0.907404	0.567706	0.999994	0.997442	NA	0.99988	0.217372	0.533268	0.888657
9130401M01Rik	ENSMUSG00000101892	1097	1092.78	352.375	291.908	343.713	1097.66	1244.03	255.441	292.551	370.277	1097.88	1159.77	296.381	291.916	356.455	-0.0346734	-0.0509098	-0.115667	0.154103	-0.0284021	0.219221	-0.00670438	-0.015014	-0.033735	0.13894	0.250336	0.0449017	0.098742	-0.187326	0.162844	0.92273	0.977648	0.773716	0.805011	0.999721	0.606525	0.996668	0.989735	0.993861	0.883307	0.68346	0.999994	0.997442	0.705123	0.99988	0.687185	0.54164	0.384936
9130604C24Rik	ENSMUSG00000105851	22.6861	22.3407	9.10495	6.76884	7.85653	24.3544	30.5437	9.40431	9.62384	8.60615	23.5765	26.0042	9.35404	8.23662	8.21794	-0.240464	-0.515296	0.824036	0.336499	-1.49622	-0.455669	-0.613669	-0.72569	-0.593943	-0.819979	-0.214949	-0.0912048	-1.52164	-0.935059	0.642584	NA	NA	NA	NA	0.989433	NA	NA	0.964899	0.94096	NA	0.942824	0.999994	0.997442	NA	0.99988	0.607607	0.209276	0.305844
9230009I02Rik	ENSMUSG00000072982	NA	8.86455	18.9212	3.94555	4.88655	NA	14.9322	14.713	5.60692	5.91522	NA	11.5794	16.5261	4.79567	5.37685	NA	0.0149145	-0.331012	-3.46417	-0.0679362	NA	0.150349	-0.51226	-1.51507	0.657113	NA	0.12678	-0.182573	1.94162	0.717146	NA	NA	NA	NA	NA	NA	NA	0.964899	NA	NA	NA	0.999994	0.997442	NA	0.99988	NA	0.982839	0.532438
9230102K24Rik	ENSMUSG00000112398	NA	NA	NA	NA	NA	NA	4.5374	NA	NA	NA	NA	3.20894	NA	NA	NA	NA	NA	NA	NA	NA	NA	-1.59611	NA	NA	NA	NA	-0.706115	NA	NA	NA	NA	NA	NA	NA	NA	NA	NA	NA	NA	NA	NA	0.999994	NA	NA	NA	NA	NA	NA
9230104M06Rik	ENSMUSG00000097100	162.943	158.295	NA	NA	NA	136.967	174.372	NA	NA	NA	149.391	165.4	NA	NA	NA	-0.219819	0.107094	NA	NA	NA	0.0532257	-0.0239711	NA	NA	NA	0.2679	-0.131279	NA	NA	NA	0.712892	0.982041	NA	NA	NA	0.960605	0.995186	NA	NA	NA	0.824098	0.999994	NA	NA	NA	0.260708	0.579233	NA
9230111E07Rik	ENSMUSG00000087624	15.8817	16.5982	4.51753	6.25589	6.44952	11.4629	21.4124	3.58516	6.20757	7.73714	13.5712	18.7461	3.99191	6.2228	7.06184	0.165507	0.0182214	2.20569	-0.131329	0.626603	-0.0301348	-0.58204	1.80525	-0.461264	1.15845	-0.197739	-0.59339	-0.395984	-0.329912	0.531854	NA	NA	NA	NA	0.999721	NA	NA	0.807787	NA	NA	0.971975	0.999994	0.997442	NA	0.99988	0.788339	0.978909	0.100508
9230112E08Rik	ENSMUSG00000070461	665.884	566.148	167.641	211.502	133.498	596.764	678.87	125.423	227.289	149.378	629.919	616.286	143.388	219.403	141.093	0.00217849	0.0251053	0.0397076	0.106356	-0.128106	0.0199413	0.0719104	0.0298279	-0.254206	0.0390277	0.0130031	0.0479273	-0.0114469	-0.360512	0.163212	0.996768	0.993141	0.960862	0.869469	0.999721	0.977302	0.948938	0.98265	0.828589	0.989156	0.990255	0.999994	0.999151	0.441434	0.99988	0.983203	0.820882	0.837677
9230112J17Rik	ENSMUSG00000111761	38.175	18.2721	11.101	6.75134	10.4649	36.5675	20.3327	7.49415	7.25957	9.27651	37.3559	19.1844	9.01348	7.00527	9.90679	0.0103277	0.575525	0.223451	-0.628154	0.607814	-0.425412	-0.212957	1.24046	-0.436618	-0.629657	-0.443057	-0.785758	1.03397	0.196042	-1.24893	NA	NA	NA	NA	0.999721	NA	NA	0.917529	0.975326	NA	0.82511	0.999994	0.997442	NA	0.99988	0.978326	0.230133	0.75631
9230114K14Rik	ENSMUSG00000097145	114.21	114.895	45.5525	27.7738	30.4332	93.2216	98.08	38.0731	34.0821	39.9869	103.266	107.296	41.3969	30.9936	34.9811	0.232698	0.0591992	0.515231	0.35723	-0.0281923	-0.34038	0.112568	0.161534	-0.221027	-0.0842476	-0.579679	0.0555994	-0.323199	-0.574661	-0.0511387	0.732332	0.987865	0.562168	NA	0.999721	0.678641	0.969372	0.964899	0.965591	0.985481	0.606636	0.999994	0.997442	NA	0.99988	0.283804	0.751426	0.167329
9230116L04Rik	ENSMUSG00000112489	51.1355	48.873	16.7923	14.0202	11.0109	46.1004	43.8218	12.748	13.8623	15.451	48.5287	46.5863	14.4724	13.9217	13.1221	-0.0798871	0.243611	-0.212409	0.481121	0.240172	-0.175919	0.147492	0.30542	0.102802	-0.180302	-0.100142	-0.0968548	0.539314	-0.379404	-0.439746	0.957573	NA	NA	NA	0.999721	0.897371	NA	0.964899	0.996856	NA	0.972316	0.999994	0.997442	NA	0.99988	0.810575	0.393046	0.705973
9230116N13Rik	ENSMUSG00000097403	29.3216	29.863	4.82909	NA	NA	31.3345	28.8755	8.51188	4.75658	5.89956	30.3931	29.3996	7.09438	3.72648	5.07967	-0.193792	0.33724	0.629774	NA	NA	0.136056	-0.211486	0.251417	0.0734196	0.894367	0.323893	-0.548656	-0.397403	0.0731531	0.313743	NA	NA	NA	NA	NA	NA	NA	0.964899	NA	NA	0.896187	0.999994	0.997442	NA	0.99988	0.63994	0.365621	0.601898
9230117E06Rik	ENSMUSG00000089874	NA	3.15063	NA	NA	NA	NA	NA	NA	NA	NA	NA	2.72102	NA	NA	NA	NA	-0.830259	NA	NA	NA	NA	NA	NA	NA	NA	NA	1.27284	NA	NA	NA	NA	NA	NA	NA	NA	NA	NA	NA	NA	NA	NA	0.999994	NA	NA	NA	NA	0.443051	NA
9330020H09Rik	ENSMUSG00000091050	136.092	120.496	15.0043	15.2717	17.1445	125.411	146.259	15.6726	17.4563	22.3406	130.566	131.948	15.5272	16.3805	19.6137	0.0107011	-0.0963974	-0.209197	0.126998	-0.158249	-0.0811777	0.181562	0.213767	0.489528	0.49158	-0.0963996	0.27817	0.427205	0.364192	0.649671	0.992502	0.987865	NA	NA	0.999721	0.927833	0.92906	0.964899	0.929729	NA	0.946133	0.999994	0.997442	NA	0.99988	0.958572	0.660623	0.751759
9330102E08Rik	ENSMUSG00000107879	1761.81	1055.33	260.16	344.157	218.439	1516.88	1142.09	153.134	328.445	227.737	1634.16	1093.47	197.54	335.657	222.948	0.0291394	0.00505135	-0.126775	0.1352	-0.296462	-0.0794105	-0.00126321	0.715941	-0.228421	-0.0808311	-0.112699	-0.00514365	0.831995	-0.362732	0.211731	0.92925	0.997579	0.79235	0.845624	0.999721	0.815569	0.99874	0.964899	0.765481	0.968019	0.798683	0.999994	0.997442	0.436253	0.99988	0.708277	0.952359	0.416693
9330104G04Rik	ENSMUSG00000097842	301.874	179.247	59.9178	50.8828	45.1375	294.713	208.42	35.0199	47.3224	63.3198	298.275	192.213	45.3547	48.9901	53.7853	-0.227483	-0.0730061	0.260348	-0.173705	-0.286999	-0.205671	-0.0497891	0.404869	0.0883518	-0.238558	0.0175632	0.024834	0.149422	0.264238	0.0432164	0.55701	0.984807	0.787645	NA	0.999721	0.713954	0.988992	0.964899	0.992042	0.910265	0.989127	0.999994	0.997442	NA	0.99988	0.130532	0.620092	0.410411
9330111N05Rik	ENSMUSG00000097098	59.5962	85.8378	29.6863	13.1304	9.23314	51.1553	81.8036	17.9654	14.2811	10.2176	55.1837	83.9874	22.8364	13.7132	9.7058	-0.0696236	-0.214877	0.340311	0.293041	0.296588	0.287093	-0.417137	0.0924699	0.470774	-0.682344	0.351055	-0.199945	-0.25275	0.176389	-0.974422	0.961652	0.934645	0.841121	NA	0.999721	0.808392	0.728545	0.974497	0.970094	NA	0.85994	0.999994	0.997442	NA	0.99988	0.823251	0.346546	0.503573
9330117O12Rik	ENSMUSG00000118154	30.2101	140.938	48.148	26.9806	21.6697	32.9165	127.149	44.8749	28.93	28.8195	31.6526	134.71	46.5685	27.9618	25.0726	-0.353202	-0.40302	-0.395482	-0.647363	-0.0563349	-0.467994	-0.64592	0.410831	0.370531	-0.338711	-0.122411	-0.239854	0.797821	1.01566	-0.287291	NA	0.533523	0.651286	NA	0.999721	NA	0.347989	0.964899	0.950355	NA	0.973545	0.999994	0.997442	NA	0.99988	0.387341	0.0390318	0.236773
9330118I20Rik	ENSMUSG00000108242	146.188	87.0006	27.1834	6.65288	27.1272	115.841	95.4956	19.5011	8.68274	24.8185	130.339	90.7533	22.7729	7.69033	26.0411	-0.0198711	-0.638603	0.998018	0.921697	0.273108	-0.0816092	-0.311883	0.183458	0.332697	0.291027	-0.0657984	0.329081	-0.811647	-0.581233	0.0146689	0.984074	0.182218	0.242602	NA	0.999721	0.942551	0.884076	0.975947	0.977002	NA	0.974879	0.999994	0.997442	NA	0.99988	0.925224	0.00446886	0.0314782
9330121J05Rik	ENSMUSG00000103502	363.874	679.736	21.9551	43.0784	15.6358	281.735	665.088	11.8689	39.5915	15.5861	320.925	672.772	16.0255	41.2321	15.6152	0.0289383	0.310355	1.07117	-0.230531	0.530648	0.0305565	0.151927	0.17394	-0.329283	0.544803	-0.00106891	-0.156102	-0.897601	-0.0979847	-0.00224684	0.961045	0.325661	0.379854	NA	0.999721	0.967491	0.89119	0.964899	0.944249	NA	0.998321	0.999994	0.997442	NA	0.99988	0.819582	0.0120636	0.0726205
9330121K16Rik	ENSMUSG00000110249	1097.79	471.435	82.2407	143.736	57.9898	842.073	486.348	54.8292	153.261	59.1836	964.243	477.819	66.3277	148.465	58.5831	-0.0101036	-0.390865	-0.55086	0.125933	-0.73594	-0.531165	0.0304396	0.392709	-0.0988788	-0.565	-0.525769	0.422953	0.934185	-0.223016	0.168662	0.981533	0.129527	0.314203	0.914289	0.800502	0.29729	0.989561	0.964899	0.971642	0.752267	0.562282	0.999994	0.997442	NA	0.99988	0.908439	0.00240475	0.0496802
9330133O14Rik	ENSMUSG00000121107	357.943	258.971	105.09	85.7486	81.9473	344.912	290.262	72.7542	78.6366	108.026	351.302	272.857	86.4012	81.9861	94.3581	-0.106175	-0.0616869	0.0879245	0.0376312	0.0366144	-0.138969	-0.290656	0.772366	-0.748501	0.238002	-0.036584	-0.226741	0.700137	-0.784037	0.198997	0.843196	0.987865	0.932497	0.977317	0.999721	0.799963	0.733111	0.964899	0.321721	0.909661	0.979037	0.999994	0.997442	NA	0.99988	0.464444	0.694785	0.744272
9330136K24Rik	ENSMUSG00000097781	88.4318	89.7439	10.5532	14.0615	11.5475	78.3752	91.9319	12.0486	15.422	15.5336	83.2065	90.6697	11.5301	14.7467	13.4438	0.362362	0.0972881	0.281018	-0.148919	-0.33488	0.0240746	-0.11271	0.103885	-0.131685	-0.178663	-0.342735	-0.207479	-0.202589	0.0211745	0.137377	0.628288	0.986815	NA	NA	0.999721	0.984274	0.968066	0.971991	0.993861	NA	0.844569	0.999994	0.997442	NA	0.99988	0.181457	0.62929	0.696144
9330151L19Rik	ENSMUSG00000097061	878.966	797.678	244.205	218.428	232.207	851.291	945.273	219.71	219.609	281.202	864.937	863.333	231.277	218.786	255.561	-0.0869713	-0.00532243	0.158014	0.240457	0.0334123	0.0235791	-0.104222	0.185902	-0.146063	0.181299	0.106599	-0.097419	0.021822	-0.385495	0.141919	0.780831	0.997579	0.751362	0.596989	0.999721	0.967111	0.889544	0.913286	0.940171	0.800598	0.860156	0.999994	0.997442	0.35457	0.99988	0.352273	0.958534	0.350306
9330154J02Rik	ENSMUSG00000056031	217.98	121.893	19.1199	7.30879	33.3608	189.56	110.147	15.981	NA	30.7269	203.167	116.564	17.3798	6.61273	32.1226	-0.164378	-0.622766	0.886434	-0.0260476	-0.0286554	0.061523	-0.850753	0.99019	NA	0.438476	0.221081	-0.227047	0.0847441	0.317129	0.472924	0.797973	0.381211	0.474829	NA	0.999721	0.951864	0.149621	0.964899	NA	NA	0.863806	0.999994	0.997442	NA	0.99988	0.379569	0.0171365	0.113661
9330158H04Rik	ENSMUSG00000073154	109.263	46.8194	8.18268	5.61169	5.56935	92.9233	42.4453	5.38612	NA	9.28351	100.752	44.8416	6.55966	4.9392	7.33636	0.33147	-0.0616055	-0.397291	-0.862018	0.913062	-0.184205	-0.223176	-0.39587	NA	-1.48102	-0.520599	-0.162661	0.00604337	0.686174	-2.39064	0.545861	NA	NA	NA	NA	0.898245	NA	0.964899	NA	NA	0.772826	0.999994	0.999675	NA	0.99988	0.122722	0.840529	0.627931
9330159F19Rik	ENSMUSG00000004360	3701.81	3249.9	1269.22	1051.34	920.307	2977.69	3449.94	878.049	922.263	942.772	3323.81	3337.3	1042.34	983.6	931.345	0.0113795	0.0501358	0.0370569	-0.0092108	-0.0347688	-0.135093	0.212971	0.262637	0.154979	0.0853675	-0.150748	0.164076	0.222709	0.165454	0.116568	0.977471	0.972141	0.928541	0.988417	0.999721	0.748637	0.176919	0.466857	0.83917	0.918036	0.828392	0.999994	0.997442	0.633936	0.99988	0.891331	0.489619	0.728436
9330159M07Rik	ENSMUSG00000097177	176.879	111.607	40.45	32.4672	29.6147	153.829	109.022	27.8701	28.387	41.9921	164.88	110.389	33.187	30.3265	35.5097	0.0193479	0.0394367	0.344216	-0.171422	-0.155205	-0.223557	0.0374984	-0.100593	-0.173385	-0.67891	-0.247469	0.000843624	-0.431015	0.000105599	-0.529936	0.982602	0.994225	0.761483	NA	0.999721	0.787851	0.992934	0.986955	0.983485	0.650217	0.852373	0.999994	0.997442	NA	0.99988	0.914148	0.859363	0.36532
9330160F10Rik	ENSMUSG00000072809	542.853	406.464	14.7148	17.7237	10.3355	501.689	461.706	13.9079	26.586	15.3927	521.506	430.948	14.3407	22.2676	12.7447	-0.225113	0.0877025	0.534296	0.0544078	0.0018769	0.199833	-0.0600559	0.00418311	0.144429	-0.50431	0.420879	-0.147432	-0.531126	0.0903013	-0.501933	0.386465	0.972141	NA	NA	0.999721	0.658745	0.972037	0.999228	0.985929	NA	0.526172	0.999994	0.997442	NA	0.99988	0.0559069	0.474867	0.401589
9330161L09Rik	ENSMUSG00000055271	23.3867	18.1902	NA	4.4489	NA	19.3159	17.9648	NA	6.92243	5.25715	21.258	18.081	NA	5.71901	4.10066	-0.0318918	-0.87754	NA	0.336092	NA	0.0667281	-0.459382	NA	0.0195513	0.770142	0.0880547	0.412419	NA	-0.311311	1.36564	NA	NA	NA	NA	NA	NA	NA	NA	0.998442	NA	0.980398	0.999994	NA	NA	0.99988	0.943228	0.0526129	NA
9330162012Rik	ENSMUSG00000086448	269.988	290.112	55.7106	38.9575	66.0261	239.491	314.447	55.9427	43.8656	69.8842	254.122	300.825	56.291	41.4496	67.8885	-0.058464	0.136263	0.36828	0.444784	0.381635	-0.188442	0.116005	-0.0407388	0.0147464	0.0978452	-0.13364	-0.0191416	-0.406377	-0.428973	-0.288849	0.941047	0.886189	0.67333	NA	0.999721	0.735169	0.929507	0.98165	0.998442	0.971754	0.915057	0.999994	0.997442	NA	0.99988	0.744359	0.244521	0.259394
9330162G02Rik	ENSMUSG00000109536	2592.27	1623.48	504.02	623.665	370.666	1889.65	1593.15	361.913	499.944	413.706	2225.1	1608.89	422.254	559.16	391.27	-0.241873	-0.193105	-0.165513	-0.527653	-0.185748	-0.871835	0.0661352	0.36766	-0.123217	-0.24847	-0.634364	0.259976	0.530618	0.406259	-0.0667559	0.258375	0.66874	0.626555	0.0526553	0.999721	0.0276921	0.960111	0.967632	0.945783	0.716118	0.534051	0.999994	0.997442	0.357329	0.99988	0.0257569	0.0785863	0.2105
9330171B17Rik	ENSMUSG00000039133	164.361	127.921	13.0499	21.8746	17.319	143.721	141.727	11.3477	26.5834	16.3679	153.603	134.024	12.1324	24.2766	16.8806	0.122332	-0.134405	-0.112367	0.907303	-0.00351687	-0.0169832	0.0651872	0.109014	-0.529324	-1.35539	-0.143053	0.201862	0.226316	-1.43573	-1.35801	0.876964	0.974694	NA	NA	0.999721	0.986662	0.988992	0.986955	0.880443	NA	0.93852	0.999994	0.997442	NA	0.99988	0.55294	0.514772	0.869189
9330175M20Rik	ENSMUSG00000101799	91.145	83.6097	NA	3.61108	NA	96.6653	76.7863	NA	4.30315	NA	94.0909	80.5059	NA	3.9629	NA	-0.288361	0.115406	NA	2.18056	NA	0.183055	-0.216983	NA	0.372152	NA	0.469802	-0.32509	NA	-1.80461	NA	0.666417	0.982041	NA	NA	NA	0.832886	0.939324	NA	NA	NA	0.673434	0.999994	NA	NA	NA	0.213493	0.569031	NA
9330179D12Rik	ENSMUSG00000097166	398.454	493.698	28.1151	13.6432	23.7694	324.241	513.679	16.5571	19.6455	22.3949	359.688	502.386	21.3523	16.7202	23.1313	-0.165436	0.0984749	-0.0232228	-0.629928	-0.143759	0.197201	-0.0695167	-0.0723599	-0.154143	0.0488433	0.359797	-0.167491	-0.0314034	0.479668	0.190942	0.654058	0.940819	0.993102	NA	0.999721	0.711385	0.978091	0.990257	0.989811	NA	0.625884	0.999994	0.999151	NA	0.99988	0.203187	0.357987	0.961762
9330185C12Rik	ENSMUSG00000097648	NA	14.0695	NA	NA	NA	NA	9.94678	NA	NA	NA	NA	12.2158	NA	NA	NA	NA	-1.072	NA	NA	NA	NA	0.180341	NA	NA	NA	NA	1.25096	NA	NA	NA	NA	NA	NA	NA	NA	NA	NA	NA	NA	NA	NA	0.999994	NA	NA	NA	NA	0.0894828	NA
9330188P03Rik	ENSMUSG00000115149	529.071	525.609	45.2455	26.6917	22.4832	480.497	550.395	26.6093	28.3369	29.2501	503.876	536.391	34.3151	27.5061	25.711	-0.0948131	-0.181025	-0.659369	0.0837919	0.385859	-0.181183	-0.0579262	-0.473914	-0.164612	-1.09635	-0.0899198	0.12542	0.176208	-0.246792	-1.4862	0.794949	0.734518	0.372428	NA	0.999721	0.675536	0.973244	0.812294	0.986229	NA	0.897713	0.999994	0.997442	NA	0.775442	0.375535	0.106663	0.0688356
9330198I05Rik	ENSMUSG00000104904	36.532	31.0608	NA	NA	NA	28.2356	32.6982	NA	5.42329	7.35404	32.2015	31.7705	NA	2.9595	5.85683	-0.143386	-0.0920043	NA	NA	NA	-0.549154	-0.176399	NA	-0.305675	0.00440966	-0.405225	-0.0831133	NA	1.5782	1.06	NA	NA	NA	NA	NA	NA	NA	NA	NA	NA	0.859542	0.999994	NA	NA	0.99988	0.702823	0.793073	NA
9330198N18Rik	ENSMUSG00000086405	4.932	5.35543	NA	NA	NA	5.38853	4.04341	NA	NA	NA	5.17465	4.7608	NA	NA	NA	0.599474	0.587208	NA	NA	NA	0.498431	0.144995	NA	NA	NA	-0.105072	-0.454544	NA	NA	NA	NA	NA	NA	NA	NA	NA	NA	NA	NA	NA	0.98759	0.999994	NA	NA	NA	0.551423	0.494328	NA
9330199G10Rik	ENSMUSG00000114189	5.11728	17.8286	4.98326	3.29298	NA	NA	8.78539	NA	NA	NA	4.53085	13.7694	4.56829	2.84643	NA	-0.677422	0.21274	-0.885636	-1.96609	NA	NA	-0.348047	NA	NA	NA	0.761909	-0.535879	-0.671107	2.1953	NA	NA	NA	NA	NA	NA	NA	NA	NA	NA	NA	NA	0.999994	0.997442	NA	NA	0.501037	0.641282	0.398043
9430002A10Rik	ENSMUSG00000062704	8.44524	8.86842	NA	NA	NA	4.34264	5.66959	NA	NA	5.45683	6.29623	7.42982	NA	NA	4.12178	-0.338151	-0.302838	NA	NA	NA	0.787892	-1.27983	NA	NA	-0.0300098	1.11917	-0.924839	NA	NA	0.205623	NA	NA	NA	NA	NA	NA	NA	NA	NA	NA	0.842796	0.999994	NA	NA	0.99988	0.684102	0.635834	NA
9430015G10Rik	ENSMUSG00000059939	649.867	551.8	199.945	186.538	206.865	658.905	625.424	178.963	176.409	249.578	654.973	584.435	188.807	181.104	227.226	0.0718624	0.155371	-0.0596049	0.28965	0.00250615	-0.0595305	0.0395361	0.145492	-0.125579	0.153849	-0.135846	-0.111895	0.203686	-0.414684	0.14614	0.8644	0.686068	0.935272	0.489906	0.999721	0.908523	0.979036	0.964899	0.963198	0.908284	0.845601	0.999994	0.997442	NA	0.99988	0.514952	0.0873845	0.751506
9430018G01Rik	ENSMUSG00000107709	6.9938	NA	NA	NA	NA	5.13025	NA	NA	NA	5.30664	6.02042	NA	NA	NA	4.624	-0.0828167	NA	NA	NA	NA	-0.974275	NA	NA	NA	2.02752	-0.899023	NA	NA	NA	1.51013	NA	NA	NA	NA	NA	NA	NA	NA	NA	NA	0.872075	NA	NA	NA	0.99988	0.918779	NA	NA
9430021M05Rik	ENSMUSG00000054457	585.478	157.58	73.2024	53.0857	114.211	549.984	152.774	61.1804	43.0596	106.215	567.135	155.318	66.461	47.852	110.46	0.140522	0.126626	-0.639628	-0.121522	-0.064181	0.126444	-0.396387	-0.0392424	0.632615	0.107358	-0.0179777	-0.523407	0.594814	0.755514	0.167513	0.6739	0.982294	0.269787	NA	0.999721	0.818076	0.687404	0.9871	0.745773	0.971754	0.98759	0.999994	0.997442	NA	0.99988	0.221613	0.586972	0.0376477
9430034N14Rik	ENSMUSG00000102964	5.16521	4.5376	NA	NA	NA	NA	6.79556	NA	NA	2.66193	4.7078	5.5486	NA	NA	2.46524	-0.426266	-0.0748206	NA	NA	NA	NA	0.82697	NA	NA	-2.8006	0.292394	0.912875	NA	NA	-2.22698	NA	NA	NA	NA	NA	NA	NA	NA	NA	NA	NA	0.999994	NA	NA	0.99988	0.656218	0.928118	NA
9430037G07Rik	ENSMUSG00000097073	237.83	167.949	34.8681	26.1464	43.7316	211.929	165.524	24.3664	22.5438	49.239	224.377	166.746	28.8162	24.2587	46.3637	0.243977	0.0330582	0.24784	-0.39387	-0.209027	-0.223127	-0.0422225	0.0938734	0.252748	-0.0148794	-0.472483	-0.0734974	-0.14427	0.64558	0.196116	0.52365	0.993191	0.861584	NA	0.999721	0.721015	0.989561	0.988469	0.972538	0.997407	0.574426	0.999994	0.997442	NA	0.99988	0.110746	0.836845	0.546619
9430037O13Rik	ENSMUSG00000102246	3.93496	NA	NA	NA	NA	3.56269	NA	NA	NA	NA	3.74314	NA	NA	NA	NA	0.73061	NA	NA	NA	NA	-3.28171	NA	NA	NA	NA	-4.00966	NA	NA	NA	NA	NA	NA	NA	NA	NA	NA	NA	NA	NA	NA	NA	NA	NA	NA	NA	0.510544	NA	NA
9430038I01Rik	ENSMUSG00000040139	104.046	82.7658	18.4813	21.7503	18.7039	97.7045	87.9737	13.5538	26.1272	15.8368	100.783	85.0518	15.6524	23.9778	17.3498	-0.116724	-0.0779626	-1.22065	0.0364888	1.51721	-0.492062	-0.280259	0.897071	-0.540273	0.151457	-0.380617	-0.20622	2.14289	-0.573219	-1.36746	0.889822	0.987865	NA	NA	0.296335	0.412638	0.878213	0.964899	0.844032	NA	0.707267	0.999994	0.997442	NA	0.99988	0.59312	0.702909	0.0575528
9430041J12Rik	ENSMUSG00000086155	1689.29	1159.08	44.5157	31.1331	38.2072	1412.29	1220.88	32.2625	34.4461	43.4314	1544.74	1185.97	37.4838	32.8069	40.7084	-0.140226	0.166949	0.33421	0.665378	-0.114206	0.0348709	0.0854641	0.650614	-0.0678589	-0.169978	0.170645	-0.0801871	0.307889	-0.730481	-0.0632789	0.545861	0.819638	0.759589	NA	0.999721	0.960605	0.93512	0.964899	0.996795	0.962994	0.827694	0.999994	0.997442	NA	0.99988	0.122722	0.159073	0.360378
9430053O09Rik	ENSMUSG00000102344	32.2315	97.256	14.8299	24.9051	9.63767	32.8395	126.673	18.841	26.3982	15.5867	32.5776	110.393	17.3594	25.6438	12.4673	0.28151	-0.255633	-0.367443	-0.449231	0.403253	-0.295495	0.0159163	-0.123933	0.164309	-0.736191	-0.57776	0.273699	0.229952	0.615775	-1.13428	NA	0.920071	NA	NA	0.999721	NA	0.996668	0.966717	0.983485	NA	0.825172	0.999994	0.997442	NA	0.99988	0.469058	0.304715	0.606174
9430060I03Rik	ENSMUSG00000100632	202.103	184.82	NA	NA	NA	195.897	178.821	3.29295	NA	NA	198.946	182.011	3.01134	NA	NA	-0.154521	0.268551	NA	NA	NA	0.248834	0.0556102	0.338617	NA	NA	0.400302	-0.216334	0.922064	NA	NA	0.780226	0.614404	NA	NA	NA	0.70405	0.984077	0.965542	NA	NA	0.670489	0.999994	0.997442	NA	NA	0.35159	0.0607622	NA
9430064I24Rik	ENSMUSG00000108402	218.515	242.148	19.0295	31.4957	29.457	201.08	241.529	14.1897	26.5782	30.2931	209.476	241.712	16.2574	28.933	29.8641	-0.251176	0.0745671	-0.0985014	-0.163712	-0.0351658	-0.193448	-0.235688	-0.634367	-0.541485	0.313216	0.0540098	-0.310646	-0.543748	-0.378991	0.349496	0.585279	0.987265	0.972206	NA	0.999721	0.753908	0.779082	0.964899	0.887959	NA	0.972435	0.999994	0.997442	NA	0.99988	0.148311	0.631097	0.881215
9430065F17Rik	ENSMUSG00000097360	57.1304	47.9346	13.0719	11.2993	8.93101	52.1784	63.4486	19.0464	9.31872	11.9568	54.5612	54.8618	16.7848	10.2642	10.3737	0.492802	-0.0033044	1.57749	0.510076	0.515424	0.0896039	-0.295572	0.204893	0.796737	-0.845822	-0.405867	-0.289627	-1.35049	0.290773	-1.37245	0.477918	NA	NA	NA	0.999721	0.951864	0.911101	0.964899	0.903873	NA	0.788041	0.999994	0.997442	NA	0.99988	0.0904584	0.990837	0.0276242
9430069I07Rik	ENSMUSG00000094447	53.0831	105.409	NA	NA	NA	46.699	118.72	NA	NA	NA	49.7565	111.296	NA	NA	NA	-0.0305908	-0.0160782	NA	NA	NA	0.135308	0.0350803	NA	NA	NA	0.16267	0.0533773	NA	NA	NA	0.984907	0.997579	NA	NA	NA	0.926869	0.995186	NA	NA	NA	0.950733	0.999994	NA	NA	NA	0.930059	0.944351	NA
9430073C21Rik	ENSMUSG00000085479	13.9661	NA	NA	NA	NA	8.79975	NA	NA	NA	NA	11.2595	NA	NA	NA	NA	0.792937	NA	NA	NA	NA	-0.305651	NA	NA	NA	NA	-1.11329	NA	NA	NA	NA	NA	NA	NA	NA	NA	NA	NA	NA	NA	NA	0.731945	NA	NA	NA	NA	0.180561	NA	NA
9430078K24Rik	ENSMUSG00000112765	NA	6.01082	NA	NA	NA	5.48819	5.94322	NA	NA	NA	4.14715	5.97574	NA	NA	NA	NA	0.497656	NA	NA	NA	0.613311	-0.316915	NA	NA	NA	1.16988	-0.816156	NA	NA	NA	NA	NA	NA	NA	NA	NA	NA	NA	NA	NA	NA	0.999994	NA	NA	NA	NA	0.548019	NA
9430081H08Rik	ENSMUSG00000111088	19.4916	20.2281	7.90267	NA	9.37214	16.4406	26.6646	2.54607	6.3963	NA	17.8984	23.0944	4.72915	5.21846	6.11648	-0.472612	-0.00671314	0.192208	NA	-0.0682947	-0.132632	0.415197	2.44581	2.86957	NA	0.326148	0.422215	2.32149	2.87255	0.505704	NA	NA	NA	NA	0.999721	NA	NA	0.864792	NA	NA	0.938343	0.999994	0.997442	NA	0.99988	0.33558	0.98885	0.826543
9430085M18Rik	ENSMUSG00000106164	171.305	67.7501	10.5859	27.7466	7.90771	153.254	62.5956	9.37937	18.2426	8.74641	161.927	65.4047	9.93529	22.8149	8.30815	0.487273	0.179706	-0.230545	-0.323593	-0.709104	-0.142485	0.287813	0.580554	-0.505402	0.320471	-0.634036	0.109547	0.820146	-0.184243	0.995873	0.19052	NA	NA	NA	0.999721	0.881065	0.904865	0.964899	0.929166	NA	0.603079	0.999994	0.997442	NA	0.99988	0.0145053	0.536183	0.754485
9430091E24Rik	ENSMUSG00000084808	169.779	155.248	22.8283	11.5398	21.5222	147.65	172.542	12.8746	19.3556	20.8012	158.262	162.888	16.9953	15.5509	21.1893	0.0190709	0.0264466	0.255731	0.10951	0.100715	-0.206278	-0.120001	0.840603	0.114673	0.211668	-0.228586	-0.147251	0.570586	0.0104578	0.0956787	0.982511	0.994608	0.882106	NA	0.999721	0.731983	0.949062	0.964899	0.993861	NA	0.79826	0.999994	0.997442	NA	0.99988	0.913249	0.863485	0.599404
9430092D12Rik	ENSMUSG00000102205	38.4549	70.7528	NA	NA	NA	33.056	91.3873	NA	NA	NA	35.6374	79.9679	NA	NA	NA	-0.0455106	-0.323026	NA	NA	NA	0.483171	0.208363	NA	NA	NA	0.524736	0.532907	NA	NA	NA	NA	0.923822	NA	NA	NA	NA	0.937906	NA	NA	NA	0.791672	0.999994	NA	NA	NA	0.899028	0.324159	NA
9430097D07Rik	ENSMUSG00000075405	58.9834	18.1154	9.67378	4.81367	7.11607	54.4398	18.1284	9.70934	4.43338	7.39692	56.6252	18.1106	9.7704	4.61321	7.25457	0.280551	0.0999432	0.308666	-0.911699	-0.0543185	0.370347	-0.373014	0.253562	-0.656926	-0.080827	0.0858027	-0.472686	-0.160449	0.258741	-0.0265324	0.779401	NA	NA	NA	0.999721	0.756682	NA	0.964899	NA	NA	0.976366	0.999994	0.997442	NA	0.99988	0.350328	0.87544	0.69801
9530003O04Rik	ENSMUSG00000102267	NA	3.47761	NA	NA	NA	NA	NA	NA	NA	NA	NA	3.13861	NA	NA	NA	NA	-1.1792	NA	NA	NA	NA	NA	NA	NA	NA	NA	-0.0654618	NA	NA	NA	NA	NA	NA	NA	NA	NA	NA	NA	NA	NA	NA	0.999994	NA	NA	NA	NA	0.347789	NA
9530004M14Rik	ENSMUSG00000119975	NA	5.72319	NA	NA	NA	NA	6.32869	NA	NA	NA	NA	5.99153	NA	NA	NA	NA	-1.06256	NA	NA	NA	NA	-0.276418	NA	NA	NA	NA	0.787374	NA	NA	NA	NA	NA	NA	NA	NA	NA	NA	NA	NA	NA	NA	0.999994	NA	NA	NA	NA	0.274891	NA
9530018F02Rik	ENSMUSG00000112150	43.4994	35.5779	13.3699	12.9738	6.56427	30.8457	46.0456	7.94813	11.6596	6.84026	36.88	40.2579	10.1918	12.2808	6.69854	-0.28574	-0.699751	-0.233574	0.690607	0.114861	-0.332301	-0.514675	0.223683	-0.345924	-0.918665	-0.0526711	0.190128	0.460537	-1.03298	-1.03511	NA	NA	NA	NA	0.999721	NA	NA	0.964899	0.96848	NA	0.987609	0.999994	0.997442	NA	0.99988	0.450973	0.0538253	0.741438
9530026P05Rik	ENSMUSG00000097462	57.7455	138.657	35.2196	49.505	21.1918	41.7155	110.966	18.2202	46.295	20.5638	49.3572	126.183	25.2335	47.7894	20.9096	0.46644	0.380948	0.44854	-0.409071	0.907053	0.0429534	0.0510037	1.36452	-0.26773	-1.29337	-0.425575	-0.330245	0.925751	0.141228	-2.2123	0.563036	0.642608	0.695046	NA	0.945495	0.980366	0.992293	0.892165	0.949202	NA	0.825887	0.999994	0.997442	NA	0.287259	0.134668	0.0689997	0.2862
9530036O11Rik	ENSMUSG00000097726	164.834	52.1592	30.6861	13.7172	12.4209	138.108	50.4871	19.2279	9.88728	14.8981	150.883	51.3808	23.9889	11.7259	13.6039	-0.0886715	0.0712354	-0.320982	-0.886468	0.861869	0.0425135	-0.431662	0.300725	-0.325094	-0.640539	0.127031	-0.503998	0.632547	0.563701	-1.50733	0.901841	NA	0.814273	NA	0.999721	0.967694	NA	0.964899	0.977002	NA	0.92001	0.999994	0.997442	NA	0.99988	0.620867	0.832815	0.450193
9530046B11Rik	ENSMUSG00000086047	27.2258	17.7201	NA	NA	NA	20.0612	20.4745	NA	NA	NA	23.4775	18.9439	NA	NA	NA	-0.158197	0.463775	NA	NA	NA	-0.0415395	0.357744	NA	NA	NA	0.110383	-0.110174	NA	NA	NA	NA	NA	NA	NA	NA	NA	NA	NA	NA	NA	0.979306	0.999994	NA	NA	NA	0.736462	0.272594	NA
9530051G07Rik	ENSMUSG00000085982	42.6301	34.2253	12.5889	NA	18.0246	33.3956	33.7251	8.68878	10.8936	15.7853	37.8052	33.9773	10.3325	7.08085	16.9737	-0.0605397	0.200398	0.151806	NA	0.238608	-0.0551626	0.095831	0.893818	-0.570638	-0.205581	0.00294911	-0.109068	0.716453	-0.902081	-0.444615	NA	NA	NA	NA	0.999721	NA	NA	0.964899	0.937016	NA	0.998321	0.999994	0.997442	NA	0.99988	0.863942	0.585703	0.823586
9530052E02Rik	ENSMUSG00000096938	425.591	338.743	15.3462	12.3574	15.2138	266.483	331.863	8.19569	11.8138	16.9597	342.272	335.409	11.1474	12.058	16.0478	-0.45779	0.17397	0.0993335	0.326587	-0.0895105	0.0687393	0.0486931	0.726874	-0.171666	0.128628	0.521213	-0.124112	0.615335	-0.498111	0.211434	0.643495	0.819638	NA	NA	0.999721	0.961018	0.987663	0.964899	0.992869	NA	0.831089	0.999994	0.997442	NA	0.99988	0.195619	0.160051	0.878976
9530056E24Rik	ENSMUSG00000115955	4.85141	4.16887	NA	NA	NA	NA	NA	NA	NA	NA	3.44148	4.26859	NA	NA	NA	0.164309	-1.49097	NA	NA	NA	NA	NA	NA	NA	NA	-0.277079	1.34559	NA	NA	NA	NA	NA	NA	NA	NA	NA	NA	NA	NA	NA	NA	0.999994	NA	NA	NA	0.865939	0.127333	NA
9530056K15Rik	ENSMUSG00000045345	158.423	155.22	6.1979	12.6491	6.38857	129.108	133.683	NA	13.8742	8.43818	143.125	145.486	5.24089	13.2609	7.36191	-0.131891	0.610384	-0.289899	0.464096	-0.065109	-0.276788	0.035788	NA	-0.744304	0.445826	-0.148709	-0.574514	-1.14123	-1.20887	0.514659	0.867365	0.56582	NA	NA	0.999721	0.728777	0.995592	NA	0.869842	NA	0.927921	0.999994	0.997442	NA	0.99988	0.52556	0.0462499	0.761045
9530059O14Rik	ENSMUSG00000097736	80.1165	67.6738	54.1199	33.5921	26.2393	75.2795	81.1227	37.8824	36.8144	36.8378	77.634	73.6529	44.7498	35.2119	31.2794	0.120593	0.400208	0.675744	-0.579976	-0.0720384	-0.527446	-0.371718	1.18717	-0.842391	-0.00790557	-0.651512	-0.768468	0.496326	-0.261498	0.0523987	0.919043	NA	0.297904	NA	0.999721	0.54013	0.808286	0.964899	0.458179	0.998489	0.68346	0.999994	0.997442	NA	0.99988	0.679243	0.0995259	0.0452501
9530062K07Rik	ENSMUSG00000108030	214.556	230.108	77.2764	37.9653	71.8093	257.745	311.465	34.4579	47.5855	70.1647	237.361	266.405	52.0049	42.8833	71.0567	-0.0090976	-0.0948452	-0.0652301	-0.220134	-0.00414276	0.136792	-0.251876	0.349895	0.582534	0.734052	0.143794	-0.155808	0.43975	0.804638	0.735521	0.992179	0.979261	0.965045	NA	0.999721	0.877596	0.746727	0.964899	0.762639	0.494381	0.922839	0.999994	0.997442	NA	0.99988	0.956899	0.561122	0.853142
9530068E07Rik	ENSMUSG00000036275	3079.34	3692.73	1084.02	948.455	906.66	2742.02	3662.83	895.709	903.515	1013.63	2903.82	3677.14	978.597	924.235	957.817	-0.00352636	-0.00973979	0.124282	0.0377636	0.0268696	0.0427001	0.0510433	0.106154	0.0988212	0.111137	0.0423257	0.0619405	-0.0210084	0.0625522	0.0808635	0.992172	0.995641	0.57533	0.92494	0.999721	0.912872	0.944083	0.964899	0.936347	0.890165	0.924227	0.999994	0.997442	0.846741	0.99988	0.955748	0.892738	0.17535
9530077C14Rik	ENSMUSG00000120262	761.388	787.204	6.28276	15.1148	9.28344	667.484	866.265	8.1184	10.6624	8.97987	712.413	822.046	7.43596	12.8041	9.14151	-0.0479276	0.14338	1.02364	0.933968	-0.364667	0.217013	0.00773005	1.11434	0.202904	0.610419	0.260826	-0.13467	0.0952007	-0.731407	0.984936	0.907909	0.862112	NA	NA	0.999721	0.680333	0.996668	0.964899	0.990985	NA	0.751405	0.999994	0.997555	NA	0.99988	0.646557	0.206208	0.299408
9530080O11Rik	ENSMUSG00000044125	210.647	177.951	17.7352	37.8601	14.7555	171.267	201.05	14.5658	34.3233	14.3127	190.089	188.167	15.9455	35.9951	14.5568	0.102555	0.0123785	-0.255889	0.0989544	-1.31586	-0.0787272	0.22487	-0.58433	-0.395824	-0.908833	-0.185411	0.212692	-0.350837	-0.494626	0.407896	0.868931	0.997579	NA	NA	0.623414	0.91396	0.86321	0.964899	0.901516	NA	0.834951	0.999994	0.997442	NA	0.99988	0.528643	0.94525	0.650331
9530082P21Rik	ENSMUSG00000097006	5720.19	4088.08	11.5463	24.3146	17.5806	5422.73	4412.61	16.4829	16.8514	20.2515	5567	4230.8	14.6266	20.4379	18.8558	0.0689329	0.0932831	0.213795	1.23786	-0.455433	0.128019	0.0474887	0.18144	-0.370055	0.00648821	0.0547941	-0.0444674	-0.0553091	-1.60513	0.456644	0.686784	0.739456	NA	NA	0.999721	0.658745	0.940265	0.964899	0.952221	NA	0.895873	0.999994	0.998262	NA	0.99988	0.234823	0.10847	0.78444
9530085L11Rik	ENSMUSG00000107742	134.087	108.92	35.9681	30.4656	35.8683	137.01	113.035	27.5501	28.8186	51.472	135.717	110.707	31.1807	29.5849	43.2887	0.209605	-0.257672	-0.0518159	-0.340005	-0.237368	-0.291304	0.287797	0.475093	-0.187814	0.326699	-0.504318	0.547155	0.537977	0.151064	0.558113	0.768698	0.836413	0.976168	NA	0.999721	0.695625	0.842631	0.964899	0.980536	0.890515	0.682317	0.999994	0.997442	NA	0.99988	0.336831	0.17262	0.897252
9630001P10Rik	ENSMUSG00000097825	86.8385	79.7114	52.3749	23.2373	37.2064	87.9664	100.825	47.044	16.4347	55.0982	87.4938	89.1463	49.566	19.7023	45.7049	-0.0314678	-0.528286	0.421539	-0.148264	-0.128392	-0.46556	-0.532027	0.804161	0.405308	0.520314	-0.43589	0.000676813	0.39292	0.558006	0.640337	0.978641	0.467343	0.627159	NA	0.999721	0.600831	0.728837	0.0714895	0.945896	0.63402	0.76589	0.999994	0.997442	NA	0.99988	0.896226	0.0271247	0.211592
9630002D21Rik	ENSMUSG00000114028	18.4044	NA	NA	NA	NA	22.1841	NA	NA	NA	NA	20.4044	NA	NA	NA	NA	0.228935	NA	NA	NA	NA	-0.274367	NA	NA	NA	NA	-0.50383	NA	NA	NA	NA	NA	NA	NA	NA	NA	NA	NA	NA	NA	NA	0.871073	NA	NA	NA	NA	0.657806	NA	NA
9630009A06Rik	ENSMUSG00000115012	8.98824	25.6239	9.64092	4.63413	7.21804	8.60573	21.4696	4.57571	5.02024	5.14825	8.79169	23.748	6.65291	4.82589	6.24101	0.576004	-0.551801	0.426464	1.9035	-0.313675	-0.612166	-0.635504	1.03659	0.293189	-1.58167	-1.19759	-0.0636544	0.62022	-1.606	-1.29068	NA	NA	NA	NA	0.999721	NA	NA	0.964899	NA	NA	0.829558	0.999994	0.997442	NA	0.99988	0.448863	0.158738	0.613944
9630010A21Rik	ENSMUSG00000103867	18.3994	10.5987	6.06695	5.92508	NA	12.4479	9.90634	4.38613	4.06581	NA	15.2876	10.2843	5.09675	4.96107	NA	-1.14761	-0.945639	-0.0284515	0.640869	NA	-1.1232	-0.898334	-0.773816	-0.337184	NA	0.0223158	0.0768977	-0.748747	-0.982227	NA	NA	NA	NA	NA	NA	NA	NA	0.964899	NA	NA	0.996226	0.999994	0.997442	NA	NA	0.0897303	0.0980504	0.981034
9630013A20Rik	ENSMUSG00000115529	75.7586	202.503	74.5947	41.1544	50.2993	71.8627	170.837	54.9212	24.4897	53.8762	73.7399	188.201	63.2796	32.5276	52.0211	0.400887	-0.661194	-0.106986	-0.656542	-0.110736	0.743279	-0.0696429	0.0996683	1.30455	-0.0417363	0.337273	0.595154	0.207123	1.96144	0.070221	0.589057	0.0196013	0.925673	NA	0.999721	0.342574	0.984351	0.964899	0.409031	0.991253	0.847791	0.999994	0.997442	NA	0.99988	0.151449	0.000109305	0.721553
9630013D21Rik	ENSMUSG00000059027	7.0507	9.89516	NA	NA	NA	6.89678	9.30102	NA	NA	NA	6.97685	9.62281	NA	NA	NA	0.493059	0.337132	NA	NA	NA	-2.51325	-0.391498	NA	NA	NA	-3.00695	-0.723393	NA	NA	NA	NA	NA	NA	NA	NA	NA	NA	NA	NA	NA	0.526098	0.999994	NA	NA	NA	0.591533	0.623904	NA
9630013K17Rik	ENSMUSG00000086359	74.3134	71.9967	NA	NA	NA	67.8112	70.8908	NA	NA	NA	70.9343	71.4556	NA	NA	NA	0.368776	0.147816	NA	NA	NA	0.0999284	0.0205707	NA	NA	NA	-0.275846	-0.125265	NA	NA	NA	0.579269	0.982857	NA	NA	NA	0.943222	0.996668	NA	NA	NA	0.856951	0.999994	NA	NA	NA	0.143887	0.599349	NA
9630014M24Rik	ENSMUSG00000118257	162.496	115.662	21.2331	24.0974	19.7206	144.091	114.655	15.3916	29.6993	23.3098	152.907	115.138	17.8579	26.9643	21.4313	0.0362206	0.0111296	-0.202919	-0.515013	0.396172	0.222311	-0.026062	-0.36423	-0.837367	0.100184	0.181689	-0.0415636	-0.17834	-0.320978	-0.308979	0.968452	0.997579	0.924418	NA	0.999721	0.760596	0.995708	0.964899	0.669501	NA	0.888083	0.999994	0.997442	NA	0.99988	0.851273	0.950028	0.716463
9630015K15Rik	ENSMUSG00000114284	10.7407	8.13757	NA	NA	NA	13.0382	6.96735	NA	NA	NA	11.9543	7.60457	NA	NA	NA	0.242029	-0.755898	NA	NA	NA	-0.0895862	-0.186137	NA	NA	NA	-0.327499	0.574096	NA	NA	NA	NA	NA	NA	NA	NA	NA	NA	NA	NA	NA	0.93683	0.999994	NA	NA	NA	0.718677	0.25927	NA
9630028B13Rik	ENSMUSG00000051295	12.7808	16.4513	NA	NA	NA	11.3771	10.663	3.02027	NA	NA	12.0509	13.847	2.25688	NA	NA	0.76297	0.0708559	NA	NA	NA	-0.105573	0.121343	-2.72751	NA	NA	-0.875372	0.0516527	-2.79013	NA	NA	NA	NA	NA	NA	NA	NA	NA	0.76482	NA	NA	0.771673	0.999994	0.997442	NA	NA	0.215774	0.884601	NA
9630028H03Rik	ENSMUSG00000085631	719.348	460.67	NA	NA	NA	611.441	514.576	NA	NA	NA	663.07	484.587	NA	NA	NA	-0.0835704	-0.0296948	NA	NA	NA	-0.104431	-0.234674	NA	NA	NA	-0.0257148	-0.202484	NA	NA	NA	0.837405	0.988967	NA	NA	NA	0.846366	0.767183	NA	NA	NA	0.98195	0.999994	NA	NA	NA	0.454124	0.764669	NA
9630028I04Rik	ENSMUSG00000117916	4.92254	NA	NA	NA	NA	9.24546	6.51473	NA	NA	NA	7.19458	5.36581	NA	NA	NA	0.987931	NA	NA	NA	NA	-0.150372	-1.44472	NA	NA	NA	-1.14964	-1.17435	NA	NA	NA	NA	NA	NA	NA	NA	NA	NA	NA	NA	NA	0.806707	0.999994	NA	NA	NA	0.335935	NA	NA
9630041A04Rik	ENSMUSG00000057710	4.62639	4.23102	NA	NA	NA	4.11906	NA	NA	NA	NA	4.36415	4.63174	NA	NA	NA	-0.36147	-0.850019	NA	NA	NA	-0.881513	NA	NA	NA	NA	-0.529073	0.825707	NA	NA	NA	NA	NA	NA	NA	NA	NA	NA	NA	NA	NA	NA	0.999994	NA	NA	NA	0.733642	0.411427	NA
9630050E16Rik	ENSMUSG00000115275	NA	2.08352	NA	NA	NA	NA	NA	NA	NA	NA	NA	1.80846	NA	NA	NA	NA	-3.00007	NA	NA	NA	NA	NA	NA	NA	NA	NA	4.51468	NA	NA	NA	NA	NA	NA	NA	NA	NA	NA	NA	NA	NA	NA	0.999994	NA	NA	NA	NA	0.0582235	NA
9830144P21Rik	ENSMUSG00000087528	1262.2	785.99	NA	NA	NA	1172.97	835.079	NA	NA	NA	1216.04	807.526	NA	NA	NA	0.166809	-0.0911442	NA	NA	NA	-0.0197751	-0.00602668	NA	NA	NA	-0.191342	0.0857993	NA	NA	NA	0.341582	0.943493	NA	NA	NA	0.969044	0.997714	NA	NA	NA	0.662164	0.999994	NA	NA	NA	0.0433811	0.369246	NA
9830166K06Rik	ENSMUSG00000117763	69.736	93.7481	14.0052	22.1726	15.7171	66.2532	127.16	12.2196	43.6737	19.6771	67.9595	108.65	13.0261	33.2303	17.6046	0.214758	0.0583078	0.293754	1.92842	0.14861	-0.356516	-0.0367871	-0.770063	-0.150318	0.196941	-0.576999	-0.0929741	-1.0069	-2.07527	0.0416436	0.852016	0.991497	NA	NA	0.999721	0.671781	0.992934	0.809716	0.982869	NA	0.699339	0.999994	0.997442	NA	0.99988	0.483891	0.789621	0.639345
9930004E17Rik	ENSMUSG00000096052	50.4077	37.2971	18.655	7.214	16.8711	54.0949	40.8227	12.7765	11.4089	13.9055	52.3702	38.84	15.2371	9.36331	15.4697	0.103457	0.229392	0.420451	1.17973	-0.24464	0.0722884	-2.03141e-05	-0.482942	0.616842	0.369629	-0.0340389	-0.223997	-0.90578	-0.564308	0.606003	0.941047	NA	NA	NA	0.999721	0.961721	NA	0.964899	0.937214	NA	0.98759	0.999994	0.997442	NA	0.99988	0.744296	0.514242	0.461779
9930012K11Rik	ENSMUSG00000044551	48.6124	51.7047	8.613	15.7817	13.7039	55.3648	51.2379	15.0716	17.6705	19.4618	52.1858	51.4602	12.5852	16.7392	16.4465	0.011614	-0.250254	-0.497949	-0.587981	-0.209023	-0.0100504	0.0258306	-0.870743	-0.633927	-0.46879	-0.0288485	0.276004	-0.440926	-0.0432942	-0.262413	NA	NA	NA	NA	0.999721	0.995377	NA	0.645221	0.880443	NA	0.992828	0.999994	0.997442	NA	0.99988	0.971062	0.405278	0.551769
9930014A18Rik	ENSMUSG00000097493	333.593	915.888	77.4607	46.3377	25.4506	268.155	1016.94	58.2333	73.3094	46.4037	299.417	960.564	66.4321	60.1869	35.4096	-0.0351554	-0.250029	0.0706532	1.09635	0.292946	0.0795963	0.130242	-0.399674	0.310664	-0.105604	0.110514	0.381636	-0.464403	-0.784747	-0.39424	0.961045	0.267042	0.949768	NA	0.999721	0.919573	0.892232	0.824171	0.903111	0.977194	0.931466	0.999994	0.997442	NA	0.99988	0.818961	0.00865102	0.795551
9930017N22Rik	ENSMUSG00000115276	34.771	32.7743	20.5287	15.0971	13.6848	29.8951	37.6902	16.5696	11.4898	14.8692	32.231	34.9624	18.3006	13.2294	14.2542	-0.241956	-0.252085	0.686739	-0.380896	-0.763213	-0.311233	0.060756	0.682554	-0.336537	-0.109217	-0.0775187	0.314571	0.00705377	0.0425031	0.642642	NA	NA	0.631512	NA	0.999721	NA	NA	0.853976	0.974709	NA	0.97774	0.999994	0.999646	NA	0.99988	0.503826	0.54496	0.216073
9930105H17Rik	ENSMUSG00000120936	30.5027	37.66	9.82998	17.42	11.6516	28.0547	38.8342	6.80565	13.1131	9.85728	29.2323	38.1643	8.07197	15.1804	10.8058	0.107884	0.0229784	-1.55621	-0.460849	0.333544	0.238953	0.124304	-1.26276	-0.155598	-0.168642	0.126092	0.102174	0.246839	0.307069	-0.514538	NA	NA	NA	NA	0.999721	NA	NA	0.509377	0.992815	NA	0.975219	0.999994	0.997442	NA	0.99988	0.824293	0.938057	0.093985
9930111J21Rik1	ENSMUSG00000069893	117.041	125.898	45.8432	38.8778	25.678	105.974	134.052	35.5027	36.5415	54.7008	111.304	129.491	39.9714	37.6345	39.4643	-0.330524	-0.0205621	0.190087	-0.383792	-0.241361	-0.421938	-0.0436504	0.180465	-0.635044	-0.188589	-0.0957913	-0.0181419	-0.0106604	-0.250406	0.0414255	0.519946	0.995641	0.881044	NA	0.999721	0.628124	0.991961	0.964899	0.712618	0.95057	0.960698	0.999994	0.999151	NA	0.99988	0.109056	0.907152	0.596692
9930111J21Rik2	ENSMUSG00000069892	200.666	205.715	79.9077	55.1885	46.153	175.269	192.941	60.037	56.3224	80.1418	187.467	199.883	68.545	55.714	62.308	-0.177735	-0.0803425	0.188362	-0.236211	-0.54304	-0.549111	0.0894306	0.27891	-0.695306	-0.15756	-0.376231	0.171972	0.0812002	-0.457187	0.376796	0.721481	0.987865	0.844601	NA	0.999721	0.380697	0.969556	0.964899	0.534809	0.957373	0.729066	0.999994	0.997442	NA	0.99988	0.269073	0.644322	0.509233
9930120I10Rik	ENSMUSG00000108120	8.69951	5.11104	NA	3.98581	NA	9.1848	6.87149	NA	NA	NA	8.96211	5.89262	NA	2.84999	NA	-0.342928	0.221071	NA	-0.486006	NA	-0.254051	0.24402	NA	NA	NA	0.0848511	0.0302262	NA	0.863149	NA	NA	NA	NA	NA	NA	NA	NA	NA	NA	NA	0.991119	0.999994	NA	NA	NA	0.700022	0.835857	NA
A030001D20Rik	ENSMUSG00000110357	770.395	596.707	146.563	160.281	150.154	710.007	631.752	98.0075	145.773	167.099	739.078	612.031	118.417	152.619	158.259	0.000138119	0.0443203	0.0741112	-0.349719	-0.0562408	0.172777	0.123368	0.514426	0.240454	0.141352	0.168412	0.0805058	0.416561	0.590503	0.197986	0.999409	0.987865	0.929332	0.524306	0.999721	0.641984	0.882685	0.964899	0.857074	0.92169	0.73975	0.999994	0.997442	NA	0.99988	0.998811	0.704212	0.732088
A030005L19Rik	ENSMUSG00000113880	6.20358	9.62792	NA	NA	NA	7.02725	7.82196	NA	NA	NA	6.64017	8.81623	NA	NA	NA	-1.34955	-0.506508	NA	NA	NA	-0.5991	0.678658	NA	NA	NA	0.75693	1.19094	NA	NA	NA	NA	NA	NA	NA	NA	NA	NA	NA	NA	NA	0.87427	0.999994	NA	NA	NA	0.142329	0.472643	NA
A130010J15Rik	ENSMUSG00000079144	209.485	259.715	66.7817	93.6873	73.7931	206.544	280.051	65.7854	81.7533	79.4033	208.053	268.67	66.7053	87.4186	76.4901	0.176658	-0.163742	0.324765	-0.294463	0.266968	0.0938908	0.0949101	0.270324	-0.353342	-0.301262	-0.0872039	0.261249	-0.0446033	-0.0570403	-0.573391	0.717034	0.865113	0.682245	0.679142	0.999721	0.885804	0.963957	0.964899	0.853254	0.803786	0.929857	0.999994	0.997442	NA	0.99988	0.264994	0.208377	0.271918
A130014A01Rik	ENSMUSG00000097944	121.598	119.531	42.3342	28.9658	42.3978	120.312	129.405	27.5315	31.9884	38.0076	120.975	123.887	33.731	30.4903	40.3285	-0.0592711	-0.0794405	-0.0231194	0.363018	0.0439262	0.231221	0.0396505	0.497583	0.404289	0.587482	0.285083	0.126678	0.521711	0.0446962	0.537832	0.951325	0.987865	0.990119	NA	0.999721	0.761736	0.992839	0.964899	0.898395	0.686512	0.814316	0.999994	0.997442	NA	0.99988	0.779387	0.643134	0.950693
A130051J06Rik	ENSMUSG00000097643	34.0265	27.3353	NA	3.96267	2.37587	24.2832	37.4724	NA	NA	6.00914	28.9262	31.8658	NA	3.54566	4.10029	-0.510582	-0.0720945	NA	1.62395	2.79057	-0.513394	-0.518687	NA	NA	-0.389722	-0.0105667	-0.45005	NA	-2.11948	-3.12975	NA	NA	NA	NA	NA	NA	NA	NA	NA	NA	0.996242	0.999994	NA	NA	0.99988	0.185532	0.838472	NA
A230001M10Rik	ENSMUSG00000105891	71.153	241.162	97.1422	44.6609	55.5933	70.1618	216.772	68.9683	51.8467	63.9634	70.6755	230.118	80.8896	48.3225	59.6062	0.306697	-0.218806	-0.024865	-1.26717	0.300016	0.106928	-0.630332	-0.0212434	0.560865	-0.666699	-0.204742	-0.406296	0.00490989	1.82437	-0.971699	0.734046	0.726438	0.980742	NA	0.999721	0.945986	0.106042	0.994063	0.852992	0.578573	0.926735	0.999994	0.999646	NA	0.99988	0.288186	0.103547	0.918853
A230004M16Rik	ENSMUSG00000087306	1998.14	1389.54	NA	NA	NA	1864.74	1630.45	NA	NA	NA	1929.24	1496.52	NA	NA	NA	0.0118509	-0.121519	NA	NA	NA	-0.125941	0.0985934	NA	NA	NA	-0.142132	0.221736	NA	NA	NA	0.975827	0.789171	NA	NA	NA	0.815888	0.928039	NA	NA	NA	0.867142	0.999994	NA	NA	NA	0.884375	0.136344	NA
A230005M16Rik	ENSMUSG00000087612	1562.48	1276.64	7.66166	8.44975	7.42471	1460.12	1447.61	7.2705	11.4436	6.60083	1509.51	1352.37	7.49093	9.97902	7.03528	-0.166512	0.179172	-0.605624	0.538555	-0.299333	0.124942	-0.00510783	0.918863	0.0232699	0.537818	0.287249	-0.183167	1.51307	-0.512531	0.838009	0.397507	0.677979	NA	NA	0.999721	0.776757	0.997191	0.964899	0.998442	NA	0.62648	0.999994	0.997442	NA	0.99988	0.0592689	0.0834753	0.481
A230006K03Rik	ENSMUSG00000068151	481.705	184.073	114.12	75.1243	142.836	376.816	184.303	84.8671	65.3017	164.651	426.977	184.089	97.3781	69.9563	153.229	-0.023956	-0.0347088	0.0726631	0.240322	0.359217	-0.62956	0.00321084	0.820072	0.334024	0.182938	-0.609163	0.040445	0.757415	0.0966657	-0.179832	0.969069	0.993191	0.940694	0.848908	0.999721	0.658745	0.99874	0.964899	0.940181	0.918036	0.762186	0.999994	0.997442	NA	0.99988	0.854437	0.832815	0.771785
A230009B12Rik	ENSMUSG00000089633	16.8804	68.1853	19.4656	12.3421	16.409	18.5338	59.8903	22.0202	11.8567	14.0711	17.7569	64.431	21.1685	12.0815	15.3103	-0.21485	-0.383605	-1.15968	-0.673367	-0.159389	0.114345	-0.500472	0.390366	2.06951	-0.561692	0.32208	-0.111507	1.56048	2.74249	-0.410156	NA	0.709071	0.322601	NA	0.999721	NA	NA	0.964899	0.376177	NA	0.921438	0.999994	0.997442	NA	0.99988	0.683192	0.0969959	0.0522629
A230020J21Rik	ENSMUSG00000097845	116.762	98.7732	NA	NA	NA	99.9638	106	NA	NA	NA	108.012	101.949	NA	NA	NA	0.0776952	-0.160898	NA	NA	NA	-0.279184	0.0415949	NA	NA	NA	-0.360922	0.202046	NA	NA	NA	0.940195	0.969498	NA	NA	NA	0.707986	0.992112	NA	NA	NA	0.788041	0.999994	NA	NA	NA	0.741601	0.451715	NA
A230028O05Rik	ENSMUSG00000096960	NA	11.5758	NA	5.35322	NA	NA	10.2715	NA	NA	NA	NA	10.9825	NA	4.56271	NA	NA	0.522719	NA	0.0117278	NA	NA	-0.630419	NA	NA	NA	NA	-1.15881	NA	-1.11554	NA	NA	NA	NA	NA	NA	NA	NA	NA	NA	NA	NA	0.999994	NA	NA	NA	NA	0.551949	NA
[truncated: 26,881 more rows]
[truncated: 28 more columns]

## Sheet: Figure 3-1B
Extended Data Figure 3-1B.	Queried response genes (RGs). Abbreviations: dPRG, delayed primary response gene; IEG, immediate early gene; rPRG, rapid primary response gene; SRG, secondary response gene.
[truncated: 312 more rows]
