# Supplementary material for: Epigenetic and Transcriptomic Impacts of Ethanol Vary by Brain Region and Extent of Exposure
Source: eNeuro. 2026 Apr 9;13(4):ENEURO.0484-25.2026. doi: 10.1523/ENEURO.0484-25.2026 (PMC13086551; doi:10.1523/ENEURO.0484-25.2026)
Supplement: Figure 3-2 — Gene ontology enrichment for DEGs in response to acute ethanol treatment. (A-E) Results from GO enrichment analysis for acute ethanol vs. acute saline DEGs in the (A) cortex, (B) dHPC, (C) vHPC, (D) DS, and (E) VS. For each comparison, GO enrichment results are reported in a direction-specific manner (i.e., for up- or downregulated DEGs); when no significant direction-specific enrichments were detected, results for all DEGs (irrespective of direction) are also reported. For comparisons with >10 significantly enriched biological processes, additional columns are provided for the reduced set of non-redundant terms and the similarity threshold is specified. Supports Figure 3B. Download Figure 3-2, XLS file. [file eneuro-13-ENEURO.0484-25.2026-s004.xls]

## Sheet: Figure 3-2A
Extended Data Figure 3-2A.	GO enrichment analysis results for acute ethanol vs. acute saline DEGs in the cortex. Includes additional columns corresponding to nonredundant terms (results) after reducing redundancy of significantly enriched terms (using threshold=0.9). Supports Figure 3B.
GO.ID	Term	Annotated	Significant	Expected	weight01Fisher	GeneRatio	FDR	Region	Paradigm	level_dir	Cluster	Parent GO.ID	Parent Term	Level	Reduced_Annot	Reduced_Sig	Reduced_GeneRatio
GO:2000048	negative regulation of cell-cell adhesion mediated by cadherin	10	3	0.29	0.00244	0.3	0.0890058	CTX	Acute	DEGs_dn	4	GO:2000048	negative regulation of cell-cell adhesion mediated by cadherin	parent	562	45	0.0800712
GO:0009611	response to wounding	513	42	14.74	0.00258	0.0818713	0.0915691	CTX	Acute	DEGs_dn	8	GO:0009611	response to wounding	parent	1422	102	0.07173
GO:0018108	peptidyl-tyrosine phosphorylation	254	21	7.3	0.00282	0.0826772	0.0959384	CTX	Acute	DEGs_dn	1	GO:0018108	peptidyl-tyrosine phosphorylation	parent	2935	155	0.0528109
GO:0071695	anatomical structure maturation	276	21	7.93	0.00305	0.076087	0.0983401	CTX	Acute	DEGs_dn	3	GO:0071695	anatomical structure maturation	parent	2985	214	0.0716918
GO:0021846	cell proliferation in forebrain	35	5	1.01	0.00306	0.142857	0.0983401	CTX	Acute	DEGs_dn	6	GO:0021846	cell proliferation in forebrain	parent	962	73	0.0758836
GO:0002021	response to dietary excess	35	5	1.01	0.00306	0.142857	0.0983401	CTX	Acute	DEGs_dn	11	GO:0002021	response to dietary excess	parent	110	13	0.118182
GO:0007565	gestation	173	14	4.97	0.00315	0.0809249	0.0983401	CTX	Acute	DEGs_dn	5	GO:0007565	gestation	parent	1048	96	0.0916031
GO:0048251	elastic fiber assembly	11	3	0.32	0.00328	0.272727	0.0983401	CTX	Acute	DEGs_dn	7	GO:0048251	elastic fiber assembly	parent	1246	116	0.0930979
GO:0038003	G protein-coupled opioid receptor signaling pathway	11	3	0.32	0.00328	0.272727	0.0983401	CTX	Acute	DEGs_dn	2	GO:0038003	G protein-coupled opioid receptor signaling pathway	parent	1809	134	0.0740741
GO:0034635	glutathione transport	11	3	0.32	0.00328	0.272727	0.0983401	CTX	Acute	DEGs_dn	10	GO:0034635	glutathione transport	parent	211	25	0.118483
GO:0097475	motor neuron migration	11	3	0.32	0.00328	0.272727	0.0983401	CTX	Acute	DEGs_dn	9	GO:0097475	motor neuron migration	parent	1462	105	0.0718194
GO:0045944	positive regulation of transcription by RNA polymerase II	1130	69	32.48	2.2e-09	0.0610619	1.44452e-05	CTX	Acute	DEGs_dn	1	GO:0018108	peptidyl-tyrosine phosphorylation	child
GO:0000122	negative regulation of transcription by RNA polymerase II	847	56	24.34	5.3e-09	0.0661157	1.73999e-05	CTX	Acute	DEGs_dn	1	GO:0018108	peptidyl-tyrosine phosphorylation	child
GO:0060391	positive regulation of SMAD protein signal transduction	38	10	1.09	8.1e-08	0.263158	0.000177282	CTX	Acute	DEGs_dn	2	GO:0038003	G protein-coupled opioid receptor signaling pathway	child
GO:0007411	axon guidance	230	29	6.61	1.4e-07	0.126087	0.00022981	CTX	Acute	DEGs_dn	3	GO:0071695	anatomical structure maturation	child
GO:0003197	endocardial cushion development	47	13	1.35	2.1e-07	0.276596	0.000275772	CTX	Acute	DEGs_dn	3	GO:0071695	anatomical structure maturation	child
GO:0001755	neural crest cell migration	55	11	1.58	3.8e-07	0.2	0.000415847	CTX	Acute	DEGs_dn	3	GO:0071695	anatomical structure maturation	child
GO:0055010	ventricular cardiac muscle tissue morphogenesis	51	12	1.47	5.6e-07	0.235294	0.00052528	CTX	Acute	DEGs_dn	3	GO:0071695	anatomical structure maturation	child
GO:0010718	positive regulation of epithelial to mesenchymal transition	53	10	1.52	2.3e-06	0.188679	0.00188773	CTX	Acute	DEGs_dn	3	GO:0071695	anatomical structure maturation	child
GO:0010811	positive regulation of cell-substrate adhesion	138	16	3.97	2.7e-06	0.115942	0.0019698	CTX	Acute	DEGs_dn	4	GO:2000048	negative regulation of cell-cell adhesion mediated by cadherin	child
GO:0007613	memory	171	22	4.91	3.1e-06	0.128655	0.00203546	CTX	Acute	DEGs_dn	5	GO:0007565	gestation	child
GO:0035176	social behavior	69	11	1.98	4e-06	0.15942	0.00238764	CTX	Acute	DEGs_dn	5	GO:0007565	gestation	child
GO:0001657	ureteric bud development	103	16	2.96	4.8e-06	0.15534	0.0026264	CTX	Acute	DEGs_dn	3	GO:0071695	anatomical structure maturation	child
GO:0007350	blastoderm segmentation	28	6	0.8	7.7e-06	0.214286	0.00388909	CTX	Acute	DEGs_dn	3	GO:0071695	anatomical structure maturation	child
GO:0001525	angiogenesis	527	48	15.15	9.7e-06	0.0910816	0.00437733	CTX	Acute	DEGs_dn	3	GO:0071695	anatomical structure maturation	child
GO:0001570	vasculogenesis	91	14	2.62	1.1e-05	0.153846	0.00437733	CTX	Acute	DEGs_dn	3	GO:0071695	anatomical structure maturation	child
GO:0010463	mesenchymal cell proliferation	55	11	1.58	1.2e-05	0.2	0.00437733	CTX	Acute	DEGs_dn	6	GO:0021846	cell proliferation in forebrain	child
GO:0030198	extracellular matrix organization	304	34	8.74	1.2e-05	0.111842	0.00437733	CTX	Acute	DEGs_dn	7	GO:0048251	elastic fiber assembly	child
GO:0010628	positive regulation of gene expression	1135	50	32.62	1.2e-05	0.0440529	0.00437733	CTX	Acute	DEGs_dn	1	GO:0018108	peptidyl-tyrosine phosphorylation	child
GO:0007626	locomotory behavior	265	25	7.62	1.7e-05	0.0943396	0.00587484	CTX	Acute	DEGs_dn	5	GO:0007565	gestation	child
GO:1902337	regulation of apoptotic process involved in morphogenesis	13	5	0.37	2e-05	0.384615	0.00626755	CTX	Acute	DEGs_dn	2	GO:0038003	G protein-coupled opioid receptor signaling pathway	child
GO:0071625	vocalization behavior	21	6	0.6	2.1e-05	0.285714	0.00626755	CTX	Acute	DEGs_dn	5	GO:0007565	gestation	child
GO:0032526	response to retinoic acid	88	14	2.53	2.1e-05	0.159091	0.00626755	CTX	Acute	DEGs_dn	8	GO:0009611	response to wounding	child
GO:0048863	stem cell differentiation	254	34	7.3	2.8e-05	0.133858	0.00753874	CTX	Acute	DEGs_dn	3	GO:0071695	anatomical structure maturation	child
GO:0008285	negative regulation of cell population proliferation	685	52	19.69	2.8e-05	0.0759124	0.00753874	CTX	Acute	DEGs_dn	6	GO:0021846	cell proliferation in forebrain	child
GO:0050885	neuromuscular process controlling balance	70	10	2.01	3e-05	0.142857	0.00753874	CTX	Acute	DEGs_dn	5	GO:0007565	gestation	child
GO:0045666	positive regulation of neuron differentiation	100	12	2.87	3e-05	0.12	0.00753874	CTX	Acute	DEGs_dn	3	GO:0071695	anatomical structure maturation	child
GO:0060445	branching involved in salivary gland morphogenesis	24	6	0.69	3.1e-05	0.25	0.00753874	CTX	Acute	DEGs_dn	3	GO:0071695	anatomical structure maturation	child
GO:0001974	blood vessel remodeling	57	9	1.64	3.3e-05	0.157895	0.0077385	CTX	Acute	DEGs_dn	5	GO:0007565	gestation	child
GO:0003148	outflow tract septum morphogenesis	23	6	0.66	3.6e-05	0.26087	0.0081509	CTX	Acute	DEGs_dn	3	GO:0071695	anatomical structure maturation	child
GO:0032355	response to estradiol	105	12	3.02	3.8e-05	0.114286	0.00831693	CTX	Acute	DEGs_dn	8	GO:0009611	response to wounding	child
GO:0033622	integrin activation	24	5	0.69	4.3e-05	0.208333	0.0088172	CTX	Acute	DEGs_dn	7	GO:0048251	elastic fiber assembly	child
GO:0060441	epithelial tube branching involved in lung morphogenesis	34	7	0.98	4.3e-05	0.205882	0.0088172	CTX	Acute	DEGs_dn	3	GO:0071695	anatomical structure maturation	child
GO:0021978	telencephalon regionalization	15	5	0.43	4.5e-05	0.333333	0.0088172	CTX	Acute	DEGs_dn	3	GO:0071695	anatomical structure maturation	child
GO:0003151	outflow tract morphogenesis	79	17	2.27	4.6e-05	0.21519	0.0088172	CTX	Acute	DEGs_dn	3	GO:0071695	anatomical structure maturation	child
GO:0030335	positive regulation of cell migration	563	49	16.18	4.7e-05	0.0870337	0.0088172	CTX	Acute	DEGs_dn	9	GO:0097475	motor neuron migration	child
GO:0035909	aorta morphogenesis	35	7	1.01	5.2e-05	0.2	0.00922789	CTX	Acute	DEGs_dn	3	GO:0071695	anatomical structure maturation	child
GO:0001958	endochondral ossification	35	7	1.01	5.2e-05	0.2	0.00922789	CTX	Acute	DEGs_dn	3	GO:0071695	anatomical structure maturation	child
GO:0051897	positive regulation of phosphatidylinositol 3-kinase/protein kinase B signal transduction	177	16	5.09	5.4e-05	0.0903955	0.00925974	CTX	Acute	DEGs_dn	2	GO:0038003	G protein-coupled opioid receptor signaling pathway	child
GO:0007612	learning	196	24	5.63	5.5e-05	0.122449	0.00925974	CTX	Acute	DEGs_dn	5	GO:0007565	gestation	child
GO:0030308	negative regulation of cell growth	183	19	5.26	5.9e-05	0.103825	0.00953633	CTX	Acute	DEGs_dn	7	GO:0048251	elastic fiber assembly	child
GO:0032956	regulation of actin cytoskeleton organization	342	22	9.83	6e-05	0.0643275	0.00953633	CTX	Acute	DEGs_dn	7	GO:0048251	elastic fiber assembly	child
GO:0002089	lens morphogenesis in camera-type eye	25	6	0.72	6.1e-05	0.24	0.00953633	CTX	Acute	DEGs_dn	3	GO:0071695	anatomical structure maturation	child
GO:0030513	positive regulation of BMP signaling pathway	36	7	1.03	6.3e-05	0.194444	0.00961995	CTX	Acute	DEGs_dn	2	GO:0038003	G protein-coupled opioid receptor signaling pathway	child
GO:0003180	aortic valve morphogenesis	26	6	0.75	7.7e-05	0.230769	0.0114905	CTX	Acute	DEGs_dn	3	GO:0071695	anatomical structure maturation	child
GO:0060070	canonical Wnt signaling pathway	299	26	8.59	8.1e-05	0.0869565	0.0118188	CTX	Acute	DEGs_dn	2	GO:0038003	G protein-coupled opioid receptor signaling pathway	child
GO:0048286	lung alveolus development	62	9	1.78	9.4e-05	0.145161	0.0129952	CTX	Acute	DEGs_dn	3	GO:0071695	anatomical structure maturation	child
GO:0050731	positive regulation of peptidyl-tyrosine phosphorylation	142	13	4.08	9.4e-05	0.0915493	0.0129952	CTX	Acute	DEGs_dn	1	GO:0018108	peptidyl-tyrosine phosphorylation	child
GO:0030199	collagen fibril organization	65	9	1.87	9.5e-05	0.138462	0.0129952	CTX	Acute	DEGs_dn	7	GO:0048251	elastic fiber assembly	child
GO:0008045	motor neuron axon guidance	27	6	0.78	9.7e-05	0.222222	0.012998	CTX	Acute	DEGs_dn	3	GO:0071695	anatomical structure maturation	child
GO:0002062	chondrocyte differentiation	117	14	3.36	0.0001	0.119658	0.013132	CTX	Acute	DEGs_dn	3	GO:0071695	anatomical structure maturation	child
GO:0048844	artery morphogenesis	78	15	2.24	0.00011	0.192308	0.0138896	CTX	Acute	DEGs_dn	3	GO:0071695	anatomical structure maturation	child
GO:0060325	face morphogenesis	39	7	1.12	0.00011	0.179487	0.0138896	CTX	Acute	DEGs_dn	3	GO:0071695	anatomical structure maturation	child
GO:0060710	chorio-allantoic fusion	10	4	0.29	0.00012	0.4	0.0143258	CTX	Acute	DEGs_dn	3	GO:0071695	anatomical structure maturation	child
GO:0060600	dichotomous subdivision of an epithelial terminal unit	10	4	0.29	0.00012	0.4	0.0143258	CTX	Acute	DEGs_dn	3	GO:0071695	anatomical structure maturation	child
GO:0050680	negative regulation of epithelial cell proliferation	152	17	4.37	0.00012	0.111842	0.0143258	CTX	Acute	DEGs_dn	6	GO:0021846	cell proliferation in forebrain	child
GO:0001569	branching involved in blood vessel morphogenesis	40	7	1.15	0.00013	0.175	0.0149751	CTX	Acute	DEGs_dn	3	GO:0071695	anatomical structure maturation	child
GO:0045665	negative regulation of neuron differentiation	83	10	2.39	0.00013	0.120482	0.0149751	CTX	Acute	DEGs_dn	3	GO:0071695	anatomical structure maturation	child
GO:0043627	response to estrogen	68	9	1.95	0.00014	0.132353	0.015849	CTX	Acute	DEGs_dn	8	GO:0009611	response to wounding	child
GO:0051894	positive regulation of focal adhesion assembly	29	6	0.83	0.00015	0.206897	0.0161459	CTX	Acute	DEGs_dn	4	GO:2000048	negative regulation of cell-cell adhesion mediated by cadherin	child
GO:0002026	regulation of the force of heart contraction	29	6	0.83	0.00015	0.206897	0.0161459	CTX	Acute	DEGs_dn	5	GO:0007565	gestation	child
GO:0051968	positive regulation of synaptic transmission, glutamatergic	41	7	1.18	0.00015	0.170732	0.0161459	CTX	Acute	DEGs_dn	2	GO:0038003	G protein-coupled opioid receptor signaling pathway	child
GO:0150052	regulation of postsynapse assembly	55	8	1.58	0.00016	0.145455	0.0166756	CTX	Acute	DEGs_dn	7	GO:0048251	elastic fiber assembly	child
GO:0021987	cerebral cortex development	141	18	4.05	0.00016	0.12766	0.0166756	CTX	Acute	DEGs_dn	3	GO:0071695	anatomical structure maturation	child
GO:0001938	positive regulation of endothelial cell proliferation	90	10	2.59	0.00017	0.111111	0.0171726	CTX	Acute	DEGs_dn	6	GO:0021846	cell proliferation in forebrain	child
GO:0051017	actin filament bundle assembly	173	15	4.97	0.00017	0.0867052	0.0171726	CTX	Acute	DEGs_dn	7	GO:0048251	elastic fiber assembly	child
GO:0050919	negative chemotaxis	42	7	1.21	0.00018	0.166667	0.017571	CTX	Acute	DEGs_dn	8	GO:0009611	response to wounding	child
GO:0061309	cardiac neural crest cell development involved in outflow tract morphogenesis	11	4	0.32	0.00019	0.363636	0.017571	CTX	Acute	DEGs_dn	3	GO:0071695	anatomical structure maturation	child
GO:0021979	hypothalamus cell differentiation	11	4	0.32	0.00019	0.363636	0.017571	CTX	Acute	DEGs_dn	3	GO:0071695	anatomical structure maturation	child
GO:0048170	positive regulation of long-term neuronal synaptic plasticity	11	4	0.32	0.00019	0.363636	0.017571	CTX	Acute	DEGs_dn	3	GO:0071695	anatomical structure maturation	child
GO:0048845	venous blood vessel morphogenesis	11	4	0.32	0.00019	0.363636	0.017571	CTX	Acute	DEGs_dn	3	GO:0071695	anatomical structure maturation	child
GO:0051216	cartilage development	203	28	5.83	0.00019	0.137931	0.017571	CTX	Acute	DEGs_dn	3	GO:0071695	anatomical structure maturation	child
GO:0048839	inner ear development	215	24	6.18	0.0002	0.111628	0.0182389	CTX	Acute	DEGs_dn	3	GO:0071695	anatomical structure maturation	child
GO:0060602	branch elongation of an epithelium	20	5	0.57	0.00021	0.25	0.0188885	CTX	Acute	DEGs_dn	3	GO:0071695	anatomical structure maturation	child
GO:0008543	fibroblast growth factor receptor signaling pathway	120	13	3.45	0.00023	0.108333	0.0204078	CTX	Acute	DEGs_dn	8	GO:0009611	response to wounding	child
GO:0008347	glial cell migration	74	12	2.13	0.00027	0.162162	0.0236376	CTX	Acute	DEGs_dn	9	GO:0097475	motor neuron migration	child
GO:1904238	pericyte cell differentiation	12	4	0.34	0.00028	0.333333	0.0238764	CTX	Acute	DEGs_dn	3	GO:0071695	anatomical structure maturation	child
GO:0072015	podocyte development	12	4	0.34	0.00028	0.333333	0.0238764	CTX	Acute	DEGs_dn	3	GO:0071695	anatomical structure maturation	child
GO:0048013	ephrin receptor signaling pathway	75	9	2.16	0.00029	0.12	0.0244121	CTX	Acute	DEGs_dn	2	GO:0038003	G protein-coupled opioid receptor signaling pathway	child
GO:0002052	positive regulation of neuroblast proliferation	33	6	0.95	0.00031	0.181818	0.0257653	CTX	Acute	DEGs_dn	6	GO:0021846	cell proliferation in forebrain	child
GO:0038084	vascular endothelial growth factor signaling pathway	84	11	2.41	0.00033	0.130952	0.0265767	CTX	Acute	DEGs_dn	8	GO:0009611	response to wounding	child
GO:0035641	locomotory exploration behavior	22	5	0.63	0.00034	0.227273	0.0265767	CTX	Acute	DEGs_dn	5	GO:0007565	gestation	child
GO:0001946	lymphangiogenesis	22	5	0.63	0.00034	0.227273	0.0265767	CTX	Acute	DEGs_dn	3	GO:0071695	anatomical structure maturation	child
GO:0042474	middle ear morphogenesis	22	5	0.63	0.00034	0.227273	0.0265767	CTX	Acute	DEGs_dn	3	GO:0071695	anatomical structure maturation	child
GO:0003323	type B pancreatic cell development	22	5	0.63	0.00034	0.227273	0.0265767	CTX	Acute	DEGs_dn	3	GO:0071695	anatomical structure maturation	child
GO:0008217	regulation of blood pressure	185	13	5.32	0.00035	0.0702703	0.0270365	CTX	Acute	DEGs_dn	5	GO:0007565	gestation	child
GO:0071549	cellular response to dexamethasone stimulus	34	6	0.98	0.00037	0.176471	0.0282491	CTX	Acute	DEGs_dn	8	GO:0009611	response to wounding	child
GO:0042730	fibrinolysis	13	4	0.37	0.00039	0.307692	0.0287724	CTX	Acute	DEGs_dn	8	GO:0009611	response to wounding	child
GO:0060347	heart trabecula formation	13	4	0.37	0.00039	0.307692	0.0287724	CTX	Acute	DEGs_dn	3	GO:0071695	anatomical structure maturation	child
GO:2000822	regulation of behavioral fear response	13	4	0.37	0.00039	0.307692	0.0287724	CTX	Acute	DEGs_dn	5	GO:0007565	gestation	child
GO:0062009	secondary palate development	23	5	0.66	0.00042	0.217391	0.0303046	CTX	Acute	DEGs_dn	3	GO:0071695	anatomical structure maturation	child
GO:0022409	positive regulation of cell-cell adhesion	285	18	8.19	0.00042	0.0631579	0.0303046	CTX	Acute	DEGs_dn	4	GO:2000048	negative regulation of cell-cell adhesion mediated by cadherin	child
GO:0060039	pericardium development	24	5	0.69	0.00052	0.208333	0.0366314	CTX	Acute	DEGs_dn	3	GO:0071695	anatomical structure maturation	child
GO:0060065	uterus development	24	5	0.69	0.00052	0.208333	0.0366314	CTX	Acute	DEGs_dn	5	GO:0007565	gestation	child
GO:0071526	semaphorin-plexin signaling pathway	50	7	1.44	0.00053	0.14	0.0366314	CTX	Acute	DEGs_dn	2	GO:0038003	G protein-coupled opioid receptor signaling pathway	child
GO:0035567	non-canonical Wnt signaling pathway	58	8	1.67	0.00053	0.137931	0.0366314	CTX	Acute	DEGs_dn	2	GO:0038003	G protein-coupled opioid receptor signaling pathway	child
GO:0035881	amacrine cell differentiation	14	4	0.4	0.00054	0.285714	0.0369338	CTX	Acute	DEGs_dn	3	GO:0071695	anatomical structure maturation	child
GO:0050770	regulation of axonogenesis	171	21	4.91	0.00057	0.122807	0.0385837	CTX	Acute	DEGs_dn	7	GO:0048251	elastic fiber assembly	child
GO:0099171	presynaptic modulation of chemical synaptic transmission	66	8	1.9	0.00059	0.121212	0.03953	CTX	Acute	DEGs_dn	2	GO:0038003	G protein-coupled opioid receptor signaling pathway	child
GO:0038109	Kit signaling pathway	51	7	1.47	0.0006	0.137255	0.0397939	CTX	Acute	DEGs_dn	2	GO:0038003	G protein-coupled opioid receptor signaling pathway	child
GO:0071229	cellular response to acid chemical	124	11	3.56	0.0007	0.0887097	0.0458983	CTX	Acute	DEGs_dn	8	GO:0009611	response to wounding	child
GO:0045843	negative regulation of striated muscle tissue development	15	4	0.43	0.00072	0.266667	0.0458983	CTX	Acute	DEGs_dn	3	GO:0071695	anatomical structure maturation	child
GO:0043584	nose development	15	4	0.43	0.00072	0.266667	0.0458983	CTX	Acute	DEGs_dn	3	GO:0071695	anatomical structure maturation	child
GO:0036035	osteoclast development	15	4	0.43	0.00072	0.266667	0.0458983	CTX	Acute	DEGs_dn	3	GO:0071695	anatomical structure maturation	child
GO:0045773	positive regulation of axon extension	53	7	1.52	0.00076	0.132075	0.0479823	CTX	Acute	DEGs_dn	7	GO:0048251	elastic fiber assembly	child
GO:0007263	nitric oxide mediated signal transduction	26	5	0.75	0.00077	0.192308	0.0481507	CTX	Acute	DEGs_dn	2	GO:0038003	G protein-coupled opioid receptor signaling pathway	child
GO:0048661	positive regulation of smooth muscle cell proliferation	115	11	3.31	0.00085	0.0956522	0.0526519	CTX	Acute	DEGs_dn	6	GO:0021846	cell proliferation in forebrain	child
GO:0048704	embryonic skeletal system morphogenesis	76	10	2.18	0.00089	0.131579	0.0545213	CTX	Acute	DEGs_dn	3	GO:0071695	anatomical structure maturation	child
GO:0035115	embryonic forelimb morphogenesis	27	5	0.78	0.00092	0.185185	0.0545213	CTX	Acute	DEGs_dn	3	GO:0071695	anatomical structure maturation	child
GO:0035335	peptidyl-tyrosine dephosphorylation	27	5	0.78	0.00092	0.185185	0.0545213	CTX	Acute	DEGs_dn	1	GO:0018108	peptidyl-tyrosine phosphorylation	child
GO:0060973	cell migration involved in heart development	16	4	0.46	0.00093	0.25	0.0545213	CTX	Acute	DEGs_dn	3	GO:0071695	anatomical structure maturation	child
GO:0070486	leukocyte aggregation	16	4	0.46	0.00093	0.25	0.0545213	CTX	Acute	DEGs_dn	4	GO:2000048	negative regulation of cell-cell adhesion mediated by cadherin	child
GO:0071560	cellular response to transforming growth factor beta stimulus	263	25	7.56	0.00093	0.095057	0.0545213	CTX	Acute	DEGs_dn	8	GO:0009611	response to wounding	child
GO:0001701	in utero embryonic development	506	31	14.54	0.00095	0.0612648	0.0552009	CTX	Acute	DEGs_dn	3	GO:0071695	anatomical structure maturation	child
GO:0045747	positive regulation of Notch signaling pathway	41	6	1.18	0.00105	0.146341	0.0599504	CTX	Acute	DEGs_dn	2	GO:0038003	G protein-coupled opioid receptor signaling pathway	child
GO:0051781	positive regulation of cell division	80	7	2.3	0.00105	0.0875	0.0599504	CTX	Acute	DEGs_dn	2	GO:0038003	G protein-coupled opioid receptor signaling pathway	child
GO:0031547	brain-derived neurotrophic factor receptor signaling pathway	56	7	1.61	0.00107	0.125	0.0605657	CTX	Acute	DEGs_dn	2	GO:0038003	G protein-coupled opioid receptor signaling pathway	child
GO:0048266	behavioral response to pain	28	5	0.8	0.00109	0.178571	0.0611704	CTX	Acute	DEGs_dn	5	GO:0007565	gestation	child
GO:0010976	positive regulation of neuron projection development	234	20	6.73	0.00112	0.0854701	0.0620122	CTX	Acute	DEGs_dn	7	GO:0048251	elastic fiber assembly	child
GO:0030282	bone mineralization	126	14	3.62	0.00113	0.111111	0.0620122	CTX	Acute	DEGs_dn	3	GO:0071695	anatomical structure maturation	child
GO:0018107	peptidyl-threonine phosphorylation	89	9	2.56	0.00117	0.101124	0.0620122	CTX	Acute	DEGs_dn	1	GO:0018108	peptidyl-tyrosine phosphorylation	child
GO:0042481	regulation of odontogenesis	20	4	0.57	0.00118	0.2	0.0620122	CTX	Acute	DEGs_dn	3	GO:0071695	anatomical structure maturation	child
GO:0001502	cartilage condensation	17	4	0.49	0.00119	0.235294	0.0620122	CTX	Acute	DEGs_dn	3	GO:0071695	anatomical structure maturation	child
GO:0021819	layer formation in cerebral cortex	17	4	0.49	0.00119	0.235294	0.0620122	CTX	Acute	DEGs_dn	9	GO:0097475	motor neuron migration	child
GO:0014898	cardiac muscle hypertrophy in response to stress	27	5	0.78	0.00119	0.185185	0.0620122	CTX	Acute	DEGs_dn	5	GO:0007565	gestation	child
GO:2000463	positive regulation of excitatory postsynaptic potential	42	6	1.21	0.00119	0.142857	0.0620122	CTX	Acute	DEGs_dn	2	GO:0038003	G protein-coupled opioid receptor signaling pathway	child
GO:0038063	collagen-activated tyrosine kinase receptor signaling pathway	57	7	1.64	0.00119	0.122807	0.0620122	CTX	Acute	DEGs_dn	2	GO:0038003	G protein-coupled opioid receptor signaling pathway	child
GO:0030857	negative regulation of epithelial cell differentiation	52	10	1.49	0.00124	0.192308	0.064109	CTX	Acute	DEGs_dn	3	GO:0071695	anatomical structure maturation	child
GO:0045669	positive regulation of osteoblast differentiation	74	8	2.13	0.00126	0.108108	0.0646341	CTX	Acute	DEGs_dn	3	GO:0071695	anatomical structure maturation	child
GO:0008277	regulation of G protein-coupled receptor signaling pathway	143	11	4.11	0.00132	0.0769231	0.0671523	CTX	Acute	DEGs_dn	2	GO:0038003	G protein-coupled opioid receptor signaling pathway	child
GO:0001937	negative regulation of endothelial cell proliferation	43	6	1.24	0.00135	0.139535	0.0671523	CTX	Acute	DEGs_dn	6	GO:0021846	cell proliferation in forebrain	child
GO:0099560	synaptic membrane adhesion	43	6	1.24	0.00135	0.139535	0.0671523	CTX	Acute	DEGs_dn	7	GO:0048251	elastic fiber assembly	child
GO:0050679	positive regulation of epithelial cell proliferation	204	21	5.86	0.00135	0.102941	0.0671523	CTX	Acute	DEGs_dn	6	GO:0021846	cell proliferation in forebrain	child
GO:0060284	regulation of cell development	861	63	24.75	0.00141	0.0731707	0.06958	CTX	Acute	DEGs_dn	3	GO:0071695	anatomical structure maturation	child
GO:0043066	negative regulation of apoptotic process	891	50	25.61	0.00142	0.0561167	0.06958	CTX	Acute	DEGs_dn	2	GO:0038003	G protein-coupled opioid receptor signaling pathway	child
GO:0007266	Rho protein signal transduction	137	13	3.94	0.00146	0.0948905	0.070819	CTX	Acute	DEGs_dn	2	GO:0038003	G protein-coupled opioid receptor signaling pathway	child
GO:0035162	embryonic hemopoiesis	29	5	0.83	0.00149	0.172414	0.070819	CTX	Acute	DEGs_dn	3	GO:0071695	anatomical structure maturation	child
GO:0043117	positive regulation of vascular permeability	18	4	0.52	0.0015	0.222222	0.070819	CTX	Acute	DEGs_dn	5	GO:0007565	gestation	child
GO:0090030	regulation of steroid hormone biosynthetic process	18	4	0.52	0.0015	0.222222	0.070819	CTX	Acute	DEGs_dn	1	GO:0018108	peptidyl-tyrosine phosphorylation	child
GO:0071260	cellular response to mechanical stimulus	76	8	2.18	0.0015	0.105263	0.070819	CTX	Acute	DEGs_dn	8	GO:0009611	response to wounding	child
GO:0035116	embryonic hindlimb morphogenesis	30	5	0.86	0.00151	0.166667	0.070819	CTX	Acute	DEGs_dn	3	GO:0071695	anatomical structure maturation	child
GO:0007160	cell-matrix adhesion	220	19	6.32	0.00163	0.0863636	0.0759048	CTX	Acute	DEGs_dn	4	GO:2000048	negative regulation of cell-cell adhesion mediated by cadherin	child
GO:0045765	regulation of angiogenesis	286	22	8.22	0.00172	0.0769231	0.0789757	CTX	Acute	DEGs_dn	3	GO:0071695	anatomical structure maturation	child
GO:0055006	cardiac cell development	107	8	3.08	0.00172	0.0747664	0.0789757	CTX	Acute	DEGs_dn	3	GO:0071695	anatomical structure maturation	child
GO:0030858	positive regulation of epithelial cell differentiation	53	7	1.52	0.00174	0.132075	0.0793392	CTX	Acute	DEGs_dn	3	GO:0071695	anatomical structure maturation	child
GO:0048745	smooth muscle tissue development	31	5	0.89	0.00176	0.16129	0.0796977	CTX	Acute	DEGs_dn	3	GO:0071695	anatomical structure maturation	child
GO:0008360	regulation of cell shape	135	11	3.88	0.0018	0.0814815	0.0804444	CTX	Acute	DEGs_dn	3	GO:0071695	anatomical structure maturation	child
GO:0007179	transforming growth factor beta receptor signaling pathway	204	18	5.86	0.00181	0.0882353	0.0804444	CTX	Acute	DEGs_dn	8	GO:0009611	response to wounding	child
GO:0060392	negative regulation of SMAD protein signal transduction	19	4	0.55	0.00185	0.210526	0.0804444	CTX	Acute	DEGs_dn	2	GO:0038003	G protein-coupled opioid receptor signaling pathway	child
GO:0003184	pulmonary valve morphogenesis	19	4	0.55	0.00185	0.210526	0.0804444	CTX	Acute	DEGs_dn	3	GO:0071695	anatomical structure maturation	child
GO:0007614	short-term memory	19	4	0.55	0.00185	0.210526	0.0804444	CTX	Acute	DEGs_dn	5	GO:0007565	gestation	child
GO:0048485	sympathetic nervous system development	19	4	0.55	0.00185	0.210526	0.0804444	CTX	Acute	DEGs_dn	3	GO:0071695	anatomical structure maturation	child
GO:0071300	cellular response to retinoic acid	46	6	1.32	0.00193	0.130435	0.082826	CTX	Acute	DEGs_dn	8	GO:0009611	response to wounding	child
GO:0030501	positive regulation of bone mineralization	46	6	1.32	0.00193	0.130435	0.082826	CTX	Acute	DEGs_dn	3	GO:0071695	anatomical structure maturation	child
GO:0043113	receptor clustering	78	10	2.24	0.00197	0.128205	0.0839936	CTX	Acute	DEGs_dn	10	GO:0034635	glutathione transport	child
GO:0045766	positive regulation of angiogenesis	162	12	4.66	0.00214	0.0740741	0.0890058	CTX	Acute	DEGs_dn	3	GO:0071695	anatomical structure maturation	child
GO:0042060	wound healing	347	28	9.97	0.00222	0.0806916	0.0890058	CTX	Acute	DEGs_dn	8	GO:0009611	response to wounding	child
GO:0008306	associative learning	122	13	3.51	0.0023	0.106557	0.0890058	CTX	Acute	DEGs_dn	5	GO:0007565	gestation	child
GO:1902414	protein localization to cell junction	144	16	4.14	0.00231	0.111111	0.0890058	CTX	Acute	DEGs_dn	10	GO:0034635	glutathione transport	child
GO:0042475	odontogenesis of dentin-containing tooth	82	11	2.36	0.00232	0.134146	0.0890058	CTX	Acute	DEGs_dn	3	GO:0071695	anatomical structure maturation	child
GO:0001936	regulation of endothelial cell proliferation	133	16	3.82	0.00233	0.120301	0.0890058	CTX	Acute	DEGs_dn	6	GO:0021846	cell proliferation in forebrain	child
GO:0060411	cardiac septum morphogenesis	70	12	2.01	0.00234	0.171429	0.0890058	CTX	Acute	DEGs_dn	3	GO:0071695	anatomical structure maturation	child
GO:0048520	positive regulation of behavior	33	5	0.95	0.00235	0.151515	0.0890058	CTX	Acute	DEGs_dn	5	GO:0007565	gestation	child
GO:1904018	positive regulation of vasculature development	165	14	4.74	0.00236	0.0848485	0.0890058	CTX	Acute	DEGs_dn	3	GO:0071695	anatomical structure maturation	child
GO:0014897	striated muscle hypertrophy	111	10	3.19	0.00238	0.0900901	0.0890058	CTX	Acute	DEGs_dn	5	GO:0007565	gestation	child
GO:0060601	lateral sprouting from an epithelium	13	4	0.37	0.00241	0.307692	0.0890058	CTX	Acute	DEGs_dn	3	GO:0071695	anatomical structure maturation	child
GO:0071364	cellular response to epidermal growth factor stimulus	48	6	1.38	0.00241	0.125	0.0890058	CTX	Acute	DEGs_dn	8	GO:0009611	response to wounding	child
GO:0036323	vascular endothelial growth factor receptor-1 signaling pathway	48	6	1.38	0.00241	0.125	0.0890058	CTX	Acute	DEGs_dn	2	GO:0038003	G protein-coupled opioid receptor signaling pathway	child
GO:0062012	regulation of small molecule metabolic process	341	14	9.8	0.00242	0.0410557	0.0890058	CTX	Acute	DEGs_dn	1	GO:0018108	peptidyl-tyrosine phosphorylation	child
GO:0036302	atrioventricular canal development	10	3	0.29	0.00244	0.3	0.0890058	CTX	Acute	DEGs_dn	3	GO:0071695	anatomical structure maturation	child
GO:0021604	cranial nerve structural organization	10	3	0.29	0.00244	0.3	0.0890058	CTX	Acute	DEGs_dn	3	GO:0071695	anatomical structure maturation	child
GO:0002934	desmosome organization	10	3	0.29	0.00244	0.3	0.0890058	CTX	Acute	DEGs_dn	7	GO:0048251	elastic fiber assembly	child
GO:0072017	distal tubule development	10	3	0.29	0.00244	0.3	0.0890058	CTX	Acute	DEGs_dn	3	GO:0071695	anatomical structure maturation	child
GO:0098598	learned vocalization behavior or vocal learning	10	3	0.29	0.00244	0.3	0.0890058	CTX	Acute	DEGs_dn	5	GO:0007565	gestation	child
GO:0003149	membranous septum morphogenesis	10	3	0.29	0.00244	0.3	0.0890058	CTX	Acute	DEGs_dn	3	GO:0071695	anatomical structure maturation	child
GO:0032353	negative regulation of hormone biosynthetic process	10	3	0.29	0.00244	0.3	0.0890058	CTX	Acute	DEGs_dn	1	GO:0018108	peptidyl-tyrosine phosphorylation	child
GO:0098597	observational learning	10	3	0.29	0.00244	0.3	0.0890058	CTX	Acute	DEGs_dn	5	GO:0007565	gestation	child
GO:0071803	positive regulation of podosome assembly	10	3	0.29	0.00244	0.3	0.0890058	CTX	Acute	DEGs_dn	7	GO:0048251	elastic fiber assembly	child
GO:0062042	regulation of cardiac epithelial to mesenchymal transition	10	3	0.29	0.00244	0.3	0.0890058	CTX	Acute	DEGs_dn	3	GO:0071695	anatomical structure maturation	child
GO:0045839	negative regulation of mitotic nuclear division	59	4	1.7	0.00244	0.0677966	0.0890058	CTX	Acute	DEGs_dn	7	GO:0048251	elastic fiber assembly	child
GO:0001666	response to hypoxia	310	18	8.91	0.00248	0.0580645	0.0899651	CTX	Acute	DEGs_dn	8	GO:0009611	response to wounding	child
GO:0050768	negative regulation of neurogenesis	155	20	4.45	0.00251	0.129032	0.090417	CTX	Acute	DEGs_dn	3	GO:0071695	anatomical structure maturation	child
GO:0001649	osteoblast differentiation	216	21	6.21	0.00252	0.0972222	0.090417	CTX	Acute	DEGs_dn	3	GO:0071695	anatomical structure maturation	child
GO:0045860	positive regulation of protein kinase activity	261	16	7.5	0.00258	0.0613027	0.0915691	CTX	Acute	DEGs_dn	1	GO:0018108	peptidyl-tyrosine phosphorylation	child
GO:0007173	epidermal growth factor receptor signaling pathway	145	10	4.17	0.00263	0.0689655	0.0928418	CTX	Acute	DEGs_dn	2	GO:0038003	G protein-coupled opioid receptor signaling pathway	child
GO:0043407	negative regulation of MAP kinase activity	49	6	1.41	0.00268	0.122449	0.094101	CTX	Acute	DEGs_dn	1	GO:0018108	peptidyl-tyrosine phosphorylation	child
GO:0043524	negative regulation of neuron apoptotic process	207	14	5.95	0.00272	0.0676329	0.0941929	CTX	Acute	DEGs_dn	2	GO:0038003	G protein-coupled opioid receptor signaling pathway	child
GO:0072234	metanephric nephron tubule development	21	4	0.6	0.00274	0.190476	0.0941929	CTX	Acute	DEGs_dn	3	GO:0071695	anatomical structure maturation	child
GO:0043116	negative regulation of vascular permeability	21	4	0.6	0.00274	0.190476	0.0941929	CTX	Acute	DEGs_dn	5	GO:0007565	gestation	child
GO:1900006	positive regulation of dendrite development	21	4	0.6	0.00274	0.190476	0.0941929	CTX	Acute	DEGs_dn	7	GO:0048251	elastic fiber assembly	child
GO:0042733	embryonic digit morphogenesis	66	7	1.9	0.0028	0.106061	0.0957542	CTX	Acute	DEGs_dn	3	GO:0071695	anatomical structure maturation	child
GO:0007611	learning or memory	338	39	9.71	0.00284	0.115385	0.0961208	CTX	Acute	DEGs_dn	5	GO:0007565	gestation	child
GO:0043583	ear development	243	31	6.98	0.0029	0.127572	0.0976482	CTX	Acute	DEGs_dn	3	GO:0071695	anatomical structure maturation	child
GO:0048754	branching morphogenesis of an epithelial tube	173	24	4.97	0.00292	0.138728	0.09782	CTX	Acute	DEGs_dn	3	GO:0071695	anatomical structure maturation	child
GO:0051480	regulation of cytosolic calcium ion concentration	75	8	2.16	0.00294	0.106667	0.0979901	CTX	Acute	DEGs_dn	11	GO:0002021	response to dietary excess	child
GO:0001843	neural tube closure	104	9	2.99	0.00306	0.0865385	0.0983401	CTX	Acute	DEGs_dn	3	GO:0071695	anatomical structure maturation	child
GO:0030324	lung development	223	23	6.41	0.00309	0.103139	0.0983401	CTX	Acute	DEGs_dn	3	GO:0071695	anatomical structure maturation	child
GO:0072175	epithelial tube formation	153	16	4.4	0.00312	0.104575	0.0983401	CTX	Acute	DEGs_dn	3	GO:0071695	anatomical structure maturation	child
GO:0016477	cell migration	1462	105	42.02	0.00315	0.0718194	0.0983401	CTX	Acute	DEGs_dn	9	GO:0097475	motor neuron migration	child
GO:0021549	cerebellum development	129	12	3.71	0.00318	0.0930233	0.0983401	CTX	Acute	DEGs_dn	3	GO:0071695	anatomical structure maturation	child
GO:0045601	regulation of endothelial cell differentiation	37	6	1.06	0.00324	0.162162	0.0983401	CTX	Acute	DEGs_dn	3	GO:0071695	anatomical structure maturation	child
GO:0043567	regulation of insulin-like growth factor receptor signaling pathway	21	4	0.6	0.00327	0.190476	0.0983401	CTX	Acute	DEGs_dn	2	GO:0038003	G protein-coupled opioid receptor signaling pathway	child
GO:0090050	positive regulation of cell migration involved in sprouting angiogenesis	22	4	0.63	0.00327	0.181818	0.0983401	CTX	Acute	DEGs_dn	9	GO:0097475	motor neuron migration	child
GO:2000738	positive regulation of stem cell differentiation	22	4	0.63	0.00327	0.181818	0.0983401	CTX	Acute	DEGs_dn	3	GO:0071695	anatomical structure maturation	child
GO:0042491	inner ear auditory receptor cell differentiation	57	5	1.64	0.00327	0.0877193	0.0983401	CTX	Acute	DEGs_dn	3	GO:0071695	anatomical structure maturation	child
GO:0021707	cerebellar granule cell differentiation	11	3	0.32	0.00328	0.272727	0.0983401	CTX	Acute	DEGs_dn	3	GO:0071695	anatomical structure maturation	child
GO:0060426	lung vasculature development	11	3	0.32	0.00328	0.272727	0.0983401	CTX	Acute	DEGs_dn	3	GO:0071695	anatomical structure maturation	child
GO:0050774	negative regulation of dendrite morphogenesis	11	3	0.32	0.00328	0.272727	0.0983401	CTX	Acute	DEGs_dn	3	GO:0071695	anatomical structure maturation	child
GO:0045602	negative regulation of endothelial cell differentiation	11	3	0.32	0.00328	0.272727	0.0983401	CTX	Acute	DEGs_dn	3	GO:0071695	anatomical structure maturation	child
GO:0060999	positive regulation of dendritic spine development	68	8	1.95	0.00341	0.117647	0.101773	CTX	Acute	DEGs_dn
GO:0070374	positive regulation of ERK1 and ERK2 cascade	190	13	5.46	0.00344	0.0684211	0.102204	CTX	Acute	DEGs_dn
GO:0071542	dopaminergic neuron differentiation	36	5	1.03	0.00347	0.138889	0.102631	CTX	Acute	DEGs_dn
GO:0044344	cellular response to fibroblast growth factor stimulus	143	17	4.11	0.00362	0.118881	0.106404	CTX	Acute	DEGs_dn
GO:0016331	morphogenesis of embryonic epithelium	170	17	4.89	0.00363	0.1	0.106404	CTX	Acute	DEGs_dn
GO:0048168	regulation of neuronal synaptic plasticity	78	10	2.24	0.00375	0.128205	0.109433	CTX	Acute	DEGs_dn
GO:0070306	lens fiber cell differentiation	36	6	1.03	0.00382	0.166667	0.110494	CTX	Acute	DEGs_dn
GO:0043408	regulation of MAPK cascade	672	46	19.31	0.00382	0.0684524	0.110494	CTX	Acute	DEGs_dn
GO:0048857	neural nucleus development	23	4	0.66	0.00387	0.173913	0.111449	CTX	Acute	DEGs_dn
GO:0010719	negative regulation of epithelial to mesenchymal transition	37	5	1.06	0.00392	0.135135	0.112396	CTX	Acute	DEGs_dn
GO:0001934	positive regulation of protein phosphorylation	554	40	15.92	0.00395	0.0722022	0.112764	CTX	Acute	DEGs_dn
GO:0038145	macrophage colony-stimulating factor signaling pathway	53	6	1.52	0.004	0.113208	0.113207	CTX	Acute	DEGs_dn
GO:0035790	platelet-derived growth factor receptor-alpha signaling pathway	53	6	1.52	0.004	0.113208	0.113207	CTX	Acute	DEGs_dn
GO:0021799	cerebral cortex radially oriented cell migration	41	8	1.18	0.00418	0.195122	0.114704	CTX	Acute	DEGs_dn
GO:0003272	endocardial cushion formation	26	6	0.75	0.00422	0.230769	0.114704	CTX	Acute	DEGs_dn
GO:0060080	inhibitory postsynaptic potential	25	5	0.72	0.00424	0.2	0.114704	CTX	Acute	DEGs_dn
GO:0071634	regulation of transforming growth factor beta production	27	5	0.78	0.00424	0.185185	0.114704	CTX	Acute	DEGs_dn
GO:0003209	cardiac atrium morphogenesis	24	4	0.69	0.00426	0.166667	0.114704	CTX	Acute	DEGs_dn
GO:0060442	branching involved in prostate gland morphogenesis	12	3	0.34	0.00428	0.25	0.114704	CTX	Acute	DEGs_dn
GO:1905522	negative regulation of macrophage migration	12	3	0.34	0.00428	0.25	0.114704	CTX	Acute	DEGs_dn
GO:0035970	peptidyl-threonine dephosphorylation	12	3	0.34	0.00428	0.25	0.114704	CTX	Acute	DEGs_dn
GO:0021548	pons development	12	3	0.34	0.00428	0.25	0.114704	CTX	Acute	DEGs_dn
GO:1905209	positive regulation of cardiocyte differentiation	12	3	0.34	0.00428	0.25	0.114704	CTX	Acute	DEGs_dn
GO:0048672	positive regulation of collateral sprouting	12	3	0.34	0.00428	0.25	0.114704	CTX	Acute	DEGs_dn
GO:0097119	postsynaptic density protein 95 clustering	12	3	0.34	0.00428	0.25	0.114704	CTX	Acute	DEGs_dn
GO:2000644	regulation of receptor catabolic process	12	3	0.34	0.00428	0.25	0.114704	CTX	Acute	DEGs_dn
GO:0007595	lactation	38	5	1.09	0.00441	0.131579	0.117708	CTX	Acute	DEGs_dn
GO:0046716	muscle cell cellular homeostasis	24	4	0.69	0.00454	0.166667	0.119548	CTX	Acute	DEGs_dn
GO:0010875	positive regulation of cholesterol efflux	24	4	0.69	0.00454	0.166667	0.119548	CTX	Acute	DEGs_dn
GO:0001541	ovarian follicle development	72	7	2.07	0.00457	0.0972222	0.119548	CTX	Acute	DEGs_dn
GO:0048659	smooth muscle cell proliferation	189	18	5.43	0.00457	0.0952381	0.119548	CTX	Acute	DEGs_dn
GO:0090090	negative regulation of canonical Wnt signaling pathway	131	10	3.76	0.00457	0.0763359	0.119548	CTX	Acute	DEGs_dn
GO:0032570	response to progesterone	39	5	1.12	0.00494	0.128205	0.128714	CTX	Acute	DEGs_dn
GO:0009952	anterior/posterior pattern specification	172	14	4.94	0.00509	0.0813953	0.131805	CTX	Acute	DEGs_dn
GO:0048009	insulin-like growth factor receptor signaling pathway	95	11	2.73	0.00513	0.115789	0.131805	CTX	Acute	DEGs_dn
GO:0014009	glial cell proliferation	79	9	2.27	0.00516	0.113924	0.131805	CTX	Acute	DEGs_dn
GO:0099645	neurotransmitter receptor localization to postsynaptic specialization membrane	48	7	1.38	0.0052	0.145833	0.131805	CTX	Acute	DEGs_dn
GO:0045930	negative regulation of mitotic cell cycle	226	10	6.5	0.00527	0.0442478	0.131805	CTX	Acute	DEGs_dn
GO:0060045	positive regulation of cardiac muscle cell proliferation	25	4	0.72	0.00528	0.16	0.131805	CTX	Acute	DEGs_dn
GO:0008542	visual learning	74	7	2.13	0.00532	0.0945946	0.131805	CTX	Acute	DEGs_dn
GO:0033280	response to vitamin D	33	6	0.95	0.00537	0.181818	0.131805	CTX	Acute	DEGs_dn
GO:0110110	positive regulation of animal organ morphogenesis	31	5	0.89	0.0054	0.16129	0.131805	CTX	Acute	DEGs_dn
GO:0001658	branching involved in ureteric bud morphogenesis	61	8	1.75	0.00541	0.131148	0.131805	CTX	Acute	DEGs_dn
GO:0003228	atrial cardiac muscle tissue development	13	3	0.37	0.00544	0.230769	0.131805	CTX	Acute	DEGs_dn
GO:0031223	auditory behavior	13	3	0.37	0.00544	0.230769	0.131805	CTX	Acute	DEGs_dn
GO:0009214	cyclic nucleotide catabolic process	13	3	0.37	0.00544	0.230769	0.131805	CTX	Acute	DEGs_dn
GO:0001765	membrane raft assembly	13	3	0.37	0.00544	0.230769	0.131805	CTX	Acute	DEGs_dn
GO:0061626	pharyngeal arch artery morphogenesis	13	3	0.37	0.00544	0.230769	0.131805	CTX	Acute	DEGs_dn
GO:0044857	plasma membrane raft organization	13	3	0.37	0.00544	0.230769	0.131805	CTX	Acute	DEGs_dn
GO:0043252	sodium-independent organic anion transport	13	3	0.37	0.00544	0.230769	0.131805	CTX	Acute	DEGs_dn
GO:0048103	somatic stem cell division	13	3	0.37	0.00544	0.230769	0.131805	CTX	Acute	DEGs_dn
GO:0060603	mammary gland duct morphogenesis	40	4	1.15	0.00544	0.1	0.131805	CTX	Acute	DEGs_dn
GO:0032496	response to lipopolysaccharide	314	16	9.02	0.00553	0.0509554	0.133493	CTX	Acute	DEGs_dn
GO:0009968	negative regulation of signal transduction	1307	69	37.56	0.00559	0.0527927	0.134447	CTX	Acute	DEGs_dn
GO:0048012	hepatocyte growth factor receptor signaling pathway	57	6	1.64	0.00575	0.105263	0.13779	CTX	Acute	DEGs_dn
GO:0034446	substrate adhesion-dependent cell spreading	100	9	2.87	0.00603	0.09	0.143929	CTX	Acute	DEGs_dn
GO:0046777	protein autophosphorylation	190	14	5.46	0.00605	0.0736842	0.143929	CTX	Acute	DEGs_dn
GO:0045668	negative regulation of osteoblast differentiation	58	6	1.67	0.00626	0.103448	0.148387	CTX	Acute	DEGs_dn
GO:0043065	positive regulation of apoptotic process	598	30	17.19	0.00632	0.0501672	0.14927	CTX	Acute	DEGs_dn
GO:0030512	negative regulation of transforming growth factor beta receptor signaling pathway	96	8	2.76	0.00641	0.0833333	0.150853	CTX	Acute	DEGs_dn
GO:0048010	vascular endothelial growth factor receptor signaling pathway	94	11	2.7	0.00658	0.117021	0.152609	CTX	Acute	DEGs_dn
GO:0045893	positive regulation of DNA-templated transcription	1493	88	42.91	0.0066	0.0589417	0.152609	CTX	Acute	DEGs_dn
GO:0001662	behavioral fear response	55	9	1.58	0.00661	0.163636	0.152609	CTX	Acute	DEGs_dn
GO:0048565	digestive tract development	120	10	3.45	0.00666	0.0833333	0.152609	CTX	Acute	DEGs_dn
GO:0060346	bone trabecula formation	14	3	0.4	0.00678	0.214286	0.152609	CTX	Acute	DEGs_dn
GO:0071372	cellular response to follicle-stimulating hormone stimulus	14	3	0.4	0.00678	0.214286	0.152609	CTX	Acute	DEGs_dn
GO:0003198	epithelial to mesenchymal transition involved in endocardial cushion formation	14	3	0.4	0.00678	0.214286	0.152609	CTX	Acute	DEGs_dn
GO:1904936	interneuron migration	14	3	0.4	0.00678	0.214286	0.152609	CTX	Acute	DEGs_dn
GO:1902931	negative regulation of alcohol biosynthetic process	14	3	0.4	0.00678	0.214286	0.152609	CTX	Acute	DEGs_dn
GO:0061101	neuroendocrine cell differentiation	14	3	0.4	0.00678	0.214286	0.152609	CTX	Acute	DEGs_dn
GO:0043589	skin morphogenesis	14	3	0.4	0.00678	0.214286	0.152609	CTX	Acute	DEGs_dn
GO:0060979	vasculogenesis involved in coronary vascular morphogenesis	14	3	0.4	0.00678	0.214286	0.152609	CTX	Acute	DEGs_dn
GO:0035640	exploration behavior	49	9	1.41	0.0068	0.183673	0.152609	CTX	Acute	DEGs_dn
GO:0007157	heterophilic cell-cell adhesion via plasma membrane cell adhesion molecules	42	5	1.21	0.00681	0.119048	0.152609	CTX	Acute	DEGs_dn
GO:0090103	cochlea morphogenesis	27	4	0.78	0.007	0.148148	0.155803	CTX	Acute	DEGs_dn
GO:0048665	neuron fate specification	27	4	0.78	0.007	0.148148	0.155803	CTX	Acute	DEGs_dn
GO:0035914	skeletal muscle cell differentiation	82	9	2.36	0.00735	0.109756	0.163041	CTX	Acute	DEGs_dn
GO:0035791	platelet-derived growth factor receptor-beta signaling pathway	60	6	1.72	0.00738	0.1	0.163155	CTX	Acute	DEGs_dn
GO:0001568	blood vessel development	720	68	20.69	0.00741	0.0944444	0.163269	CTX	Acute	DEGs_dn
GO:0045814	negative regulation of gene expression, epigenetic	189	8	5.43	0.0076	0.042328	0.166895	CTX	Acute	DEGs_dn
GO:0048846	axon extension involved in axon guidance	21	5	0.6	0.00771	0.238095	0.167369	CTX	Acute	DEGs_dn
GO:0007267	cell-cell signaling	1250	84	35.93	0.00772	0.0672	0.167369	CTX	Acute	DEGs_dn
GO:0072109	glomerular mesangium development	16	4	0.46	0.00773	0.25	0.167369	CTX	Acute	DEGs_dn
GO:0045165	cell fate commitment	243	23	6.98	0.00774	0.0946502	0.167369	CTX	Acute	DEGs_dn
GO:0007492	endoderm development	72	9	2.07	0.00779	0.125	0.167369	CTX	Acute	DEGs_dn
GO:0030336	negative regulation of cell migration	302	27	8.68	0.00779	0.089404	0.167369	CTX	Acute	DEGs_dn
GO:0030042	actin filament depolymerization	55	3	1.58	0.0078	0.0545455	0.167369	CTX	Acute	DEGs_dn
GO:0010595	positive regulation of endothelial cell migration	110	13	3.16	0.0079	0.118182	0.168962	CTX	Acute	DEGs_dn
GO:1900745	positive regulation of p38MAPK cascade	28	4	0.8	0.00799	0.142857	0.170332	CTX	Acute	DEGs_dn
GO:0009612	response to mechanical stimulus	223	25	6.41	0.00816	0.112108	0.171377	CTX	Acute	DEGs_dn
GO:0060037	pharyngeal system development	28	6	0.8	0.00818	0.214286	0.171377	CTX	Acute	DEGs_dn
GO:0009791	post-embryonic development	121	9	3.48	0.00822	0.0743802	0.171377	CTX	Acute	DEGs_dn
GO:0045616	regulation of keratinocyte differentiation	30	4	0.86	0.00827	0.133333	0.171377	CTX	Acute	DEGs_dn
GO:0061548	ganglion development	15	3	0.43	0.0083	0.2	0.171377	CTX	Acute	DEGs_dn
GO:0018149	peptide cross-linking	15	3	0.43	0.0083	0.2	0.171377	CTX	Acute	DEGs_dn
GO:2000052	positive regulation of non-canonical Wnt signaling pathway	15	3	0.43	0.0083	0.2	0.171377	CTX	Acute	DEGs_dn
GO:0048505	regulation of timing of cell differentiation	15	3	0.43	0.0083	0.2	0.171377	CTX	Acute	DEGs_dn
GO:0097084	vascular associated smooth muscle cell development	15	3	0.43	0.0083	0.2	0.171377	CTX	Acute	DEGs_dn
GO:0003222	ventricular trabecula myocardium morphogenesis	15	3	0.43	0.0083	0.2	0.171377	CTX	Acute	DEGs_dn
GO:0030334	regulation of cell migration	948	77	27.25	0.00849	0.0812236	0.17475	CTX	Acute	DEGs_dn
GO:0030073	insulin secretion	235	14	6.75	0.00881	0.0595745	0.18077	CTX	Acute	DEGs_dn
GO:0007162	negative regulation of cell adhesion	286	27	8.22	0.00884	0.0944056	0.180821	CTX	Acute	DEGs_dn
GO:0001942	hair follicle development	100	9	2.87	0.00894	0.09	0.18214	CTX	Acute	DEGs_dn
GO:0042246	tissue regeneration	77	7	2.21	0.00896	0.0909091	0.18214	CTX	Acute	DEGs_dn
GO:0021884	forebrain neuron development	42	5	1.21	0.00902	0.119048	0.182794	CTX	Acute	DEGs_dn
GO:0051058	negative regulation of small GTPase mediated signal transduction	67	8	1.93	0.00981	0.119403	0.19426	CTX	Acute	DEGs_dn
GO:0051965	positive regulation of synapse assembly	83	7	2.39	0.00986	0.0843373	0.19426	CTX	Acute	DEGs_dn
GO:0043537	negative regulation of blood vessel endothelial cell migration	31	4	0.89	0.00997	0.129032	0.19426	CTX	Acute	DEGs_dn
GO:0001953	negative regulation of cell-matrix adhesion	32	4	0.92	0.00997	0.125	0.19426	CTX	Acute	DEGs_dn
GO:0014002	astrocyte development	36	4	1.03	0.00998	0.111111	0.19426	CTX	Acute	DEGs_dn
GO:0007616	long-term memory	46	5	1.32	0.00999	0.108696	0.19426	CTX	Acute	DEGs_dn
GO:0097094	craniofacial suture morphogenesis	16	3	0.46	0.01	0.1875	0.19426	CTX	Acute	DEGs_dn
GO:0007398	ectoderm development	16	3	0.46	0.01	0.1875	0.19426	CTX	Acute	DEGs_dn
GO:0050930	induction of positive chemotaxis	16	3	0.46	0.01	0.1875	0.19426	CTX	Acute	DEGs_dn
GO:0010832	negative regulation of myotube differentiation	16	3	0.46	0.01	0.1875	0.19426	CTX	Acute	DEGs_dn
GO:0007406	negative regulation of neuroblast proliferation	16	3	0.46	0.01	0.1875	0.19426	CTX	Acute	DEGs_dn
GO:1903671	negative regulation of sprouting angiogenesis	16	3	0.46	0.01	0.1875	0.19426	CTX	Acute	DEGs_dn
GO:0021783	preganglionic parasympathetic fiber development	16	3	0.46	0.01	0.1875	0.19426	CTX	Acute	DEGs_dn
GO:0098528	skeletal muscle fiber differentiation	16	3	0.46	0.01	0.1875	0.19426	CTX	Acute	DEGs_dn
GO:0031032	actomyosin structure organization	212	12	6.09	0.01003	0.0566038	0.194268	CTX	Acute	DEGs_dn
GO:0061001	regulation of dendritic spine morphogenesis	62	7	1.78	0.01008	0.112903	0.194663	CTX	Acute	DEGs_dn
GO:0030325	adrenal gland development	30	4	0.86	0.01022	0.133333	0.19564	CTX	Acute	DEGs_dn
GO:0021983	pituitary gland development	30	4	0.86	0.01022	0.133333	0.19564	CTX	Acute	DEGs_dn
GO:0006929	substrate-dependent cell migration	30	4	0.86	0.01022	0.133333	0.19564	CTX	Acute	DEGs_dn
GO:0007219	Notch signaling pathway	180	16	5.17	0.01048	0.0888889	0.200034	CTX	Acute	DEGs_dn
GO:0048593	camera-type eye morphogenesis	148	19	4.25	0.01061	0.128378	0.201928	CTX	Acute	DEGs_dn
GO:0022408	negative regulation of cell-cell adhesion	193	15	5.55	0.01099	0.0777202	0.208556	CTX	Acute	DEGs_dn
GO:0061384	heart trabecula morphogenesis	33	9	0.95	0.01119	0.272727	0.210222	CTX	Acute	DEGs_dn
GO:0014032	neural crest cell development	78	16	2.24	0.01119	0.205128	0.210222	CTX	Acute	DEGs_dn
GO:1904894	positive regulation of receptor signaling pathway via STAT	38	6	1.09	0.01132	0.157895	0.210222	CTX	Acute	DEGs_dn
GO:0032232	negative regulation of actin filament bundle assembly	40	5	1.15	0.01137	0.125	0.210222	CTX	Acute	DEGs_dn
GO:0071895	odontoblast differentiation	17	4	0.49	0.01138	0.235294	0.210222	CTX	Acute	DEGs_dn
GO:1901201	regulation of extracellular matrix assembly	20	4	0.57	0.01138	0.2	0.210222	CTX	Acute	DEGs_dn
GO:0003156	regulation of animal organ formation	24	4	0.69	0.01139	0.166667	0.210222	CTX	Acute	DEGs_dn
GO:0061037	negative regulation of cartilage development	30	4	0.86	0.0114	0.133333	0.210222	CTX	Acute	DEGs_dn
GO:0048841	regulation of axon extension involved in axon guidance	16	3	0.46	0.01142	0.1875	0.210222	CTX	Acute	DEGs_dn
GO:1905809	negative regulation of synapse organization	19	3	0.55	0.01143	0.157895	0.210222	CTX	Acute	DEGs_dn
GO:0035019	somatic stem cell population maintenance	77	8	2.21	0.01143	0.103896	0.210222	CTX	Acute	DEGs_dn
GO:0060038	cardiac muscle cell proliferation	61	10	1.75	0.01153	0.163934	0.211469	CTX	Acute	DEGs_dn
GO:0030522	intracellular receptor signaling pathway	359	14	10.32	0.01181	0.0389972	0.213305	CTX	Acute	DEGs_dn
GO:0051963	regulation of synapse assembly	204	21	5.86	0.01182	0.102941	0.213305	CTX	Acute	DEGs_dn
GO:0046068	cGMP metabolic process	17	3	0.49	0.01189	0.176471	0.213305	CTX	Acute	DEGs_dn
GO:0070166	enamel mineralization	17	3	0.49	0.01189	0.176471	0.213305	CTX	Acute	DEGs_dn
GO:0002327	immature B cell differentiation	17	3	0.49	0.01189	0.176471	0.213305	CTX	Acute	DEGs_dn
GO:0002689	negative regulation of leukocyte chemotaxis	17	3	0.49	0.01189	0.176471	0.213305	CTX	Acute	DEGs_dn
GO:0032897	negative regulation of viral transcription	17	3	0.49	0.01189	0.176471	0.213305	CTX	Acute	DEGs_dn
GO:2000725	regulation of cardiac muscle cell differentiation	17	3	0.49	0.01189	0.176471	0.213305	CTX	Acute	DEGs_dn
GO:0007389	pattern specification process	400	39	11.5	0.01218	0.0975	0.217912	CTX	Acute	DEGs_dn
GO:0030534	adult behavior	180	15	5.17	0.01234	0.0833333	0.220175	CTX	Acute	DEGs_dn
GO:0050728	negative regulation of inflammatory response	141	10	4.05	0.01253	0.070922	0.222959	CTX	Acute	DEGs_dn
GO:0001817	regulation of cytokine production	698	27	20.06	0.01261	0.0386819	0.223279	CTX	Acute	DEGs_dn
GO:0002064	epithelial cell development	231	26	6.64	0.01275	0.112554	0.223279	CTX	Acute	DEGs_dn
GO:2000243	positive regulation of reproductive process	88	8	2.53	0.01278	0.0909091	0.223279	CTX	Acute	DEGs_dn
GO:0032967	positive regulation of collagen biosynthetic process	32	4	0.92	0.01282	0.125	0.223279	CTX	Acute	DEGs_dn
GO:1900273	positive regulation of long-term synaptic potentiation	32	4	0.92	0.01282	0.125	0.223279	CTX	Acute	DEGs_dn
GO:0046427	positive regulation of receptor signaling pathway via JAK-STAT	32	4	0.92	0.01282	0.125	0.223279	CTX	Acute	DEGs_dn
GO:0030511	positive regulation of transforming growth factor beta receptor signaling pathway	32	4	0.92	0.01282	0.125	0.223279	CTX	Acute	DEGs_dn
GO:0001975	response to amphetamine	32	4	0.92	0.01282	0.125	0.223279	CTX	Acute	DEGs_dn
GO:0048701	embryonic cranial skeleton morphogenesis	49	5	1.41	0.01296	0.102041	0.224526	CTX	Acute	DEGs_dn
GO:0035094	response to nicotine	49	5	1.41	0.01296	0.102041	0.224526	CTX	Acute	DEGs_dn
GO:0090263	positive regulation of canonical Wnt signaling pathway	109	8	3.13	0.01334	0.0733945	0.230501	CTX	Acute	DEGs_dn
GO:0051090	regulation of DNA-binding transcription factor activity	324	18	9.31	0.01351	0.0555556	0.232826	CTX	Acute	DEGs_dn
GO:0098609	cell-cell adhesion	798	62	22.93	0.01367	0.0776942	0.234967	CTX	Acute	DEGs_dn
GO:1905330	regulation of morphogenesis of an epithelium	67	7	1.93	0.01378	0.104478	0.236239	CTX	Acute	DEGs_dn
GO:0048596	embryonic camera-type eye morphogenesis	29	5	0.83	0.01384	0.172414	0.236241	CTX	Acute	DEGs_dn
GO:0050910	detection of mechanical stimulus involved in sensory perception of sound	18	3	0.52	0.01396	0.166667	0.236241	CTX	Acute	DEGs_dn
GO:0030539	male genitalia development	18	3	0.52	0.01396	0.166667	0.236241	CTX	Acute	DEGs_dn
GO:0051152	positive regulation of smooth muscle cell differentiation	18	3	0.52	0.01396	0.166667	0.236241	CTX	Acute	DEGs_dn
GO:1903978	regulation of microglial cell activation	18	3	0.52	0.01396	0.166667	0.236241	CTX	Acute	DEGs_dn
GO:0046697	decidualization	33	4	0.95	0.01426	0.121212	0.239466	CTX	Acute	DEGs_dn
GO:0007214	gamma-aminobutyric acid signaling pathway	33	4	0.95	0.01426	0.121212	0.239466	CTX	Acute	DEGs_dn
GO:1905606	regulation of presynapse assembly	33	4	0.95	0.01426	0.121212	0.239466	CTX	Acute	DEGs_dn
GO:0048732	gland development	454	38	13.05	0.01436	0.0837004	0.24053	CTX	Acute	DEGs_dn
GO:1990138	neuron projection extension	198	21	5.69	0.01457	0.106061	0.243427	CTX	Acute	DEGs_dn
GO:0009914	hormone transport	355	23	10.2	0.01508	0.0647887	0.251308	CTX	Acute	DEGs_dn
GO:0032092	positive regulation of protein binding	70	6	2.01	0.01522	0.0857143	0.252857	CTX	Acute	DEGs_dn
GO:2000648	positive regulation of stem cell proliferation	51	5	1.47	0.01525	0.0980392	0.252857	CTX	Acute	DEGs_dn
GO:0030316	osteoclast differentiation	111	11	3.19	0.01532	0.0990991	0.253378	CTX	Acute	DEGs_dn
GO:0014020	primary neural tube formation	111	11	3.19	0.01538	0.0990991	0.253448	CTX	Acute	DEGs_dn
GO:0060996	dendritic spine development	139	16	3.99	0.01544	0.115108	0.253448	CTX	Acute	DEGs_dn
GO:0016525	negative regulation of angiogenesis	107	10	3.08	0.01544	0.0934579	0.253448	CTX	Acute	DEGs_dn
GO:0007519	skeletal muscle tissue development	184	16	5.29	0.01559	0.0869565	0.255272	CTX	Acute	DEGs_dn
GO:0060351	cartilage development involved in endochondral bone morphogenesis	36	4	1.03	0.01566	0.111111	0.25578	CTX	Acute	DEGs_dn
GO:0002053	positive regulation of mesenchymal cell proliferation	34	4	0.98	0.01581	0.117647	0.257589	CTX	Acute	DEGs_dn
GO:0034341	response to type II interferon	124	9	3.56	0.01598	0.0725806	0.259715	CTX	Acute	DEGs_dn
GO:0070555	response to interleukin-1	90	6	2.59	0.01615	0.0666667	0.259918	CTX	Acute	DEGs_dn
GO:0060856	establishment of blood-brain barrier	19	3	0.55	0.01623	0.157895	0.259918	CTX	Acute	DEGs_dn
GO:0090190	positive regulation of branching involved in ureteric bud morphogenesis	19	3	0.55	0.01623	0.157895	0.259918	CTX	Acute	DEGs_dn
GO:2000311	regulation of AMPA receptor activity	19	3	0.55	0.01623	0.157895	0.259918	CTX	Acute	DEGs_dn
GO:0042659	regulation of cell fate specification	19	3	0.55	0.01623	0.157895	0.259918	CTX	Acute	DEGs_dn
GO:0055093	response to hyperoxia	19	3	0.55	0.01623	0.157895	0.259918	CTX	Acute	DEGs_dn
GO:0060021	roof of mouth development	95	11	2.73	0.01666	0.115789	0.266155	CTX	Acute	DEGs_dn
GO:0035904	aorta development	72	11	2.07	0.01679	0.152778	0.26758	CTX	Acute	DEGs_dn
GO:0032388	positive regulation of intracellular transport	151	8	4.34	0.01738	0.0529801	0.275962	CTX	Acute	DEGs_dn
GO:0089718	amino acid import across plasma membrane	52	5	1.49	0.0174	0.0961538	0.275962	CTX	Acute	DEGs_dn
GO:0060291	long-term synaptic potentiation	154	14	4.43	0.0177	0.0909091	0.280044	CTX	Acute	DEGs_dn
GO:0097746	blood vessel diameter maintenance	170	16	4.89	0.01787	0.0941176	0.282054	CTX	Acute	DEGs_dn
GO:0048148	behavioral response to cocaine	20	3	0.57	0.0187	0.15	0.289367	CTX	Acute	DEGs_dn
GO:0072202	cell differentiation involved in metanephros development	20	3	0.57	0.0187	0.15	0.289367	CTX	Acute	DEGs_dn
GO:0050966	detection of mechanical stimulus involved in sensory perception of pain	20	3	0.57	0.0187	0.15	0.289367	CTX	Acute	DEGs_dn
GO:0030194	positive regulation of blood coagulation	20	3	0.57	0.0187	0.15	0.289367	CTX	Acute	DEGs_dn
GO:0010759	positive regulation of macrophage chemotaxis	20	3	0.57	0.0187	0.15	0.289367	CTX	Acute	DEGs_dn
GO:0032026	response to magnesium ion	20	3	0.57	0.0187	0.15	0.289367	CTX	Acute	DEGs_dn
GO:0031290	retinal ganglion cell axon guidance	20	3	0.57	0.0187	0.15	0.289367	CTX	Acute	DEGs_dn
GO:0001829	trophectodermal cell differentiation	20	3	0.57	0.0187	0.15	0.289367	CTX	Acute	DEGs_dn
GO:0006898	receptor-mediated endocytosis	268	14	7.7	0.01873	0.0522388	0.289367	CTX	Acute	DEGs_dn
GO:0048738	cardiac muscle tissue development	251	27	7.21	0.01949	0.10757	0.300402	CTX	Acute	DEGs_dn
GO:0048146	positive regulation of fibroblast proliferation	74	6	2.13	0.01956	0.0810811	0.300686	CTX	Acute	DEGs_dn
GO:0018105	peptidyl-serine phosphorylation	197	10	5.66	0.0196	0.0507614	0.300686	CTX	Acute	DEGs_dn
GO:0048545	response to steroid hormone	310	23	8.91	0.02009	0.0741935	0.307228	CTX	Acute	DEGs_dn
GO:0046620	regulation of organ growth	108	11	3.1	0.02012	0.101852	0.307228	CTX	Acute	DEGs_dn
GO:0001945	lymph vessel development	33	7	0.95	0.02026	0.212121	0.307557	CTX	Acute	DEGs_dn
GO:0060349	bone morphogenesis	100	15	2.87	0.02031	0.15	0.307557	CTX	Acute	DEGs_dn
GO:0001764	neuron migration	201	20	5.78	0.02038	0.0995025	0.307557	CTX	Acute	DEGs_dn
GO:0001706	endoderm formation	44	5	1.26	0.02043	0.113636	0.307557	CTX	Acute	DEGs_dn
GO:0006820	monoatomic anion transport	140	7	4.02	0.02049	0.05	0.307557	CTX	Acute	DEGs_dn
GO:0090025	regulation of monocyte chemotaxis	22	3	0.63	0.02053	0.136364	0.307557	CTX	Acute	DEGs_dn
GO:0071375	cellular response to peptide hormone stimulus	355	23	10.2	0.02055	0.0647887	0.307557	CTX	Acute	DEGs_dn
GO:0045599	negative regulation of fat cell differentiation	55	5	1.58	0.02058	0.0909091	0.307557	CTX	Acute	DEGs_dn
GO:0086009	membrane repolarization	49	3	1.41	0.02059	0.0612245	0.307557	CTX	Acute	DEGs_dn
GO:0043536	positive regulation of blood vessel endothelial cell migration	59	8	1.7	0.02061	0.135593	0.307557	CTX	Acute	DEGs_dn
GO:0045787	positive regulation of cell cycle	324	14	9.31	0.02081	0.0432099	0.309838	CTX	Acute	DEGs_dn
GO:0051928	positive regulation of calcium ion transport	118	8	3.39	0.02112	0.0677966	0.313057	CTX	Acute	DEGs_dn
GO:0030225	macrophage differentiation	59	6	1.7	0.02115	0.101695	0.313057	CTX	Acute	DEGs_dn
GO:0035050	embryonic heart tube development	80	6	2.3	0.02122	0.075	0.313057	CTX	Acute	DEGs_dn
GO:0043249	erythrocyte maturation	21	3	0.6	0.02136	0.142857	0.313057	CTX	Acute	DEGs_dn
GO:0010955	negative regulation of protein processing	21	3	0.6	0.02136	0.142857	0.313057	CTX	Acute	DEGs_dn
GO:0010894	negative regulation of steroid biosynthetic process	21	3	0.6	0.02136	0.142857	0.313057	CTX	Acute	DEGs_dn
GO:0021756	striatum development	21	3	0.6	0.02136	0.142857	0.313057	CTX	Acute	DEGs_dn
GO:0042472	inner ear morphogenesis	109	10	3.13	0.02151	0.0917431	0.314554	CTX	Acute	DEGs_dn
GO:0070373	negative regulation of ERK1 and ERK2 cascade	76	6	2.18	0.02201	0.0789474	0.32115	CTX	Acute	DEGs_dn
GO:0030593	neutrophil chemotaxis	81	7	2.33	0.02276	0.0864198	0.331357	CTX	Acute	DEGs_dn
GO:0007528	neuromuscular junction development	68	5	1.95	0.02299	0.0735294	0.333965	CTX	Acute	DEGs_dn
GO:0030183	B cell differentiation	136	10	3.91	0.02318	0.0735294	0.335982	CTX	Acute	DEGs_dn
GO:0007156	homophilic cell adhesion via plasma membrane adhesion molecules	99	7	2.85	0.024	0.0707071	0.345714	CTX	Acute	DEGs_dn
GO:0038166	angiotensin-activated signaling pathway	22	3	0.63	0.02422	0.136364	0.345714	CTX	Acute	DEGs_dn
GO:2000353	positive regulation of endothelial cell apoptotic process	22	3	0.63	0.02422	0.136364	0.345714	CTX	Acute	DEGs_dn
GO:0003084	positive regulation of systemic arterial blood pressure	22	3	0.63	0.02422	0.136364	0.345714	CTX	Acute	DEGs_dn
GO:0033762	response to glucagon	22	3	0.63	0.02422	0.136364	0.345714	CTX	Acute	DEGs_dn
GO:0043586	tongue development	22	3	0.63	0.02422	0.136364	0.345714	CTX	Acute	DEGs_dn
GO:0150104	transport across blood-brain barrier	22	3	0.63	0.02422	0.136364	0.345714	CTX	Acute	DEGs_dn
GO:0008286	insulin receptor signaling pathway	174	13	5	0.0243	0.0747126	0.346104	CTX	Acute	DEGs_dn
GO:0007416	synapse assembly	295	27	8.48	0.02464	0.0915254	0.350187	CTX	Acute	DEGs_dn
GO:0008344	adult locomotory behavior	106	7	3.05	0.02518	0.0660377	0.355976	CTX	Acute	DEGs_dn
GO:0010604	positive regulation of macromolecule metabolic process	3027	141	87	0.02518	0.0465808	0.355976	CTX	Acute	DEGs_dn
GO:0001503	ossification	421	41	12.1	0.02521	0.0973872	0.355976	CTX	Acute	DEGs_dn
GO:0060443	mammary gland morphogenesis	57	8	1.64	0.02553	0.140351	0.357268	CTX	Acute	DEGs_dn
GO:0034505	tooth mineralization	30	6	0.86	0.02564	0.2	0.357268	CTX	Acute	DEGs_dn
GO:0016358	dendrite development	322	34	9.25	0.02564	0.10559	0.357268	CTX	Acute	DEGs_dn
GO:0010464	regulation of mesenchymal cell proliferation	43	6	1.24	0.02568	0.139535	0.357268	CTX	Acute	DEGs_dn
GO:0032330	regulation of chondrocyte differentiation	50	6	1.44	0.02569	0.12	0.357268	CTX	Acute	DEGs_dn
GO:0042476	odontogenesis	122	17	3.51	0.02576	0.139344	0.357268	CTX	Acute	DEGs_dn
GO:1990776	response to angiotensin	46	5	1.32	0.02578	0.108696	0.357268	CTX	Acute	DEGs_dn
GO:0035767	endothelial cell chemotaxis	29	4	0.83	0.02583	0.137931	0.357268	CTX	Acute	DEGs_dn
GO:1900452	regulation of long-term synaptic depression	19	3	0.55	0.02589	0.157895	0.357268	CTX	Acute	DEGs_dn
GO:0061042	vascular wound healing	19	3	0.55	0.02589	0.157895	0.357268	CTX	Acute	DEGs_dn
GO:0071305	cellular response to vitamin D	20	3	0.57	0.0259	0.15	0.357268	CTX	Acute	DEGs_dn
GO:2000401	regulation of lymphocyte migration	60	3	1.72	0.026	0.05	0.357284	CTX	Acute	DEGs_dn
GO:1902807	negative regulation of cell cycle G1/S phase transition	63	3	1.81	0.02601	0.047619	0.357284	CTX	Acute	DEGs_dn
GO:0030218	erythrocyte differentiation	146	12	4.2	0.02612	0.0821918	0.358046	CTX	Acute	DEGs_dn
GO:0007346	regulation of mitotic cell cycle	486	20	13.97	0.0267	0.0411523	0.363194	CTX	Acute	DEGs_dn
GO:0048663	neuron fate commitment	67	8	1.93	0.02671	0.119403	0.363194	CTX	Acute	DEGs_dn
GO:0006338	chromatin remodeling	1151	46	33.08	0.02672	0.0399652	0.363194	CTX	Acute	DEGs_dn
GO:0001822	kidney development	334	32	9.6	0.02673	0.0958084	0.363194	CTX	Acute	DEGs_dn
GO:0009410	response to xenobiotic stimulus	388	15	11.15	0.02678	0.0386598	0.363194	CTX	Acute	DEGs_dn
GO:0050678	regulation of epithelial cell proliferation	375	37	10.78	0.02694	0.0986667	0.363194	CTX	Acute	DEGs_dn
GO:0002931	response to ischemia	59	5	1.7	0.027	0.0847458	0.363194	CTX	Acute	DEGs_dn
GO:0015698	inorganic anion transport	144	8	4.14	0.02706	0.0555556	0.363194	CTX	Acute	DEGs_dn
GO:0045880	positive regulation of smoothened signaling pathway	40	4	1.15	0.02725	0.1	0.363194	CTX	Acute	DEGs_dn
GO:0070935	3'-UTR-mediated mRNA stabilization	23	3	0.66	0.02727	0.130435	0.363194	CTX	Acute	DEGs_dn
GO:0035331	negative regulation of hippo signaling	23	3	0.66	0.02727	0.130435	0.363194	CTX	Acute	DEGs_dn
GO:0033630	positive regulation of cell adhesion mediated by integrin	23	3	0.66	0.02727	0.130435	0.363194	CTX	Acute	DEGs_dn
GO:0032012	regulation of ARF protein signal transduction	23	3	0.66	0.02727	0.130435	0.363194	CTX	Acute	DEGs_dn
GO:0098696	regulation of neurotransmitter receptor localization to postsynaptic specialization membrane	23	3	0.66	0.02727	0.130435	0.363194	CTX	Acute	DEGs_dn
GO:0003013	circulatory system process	512	40	14.72	0.02734	0.078125	0.36339	CTX	Acute	DEGs_dn
GO:0046546	development of primary male sexual characteristics	141	9	4.05	0.02852	0.0638298	0.37682	CTX	Acute	DEGs_dn
GO:1901862	negative regulation of muscle tissue development	16	5	0.46	0.02854	0.3125	0.37682	CTX	Acute	DEGs_dn
GO:0032944	regulation of mononuclear cell proliferation	227	11	6.52	0.02854	0.0484581	0.37682	CTX	Acute	DEGs_dn
GO:1903305	regulation of regulated secretory pathway	146	8	4.2	0.02858	0.0547945	0.37682	CTX	Acute	DEGs_dn
GO:0055094	response to lipoprotein particle	30	2	0.86	0.02873	0.0666667	0.378038	CTX	Acute	DEGs_dn
GO:0048675	axon extension	128	16	3.68	0.02901	0.125	0.380959	CTX	Acute	DEGs_dn
GO:0033077	T cell differentiation in thymus	97	7	2.79	0.02928	0.0721649	0.382458	CTX	Acute	DEGs_dn
GO:0007204	positive regulation of cytosolic calcium ion concentration	156	11	4.48	0.02966	0.0705128	0.382458	CTX	Acute	DEGs_dn
GO:0048592	eye morphogenesis	177	21	5.09	0.03022	0.118644	0.382458	CTX	Acute	DEGs_dn
GO:0002011	morphogenesis of an epithelial sheet	61	6	1.75	0.03022	0.0983607	0.382458	CTX	Acute	DEGs_dn
GO:0010720	positive regulation of cell development	511	38	14.69	0.03044	0.074364	0.382458	CTX	Acute	DEGs_dn
GO:0045822	negative regulation of heart contraction	24	3	0.69	0.03052	0.125	0.382458	CTX	Acute	DEGs_dn
GO:0010763	positive regulation of fibroblast migration	24	3	0.69	0.03052	0.125	0.382458	CTX	Acute	DEGs_dn
GO:0042311	vasodilation	61	5	1.75	0.03064	0.0819672	0.382458	CTX	Acute	DEGs_dn
GO:0021761	limbic system development	122	13	3.51	0.03095	0.106557	0.382458	CTX	Acute	DEGs_dn
GO:0010830	regulation of myotube differentiation	39	7	1.12	0.03137	0.179487	0.382458	CTX	Acute	DEGs_dn
GO:0007189	adenylate cyclase-activating G protein-coupled receptor signaling pathway	142	9	4.08	0.0315	0.0633803	0.382458	CTX	Acute	DEGs_dn
GO:0033275	actin-myosin filament sliding	10	2	0.29	0.03184	0.2	0.382458	CTX	Acute	DEGs_dn
GO:0036305	ameloblast differentiation	10	2	0.29	0.03184	0.2	0.382458	CTX	Acute	DEGs_dn
GO:0048318	axial mesoderm development	10	2	0.29	0.03184	0.2	0.382458	CTX	Acute	DEGs_dn
GO:0060433	bronchus development	10	2	0.29	0.03184	0.2	0.382458	CTX	Acute	DEGs_dn
GO:0006171	cAMP biosynthetic process	10	2	0.29	0.03184	0.2	0.382458	CTX	Acute	DEGs_dn
GO:0021957	corticospinal tract morphogenesis	10	2	0.29	0.03184	0.2	0.382458	CTX	Acute	DEGs_dn
GO:0051458	corticotropin secretion	10	2	0.29	0.03184	0.2	0.382458	CTX	Acute	DEGs_dn
GO:0046543	development of secondary female sexual characteristics	10	2	0.29	0.03184	0.2	0.382458	CTX	Acute	DEGs_dn
GO:0035907	dorsal aorta development	10	2	0.29	0.03184	0.2	0.382458	CTX	Acute	DEGs_dn
GO:0140928	inhibition of non-skeletal tissue mineralization	10	2	0.29	0.03184	0.2	0.382458	CTX	Acute	DEGs_dn
GO:0072070	loop of Henle development	10	2	0.29	0.03184	0.2	0.382458	CTX	Acute	DEGs_dn
GO:0099562	maintenance of postsynaptic density structure	10	2	0.29	0.03184	0.2	0.382458	CTX	Acute	DEGs_dn
GO:0002176	male germ cell proliferation	10	2	0.29	0.03184	0.2	0.382458	CTX	Acute	DEGs_dn
GO:0060056	mammary gland involution	10	2	0.29	0.03184	0.2	0.382458	CTX	Acute	DEGs_dn
GO:0097168	mesenchymal stem cell proliferation	10	2	0.29	0.03184	0.2	0.382458	CTX	Acute	DEGs_dn
GO:0045647	negative regulation of erythrocyte differentiation	10	2	0.29	0.03184	0.2	0.382458	CTX	Acute	DEGs_dn
GO:1900747	negative regulation of vascular endothelial growth factor signaling pathway	10	2	0.29	0.03184	0.2	0.382458	CTX	Acute	DEGs_dn
GO:0003310	pancreatic A cell differentiation	10	2	0.29	0.03184	0.2	0.382458	CTX	Acute	DEGs_dn
GO:1903367	positive regulation of fear response	10	2	0.29	0.03184	0.2	0.382458	CTX	Acute	DEGs_dn
GO:1905941	positive regulation of gonad development	10	2	0.29	0.03184	0.2	0.382458	CTX	Acute	DEGs_dn
GO:0097151	positive regulation of inhibitory postsynaptic potential	10	2	0.29	0.03184	0.2	0.382458	CTX	Acute	DEGs_dn
GO:0031666	positive regulation of lipopolysaccharide-mediated signaling pathway	10	2	0.29	0.03184	0.2	0.382458	CTX	Acute	DEGs_dn
GO:0045657	positive regulation of monocyte differentiation	10	2	0.29	0.03184	0.2	0.382458	CTX	Acute	DEGs_dn
GO:0035360	positive regulation of peroxisome proliferator activated receptor signaling pathway	10	2	0.29	0.03184	0.2	0.382458	CTX	Acute	DEGs_dn
GO:0060513	prostatic bud formation	10	2	0.29	0.03184	0.2	0.382458	CTX	Acute	DEGs_dn
GO:1904717	regulation of AMPA glutamate receptor clustering	10	2	0.29	0.03184	0.2	0.382458	CTX	Acute	DEGs_dn
GO:0002604	regulation of dendritic cell antigen processing and presentation	10	2	0.29	0.03184	0.2	0.382458	CTX	Acute	DEGs_dn
GO:0072124	regulation of glomerular mesangial cell proliferation	10	2	0.29	0.03184	0.2	0.382458	CTX	Acute	DEGs_dn
GO:0031943	regulation of glucocorticoid metabolic process	10	2	0.29	0.03184	0.2	0.382458	CTX	Acute	DEGs_dn
GO:0106014	regulation of inflammatory response to wounding	10	2	0.29	0.03184	0.2	0.382458	CTX	Acute	DEGs_dn
GO:0070170	regulation of tooth mineralization	10	2	0.29	0.03184	0.2	0.382458	CTX	Acute	DEGs_dn
GO:0051775	response to redox state	10	2	0.29	0.03184	0.2	0.382458	CTX	Acute	DEGs_dn
GO:0033572	transferrin transport	10	2	0.29	0.03184	0.2	0.382458	CTX	Acute	DEGs_dn
GO:0032905	transforming growth factor beta1 production	10	2	0.29	0.03184	0.2	0.382458	CTX	Acute	DEGs_dn
GO:0035556	intracellular signal transduction	2767	133	79.52	0.03191	0.0480665	0.382458	CTX	Acute	DEGs_dn
GO:0030866	cortical actin cytoskeleton organization	42	4	1.21	0.03192	0.0952381	0.382458	CTX	Acute	DEGs_dn
GO:0021772	olfactory bulb development	42	4	1.21	0.03192	0.0952381	0.382458	CTX	Acute	DEGs_dn
GO:0051402	neuron apoptotic process	373	23	10.72	0.03235	0.0616622	0.386904	CTX	Acute	DEGs_dn
GO:0000381	regulation of alternative mRNA splicing, via spliceosome	62	5	1.78	0.03258	0.0806452	0.388946	CTX	Acute	DEGs_dn
GO:0030902	hindbrain development	186	15	5.35	0.03273	0.0806452	0.390028	CTX	Acute	DEGs_dn
GO:2001222	regulation of neuron migration	61	6	1.75	0.03363	0.0983607	0.400026	CTX	Acute	DEGs_dn
GO:0030097	hemopoiesis	937	44	26.93	0.03374	0.0469584	0.400609	CTX	Acute	DEGs_dn
GO:0042104	positive regulation of activated T cell proliferation	25	3	0.72	0.03396	0.12	0.401046	CTX	Acute	DEGs_dn
GO:2001014	regulation of skeletal muscle cell differentiation	25	3	0.72	0.03396	0.12	0.401046	CTX	Acute	DEGs_dn
GO:0031103	axon regeneration	60	4	1.72	0.03396	0.0666667	0.401046	CTX	Acute	DEGs_dn
GO:0046627	negative regulation of insulin receptor signaling pathway	43	4	1.24	0.03442	0.0930233	0.405748	CTX	Acute	DEGs_dn
GO:0001667	ameboidal-type cell migration	257	26	7.39	0.03589	0.101167	0.419543	CTX	Acute	DEGs_dn
GO:0045926	negative regulation of growth	234	22	6.73	0.03634	0.0940171	0.419543	CTX	Acute	DEGs_dn
GO:0048511	rhythmic process	320	18	9.2	0.03638	0.05625	0.419543	CTX	Acute	DEGs_dn
GO:0060041	retina development in camera-type eye	188	17	5.4	0.03653	0.0904255	0.419543	CTX	Acute	DEGs_dn
GO:0007044	cell-substrate junction assembly	97	11	2.79	0.0373	0.113402	0.419543	CTX	Acute	DEGs_dn
GO:0030517	negative regulation of axon extension	36	4	1.03	0.03746	0.111111	0.419543	CTX	Acute	DEGs_dn
GO:0007413	axonal fasciculation	26	3	0.75	0.03759	0.115385	0.419543	CTX	Acute	DEGs_dn
GO:0046597	host-mediated suppression of symbiont invasion	26	3	0.75	0.03759	0.115385	0.419543	CTX	Acute	DEGs_dn
GO:0051457	maintenance of protein location in nucleus	26	3	0.75	0.03759	0.115385	0.419543	CTX	Acute	DEGs_dn
GO:0030318	melanocyte differentiation	26	3	0.75	0.03759	0.115385	0.419543	CTX	Acute	DEGs_dn
GO:0046580	negative regulation of Ras protein signal transduction	26	3	0.75	0.03759	0.115385	0.419543	CTX	Acute	DEGs_dn
GO:0043032	positive regulation of macrophage activation	26	3	0.75	0.03759	0.115385	0.419543	CTX	Acute	DEGs_dn
GO:1904754	positive regulation of vascular associated smooth muscle cell migration	26	3	0.75	0.03759	0.115385	0.419543	CTX	Acute	DEGs_dn
GO:0072112	podocyte differentiation	23	6	0.66	0.03769	0.26087	0.419543	CTX	Acute	DEGs_dn
GO:0072012	glomerulus vasculature development	27	6	0.78	0.03771	0.222222	0.419543	CTX	Acute	DEGs_dn
GO:0051154	negative regulation of striated muscle cell differentiation	41	6	1.18	0.03776	0.146341	0.419543	CTX	Acute	DEGs_dn
GO:0071230	cellular response to amino acid stimulus	109	7	3.13	0.03779	0.0642202	0.419543	CTX	Acute	DEGs_dn
GO:0051150	regulation of smooth muscle cell differentiation	37	5	1.06	0.03788	0.135135	0.419543	CTX	Acute	DEGs_dn
GO:0046058	cAMP metabolic process	21	4	0.6	0.03796	0.190476	0.419543	CTX	Acute	DEGs_dn
GO:0002118	aggressive behavior	11	2	0.32	0.03819	0.181818	0.419543	CTX	Acute	DEGs_dn
GO:0032341	aldosterone metabolic process	11	2	0.32	0.03819	0.181818	0.419543	CTX	Acute	DEGs_dn
GO:0060385	axonogenesis involved in innervation	11	2	0.32	0.03819	0.181818	0.419543	CTX	Acute	DEGs_dn
GO:0072203	cell proliferation involved in metanephros development	11	2	0.32	0.03819	0.181818	0.419543	CTX	Acute	DEGs_dn
GO:0060900	embryonic camera-type eye formation	11	2	0.32	0.03819	0.181818	0.419543	CTX	Acute	DEGs_dn
GO:0072498	embryonic skeletal joint development	11	2	0.32	0.03819	0.181818	0.419543	CTX	Acute	DEGs_dn
GO:0042118	endothelial cell activation	11	2	0.32	0.03819	0.181818	0.419543	CTX	Acute	DEGs_dn
GO:0035701	hematopoietic stem cell migration	11	2	0.32	0.03819	0.181818	0.419543	CTX	Acute	DEGs_dn
GO:0080144	intracellular amino acid homeostasis	11	2	0.32	0.03819	0.181818	0.419543	CTX	Acute	DEGs_dn
GO:0002551	mast cell chemotaxis	11	2	0.32	0.03819	0.181818	0.419543	CTX	Acute	DEGs_dn
GO:0001710	mesodermal cell fate commitment	11	2	0.32	0.03819	0.181818	0.419543	CTX	Acute	DEGs_dn
GO:2000678	negative regulation of transcription regulatory region DNA binding	11	2	0.32	0.03819	0.181818	0.419543	CTX	Acute	DEGs_dn
GO:0007270	neuron-neuron synaptic transmission	11	2	0.32	0.03819	0.181818	0.419543	CTX	Acute	DEGs_dn
GO:2000343	positive regulation of chemokine (C-X-C motif) ligand 2 production	11	2	0.32	0.03819	0.181818	0.419543	CTX	Acute	DEGs_dn
GO:0090184	positive regulation of kidney development	11	2	0.32	0.03819	0.181818	0.419543	CTX	Acute	DEGs_dn
GO:1902966	positive regulation of protein localization to early endosome	11	2	0.32	0.03819	0.181818	0.419543	CTX	Acute	DEGs_dn
GO:2000849	regulation of glucocorticoid secretion	11	2	0.32	0.03819	0.181818	0.419543	CTX	Acute	DEGs_dn
GO:1901329	regulation of odontoblast differentiation	11	2	0.32	0.03819	0.181818	0.419543	CTX	Acute	DEGs_dn
GO:1904672	regulation of somatic stem cell population maintenance	11	2	0.32	0.03819	0.181818	0.419543	CTX	Acute	DEGs_dn
GO:0034616	response to laminar fluid shear stress	11	2	0.32	0.03819	0.181818	0.419543	CTX	Acute	DEGs_dn
GO:0099538	synaptic signaling via neuropeptide	11	2	0.32	0.03819	0.181818	0.419543	CTX	Acute	DEGs_dn
GO:0040011	locomotion	1173	84	33.71	0.03821	0.0716113	0.419543	CTX	Acute	DEGs_dn
GO:0045216	cell-cell junction organization	199	17	5.72	0.0396	0.0854271	0.434079	CTX	Acute	DEGs_dn
GO:0043069	negative regulation of programmed cell death	925	53	26.58	0.04003	0.0572973	0.438062	CTX	Acute	DEGs_dn
GO:0010629	negative regulation of gene expression	1101	49	31.64	0.04054	0.044505	0.442905	CTX	Acute	DEGs_dn
GO:0050918	positive chemotaxis	53	6	1.52	0.04096	0.113208	0.44675	CTX	Acute	DEGs_dn
GO:0048854	brain morphogenesis	41	4	1.18	0.0413	0.097561	0.449635	CTX	Acute	DEGs_dn
GO:2001240	negative regulation of extrinsic apoptotic signaling pathway in absence of ligand	27	3	0.78	0.04142	0.111111	0.449635	CTX	Acute	DEGs_dn
GO:0006611	protein export from nucleus	65	4	1.87	0.04143	0.0615385	0.449635	CTX	Acute	DEGs_dn
GO:0006955	immune response	1396	45	40.12	0.04274	0.032235	0.463087	CTX	Acute	DEGs_dn
GO:0009617	response to bacterium	591	27	16.99	0.04376	0.0456853	0.463319	CTX	Acute	DEGs_dn
GO:0001656	metanephros development	86	12	2.47	0.04384	0.139535	0.463319	CTX	Acute	DEGs_dn
GO:0035272	exocrine system development	53	10	1.52	0.04389	0.188679	0.463319	CTX	Acute	DEGs_dn
GO:0071322	cellular response to carbohydrate stimulus	179	12	5.14	0.04414	0.0670391	0.463319	CTX	Acute	DEGs_dn
GO:0060079	excitatory postsynaptic potential	110	11	3.16	0.04415	0.1	0.463319	CTX	Acute	DEGs_dn
GO:0060042	retina morphogenesis in camera-type eye	77	7	2.21	0.04447	0.0909091	0.463319	CTX	Acute	DEGs_dn
GO:0060795	cell fate commitment involved in formation of primary germ layer	23	4	0.66	0.0447	0.173913	0.463319	CTX	Acute	DEGs_dn
GO:0030155	regulation of cell adhesion	744	60	21.38	0.04473	0.0806452	0.463319	CTX	Acute	DEGs_dn
GO:0014821	phasic smooth muscle contraction	23	3	0.66	0.04486	0.130435	0.463319	CTX	Acute	DEGs_dn
GO:0002070	epithelial cell maturation	24	3	0.69	0.04487	0.125	0.463319	CTX	Acute	DEGs_dn
GO:0002320	lymphoid progenitor cell differentiation	24	3	0.69	0.04487	0.125	0.463319	CTX	Acute	DEGs_dn
GO:0015870	acetylcholine transport	12	2	0.34	0.04497	0.166667	0.463319	CTX	Acute	DEGs_dn
GO:0007190	activation of adenylate cyclase activity	12	2	0.34	0.04497	0.166667	0.463319	CTX	Acute	DEGs_dn
GO:0060670	branching involved in labyrinthine layer morphogenesis	12	2	0.34	0.04497	0.166667	0.463319	CTX	Acute	DEGs_dn
GO:0099519	dense core granule cytoskeletal transport	12	2	0.34	0.04497	0.166667	0.463319	CTX	Acute	DEGs_dn
GO:0060502	epithelial cell proliferation involved in lung morphogenesis	12	2	0.34	0.04497	0.166667	0.463319	CTX	Acute	DEGs_dn
GO:0070986	left/right axis specification	12	2	0.34	0.04497	0.166667	0.463319	CTX	Acute	DEGs_dn
GO:1905907	negative regulation of amyloid fibril formation	12	2	0.34	0.04497	0.166667	0.463319	CTX	Acute	DEGs_dn
GO:0045605	negative regulation of epidermal cell differentiation	12	2	0.34	0.04497	0.166667	0.463319	CTX	Acute	DEGs_dn
GO:1903054	negative regulation of extracellular matrix organization	12	2	0.34	0.04497	0.166667	0.463319	CTX	Acute	DEGs_dn
GO:0051280	negative regulation of release of sequestered calcium ion into cytosol	12	2	0.34	0.04497	0.166667	0.463319	CTX	Acute	DEGs_dn
GO:0042532	negative regulation of tyrosine phosphorylation of STAT protein	12	2	0.34	0.04497	0.166667	0.463319	CTX	Acute	DEGs_dn
GO:0048340	paraxial mesoderm morphogenesis	12	2	0.34	0.04497	0.166667	0.463319	CTX	Acute	DEGs_dn
GO:0046886	positive regulation of hormone biosynthetic process	12	2	0.34	0.04497	0.166667	0.463319	CTX	Acute	DEGs_dn
GO:2000637	positive regulation of miRNA-mediated gene silencing	12	2	0.34	0.04497	0.166667	0.463319	CTX	Acute	DEGs_dn
GO:0097090	presynaptic membrane organization	12	2	0.34	0.04497	0.166667	0.463319	CTX	Acute	DEGs_dn
GO:0034309	primary alcohol biosynthetic process	12	2	0.34	0.04497	0.166667	0.463319	CTX	Acute	DEGs_dn
GO:0010752	regulation of cGMP-mediated signaling	12	2	0.34	0.04497	0.166667	0.463319	CTX	Acute	DEGs_dn
GO:0032530	regulation of microvillus organization	12	2	0.34	0.04497	0.166667	0.463319	CTX	Acute	DEGs_dn
GO:0060013	righting reflex	12	2	0.34	0.04497	0.166667	0.463319	CTX	Acute	DEGs_dn
GO:0014848	urinary tract smooth muscle contraction	12	2	0.34	0.04497	0.166667	0.463319	CTX	Acute	DEGs_dn
GO:0043010	camera-type eye development	371	36	10.66	0.04504	0.097035	0.463319	CTX	Acute	DEGs_dn
GO:0003382	epithelial cell morphogenesis	44	5	1.26	0.04509	0.113636	0.463319	CTX	Acute	DEGs_dn
GO:0002682	regulation of immune system process	1393	59	40.04	0.04541	0.0423546	0.465356	CTX	Acute	DEGs_dn
GO:1902894	negative regulation of miRNA transcription	28	3	0.8	0.04543	0.107143	0.465356	CTX	Acute	DEGs_dn
GO:0007186	G protein-coupled receptor signaling pathway	709	42	20.38	0.04589	0.0592384	0.469336	CTX	Acute	DEGs_dn
GO:0045597	positive regulation of cell differentiation	908	69	26.1	0.0479	0.0759912	0.489131	CTX	Acute	DEGs_dn
GO:0030178	negative regulation of Wnt signaling pathway	160	13	4.6	0.04815	0.08125	0.490921	CTX	Acute	DEGs_dn
GO:0007498	mesoderm development	110	10	3.16	0.04852	0.0909091	0.493926	CTX	Acute	DEGs_dn
GO:0035774	positive regulation of insulin secretion involved in cellular response to glucose stimulus	48	4	1.38	0.0486	0.0833333	0.493975	CTX	Acute	DEGs_dn
GO:0021542	dentate gyrus development	29	3	0.83	0.04962	0.103448	0.501238	CTX	Acute	DEGs_dn
GO:0060252	positive regulation of glial cell proliferation	29	3	0.83	0.04962	0.103448	0.501238	CTX	Acute	DEGs_dn
GO:0010800	positive regulation of peptidyl-threonine phosphorylation	29	3	0.83	0.04962	0.103448	0.501238	CTX	Acute	DEGs_dn
GO:0035902	response to immobilization stress	29	3	0.83	0.04962	0.103448	0.501238	CTX	Acute	DEGs_dn
GO:0085029	extracellular matrix assembly	51	9	1.47	0.05109	0.176471	0.505137	CTX	Acute	DEGs_dn
GO:1903053	regulation of extracellular matrix organization	65	9	1.87	0.05116	0.138462	0.505137	CTX	Acute	DEGs_dn
GO:0008584	male gonad development	140	8	4.02	0.05119	0.0571429	0.505137	CTX	Acute	DEGs_dn
GO:0007435	salivary gland morphogenesis	37	8	1.06	0.0512	0.216216	0.505137	CTX	Acute	DEGs_dn
GO:0060317	cardiac epithelial to mesenchymal transition	32	6	0.92	0.05153	0.1875	0.505137	CTX	Acute	DEGs_dn
GO:2000242	negative regulation of reproductive process	70	5	2.01	0.05165	0.0714286	0.505137	CTX	Acute	DEGs_dn
GO:0048873	homeostasis of number of cells within a tissue	49	4	1.41	0.05177	0.0816327	0.505137	CTX	Acute	DEGs_dn
GO:0098885	modification of postsynaptic actin cytoskeleton	27	4	0.78	0.05187	0.148148	0.505137	CTX	Acute	DEGs_dn
GO:0022617	extracellular matrix disassembly	28	4	0.8	0.05187	0.142857	0.505137	CTX	Acute	DEGs_dn
GO:0097237	cellular response to toxic substance	103	5	2.96	0.05208	0.0485437	0.505137	CTX	Acute	DEGs_dn
GO:0003215	cardiac right ventricle morphogenesis	13	2	0.37	0.05216	0.153846	0.505137	CTX	Acute	DEGs_dn
GO:0042074	cell migration involved in gastrulation	13	2	0.37	0.05216	0.153846	0.505137	CTX	Acute	DEGs_dn
GO:0140059	dendrite arborization	13	2	0.37	0.05216	0.153846	0.505137	CTX	Acute	DEGs_dn
GO:0006704	glucocorticoid biosynthetic process	13	2	0.37	0.05216	0.153846	0.505137	CTX	Acute	DEGs_dn
GO:0003128	heart field specification	13	2	0.37	0.05216	0.153846	0.505137	CTX	Acute	DEGs_dn
GO:0070307	lens fiber cell development	13	2	0.37	0.05216	0.153846	0.505137	CTX	Acute	DEGs_dn
GO:0060179	male mating behavior	13	2	0.37	0.05216	0.153846	0.505137	CTX	Acute	DEGs_dn
GO:0010936	negative regulation of macrophage cytokine production	13	2	0.37	0.05216	0.153846	0.505137	CTX	Acute	DEGs_dn
GO:0014745	negative regulation of muscle adaptation	13	2	0.37	0.05216	0.153846	0.505137	CTX	Acute	DEGs_dn
GO:0072176	nephric duct development	13	2	0.37	0.05216	0.153846	0.505137	CTX	Acute	DEGs_dn
GO:0046958	nonassociative learning	13	2	0.37	0.05216	0.153846	0.505137	CTX	Acute	DEGs_dn
GO:0010831	positive regulation of myotube differentiation	13	2	0.37	0.05216	0.153846	0.505137	CTX	Acute	DEGs_dn
GO:2000833	positive regulation of steroid hormone secretion	13	2	0.37	0.05216	0.153846	0.505137	CTX	Acute	DEGs_dn
GO:0072697	protein localization to cell cortex	13	2	0.37	0.05216	0.153846	0.505137	CTX	Acute	DEGs_dn
GO:2000095	regulation of Wnt signaling pathway, planar cell polarity pathway	13	2	0.37	0.05216	0.153846	0.505137	CTX	Acute	DEGs_dn
GO:0033189	response to vitamin A	13	2	0.37	0.05216	0.153846	0.505137	CTX	Acute	DEGs_dn
GO:0060712	spongiotrophoblast layer development	13	2	0.37	0.05216	0.153846	0.505137	CTX	Acute	DEGs_dn
GO:0060707	trophoblast giant cell differentiation	13	2	0.37	0.05216	0.153846	0.505137	CTX	Acute	DEGs_dn
GO:0051174	regulation of phosphorus metabolic process	1042	63	29.95	0.05296	0.0604607	0.512129	CTX	Acute	DEGs_dn
GO:0042593	glucose homeostasis	275	16	7.9	0.05393	0.0581818	0.519889	CTX	Acute	DEGs_dn
GO:0031069	hair follicle morphogenesis	30	3	0.86	0.054	0.1	0.519889	CTX	Acute	DEGs_dn
GO:0035235	ionotropic glutamate receptor signaling pathway	30	3	0.86	0.054	0.1	0.519889	CTX	Acute	DEGs_dn
GO:0051091	positive regulation of DNA-binding transcription factor activity	195	11	5.6	0.0551	0.0564103	0.529702	CTX	Acute	DEGs_dn
GO:0035592	establishment of protein localization to extracellular region	383	20	11.01	0.05576	0.0522193	0.532043	CTX	Acute	DEGs_dn
GO:0035264	multicellular organism growth	221	11	6.35	0.05593	0.0497738	0.532043	CTX	Acute	DEGs_dn
GO:0071496	cellular response to external stimulus	78	9	2.24	0.05602	0.115385	0.532043	CTX	Acute	DEGs_dn
GO:0072028	nephron morphogenesis	81	9	2.33	0.05603	0.111111	0.532043	CTX	Acute	DEGs_dn
GO:2000106	regulation of leukocyte apoptotic process	105	8	3.02	0.05622	0.0761905	0.532043	CTX	Acute	DEGs_dn
GO:0048483	autonomic nervous system development	38	6	1.09	0.05623	0.157895	0.532043	CTX	Acute	DEGs_dn
GO:0090049	regulation of cell migration involved in sprouting angiogenesis	39	6	1.12	0.05623	0.153846	0.532043	CTX	Acute	DEGs_dn
GO:0002040	sprouting angiogenesis	133	14	3.82	0.05635	0.105263	0.532043	CTX	Acute	DEGs_dn
GO:0015850	organic hydroxy compound transport	262	16	7.53	0.05643	0.0610687	0.532043	CTX	Acute	DEGs_dn
GO:0097152	mesenchymal cell apoptotic process	16	3	0.46	0.05648	0.1875	0.532043	CTX	Acute	DEGs_dn
GO:0014072	response to isoquinoline alkaloid	19	3	0.55	0.05649	0.157895	0.532043	CTX	Acute	DEGs_dn
GO:0014741	negative regulation of muscle hypertrophy	37	3	1.06	0.05655	0.0810811	0.532043	CTX	Acute	DEGs_dn
GO:1904031	positive regulation of cyclin-dependent protein kinase activity	17	2	0.49	0.05659	0.117647	0.532043	CTX	Acute	DEGs_dn
GO:0021511	spinal cord patterning	17	2	0.49	0.05659	0.117647	0.532043	CTX	Acute	DEGs_dn
GO:0002504	antigen processing and presentation of peptide or polysaccharide antigen via MHC class II	24	2	0.69	0.05662	0.0833333	0.532043	CTX	Acute	DEGs_dn
GO:0002792	negative regulation of peptide secretion	65	3	1.87	0.05664	0.0461538	0.532043	CTX	Acute	DEGs_dn
GO:0001906	cell killing	175	4	5.03	0.05687	0.0228571	0.533441	CTX	Acute	DEGs_dn
GO:0051146	striated muscle cell differentiation	312	21	8.97	0.05755	0.0673077	0.536418	CTX	Acute	DEGs_dn
GO:0048709	oligodendrocyte differentiation	133	9	3.82	0.05771	0.0676692	0.536418	CTX	Acute	DEGs_dn
GO:0042307	positive regulation of protein import into nucleus	51	4	1.47	0.05843	0.0784314	0.536418	CTX	Acute	DEGs_dn
GO:0072089	stem cell proliferation	130	11	3.74	0.05855	0.0846154	0.536418	CTX	Acute	DEGs_dn
GO:0007215	glutamate receptor signaling pathway	57	7	1.64	0.05895	0.122807	0.536418	CTX	Acute	DEGs_dn
GO:0045892	negative regulation of DNA-templated transcription	1125	68	32.33	0.05929	0.0604444	0.536418	CTX	Acute	DEGs_dn
GO:0021680	cerebellar Purkinje cell layer development	36	4	1.03	0.05944	0.111111	0.536418	CTX	Acute	DEGs_dn
GO:1901532	regulation of hematopoietic progenitor cell differentiation	42	4	1.21	0.05947	0.0952381	0.536418	CTX	Acute	DEGs_dn
GO:0090330	regulation of platelet aggregation	25	3	0.72	0.05958	0.12	0.536418	CTX	Acute	DEGs_dn
GO:0048566	embryonic digestive tract development	31	3	0.89	0.05961	0.0967742	0.536418	CTX	Acute	DEGs_dn
GO:0006821	chloride transport	103	5	2.96	0.05963	0.0485437	0.536418	CTX	Acute	DEGs_dn
GO:0055078	sodium ion homeostasis	37	3	1.06	0.05965	0.0810811	0.536418	CTX	Acute	DEGs_dn
GO:0007512	adult heart development	14	2	0.4	0.05972	0.142857	0.536418	CTX	Acute	DEGs_dn
GO:1903867	extraembryonic membrane development	14	2	0.4	0.05972	0.142857	0.536418	CTX	Acute	DEGs_dn
GO:0007216	G protein-coupled glutamate receptor signaling pathway	14	2	0.4	0.05972	0.142857	0.536418	CTX	Acute	DEGs_dn
GO:0070365	hepatocyte differentiation	14	2	0.4	0.05972	0.142857	0.536418	CTX	Acute	DEGs_dn
GO:0030011	maintenance of cell polarity	14	2	0.4	0.05972	0.142857	0.536418	CTX	Acute	DEGs_dn
GO:1900272	negative regulation of long-term synaptic potentiation	14	2	0.4	0.05972	0.142857	0.536418	CTX	Acute	DEGs_dn
GO:0043031	negative regulation of macrophage activation	14	2	0.4	0.05972	0.142857	0.536418	CTX	Acute	DEGs_dn
GO:0045953	negative regulation of natural killer cell mediated cytotoxicity	14	2	0.4	0.05972	0.142857	0.536418	CTX	Acute	DEGs_dn
GO:1900025	negative regulation of substrate adhesion-dependent cell spreading	14	2	0.4	0.05972	0.142857	0.536418	CTX	Acute	DEGs_dn
GO:0014029	neural crest formation	14	2	0.4	0.05972	0.142857	0.536418	CTX	Acute	DEGs_dn
GO:0045161	neuronal ion channel clustering	14	2	0.4	0.05972	0.142857	0.536418	CTX	Acute	DEGs_dn
GO:1901203	positive regulation of extracellular matrix assembly	14	2	0.4	0.05972	0.142857	0.536418	CTX	Acute	DEGs_dn
GO:1901741	positive regulation of myoblast fusion	14	2	0.4	0.05972	0.142857	0.536418	CTX	Acute	DEGs_dn
GO:0030949	positive regulation of vascular endothelial growth factor receptor signaling pathway	14	2	0.4	0.05972	0.142857	0.536418	CTX	Acute	DEGs_dn
GO:1902950	regulation of dendritic spine maintenance	14	2	0.4	0.05972	0.142857	0.536418	CTX	Acute	DEGs_dn
GO:1903798	regulation of miRNA processing	14	2	0.4	0.05972	0.142857	0.536418	CTX	Acute	DEGs_dn
GO:1905274	regulation of modification of postsynaptic actin cytoskeleton	14	2	0.4	0.05972	0.142857	0.536418	CTX	Acute	DEGs_dn
GO:0048385	regulation of retinoic acid receptor signaling pathway	14	2	0.4	0.05972	0.142857	0.536418	CTX	Acute	DEGs_dn
GO:1905063	regulation of vascular associated smooth muscle cell differentiation	14	2	0.4	0.05972	0.142857	0.536418	CTX	Acute	DEGs_dn
GO:0031349	positive regulation of defense response	457	12	13.13	0.0603	0.0262582	0.540888	CTX	Acute	DEGs_dn
GO:0048008	platelet-derived growth factor receptor signaling pathway	108	10	3.1	0.06187	0.0925926	0.554213	CTX	Acute	DEGs_dn
GO:0043406	positive regulation of MAP kinase activity	97	5	2.79	0.06203	0.0515464	0.55489	CTX	Acute	DEGs_dn
GO:0090102	cochlea development	59	7	1.7	0.06234	0.118644	0.556904	CTX	Acute	DEGs_dn
GO:0019933	cAMP-mediated signaling	67	6	1.93	0.0627	0.0895522	0.559359	CTX	Acute	DEGs_dn
GO:0033627	cell adhesion mediated by integrin	86	6	2.47	0.06286	0.0697674	0.560025	CTX	Acute	DEGs_dn
GO:0061003	positive regulation of dendritic spine morphogenesis	32	3	0.92	0.06329	0.09375	0.563092	CTX	Acute	DEGs_dn
GO:0043068	positive regulation of programmed cell death	613	32	17.62	0.0646	0.0522023	0.572979	CTX	Acute	DEGs_dn
GO:0010634	positive regulation of epithelial cell migration	53	4	1.52	0.06553	0.0754717	0.572979	CTX	Acute	DEGs_dn
GO:1902895	positive regulation of miRNA transcription	53	4	1.52	0.06553	0.0754717	0.572979	CTX	Acute	DEGs_dn
GO:0002042	cell migration involved in sprouting angiogenesis	54	8	1.55	0.06651	0.148148	0.572979	CTX	Acute	DEGs_dn
GO:0010812	negative regulation of cell-substrate adhesion	56	8	1.61	0.06652	0.142857	0.572979	CTX	Acute	DEGs_dn
GO:0046426	negative regulation of receptor signaling pathway via JAK-STAT	27	4	0.78	0.06725	0.148148	0.572979	CTX	Acute	DEGs_dn
GO:0031952	regulation of protein autophosphorylation	37	4	1.06	0.06732	0.108108	0.572979	CTX	Acute	DEGs_dn
GO:0030217	T cell differentiation	298	13	8.56	0.06743	0.0436242	0.572979	CTX	Acute	DEGs_dn
GO:0045176	apical protein localization	15	2	0.43	0.06763	0.133333	0.572979	CTX	Acute	DEGs_dn
GO:0032488	Cdc42 protein signal transduction	15	2	0.43	0.06763	0.133333	0.572979	CTX	Acute	DEGs_dn
GO:1901653	cellular response to peptide	15	2	0.43	0.06763	0.133333	0.572979	CTX	Acute	DEGs_dn
GO:0035627	ceramide transport	15	2	0.43	0.06763	0.133333	0.572979	CTX	Acute	DEGs_dn
GO:0021702	cerebellar Purkinje cell differentiation	15	2	0.43	0.06763	0.133333	0.572979	CTX	Acute	DEGs_dn
GO:0042416	dopamine biosynthetic process	15	2	0.43	0.06763	0.133333	0.572979	CTX	Acute	DEGs_dn
GO:0060788	ectodermal placode formation	15	2	0.43	0.06763	0.133333	0.572979	CTX	Acute	DEGs_dn
GO:0090136	epithelial cell-cell adhesion	15	2	0.43	0.06763	0.133333	0.572979	CTX	Acute	DEGs_dn
GO:0034375	high-density lipoprotein particle remodeling	15	2	0.43	0.06763	0.133333	0.572979	CTX	Acute	DEGs_dn
GO:0001821	histamine secretion	15	2	0.43	0.06763	0.133333	0.572979	CTX	Acute	DEGs_dn
GO:0002903	negative regulation of B cell apoptotic process	15	2	0.43	0.06763	0.133333	0.572979	CTX	Acute	DEGs_dn
GO:0060044	negative regulation of cardiac muscle cell proliferation	15	2	0.43	0.06763	0.133333	0.572979	CTX	Acute	DEGs_dn
GO:0043518	negative regulation of DNA damage response, signal transduction by p53 class mediator	15	2	0.43	0.06763	0.133333	0.572979	CTX	Acute	DEGs_dn
GO:0051354	negative regulation of oxidoreductase activity	15	2	0.43	0.06763	0.133333	0.572979	CTX	Acute	DEGs_dn
GO:0090209	negative regulation of triglyceride metabolic process	15	2	0.43	0.06763	0.133333	0.572979	CTX	Acute	DEGs_dn
GO:0010524	positive regulation of calcium ion transport into cytosol	15	2	0.43	0.06763	0.133333	0.572979	CTX	Acute	DEGs_dn
GO:0014049	positive regulation of glutamate secretion	15	2	0.43	0.06763	0.133333	0.572979	CTX	Acute	DEGs_dn
GO:0045651	positive regulation of macrophage differentiation	15	2	0.43	0.06763	0.133333	0.572979	CTX	Acute	DEGs_dn
GO:0031274	positive regulation of pseudopodium assembly	15	2	0.43	0.06763	0.133333	0.572979	CTX	Acute	DEGs_dn
GO:2000679	positive regulation of transcription regulatory region DNA binding	15	2	0.43	0.06763	0.133333	0.572979	CTX	Acute	DEGs_dn
GO:0071636	positive regulation of transforming growth factor beta production	15	2	0.43	0.06763	0.133333	0.572979	CTX	Acute	DEGs_dn
GO:0098970	postsynaptic neurotransmitter receptor diffusion trapping	15	2	0.43	0.06763	0.133333	0.572979	CTX	Acute	DEGs_dn
GO:1903587	regulation of blood vessel endothelial cell proliferation involved in sprouting angiogenesis	15	2	0.43	0.06763	0.133333	0.572979	CTX	Acute	DEGs_dn
GO:0141161	regulation of cAMP/PKA signal transduction	15	2	0.43	0.06763	0.133333	0.572979	CTX	Acute	DEGs_dn
GO:0010715	regulation of extracellular matrix disassembly	15	2	0.43	0.06763	0.133333	0.572979	CTX	Acute	DEGs_dn
GO:0044070	regulation of monoatomic anion transport	15	2	0.43	0.06763	0.133333	0.572979	CTX	Acute	DEGs_dn
GO:0098962	regulation of postsynaptic neurotransmitter receptor activity	15	2	0.43	0.06763	0.133333	0.572979	CTX	Acute	DEGs_dn
GO:0016081	synaptic vesicle docking	15	2	0.43	0.06763	0.133333	0.572979	CTX	Acute	DEGs_dn
GO:0006590	thyroid hormone generation	15	2	0.43	0.06763	0.133333	0.572979	CTX	Acute	DEGs_dn
GO:0048662	negative regulation of smooth muscle cell proliferation	65	5	1.87	0.06785	0.0769231	0.574039	CTX	Acute	DEGs_dn
GO:0009154	purine ribonucleotide catabolic process	143	7	4.11	0.06793	0.048951	0.574039	CTX	Acute	DEGs_dn
GO:0001709	cell fate determination	33	3	0.95	0.06819	0.0909091	0.574757	CTX	Acute	DEGs_dn
GO:0007097	nuclear migration	33	3	0.95	0.06819	0.0909091	0.574757	CTX	Acute	DEGs_dn
GO:0001775	cell activation	1002	51	28.8	0.07033	0.0508982	0.592033	CTX	Acute	DEGs_dn
GO:0007229	integrin-mediated signaling pathway	96	6	2.76	0.07042	0.0625	0.592033	CTX	Acute	DEGs_dn
GO:0007218	neuropeptide signaling pathway	77	5	2.21	0.07063	0.0649351	0.593039	CTX	Acute	DEGs_dn
GO:2000179	positive regulation of neural precursor cell proliferation	67	9	1.93	0.07158	0.134328	0.600248	CTX	Acute	DEGs_dn
GO:0050714	positive regulation of protein secretion	163	10	4.68	0.07187	0.0613497	0.601911	CTX	Acute	DEGs_dn
GO:0035023	regulation of Rho protein signal transduction	86	6	2.47	0.07276	0.0697674	0.608589	CTX	Acute	DEGs_dn
GO:0051497	negative regulation of stress fiber assembly	34	3	0.98	0.07326	0.0882353	0.611991	CTX	Acute	DEGs_dn
GO:1901890	positive regulation of cell junction assembly	128	15	3.68	0.07336	0.117188	0.612048	CTX	Acute	DEGs_dn
GO:0050804	modulation of chemical synaptic transmission	636	50	18.28	0.07442	0.0786164	0.616456	CTX	Acute	DEGs_dn
GO:0071676	negative regulation of mononuclear cell migration	28	5	0.8	0.07519	0.178571	0.616456	CTX	Acute	DEGs_dn
GO:0010996	response to auditory stimulus	29	5	0.83	0.07519	0.172414	0.616456	CTX	Acute	DEGs_dn
GO:0030330	DNA damage response, signal transduction by p53 class mediator	46	5	1.32	0.07532	0.108696	0.616456	CTX	Acute	DEGs_dn
GO:0043271	negative regulation of monoatomic ion transport	124	7	3.56	0.07538	0.0564516	0.616456	CTX	Acute	DEGs_dn
GO:0035329	hippo signaling	56	5	1.61	0.07539	0.0892857	0.616456	CTX	Acute	DEGs_dn
GO:1903055	positive regulation of extracellular matrix organization	30	4	0.86	0.07546	0.133333	0.616456	CTX	Acute	DEGs_dn
GO:0071360	cellular response to exogenous dsRNA	16	2	0.46	0.07586	0.125	0.616456	CTX	Acute	DEGs_dn
GO:0001886	endothelial cell morphogenesis	16	2	0.46	0.07586	0.125	0.616456	CTX	Acute	DEGs_dn
GO:0072148	epithelial cell fate commitment	16	2	0.46	0.07586	0.125	0.616456	CTX	Acute	DEGs_dn
GO:0016264	gap junction assembly	16	2	0.46	0.07586	0.125	0.616456	CTX	Acute	DEGs_dn
GO:0015816	glycine transport	16	2	0.46	0.07586	0.125	0.616456	CTX	Acute	DEGs_dn
GO:0001771	immunological synapse formation	16	2	0.46	0.07586	0.125	0.616456	CTX	Acute	DEGs_dn
GO:0060766	negative regulation of androgen receptor signaling pathway	16	2	0.46	0.07586	0.125	0.616456	CTX	Acute	DEGs_dn
GO:0032966	negative regulation of collagen biosynthetic process	16	2	0.46	0.07586	0.125	0.616456	CTX	Acute	DEGs_dn
GO:0090336	positive regulation of brown fat cell differentiation	16	2	0.46	0.07586	0.125	0.616456	CTX	Acute	DEGs_dn
GO:0031053	primary miRNA processing	16	2	0.46	0.07586	0.125	0.616456	CTX	Acute	DEGs_dn
GO:0010755	regulation of plasminogen activation	16	2	0.46	0.07586	0.125	0.616456	CTX	Acute	DEGs_dn
GO:2001256	regulation of store-operated calcium entry	16	2	0.46	0.07586	0.125	0.616456	CTX	Acute	DEGs_dn
GO:0097254	renal tubular secretion	16	2	0.46	0.07586	0.125	0.616456	CTX	Acute	DEGs_dn
GO:0007379	segment specification	16	2	0.46	0.07586	0.125	0.616456	CTX	Acute	DEGs_dn
GO:0120031	plasma membrane bounded cell projection assembly	584	17	16.78	0.07621	0.0291096	0.618535	CTX	Acute	DEGs_dn
GO:0030182	neuron differentiation	1550	120	44.55	0.07636	0.0774194	0.618987	CTX	Acute	DEGs_dn
GO:0060412	ventricular septum morphogenesis	45	6	1.29	0.07753	0.133333	0.627697	CTX	Acute	DEGs_dn
GO:0071356	cellular response to tumor necrosis factor	167	6	4.8	0.07777	0.0359281	0.628237	CTX	Acute	DEGs_dn
GO:0051155	positive regulation of striated muscle cell differentiation	48	5	1.38	0.07792	0.104167	0.628237	CTX	Acute	DEGs_dn
GO:0009948	anterior/posterior axis specification	52	4	1.49	0.07831	0.0769231	0.628237	CTX	Acute	DEGs_dn
GO:0043410	positive regulation of MAPK cascade	482	33	13.85	0.07832	0.0684647	0.628237	CTX	Acute	DEGs_dn
GO:0007281	germ cell development	369	13	10.61	0.07835	0.0352304	0.628237	CTX	Acute	DEGs_dn
GO:0090023	positive regulation of neutrophil chemotaxis	35	3	1.01	0.0785	0.0857143	0.628237	CTX	Acute	DEGs_dn
GO:0097107	postsynaptic density assembly	35	3	1.01	0.0785	0.0857143	0.628237	CTX	Acute	DEGs_dn
GO:0042692	muscle cell differentiation	429	30	12.33	0.07978	0.0699301	0.628237	CTX	Acute	DEGs_dn
GO:0042752	regulation of circadian rhythm	115	8	3.31	0.07997	0.0695652	0.628237	CTX	Acute	DEGs_dn
GO:0060078	regulation of postsynaptic membrane potential	155	15	4.45	0.08066	0.0967742	0.628237	CTX	Acute	DEGs_dn
GO:0034332	adherens junction organization	57	4	1.64	0.08101	0.0701754	0.628237	CTX	Acute	DEGs_dn
GO:0035924	cellular response to vascular endothelial growth factor stimulus	103	13	2.96	0.08199	0.126214	0.628237	CTX	Acute	DEGs_dn
GO:0048878	chemical homeostasis	987	39	28.37	0.08215	0.0395137	0.628237	CTX	Acute	DEGs_dn
GO:0071346	cellular response to type II interferon	105	6	3.02	0.08217	0.0571429	0.628237	CTX	Acute	DEGs_dn
GO:0031099	regeneration	208	15	5.98	0.08248	0.0721154	0.628237	CTX	Acute	DEGs_dn
GO:0001838	embryonic epithelial tube formation	142	13	4.08	0.0825	0.0915493	0.628237	CTX	Acute	DEGs_dn
GO:0032963	collagen metabolic process	108	11	3.1	0.08259	0.101852	0.628237	CTX	Acute	DEGs_dn
GO:0008016	regulation of heart contraction	183	13	5.26	0.08263	0.0710383	0.628237	CTX	Acute	DEGs_dn
GO:0060976	coronary vasculature development	70	7	2.01	0.08275	0.1	0.628237	CTX	Acute	DEGs_dn
GO:0061035	regulation of cartilage development	67	9	1.93	0.08279	0.134328	0.628237	CTX	Acute	DEGs_dn
GO:0046545	development of primary female sexual characteristics	124	10	3.56	0.08289	0.0806452	0.628237	CTX	Acute	DEGs_dn
GO:0060997	dendritic spine morphogenesis	79	9	2.27	0.08292	0.113924	0.628237	CTX	Acute	DEGs_dn
GO:0072010	glomerular epithelium development	27	7	0.78	0.08293	0.259259	0.628237	CTX	Acute	DEGs_dn
GO:0060420	regulation of heart growth	79	8	2.27	0.08301	0.101266	0.628237	CTX	Acute	DEGs_dn
GO:0045778	positive regulation of ossification	63	8	1.81	0.08308	0.126984	0.628237	CTX	Acute	DEGs_dn
GO:1905517	macrophage migration	60	7	1.72	0.08308	0.116667	0.628237	CTX	Acute	DEGs_dn
GO:0061308	cardiac neural crest cell development involved in heart development	14	5	0.4	0.08319	0.357143	0.628237	CTX	Acute	DEGs_dn
GO:0072243	metanephric nephron epithelium development	24	5	0.69	0.08323	0.208333	0.628237	CTX	Acute	DEGs_dn
GO:0048332	mesoderm morphogenesis	66	6	1.9	0.08327	0.0909091	0.628237	CTX	Acute	DEGs_dn
GO:0051591	response to cAMP	87	6	2.5	0.08331	0.0689655	0.628237	CTX	Acute	DEGs_dn
GO:1990874	vascular associated smooth muscle cell proliferation	79	6	2.27	0.08332	0.0759494	0.628237	CTX	Acute	DEGs_dn
GO:0090277	positive regulation of peptide hormone secretion	132	9	3.79	0.08335	0.0681818	0.628237	CTX	Acute	DEGs_dn
GO:0007622	rhythmic behavior	62	5	1.78	0.08341	0.0806452	0.628237	CTX	Acute	DEGs_dn
GO:0051952	regulation of amine transport	102	6	2.93	0.08343	0.0588235	0.628237	CTX	Acute	DEGs_dn
GO:0002269	leukocyte activation involved in inflammatory response	48	4	1.38	0.0835	0.0833333	0.628237	CTX	Acute	DEGs_dn
GO:0097531	mast cell migration	14	3	0.4	0.08351	0.214286	0.628237	CTX	Acute	DEGs_dn
GO:0036119	response to platelet-derived growth factor	29	3	0.83	0.08357	0.103448	0.628237	CTX	Acute	DEGs_dn
GO:0040029	epigenetic regulation of gene expression	274	12	7.87	0.08365	0.0437956	0.628237	CTX	Acute	DEGs_dn
GO:0010002	cardioblast differentiation	14	2	0.4	0.08366	0.142857	0.628237	CTX	Acute	DEGs_dn
GO:2001053	regulation of mesenchymal cell apoptotic process	14	2	0.4	0.08366	0.142857	0.628237	CTX	Acute	DEGs_dn
GO:0072074	kidney mesenchyme development	15	2	0.43	0.08367	0.133333	0.628237	CTX	Acute	DEGs_dn
GO:2000178	negative regulation of neural precursor cell proliferation	33	5	0.95	0.08368	0.151515	0.628237	CTX	Acute	DEGs_dn
GO:0071277	cellular response to calcium ion	81	5	2.33	0.08368	0.0617284	0.628237	CTX	Acute	DEGs_dn
GO:2001026	regulation of endothelial cell chemotaxis	20	2	0.57	0.08369	0.1	0.628237	CTX	Acute	DEGs_dn
GO:0097396	response to interleukin-17	22	2	0.63	0.0837	0.0909091	0.628237	CTX	Acute	DEGs_dn
GO:0098877	neurotransmitter receptor transport to plasma membrane	26	2	0.75	0.08372	0.0769231	0.628237	CTX	Acute	DEGs_dn
GO:0045921	positive regulation of exocytosis	93	5	2.67	0.08375	0.0537634	0.628237	CTX	Acute	DEGs_dn
GO:1905144	response to acetylcholine	50	2	1.44	0.08383	0.04	0.628237	CTX	Acute	DEGs_dn
GO:0006884	cell volume homeostasis	36	3	1.03	0.08389	0.0833333	0.628237	CTX	Acute	DEGs_dn
GO:0035987	endodermal cell differentiation	36	3	1.03	0.08389	0.0833333	0.628237	CTX	Acute	DEGs_dn
GO:0002067	glandular epithelial cell differentiation	36	3	1.03	0.08389	0.0833333	0.628237	CTX	Acute	DEGs_dn
GO:0040018	positive regulation of multicellular organism growth	36	3	1.03	0.08389	0.0833333	0.628237	CTX	Acute	DEGs_dn
GO:0007276	gamete generation	728	24	20.92	0.08393	0.032967	0.628237	CTX	Acute	DEGs_dn
GO:0051899	membrane depolarization	96	4	2.76	0.08416	0.0416667	0.628237	CTX	Acute	DEGs_dn
GO:0001516	prostaglandin biosynthetic process	29	3	0.83	0.08421	0.103448	0.628237	CTX	Acute	DEGs_dn
GO:0061158	3'-UTR-mediated mRNA destabilization	17	2	0.49	0.08439	0.117647	0.628237	CTX	Acute	DEGs_dn
GO:0035234	ectopic germ cell programmed cell death	17	2	0.49	0.08439	0.117647	0.628237	CTX	Acute	DEGs_dn
GO:0070314	G1 to G0 transition	17	2	0.49	0.08439	0.117647	0.628237	CTX	Acute	DEGs_dn
GO:0044851	hair cycle phase	17	2	0.49	0.08439	0.117647	0.628237	CTX	Acute	DEGs_dn
GO:0030033	microvillus assembly	17	2	0.49	0.08439	0.117647	0.628237	CTX	Acute	DEGs_dn
GO:0061000	negative regulation of dendritic spine development	17	2	0.49	0.08439	0.117647	0.628237	CTX	Acute	DEGs_dn
GO:0040037	negative regulation of fibroblast growth factor receptor signaling pathway	17	2	0.49	0.08439	0.117647	0.628237	CTX	Acute	DEGs_dn
GO:0045906	negative regulation of vasoconstriction	17	2	0.49	0.08439	0.117647	0.628237	CTX	Acute	DEGs_dn
GO:0035672	oligopeptide transmembrane transport	17	2	0.49	0.08439	0.117647	0.628237	CTX	Acute	DEGs_dn
GO:0043950	positive regulation of cAMP-mediated signaling	17	2	0.49	0.08439	0.117647	0.628237	CTX	Acute	DEGs_dn
GO:0060193	positive regulation of lipase activity	17	2	0.49	0.08439	0.117647	0.628237	CTX	Acute	DEGs_dn
GO:0070234	positive regulation of T cell apoptotic process	17	2	0.49	0.08439	0.117647	0.628237	CTX	Acute	DEGs_dn
GO:1902033	regulation of hematopoietic stem cell proliferation	17	2	0.49	0.08439	0.117647	0.628237	CTX	Acute	DEGs_dn
GO:0051386	regulation of neurotrophin TRK receptor signaling pathway	17	2	0.49	0.08439	0.117647	0.628237	CTX	Acute	DEGs_dn
GO:0042762	regulation of sulfur metabolic process	17	2	0.49	0.08439	0.117647	0.628237	CTX	Acute	DEGs_dn
GO:0043278	response to morphine	17	2	0.49	0.08439	0.117647	0.628237	CTX	Acute	DEGs_dn
GO:0060348	bone development	227	25	6.52	0.08508	0.110132	0.632656	CTX	Acute	DEGs_dn
GO:0022407	regulation of cell-cell adhesion	447	32	12.85	0.08768	0.0715884	0.651252	CTX	Acute	DEGs_dn
GO:0046330	positive regulation of JNK cascade	107	6	3.08	0.0881	0.0560748	0.653632	CTX	Acute	DEGs_dn
GO:0001707	mesoderm formation	62	5	1.78	0.08892	0.0806452	0.658971	CTX	Acute	DEGs_dn
GO:0055013	cardiac muscle cell development	98	5	2.82	0.08933	0.0510204	0.660514	CTX	Acute	DEGs_dn
GO:0001756	somitogenesis	59	4	1.7	0.08936	0.0677966	0.660514	CTX	Acute	DEGs_dn
GO:0045745	positive regulation of G protein-coupled receptor signaling pathway	37	3	1.06	0.08943	0.0810811	0.660514	CTX	Acute	DEGs_dn
GO:0042127	regulation of cell population proliferation	1559	102	44.81	0.0912	0.0654266	0.672831	CTX	Acute	DEGs_dn
GO:0010608	post-transcriptional regulation of gene expression	500	21	14.37	0.09157	0.042	0.674802	CTX	Acute	DEGs_dn
GO:0010596	negative regulation of endothelial cell migration	49	6	1.41	0.09224	0.122449	0.678977	CTX	Acute	DEGs_dn
GO:0043303	mast cell degranulation	48	3	1.38	0.09316	0.0625	0.679191	CTX	Acute	DEGs_dn
GO:0046325	negative regulation of D-glucose import	18	2	0.52	0.0932	0.111111	0.679191	CTX	Acute	DEGs_dn
GO:0042415	norepinephrine metabolic process	18	2	0.52	0.0932	0.111111	0.679191	CTX	Acute	DEGs_dn
GO:0001759	organ induction	18	2	0.52	0.0932	0.111111	0.679191	CTX	Acute	DEGs_dn
GO:0002076	osteoblast development	18	2	0.52	0.0932	0.111111	0.679191	CTX	Acute	DEGs_dn
GO:0070206	protein trimerization	18	2	0.52	0.0932	0.111111	0.679191	CTX	Acute	DEGs_dn
GO:0050999	regulation of nitric-oxide synthase activity	18	2	0.52	0.0932	0.111111	0.679191	CTX	Acute	DEGs_dn
GO:1900120	regulation of receptor binding	18	2	0.52	0.0932	0.111111	0.679191	CTX	Acute	DEGs_dn
GO:0051930	regulation of sensory perception of pain	18	2	0.52	0.0932	0.111111	0.679191	CTX	Acute	DEGs_dn
GO:0035295	tube development	1116	98	32.07	0.09584	0.0878136	0.697656	CTX	Acute	DEGs_dn
GO:1903829	positive regulation of protein localization	511	27	14.69	0.09626	0.0528376	0.699937	CTX	Acute	DEGs_dn
GO:2000300	regulation of synaptic vesicle exocytosis	61	4	1.75	0.09811	0.0655738	0.7126	CTX	Acute	DEGs_dn
GO:0009953	dorsal/ventral pattern formation	79	7	2.27	0.0997	0.0886076	0.723348	CTX	Acute	DEGs_dn
GO:0006469	negative regulation of protein kinase activity	168	12	4.83	0.09993	0.0714286	0.724217	CTX	Acute	DEGs_dn
GO:0051893	regulation of focal adhesion assembly	63	9	1.81	0.10034	0.142857	0.724243	CTX	Acute	DEGs_dn
GO:0071312	cellular response to alkaloid	39	3	1.12	0.10096	0.0769231	0.724243	CTX	Acute	DEGs_dn
GO:0002028	regulation of sodium ion transport	82	4	2.36	0.10106	0.0487805	0.724243	CTX	Acute	DEGs_dn
GO:0030224	monocyte differentiation	36	5	1.03	0.10141	0.138889	0.724243	CTX	Acute	DEGs_dn
GO:2001237	negative regulation of extrinsic apoptotic signaling pathway	89	7	2.56	0.10142	0.0786517	0.724243	CTX	Acute	DEGs_dn
GO:0043588	skin development	262	21	7.53	0.10153	0.0801527	0.724243	CTX	Acute	DEGs_dn
GO:0070252	actin-mediated cell contraction	99	6	2.85	0.10168	0.0606061	0.724243	CTX	Acute	DEGs_dn
GO:0045806	negative regulation of endocytosis	69	5	1.98	0.10173	0.0724638	0.724243	CTX	Acute	DEGs_dn
GO:0051702	biological process involved in interaction with symbiont	19	2	0.55	0.10225	0.105263	0.724243	CTX	Acute	DEGs_dn
GO:0006700	C21-steroid hormone biosynthetic process	19	2	0.55	0.10225	0.105263	0.724243	CTX	Acute	DEGs_dn
GO:0021904	dorsal/ventral neural tube patterning	19	2	0.55	0.10225	0.105263	0.724243	CTX	Acute	DEGs_dn
GO:0061154	endothelial tube morphogenesis	19	2	0.55	0.10225	0.105263	0.724243	CTX	Acute	DEGs_dn
GO:0002523	leukocyte migration involved in inflammatory response	19	2	0.55	0.10225	0.105263	0.724243	CTX	Acute	DEGs_dn
GO:0060749	mammary gland alveolus development	19	2	0.55	0.10225	0.105263	0.724243	CTX	Acute	DEGs_dn
GO:0014004	microglia differentiation	19	2	0.55	0.10225	0.105263	0.724243	CTX	Acute	DEGs_dn
GO:0048712	negative regulation of astrocyte differentiation	19	2	0.55	0.10225	0.105263	0.724243	CTX	Acute	DEGs_dn
GO:0010633	negative regulation of epithelial cell migration	19	2	0.55	0.10225	0.105263	0.724243	CTX	Acute	DEGs_dn
GO:0033033	negative regulation of myeloid cell apoptotic process	19	2	0.55	0.10225	0.105263	0.724243	CTX	Acute	DEGs_dn
GO:0016322	neuron remodeling	19	2	0.55	0.10225	0.105263	0.724243	CTX	Acute	DEGs_dn
GO:0032230	positive regulation of synaptic transmission, GABAergic	19	2	0.55	0.10225	0.105263	0.724243	CTX	Acute	DEGs_dn
GO:0035313	wound healing, spreading of epidermal cells	19	2	0.55	0.10225	0.105263	0.724243	CTX	Acute	DEGs_dn
GO:0019827	stem cell population maintenance	195	15	5.6	0.10342	0.0769231	0.731741	CTX	Acute	DEGs_dn
GO:0010468	regulation of gene expression	4288	184	123.24	0.10498	0.0429104	0.741979	CTX	Acute	DEGs_dn
GO:0071880	adenylate cyclase-activating adrenergic receptor signaling pathway	18	4	0.34	0.00033	0.222222	0.744147	CTX	Acute	DEGs_up
GO:0022010	central nervous system myelination	34	5	0.65	0.00044	0.147059	0.744147	CTX	Acute	DEGs_up
GO:0015810	aspartate transmembrane transport	20	4	0.38	0.0005	0.2	0.744147	CTX	Acute	DEGs_up
GO:0007218	neuropeptide signaling pathway	77	7	1.47	0.00068	0.0909091	0.744147	CTX	Acute	DEGs_up
GO:0035360	positive regulation of peroxisome proliferator activated receptor signaling pathway	10	3	0.19	0.00075	0.3	0.744147	CTX	Acute	DEGs_up
GO:0030201	heparan sulfate proteoglycan metabolic process	43	5	0.82	0.00075	0.116279	0.744147	CTX	Acute	DEGs_up
GO:0045926	negative regulation of growth	234	10	4.48	0.001	0.042735	0.744147	CTX	Acute	DEGs_up
GO:0015909	long-chain fatty acid transport	56	5	1.07	0.00101	0.0892857	0.744147	CTX	Acute	DEGs_up
GO:0071073	positive regulation of phospholipid biosynthetic process	11	3	0.21	0.00102	0.272727	0.744147	CTX	Acute	DEGs_up
GO:0048813	dendrite morphogenesis	189	20	5.43	0.10686	0.10582	0.753751	CTX	Acute	DEGs_dn
GO:0045879	negative regulation of smoothened signaling pathway	40	3	1.15	0.10694	0.075	0.753751	CTX	Acute	DEGs_dn
GO:0061458	reproductive system development	318	25	9.14	0.10699	0.0786164	0.753751	CTX	Acute	DEGs_dn
GO:0032970	regulation of actin filament-based process	388	26	11.15	0.10719	0.0670103	0.753965	CTX	Acute	DEGs_dn
GO:0007200	phospholipase C-activating G protein-coupled receptor signaling pathway	113	6	3.25	0.10725	0.0530973	0.753965	CTX	Acute	DEGs_dn
GO:0098742	cell-cell adhesion via plasma-membrane adhesion molecules	197	17	5.66	0.10794	0.0862944	0.75485	CTX	Acute	DEGs_dn
GO:0035282	segmentation	97	11	2.79	0.1086	0.113402	0.75485	CTX	Acute	DEGs_dn
GO:0060350	endochondral bone morphogenesis	66	10	1.9	0.10863	0.151515	0.75485	CTX	Acute	DEGs_dn
GO:1902903	regulation of supramolecular fiber organization	384	19	11.04	0.10863	0.0494792	0.75485	CTX	Acute	DEGs_dn
GO:0055017	cardiac muscle tissue growth	107	11	3.08	0.10866	0.102804	0.75485	CTX	Acute	DEGs_dn
GO:0090130	tissue migration	109	9	3.13	0.10908	0.0825688	0.75485	CTX	Acute	DEGs_dn
GO:0060043	regulation of cardiac muscle cell proliferation	44	7	1.26	0.10911	0.159091	0.75485	CTX	Acute	DEGs_dn
GO:0097106	postsynaptic density organization	59	7	1.7	0.1092	0.118644	0.75485	CTX	Acute	DEGs_dn
GO:0071887	leukocyte apoptotic process	130	9	3.74	0.10921	0.0692308	0.75485	CTX	Acute	DEGs_dn
GO:1903825	organic acid transmembrane transport	143	9	4.11	0.10928	0.0629371	0.75485	CTX	Acute	DEGs_dn
GO:0120032	regulation of plasma membrane bounded cell projection assembly	206	10	5.92	0.10945	0.0485437	0.75485	CTX	Acute	DEGs_dn
GO:0032354	response to follicle-stimulating hormone	18	4	0.52	0.10958	0.222222	0.75485	CTX	Acute	DEGs_dn
GO:0010092	specification of animal organ identity	30	4	0.86	0.10965	0.133333	0.75485	CTX	Acute	DEGs_dn
GO:0097113	AMPA glutamate receptor clustering	14	3	0.4	0.10976	0.214286	0.75485	CTX	Acute	DEGs_dn
GO:0010522	regulation of calcium ion transport into cytosol	19	3	0.55	0.10979	0.157895	0.75485	CTX	Acute	DEGs_dn
GO:0072210	metanephric nephron development	37	3	1.06	0.10989	0.0810811	0.75485	CTX	Acute	DEGs_dn
GO:1903524	positive regulation of blood circulation	43	3	1.24	0.10993	0.0697674	0.75485	CTX	Acute	DEGs_dn
GO:0014733	regulation of skeletal muscle adaptation	14	2	0.4	0.10996	0.142857	0.75485	CTX	Acute	DEGs_dn
GO:0032222	regulation of synaptic transmission, cholinergic	15	2	0.43	0.10997	0.133333	0.75485	CTX	Acute	DEGs_dn
GO:0034249	negative regulation of amide metabolic process	22	2	0.63	0.11001	0.0909091	0.75485	CTX	Acute	DEGs_dn
GO:0140354	lipid import into cell	24	2	0.69	0.11002	0.0833333	0.75485	CTX	Acute	DEGs_dn
GO:1903432	regulation of TORC1 signaling	101	4	2.9	0.11007	0.039604	0.75485	CTX	Acute	DEGs_dn
GO:0098868	bone growth	35	2	1.01	0.11009	0.0571429	0.75485	CTX	Acute	DEGs_dn
GO:0030203	glycosaminoglycan metabolic process	82	3	2.36	0.11016	0.0365854	0.75485	CTX	Acute	DEGs_dn
GO:0042158	lipoprotein biosynthetic process	62	2	1.78	0.11025	0.0322581	0.75485	CTX	Acute	DEGs_dn
GO:0045912	negative regulation of carbohydrate metabolic process	58	5	1.67	0.11085	0.0862069	0.755022	CTX	Acute	DEGs_dn
GO:0060074	synapse maturation	52	4	1.49	0.11115	0.0769231	0.755022	CTX	Acute	DEGs_dn
GO:0001964	startle response	37	3	1.06	0.11135	0.0810811	0.755022	CTX	Acute	DEGs_dn
GO:0003214	cardiac left ventricle morphogenesis	20	2	0.57	0.11154	0.1	0.755022	CTX	Acute	DEGs_dn
GO:0006925	inflammatory cell apoptotic process	20	2	0.57	0.11154	0.1	0.755022	CTX	Acute	DEGs_dn
GO:0060081	membrane hyperpolarization	20	2	0.57	0.11154	0.1	0.755022	CTX	Acute	DEGs_dn
GO:0031645	negative regulation of nervous system process	20	2	0.57	0.11154	0.1	0.755022	CTX	Acute	DEGs_dn
GO:0032332	positive regulation of chondrocyte differentiation	20	2	0.57	0.11154	0.1	0.755022	CTX	Acute	DEGs_dn
GO:0045187	regulation of circadian sleep/wake cycle, sleep	20	2	0.57	0.11154	0.1	0.755022	CTX	Acute	DEGs_dn
GO:0032495	response to muramyl dipeptide	20	2	0.57	0.11154	0.1	0.755022	CTX	Acute	DEGs_dn
GO:0023019	signal transduction involved in regulation of gene expression	20	2	0.57	0.11154	0.1	0.755022	CTX	Acute	DEGs_dn
GO:0048255	mRNA stabilization	64	6	1.84	0.11191	0.09375	0.756747	CTX	Acute	DEGs_dn
GO:0045746	negative regulation of Notch signaling pathway	41	3	1.18	0.11305	0.0731707	0.763669	CTX	Acute	DEGs_dn
GO:0042886	amide transport	342	26	9.83	0.11524	0.0760234	0.777663	CTX	Acute	DEGs_dn
GO:0001933	negative regulation of protein phosphorylation	294	19	8.45	0.11545	0.0646259	0.77828	CTX	Acute	DEGs_dn
GO:0007200	phospholipase C-activating G protein-coupled receptor signaling pathway	113	8	2.16	0.00149	0.0707965	0.779713	CTX	Acute	DEGs_up
GO:0061564	axon development	540	20	10.34	0.00153	0.037037	0.779713	CTX	Acute	DEGs_up
GO:0046958	nonassociative learning	13	3	0.25	0.00172	0.230769	0.779713	CTX	Acute	DEGs_up
GO:0015824	proline transport	13	3	0.25	0.00172	0.230769	0.779713	CTX	Acute	DEGs_up
GO:0032869	cellular response to insulin stimulus	261	11	5	0.00186	0.0421456	0.779713	CTX	Acute	DEGs_up
GO:0031643	positive regulation of myelination	28	4	0.54	0.00188	0.142857	0.779713	CTX	Acute	DEGs_up
GO:0006633	fatty acid biosynthetic process	144	10	2.76	0.0019	0.0694444	0.779713	CTX	Acute	DEGs_up
GO:0010829	negative regulation of D-glucose transmembrane transport	22	3	0.42	0.00213	0.136364	0.78792	CTX	Acute	DEGs_up
GO:0009312	oligosaccharide biosynthetic process	14	3	0.27	0.00216	0.214286	0.78792	CTX	Acute	DEGs_up
GO:0060324	face development	60	9	1.72	0.11875	0.15	0.799705	CTX	Acute	DEGs_dn
GO:0070098	chemokine-mediated signaling pathway	52	4	1.49	0.11893	0.0769231	0.800097	CTX	Acute	DEGs_dn
GO:0048814	regulation of dendrite morphogenesis	96	9	2.76	0.11915	0.09375	0.800756	CTX	Acute	DEGs_dn
GO:0060292	long-term synaptic depression	40	5	1.15	0.12008	0.125	0.806181	CTX	Acute	DEGs_dn
GO:0030036	actin cytoskeleton organization	695	44	19.97	0.12024	0.0633094	0.806431	CTX	Acute	DEGs_dn
GO:0060216	definitive hemopoiesis	21	2	0.6	0.12103	0.0952381	0.807605	CTX	Acute	DEGs_dn
GO:0038083	peptidyl-tyrosine autophosphorylation	21	2	0.6	0.12103	0.0952381	0.807605	CTX	Acute	DEGs_dn
GO:0044794	positive regulation by host of viral process	21	2	0.6	0.12103	0.0952381	0.807605	CTX	Acute	DEGs_dn
GO:0010566	regulation of ketone biosynthetic process	21	2	0.6	0.12103	0.0952381	0.807605	CTX	Acute	DEGs_dn
GO:0099550	trans-synaptic signaling, modulating synaptic transmission	21	2	0.6	0.12103	0.0952381	0.807605	CTX	Acute	DEGs_dn
GO:0051384	response to glucocorticoid	135	13	3.88	0.12174	0.0962963	0.811518	CTX	Acute	DEGs_dn
GO:0007043	cell-cell junction assembly	140	9	4.02	0.12394	0.0642857	0.825345	CTX	Acute	DEGs_dn
GO:0010721	negative regulation of cell development	279	24	8.02	0.12461	0.0860215	0.828966	CTX	Acute	DEGs_dn
GO:0021766	hippocampus development	96	7	2.76	0.1252	0.0729167	0.832048	CTX	Acute	DEGs_dn
GO:0099170	postsynaptic modulation of chemical synaptic transmission	43	3	1.24	0.12565	0.0697674	0.834194	CTX	Acute	DEGs_dn
GO:0008299	isoprenoid biosynthetic process	33	4	0.63	0.00265	0.121212	0.83482	CTX	Acute	DEGs_up
GO:0043651	linoleic acid metabolic process	15	3	0.29	0.00267	0.2	0.83482	CTX	Acute	DEGs_up
GO:0055012	ventricular cardiac muscle cell differentiation	15	3	0.29	0.00267	0.2	0.83482	CTX	Acute	DEGs_up
GO:0050921	positive regulation of chemotaxis	141	12	4.05	0.12798	0.0851064	0.848805	CTX	Acute	DEGs_dn
GO:0050673	epithelial cell proliferation	453	42	13.02	0.12823	0.0927152	0.849216	CTX	Acute	DEGs_dn
GO:0014706	striated muscle tissue development	430	42	12.36	0.12834	0.0976744	0.849216	CTX	Acute	DEGs_dn
GO:1903035	negative regulation of response to wounding	74	9	2.13	0.12843	0.121622	0.849216	CTX	Acute	DEGs_dn
GO:0021879	forebrain neuron differentiation	86	9	2.47	0.12857	0.104651	0.849286	CTX	Acute	DEGs_dn
GO:0021952	central nervous system projection neuron axonogenesis	32	4	0.92	0.13	0.125	0.854823	CTX	Acute	DEGs_dn
GO:0006468	protein phosphorylation	1147	71	32.97	0.13037	0.0619006	0.854823	CTX	Acute	DEGs_dn
GO:0000578	embryonic axis specification	39	3	1.12	0.1305	0.0769231	0.854823	CTX	Acute	DEGs_dn
GO:0046686	response to cadmium ion	49	3	1.41	0.13062	0.0612245	0.854823	CTX	Acute	DEGs_dn
GO:0097154	GABAergic neuron differentiation	22	2	0.63	0.13071	0.0909091	0.854823	CTX	Acute	DEGs_dn
GO:0035633	maintenance of blood-brain barrier	22	2	0.63	0.13071	0.0909091	0.854823	CTX	Acute	DEGs_dn
GO:0045820	negative regulation of glycolytic process	22	2	0.63	0.13071	0.0909091	0.854823	CTX	Acute	DEGs_dn
GO:0031954	positive regulation of protein autophosphorylation	22	2	0.63	0.13071	0.0909091	0.854823	CTX	Acute	DEGs_dn
GO:2000273	positive regulation of signaling receptor activity	22	2	0.63	0.13071	0.0909091	0.854823	CTX	Acute	DEGs_dn
GO:0010842	retina layer formation	22	2	0.63	0.13071	0.0909091	0.854823	CTX	Acute	DEGs_dn
GO:0007517	muscle organ development	332	35	9.54	0.13121	0.105422	0.856188	CTX	Acute	DEGs_dn
GO:0003006	developmental process involved in reproduction	948	45	27.25	0.13125	0.0474684	0.856188	CTX	Acute	DEGs_dn
GO:0055085	transmembrane transport	1345	48	38.66	0.13131	0.0356877	0.856188	CTX	Acute	DEGs_dn
GO:0002027	regulation of heart rate	104	5	2.99	0.13168	0.0480769	0.857749	CTX	Acute	DEGs_dn
GO:1990573	potassium ion import across plasma membrane	44	3	1.26	0.13214	0.0681818	0.859892	CTX	Acute	DEGs_dn
GO:0019226	transmission of nerve impulse	97	4	2.79	0.13243	0.0412371	0.860241	CTX	Acute	DEGs_dn
GO:0071774	response to fibroblast growth factor	148	18	4.25	0.13246	0.121622	0.860241	CTX	Acute	DEGs_dn
GO:0022612	gland morphogenesis	143	17	4.11	0.13267	0.118881	0.860241	CTX	Acute	DEGs_dn
GO:0097696	cell surface receptor signaling pathway via STAT	139	13	3.99	0.13365	0.0935252	0.860241	CTX	Acute	DEGs_dn
GO:0030193	regulation of blood coagulation	52	9	1.49	0.13403	0.173077	0.860241	CTX	Acute	DEGs_dn
GO:0050866	negative regulation of cell activation	195	13	5.6	0.13405	0.0666667	0.860241	CTX	Acute	DEGs_dn
GO:0071621	granulocyte chemotaxis	106	10	3.05	0.13417	0.0943396	0.860241	CTX	Acute	DEGs_dn
GO:0038065	collagen-activated signaling pathway	62	8	1.78	0.13435	0.129032	0.860241	CTX	Acute	DEGs_dn
GO:0060669	embryonic placenta morphogenesis	29	7	0.83	0.13437	0.241379	0.860241	CTX	Acute	DEGs_dn
GO:0030195	negative regulation of blood coagulation	34	7	0.98	0.1344	0.205882	0.860241	CTX	Acute	DEGs_dn
GO:0071333	cellular response to glucose stimulus	163	10	4.68	0.13451	0.0613497	0.860241	CTX	Acute	DEGs_dn
GO:0097553	calcium ion transmembrane import into cytosol	180	10	5.17	0.13469	0.0555556	0.860241	CTX	Acute	DEGs_dn
GO:0050779	RNA destabilization	93	6	2.67	0.13507	0.0645161	0.860241	CTX	Acute	DEGs_dn
GO:0033028	myeloid cell apoptotic process	36	4	1.03	0.13517	0.111111	0.860241	CTX	Acute	DEGs_dn
GO:1904738	vascular associated smooth muscle cell migration	43	4	1.24	0.13522	0.0930233	0.860241	CTX	Acute	DEGs_dn
GO:0032273	positive regulation of protein polymerization	91	5	2.62	0.13531	0.0549451	0.860241	CTX	Acute	DEGs_dn
GO:0001738	morphogenesis of a polarized epithelium	62	4	1.78	0.13535	0.0645161	0.860241	CTX	Acute	DEGs_dn
GO:0010827	regulation of D-glucose transmembrane transport	76	4	2.18	0.13545	0.0526316	0.860241	CTX	Acute	DEGs_dn
GO:0008064	regulation of actin polymerization or depolymerization	152	6	4.37	0.1355	0.0394737	0.860241	CTX	Acute	DEGs_dn
GO:0010544	negative regulation of platelet activation	16	2	0.46	0.13552	0.125	0.860241	CTX	Acute	DEGs_dn
GO:1900424	regulation of defense response to bacterium	17	2	0.49	0.13553	0.117647	0.860241	CTX	Acute	DEGs_dn
GO:0047484	regulation of response to osmotic stress	17	2	0.49	0.13553	0.117647	0.860241	CTX	Acute	DEGs_dn
GO:0042573	retinoic acid metabolic process	17	2	0.49	0.13553	0.117647	0.860241	CTX	Acute	DEGs_dn
GO:0071472	cellular response to salt stress	20	2	0.57	0.13555	0.1	0.860241	CTX	Acute	DEGs_dn
GO:0035089	establishment of apical/basal cell polarity	24	2	0.69	0.13558	0.0833333	0.860241	CTX	Acute	DEGs_dn
GO:0052372	modulation by symbiont of entry into host	27	2	0.78	0.1356	0.0740741	0.860241	CTX	Acute	DEGs_dn
GO:0007091	metaphase/anaphase transition of mitotic cell cycle	91	3	2.62	0.13581	0.032967	0.860742	CTX	Acute	DEGs_dn
GO:1900182	positive regulation of protein localization to nucleus	96	7	2.76	0.13727	0.0729167	0.869156	CTX	Acute	DEGs_dn
GO:0097191	extrinsic apoptotic signaling pathway	219	14	6.29	0.13773	0.0639269	0.871228	CTX	Acute	DEGs_dn
GO:0120163	negative regulation of cold-induced thermogenesis	45	3	1.29	0.13874	0.0666667	0.875088	CTX	Acute	DEGs_dn
GO:0045663	positive regulation of myoblast differentiation	45	3	1.29	0.13874	0.0666667	0.875088	CTX	Acute	DEGs_dn
GO:1904707	positive regulation of vascular associated smooth muscle cell proliferation	45	3	1.29	0.13874	0.0666667	0.875088	CTX	Acute	DEGs_dn
GO:0010761	fibroblast migration	73	5	2.1	0.13987	0.0684932	0.876464	CTX	Acute	DEGs_dn
GO:0060560	developmental growth involved in morphogenesis	276	32	7.93	0.13989	0.115942	0.876464	CTX	Acute	DEGs_dn
GO:0045197	establishment or maintenance of epithelial cell apical/basal polarity	42	3	1.21	0.14036	0.0714286	0.876464	CTX	Acute	DEGs_dn
GO:0045687	positive regulation of glial cell differentiation	56	3	1.61	0.14054	0.0535714	0.876464	CTX	Acute	DEGs_dn
GO:0015721	bile acid and bile salt transport	23	2	0.66	0.14056	0.0869565	0.876464	CTX	Acute	DEGs_dn
GO:0050965	detection of temperature stimulus involved in sensory perception of pain	23	2	0.66	0.14056	0.0869565	0.876464	CTX	Acute	DEGs_dn
GO:0043153	entrainment of circadian clock by photoperiod	23	2	0.66	0.14056	0.0869565	0.876464	CTX	Acute	DEGs_dn
GO:0048820	hair follicle maturation	23	2	0.66	0.14056	0.0869565	0.876464	CTX	Acute	DEGs_dn
GO:0060253	negative regulation of glial cell proliferation	23	2	0.66	0.14056	0.0869565	0.876464	CTX	Acute	DEGs_dn
GO:0050765	negative regulation of phagocytosis	23	2	0.66	0.14056	0.0869565	0.876464	CTX	Acute	DEGs_dn
GO:0032740	positive regulation of interleukin-17 production	23	2	0.66	0.14056	0.0869565	0.876464	CTX	Acute	DEGs_dn
GO:0043129	surfactant homeostasis	23	2	0.66	0.14056	0.0869565	0.876464	CTX	Acute	DEGs_dn
GO:0000902	cell morphogenesis	1054	90	30.29	0.14327	0.085389	0.892515	CTX	Acute	DEGs_dn
GO:0006811	monoatomic ion transport	1113	46	31.99	0.14428	0.0413297	0.897955	CTX	Acute	DEGs_dn
GO:0045907	positive regulation of vasoconstriction	46	3	1.32	0.14544	0.0652174	0.904317	CTX	Acute	DEGs_dn
GO:0035108	limb morphogenesis	155	15	4.45	0.14624	0.0967742	0.908431	CTX	Acute	DEGs_dn
GO:2000736	regulation of stem cell differentiation	81	7	2.33	0.14899	0.0864198	0.923102	CTX	Acute	DEGs_dn
GO:0099558	maintenance of synapse structure	42	5	1.21	0.14941	0.119048	0.923102	CTX	Acute	DEGs_dn
GO:0006940	regulation of smooth muscle contraction	64	5	1.84	0.1497	0.078125	0.923102	CTX	Acute	DEGs_dn
GO:0043254	regulation of protein-containing complex assembly	428	17	12.3	0.15032	0.0397196	0.923102	CTX	Acute	DEGs_dn
GO:0071711	basement membrane organization	41	3	1.18	0.15033	0.0731707	0.923102	CTX	Acute	DEGs_dn
GO:0014003	oligodendrocyte development	58	3	1.67	0.15055	0.0517241	0.923102	CTX	Acute	DEGs_dn
GO:0046184	aldehyde biosynthetic process	24	2	0.69	0.15057	0.0833333	0.923102	CTX	Acute	DEGs_dn
GO:0035855	megakaryocyte development	24	2	0.69	0.15057	0.0833333	0.923102	CTX	Acute	DEGs_dn
GO:0032331	negative regulation of chondrocyte differentiation	24	2	0.69	0.15057	0.0833333	0.923102	CTX	Acute	DEGs_dn
GO:1901223	negative regulation of non-canonical NF-kappaB signal transduction	24	2	0.69	0.15057	0.0833333	0.923102	CTX	Acute	DEGs_dn
GO:1902455	negative regulation of stem cell population maintenance	24	2	0.69	0.15057	0.0833333	0.923102	CTX	Acute	DEGs_dn
GO:2001224	positive regulation of neuron migration	24	2	0.69	0.15057	0.0833333	0.923102	CTX	Acute	DEGs_dn
GO:0046579	positive regulation of Ras protein signal transduction	24	2	0.69	0.15057	0.0833333	0.923102	CTX	Acute	DEGs_dn
GO:0032874	positive regulation of stress-activated MAPK cascade	24	2	0.69	0.15057	0.0833333	0.923102	CTX	Acute	DEGs_dn
GO:0045785	positive regulation of cell adhesion	469	38	13.48	0.15074	0.0810235	0.923283	CTX	Acute	DEGs_dn
GO:1990748	cellular detoxification	90	3	2.59	0.15098	0.0333333	0.923891	CTX	Acute	DEGs_dn
GO:0071294	cellular response to zinc ion	16	3	0.31	0.00324	0.1875	0.924712	CTX	Acute	DEGs_up
GO:0006644	phospholipid metabolic process	340	14	6.51	0.00333	0.0411765	0.924712	CTX	Acute	DEGs_up
GO:0006695	cholesterol biosynthetic process	53	5	1.01	0.00338	0.0943396	0.924712	CTX	Acute	DEGs_up
GO:0008284	positive regulation of cell population proliferation	889	60	25.55	0.15165	0.0674916	0.927127	CTX	Acute	DEGs_dn
GO:0007566	embryo implantation	63	4	1.81	0.15192	0.0634921	0.927913	CTX	Acute	DEGs_dn
GO:0090398	cellular senescence	98	4	2.82	0.15254	0.0408163	0.930834	CTX	Acute	DEGs_dn
GO:0003002	regionalization	361	34	10.38	0.15378	0.0941828	0.93753	CTX	Acute	DEGs_dn
GO:0048167	regulation of synaptic plasticity	291	27	8.36	0.15477	0.0927835	0.94269	CTX	Acute	DEGs_dn
GO:0007626	locomotory behavior	265	13	5.07	0.00359	0.0490566	0.942878	CTX	Acute	DEGs_up
GO:0043525	positive regulation of neuron apoptotic process	99	5	2.85	0.15622	0.0505051	0.946328	CTX	Acute	DEGs_dn
GO:0010594	regulation of endothelial cell migration	167	19	4.8	0.15662	0.113772	0.946328	CTX	Acute	DEGs_dn
GO:0021954	central nervous system neuron development	107	12	3.08	0.15693	0.11215	0.946328	CTX	Acute	DEGs_dn
GO:0007548	sex differentiation	285	21	8.19	0.15701	0.0736842	0.946328	CTX	Acute	DEGs_dn
GO:0050920	regulation of chemotaxis	201	18	5.78	0.1572	0.0895522	0.946328	CTX	Acute	DEGs_dn
GO:0009880	embryonic pattern specification	74	10	2.13	0.15746	0.135135	0.946328	CTX	Acute	DEGs_dn
GO:0070301	cellular response to hydrogen peroxide	73	4	2.1	0.15811	0.0547945	0.946328	CTX	Acute	DEGs_dn
GO:0042596	fear response	62	10	1.78	0.15839	0.16129	0.946328	CTX	Acute	DEGs_dn
GO:0006937	regulation of muscle contraction	154	10	4.43	0.15915	0.0649351	0.946328	CTX	Acute	DEGs_dn
GO:0042789	mRNA transcription by RNA polymerase II	48	3	1.38	0.15917	0.0625	0.946328	CTX	Acute	DEGs_dn
GO:0043403	skeletal muscle tissue regeneration	48	3	1.38	0.15917	0.0625	0.946328	CTX	Acute	DEGs_dn
GO:0071470	cellular response to osmotic stress	66	6	1.9	0.15931	0.0909091	0.946328	CTX	Acute	DEGs_dn
GO:0014909	smooth muscle cell migration	115	8	3.31	0.15941	0.0695652	0.946328	CTX	Acute	DEGs_dn
GO:0060841	venous blood vessel development	17	5	0.49	0.15947	0.294118	0.946328	CTX	Acute	DEGs_dn
GO:0051101	regulation of DNA binding	97	7	2.79	0.15955	0.0721649	0.946328	CTX	Acute	DEGs_dn
GO:0045661	regulation of myoblast differentiation	76	6	2.18	0.15967	0.0789474	0.946328	CTX	Acute	DEGs_dn
GO:0097186	amelogenesis	23	4	0.66	0.15981	0.173913	0.946328	CTX	Acute	DEGs_dn
GO:0009314	response to radiation	435	15	12.5	0.16004	0.0344828	0.946328	CTX	Acute	DEGs_dn
GO:0002043	blood vessel endothelial cell proliferation involved in sprouting angiogenesis	21	3	0.6	0.16008	0.142857	0.946328	CTX	Acute	DEGs_dn
GO:0014829	vascular associated smooth muscle contraction	28	3	0.8	0.16014	0.107143	0.946328	CTX	Acute	DEGs_dn
GO:0032328	alanine transport	16	2	0.46	0.16033	0.125	0.946328	CTX	Acute	DEGs_dn
GO:0033145	positive regulation of intracellular steroid hormone receptor signaling pathway	16	2	0.46	0.16033	0.125	0.946328	CTX	Acute	DEGs_dn
GO:0015697	quaternary ammonium group transport	17	2	0.49	0.16034	0.117647	0.946328	CTX	Acute	DEGs_dn
GO:0021859	pyramidal neuron differentiation	19	2	0.55	0.16036	0.105263	0.946328	CTX	Acute	DEGs_dn
GO:0010644	cell communication by electrical coupling	20	2	0.57	0.16036	0.1	0.946328	CTX	Acute	DEGs_dn
GO:2000209	regulation of anoikis	21	2	0.6	0.16037	0.0952381	0.946328	CTX	Acute	DEGs_dn
GO:0034349	glial cell apoptotic process	22	2	0.63	0.16038	0.0909091	0.946328	CTX	Acute	DEGs_dn
GO:0015740	C4-dicarboxylate transport	26	2	0.75	0.16041	0.0769231	0.946328	CTX	Acute	DEGs_dn
GO:0030279	negative regulation of ossification	39	3	1.12	0.16041	0.0769231	0.946328	CTX	Acute	DEGs_dn
GO:0003338	metanephros morphogenesis	28	2	0.8	0.16043	0.0714286	0.946328	CTX	Acute	DEGs_dn
GO:0071402	cellular response to lipoprotein particle stimulus	35	2	1.01	0.16049	0.0571429	0.946328	CTX	Acute	DEGs_dn
GO:0016441	post-transcriptional gene silencing	86	3	2.47	0.16063	0.0348837	0.946328	CTX	Acute	DEGs_dn
GO:0099590	neurotransmitter receptor internalization	56	2	1.61	0.16066	0.0357143	0.946328	CTX	Acute	DEGs_dn
GO:0048599	oocyte development	59	3	1.7	0.16069	0.0508475	0.946328	CTX	Acute	DEGs_dn
GO:0035024	negative regulation of Rho protein signal transduction	25	2	0.72	0.1607	0.08	0.946328	CTX	Acute	DEGs_dn
GO:0120255	olefinic compound biosynthetic process	25	2	0.72	0.1607	0.08	0.946328	CTX	Acute	DEGs_dn
GO:0099509	regulation of presynaptic cytosolic calcium ion concentration	25	2	0.72	0.1607	0.08	0.946328	CTX	Acute	DEGs_dn
GO:0044089	positive regulation of cellular component biogenesis	531	32	15.26	0.16274	0.0602637	0.957483	CTX	Acute	DEGs_dn
GO:0043433	negative regulation of DNA-binding transcription factor activity	128	6	3.68	0.16344	0.046875	0.96074	CTX	Acute	DEGs_dn
GO:0008340	determination of adult lifespan	49	3	1.41	0.16617	0.0612245	0.975914	CTX	Acute	DEGs_dn
GO:0040037	negative regulation of fibroblast growth factor receptor signaling pathway	17	3	0.33	0.00387	0.176471	0.977324	CTX	Acute	DEGs_up
GO:0045446	endothelial cell differentiation	114	12	3.28	0.16708	0.105263	0.980382	CTX	Acute	DEGs_dn
GO:0043434	response to peptide hormone	483	33	13.88	0.16776	0.068323	0.983493	CTX	Acute	DEGs_dn
GO:0002690	positive regulation of leukocyte chemotaxis	91	9	2.62	0.1683	0.0989011	0.985779	CTX	Acute	DEGs_dn
GO:0051148	negative regulation of muscle cell differentiation	67	8	1.93	0.16846	0.119403	0.985836	CTX	Acute	DEGs_dn
GO:0048144	fibroblast proliferation	146	9	4.2	0.16911	0.0616438	0.988137	CTX	Acute	DEGs_dn
GO:0045732	positive regulation of protein catabolic process	198	7	5.69	0.16964	0.0353535	0.988137	CTX	Acute	DEGs_dn
GO:0044331	cell-cell adhesion mediated by cadherin	44	5	1.26	0.16968	0.113636	0.988137	CTX	Acute	DEGs_dn
GO:0007422	peripheral nervous system development	81	6	2.33	0.16971	0.0740741	0.988137	CTX	Acute	DEGs_dn
GO:0048821	erythrocyte development	47	5	1.35	0.16972	0.106383	0.988137	CTX	Acute	DEGs_dn
GO:0008038	neuron recognition	52	5	1.49	0.1698	0.0961538	0.988137	CTX	Acute	DEGs_dn
GO:2001234	negative regulation of apoptotic signaling pathway	232	13	6.67	0.16995	0.0560345	0.988137	CTX	Acute	DEGs_dn
GO:0045453	bone resorption	70	4	2.01	0.17058	0.0571429	0.988137	CTX	Acute	DEGs_dn
GO:0006953	acute-phase response	26	2	0.75	0.17096	0.0769231	0.988137	CTX	Acute	DEGs_dn
GO:1904322	cellular response to forskolin	26	2	0.75	0.17096	0.0769231	0.988137	CTX	Acute	DEGs_dn
GO:0036120	cellular response to platelet-derived growth factor stimulus	26	2	0.75	0.17096	0.0769231	0.988137	CTX	Acute	DEGs_dn
GO:0097150	neuronal stem cell population maintenance	26	2	0.75	0.17096	0.0769231	0.988137	CTX	Acute	DEGs_dn
GO:0015732	prostaglandin transport	26	2	0.75	0.17096	0.0769231	0.988137	CTX	Acute	DEGs_dn
GO:0061298	retina vasculature development in camera-type eye	26	2	0.75	0.17096	0.0769231	0.988137	CTX	Acute	DEGs_dn
GO:0070848	response to growth factor	736	60	21.15	0.17158	0.0815217	0.990848	CTX	Acute	DEGs_dn
GO:0070588	calcium ion transmembrane transport	315	14	9.05	0.17221	0.0444444	0.993612	CTX	Acute	DEGs_dn
GO:0045071	negative regulation of viral genome replication	50	3	1.44	0.17326	0.06	0.998793	CTX	Acute	DEGs_dn
GO:0048646	anatomical structure formation involved in morphogenesis	1153	95	33.14	0.17346	0.0823938	0.999056	CTX	Acute	DEGs_dn
GO:0042325	regulation of phosphorylation	917	59	26.35	0.17361	0.0643402	0.999056	CTX	Acute	DEGs_dn
GO:0006469	negative regulation of protein kinase activity	168	12	3.22	0.00431	0.0714286	1	CTX	Acute	DEGs_up
GO:0008016	regulation of heart contraction	183	10	3.5	0.00444	0.0546448	1	CTX	Acute	DEGs_up
GO:0019233	sensory perception of pain	88	9	1.68	0.0046	0.102273	1	CTX	Acute	DEGs_up
GO:0055010	ventricular cardiac muscle tissue morphogenesis	51	5	0.98	0.00476	0.0980392	1	CTX	Acute	DEGs_up
GO:0050890	cognition	376	21	7.2	0.00521	0.0558511	1	CTX	Acute	DEGs_up
GO:0097722	sperm motility	184	4	3.52	0.00525	0.0217391	1	CTX	Acute	DEGs_up
GO:0001963	synaptic transmission, dopaminergic	29	4	0.56	0.00533	0.137931	1	CTX	Acute	DEGs_up
GO:0009617	response to bacterium	591	21	11.31	0.00587	0.035533	1	CTX	Acute	DEGs_up
GO:0048148	behavioral response to cocaine	20	3	0.38	0.00622	0.15	1	CTX	Acute	DEGs_up
GO:0050966	detection of mechanical stimulus involved in sensory perception of pain	20	3	0.38	0.00622	0.15	1	CTX	Acute	DEGs_up
GO:0006656	phosphatidylcholine biosynthetic process	20	3	0.38	0.00622	0.15	1	CTX	Acute	DEGs_up
GO:0007155	cell adhesion	1330	32	25.46	0.00705	0.0240602	1	CTX	Acute	DEGs_up
GO:0006665	sphingolipid metabolic process	140	7	2.68	0.0071	0.05	1	CTX	Acute	DEGs_up
GO:0045736	negative regulation of cyclin-dependent protein serine/threonine kinase activity	21	3	0.4	0.00716	0.142857	1	CTX	Acute	DEGs_up
GO:0099550	trans-synaptic signaling, modulating synaptic transmission	21	3	0.4	0.00716	0.142857	1	CTX	Acute	DEGs_up
GO:0034440	lipid oxidation	109	5	2.09	0.00716	0.0458716	1	CTX	Acute	DEGs_up
GO:0042220	response to cocaine	61	7	1.17	0.00745	0.114754	1	CTX	Acute	DEGs_up
GO:0060384	innervation	33	4	0.63	0.00812	0.121212	1	CTX	Acute	DEGs_up
GO:0035633	maintenance of blood-brain barrier	22	3	0.42	0.00817	0.136364	1	CTX	Acute	DEGs_up
GO:0007193	adenylate cyclase-inhibiting G protein-coupled receptor signaling pathway	66	5	1.26	0.0086	0.0757576	1	CTX	Acute	DEGs_up
GO:0099171	presynaptic modulation of chemical synaptic transmission	66	5	1.26	0.0086	0.0757576	1	CTX	Acute	DEGs_up
GO:0051384	response to glucocorticoid	135	9	2.58	0.00876	0.0666667	1	CTX	Acute	DEGs_up
GO:0050773	regulation of dendrite development	139	7	2.66	0.00894	0.0503597	1	CTX	Acute	DEGs_up
GO:0006493	protein O-linked glycosylation	81	6	1.55	0.00907	0.0740741	1	CTX	Acute	DEGs_up
GO:0048660	regulation of smooth muscle cell proliferation	182	6	3.48	0.00944	0.032967	1	CTX	Acute	DEGs_up
GO:1905039	carboxylic acid transmembrane transport	139	11	2.66	0.00977	0.0791367	1	CTX	Acute	DEGs_up
GO:0060079	excitatory postsynaptic potential	110	5	2.11	0.01235	0.0454545	1	CTX	Acute	DEGs_up
GO:0035094	response to nicotine	49	4	0.94	0.01421	0.0816327	1	CTX	Acute	DEGs_up
GO:0032288	myelin assembly	27	3	0.52	0.01447	0.111111	1	CTX	Acute	DEGs_up
GO:0061061	muscle structure development	689	19	13.19	0.01451	0.0275762	1	CTX	Acute	DEGs_up
GO:0006112	energy reserve metabolic process	94	7	1.8	0.01457	0.0744681	1	CTX	Acute	DEGs_up
GO:0046785	microtubule polymerization	90	5	1.72	0.01473	0.0555556	1	CTX	Acute	DEGs_up
GO:0035860	glial cell-derived neurotrophic factor receptor signaling pathway	10	2	0.19	0.01485	0.2	1	CTX	Acute	DEGs_up
GO:0030210	heparin proteoglycan biosynthetic process	10	2	0.19	0.01485	0.2	1	CTX	Acute	DEGs_up
GO:0015820	L-leucine transport	10	2	0.19	0.01485	0.2	1	CTX	Acute	DEGs_up
GO:0043490	malate-aspartate shuttle	10	2	0.19	0.01485	0.2	1	CTX	Acute	DEGs_up
GO:0048843	negative regulation of axon extension involved in axon guidance	10	2	0.19	0.01485	0.2	1	CTX	Acute	DEGs_up
GO:0032353	negative regulation of hormone biosynthetic process	10	2	0.19	0.01485	0.2	1	CTX	Acute	DEGs_up
GO:0031943	regulation of glucocorticoid metabolic process	10	2	0.19	0.01485	0.2	1	CTX	Acute	DEGs_up
GO:0098908	regulation of neuronal action potential	10	2	0.19	0.01485	0.2	1	CTX	Acute	DEGs_up
GO:0006915	apoptotic process	1860	41	35.6	0.01501	0.022043	1	CTX	Acute	DEGs_up
GO:0060348	bone development	227	8	4.35	0.01701	0.0352423	1	CTX	Acute	DEGs_up
GO:0042755	eating behavior	43	5	0.82	0.01735	0.116279	1	CTX	Acute	DEGs_up
GO:0043001	Golgi to plasma membrane protein transport	39	4	0.75	0.01747	0.102564	1	CTX	Acute	DEGs_up
GO:0097421	liver regeneration	29	3	0.56	0.01758	0.103448	1	CTX	Acute	DEGs_up
GO:0002026	regulation of the force of heart contraction	29	3	0.56	0.01758	0.103448	1	CTX	Acute	DEGs_up
GO:0035902	response to immobilization stress	29	3	0.56	0.01758	0.103448	1	CTX	Acute	DEGs_up
GO:0017157	regulation of exocytosis	206	5	3.94	0.01777	0.0242718	1	CTX	Acute	DEGs_up
GO:0000271	polysaccharide biosynthetic process	61	4	1.17	0.01782	0.0655738	1	CTX	Acute	DEGs_up
GO:0032341	aldosterone metabolic process	11	2	0.21	0.01793	0.181818	1	CTX	Acute	DEGs_up
GO:0038003	G protein-coupled opioid receptor signaling pathway	11	2	0.21	0.01793	0.181818	1	CTX	Acute	DEGs_up
GO:0032836	glomerular basement membrane development	11	2	0.21	0.01793	0.181818	1	CTX	Acute	DEGs_up
GO:1905208	negative regulation of cardiocyte differentiation	11	2	0.21	0.01793	0.181818	1	CTX	Acute	DEGs_up
GO:0034756	regulation of iron ion transport	11	2	0.21	0.01793	0.181818	1	CTX	Acute	DEGs_up
GO:0072593	reactive oxygen species metabolic process	226	8	4.33	0.01838	0.0353982	1	CTX	Acute	DEGs_up
GO:0040007	growth	1009	33	19.31	0.01839	0.0327056	1	CTX	Acute	DEGs_up
GO:0045773	positive regulation of axon extension	53	4	1.01	0.01851	0.0754717	1	CTX	Acute	DEGs_up
GO:0030029	actin filament-based process	781	25	14.95	0.01861	0.0320102	1	CTX	Acute	DEGs_up
GO:0099177	regulation of trans-synaptic signaling	637	22	12.19	0.01863	0.0345369	1	CTX	Acute	DEGs_up
GO:0060113	inner ear receptor cell differentiation	85	3	1.63	0.01912	0.0352941	1	CTX	Acute	DEGs_up
GO:0007187	G protein-coupled receptor signaling pathway, coupled to cyclic nucleotide second messenger	30	3	0.57	0.01926	0.1	1	CTX	Acute	DEGs_up
GO:0055117	regulation of cardiac muscle contraction	69	4	1.32	0.02099	0.057971	1	CTX	Acute	DEGs_up
GO:0003209	cardiac atrium morphogenesis	24	3	0.46	0.02115	0.125	1	CTX	Acute	DEGs_up
GO:0003181	atrioventricular valve morphogenesis	26	3	0.5	0.02116	0.115385	1	CTX	Acute	DEGs_up
GO:0014831	gastro-intestinal system smooth muscle contraction	12	2	0.23	0.02124	0.166667	1	CTX	Acute	DEGs_up
GO:0051122	hepoxilin biosynthetic process	12	2	0.23	0.02124	0.166667	1	CTX	Acute	DEGs_up
GO:0051967	negative regulation of synaptic transmission, glutamatergic	12	2	0.23	0.02124	0.166667	1	CTX	Acute	DEGs_up
GO:0034112	positive regulation of homotypic cell-cell adhesion	12	2	0.23	0.02124	0.166667	1	CTX	Acute	DEGs_up
GO:0034309	primary alcohol biosynthetic process	12	2	0.23	0.02124	0.166667	1	CTX	Acute	DEGs_up
GO:0042487	regulation of odontogenesis of dentin-containing tooth	12	2	0.23	0.02124	0.166667	1	CTX	Acute	DEGs_up
GO:0097501	stress response to metal ion	12	2	0.23	0.02124	0.166667	1	CTX	Acute	DEGs_up
GO:0001975	response to amphetamine	32	3	0.61	0.02289	0.09375	1	CTX	Acute	DEGs_up
GO:0030534	adult behavior	180	11	3.45	0.02383	0.0611111	1	CTX	Acute	DEGs_up
GO:0007585	respiratory gaseous exchange by respiratory system	75	5	1.44	0.02455	0.0666667	1	CTX	Acute	DEGs_up
GO:1903351	cellular response to dopamine	47	3	0.9	0.02474	0.0638298	1	CTX	Acute	DEGs_up
GO:0003215	cardiac right ventricle morphogenesis	13	2	0.25	0.02479	0.153846	1	CTX	Acute	DEGs_up
GO:0009214	cyclic nucleotide catabolic process	13	2	0.25	0.02479	0.153846	1	CTX	Acute	DEGs_up
GO:0034498	early endosome to Golgi transport	13	2	0.25	0.02479	0.153846	1	CTX	Acute	DEGs_up
GO:0006704	glucocorticoid biosynthetic process	13	2	0.25	0.02479	0.153846	1	CTX	Acute	DEGs_up
GO:0051964	negative regulation of synapse assembly	13	2	0.25	0.02479	0.153846	1	CTX	Acute	DEGs_up
GO:0035810	positive regulation of urine volume	13	2	0.25	0.02479	0.153846	1	CTX	Acute	DEGs_up
GO:0014052	regulation of gamma-aminobutyric acid secretion	13	2	0.25	0.02479	0.153846	1	CTX	Acute	DEGs_up
GO:0045346	regulation of MHC class II biosynthetic process	13	2	0.25	0.02479	0.153846	1	CTX	Acute	DEGs_up
GO:0035556	intracellular signal transduction	2767	78	52.97	0.02517	0.0281894	1	CTX	Acute	DEGs_up
GO:0010508	positive regulation of autophagy	155	6	2.97	0.02629	0.0387097	1	CTX	Acute	DEGs_up
GO:0050771	negative regulation of axonogenesis	58	6	1.11	0.02808	0.103448	1	CTX	Acute	DEGs_up
GO:0006688	glycosphingolipid biosynthetic process	30	3	0.57	0.02846	0.1	1	CTX	Acute	DEGs_up
GO:0015813	L-glutamate transmembrane transport	31	3	0.59	0.02846	0.0967742	1	CTX	Acute	DEGs_up
GO:0048102	autophagic cell death	14	2	0.27	0.02856	0.142857	1	CTX	Acute	DEGs_up
GO:0007216	G protein-coupled glutamate receptor signaling pathway	14	2	0.27	0.02856	0.142857	1	CTX	Acute	DEGs_up
GO:0003188	heart valve formation	14	2	0.27	0.02856	0.142857	1	CTX	Acute	DEGs_up
GO:1902931	negative regulation of alcohol biosynthetic process	14	2	0.27	0.02856	0.142857	1	CTX	Acute	DEGs_up
GO:0048070	regulation of developmental pigmentation	14	2	0.27	0.02856	0.142857	1	CTX	Acute	DEGs_up
GO:1903998	regulation of eating behavior	14	2	0.27	0.02856	0.142857	1	CTX	Acute	DEGs_up
GO:0007612	learning	196	14	3.75	0.0288	0.0714286	1	CTX	Acute	DEGs_up
GO:0019226	transmission of nerve impulse	97	6	1.86	0.03074	0.0618557	1	CTX	Acute	DEGs_up
GO:0048286	lung alveolus development	62	4	1.19	0.03089	0.0645161	1	CTX	Acute	DEGs_up
GO:0051899	membrane depolarization	96	5	1.84	0.03096	0.0520833	1	CTX	Acute	DEGs_up
GO:0071398	cellular response to fatty acid	36	3	0.69	0.03116	0.0833333	1	CTX	Acute	DEGs_up
GO:0005977	glycogen metabolic process	84	5	1.61	0.03225	0.0595238	1	CTX	Acute	DEGs_up
GO:0060977	coronary vasculature morphogenesis	29	3	0.56	0.03242	0.103448	1	CTX	Acute	DEGs_up
GO:0051764	actin crosslink formation	15	2	0.29	0.03255	0.133333	1	CTX	Acute	DEGs_up
GO:0032488	Cdc42 protein signal transduction	15	2	0.29	0.03255	0.133333	1	CTX	Acute	DEGs_up
GO:0061687	detoxification of inorganic compound	15	2	0.29	0.03255	0.133333	1	CTX	Acute	DEGs_up
GO:0032780	negative regulation of ATP-dependent activity	15	2	0.29	0.03255	0.133333	1	CTX	Acute	DEGs_up
GO:0046322	negative regulation of fatty acid oxidation	15	2	0.29	0.03255	0.133333	1	CTX	Acute	DEGs_up
GO:0048711	positive regulation of astrocyte differentiation	15	2	0.29	0.03255	0.133333	1	CTX	Acute	DEGs_up
GO:0010950	positive regulation of endopeptidase activity	15	2	0.29	0.03255	0.133333	1	CTX	Acute	DEGs_up
GO:1904044	response to aldosterone	15	2	0.29	0.03255	0.133333	1	CTX	Acute	DEGs_up
GO:0051923	sulfation	15	2	0.29	0.03255	0.133333	1	CTX	Acute	DEGs_up
GO:1902644	tertiary alcohol metabolic process	15	2	0.29	0.03255	0.133333	1	CTX	Acute	DEGs_up
GO:0006874	intracellular calcium ion homeostasis	302	11	5.78	0.03506	0.0364238	1	CTX	Acute	DEGs_up
GO:0045786	negative regulation of cell cycle	376	12	7.2	0.03513	0.0319149	1	CTX	Acute	DEGs_up
GO:0042593	glucose homeostasis	275	9	5.26	0.03557	0.0327273	1	CTX	Acute	DEGs_up
GO:0019369	arachidonate metabolic process	38	3	0.73	0.03581	0.0789474	1	CTX	Acute	DEGs_up
GO:0034109	homotypic cell-cell adhesion	77	4	1.47	0.03657	0.0519481	1	CTX	Acute	DEGs_up
GO:0098664	G protein-coupled serotonin receptor signaling pathway	16	2	0.31	0.03673	0.125	1	CTX	Acute	DEGs_up
GO:0098528	skeletal muscle fiber differentiation	16	2	0.31	0.03673	0.125	1	CTX	Acute	DEGs_up
GO:0015803	branched-chain amino acid transport	12	3	0.23	0.03772	0.25	1	CTX	Acute	DEGs_up
GO:0010657	muscle cell apoptotic process	117	4	2.24	0.03783	0.034188	1	CTX	Acute	DEGs_up
GO:0009746	response to hexose	220	5	4.21	0.03794	0.0227273	1	CTX	Acute	DEGs_up
GO:0150115	cell-substrate junction organization	104	2	1.99	0.03802	0.0192308	1	CTX	Acute	DEGs_up
GO:0034220	monoatomic ion transmembrane transport	892	23	17.07	0.03965	0.0257848	1	CTX	Acute	DEGs_up
GO:0015804	neutral amino acid transport	49	5	0.94	0.0406	0.102041	1	CTX	Acute	DEGs_up
GO:0030225	macrophage differentiation	59	4	1.13	0.04061	0.0677966	1	CTX	Acute	DEGs_up
GO:0014898	cardiac muscle hypertrophy in response to stress	27	3	0.52	0.04094	0.111111	1	CTX	Acute	DEGs_up
GO:0007271	synaptic transmission, cholinergic	32	3	0.61	0.04096	0.09375	1	CTX	Acute	DEGs_up
GO:0016338	calcium-independent cell-cell adhesion via plasma membrane cell-adhesion molecules	17	2	0.33	0.04111	0.117647	1	CTX	Acute	DEGs_up
GO:0071280	cellular response to copper ion	17	2	0.33	0.04111	0.117647	1	CTX	Acute	DEGs_up
GO:0035672	oligopeptide transmembrane transport	17	2	0.33	0.04111	0.117647	1	CTX	Acute	DEGs_up
GO:0045600	positive regulation of fat cell differentiation	68	4	1.3	0.0413	0.0588235	1	CTX	Acute	DEGs_up
GO:0034764	positive regulation of transmembrane transport	217	10	4.15	0.04467	0.0460829	1	CTX	Acute	DEGs_up
GO:1902475	L-alpha-amino acid transmembrane transport	63	6	1.21	0.04493	0.0952381	1	CTX	Acute	DEGs_up
GO:0051957	positive regulation of amino acid transport	33	3	0.63	0.04551	0.0909091	1	CTX	Acute	DEGs_up
GO:0051017	actin filament bundle assembly	173	7	3.31	0.04561	0.0404624	1	CTX	Acute	DEGs_up
GO:0090030	regulation of steroid hormone biosynthetic process	18	2	0.34	0.04568	0.111111	1	CTX	Acute	DEGs_up
GO:0050919	negative chemotaxis	42	3	0.8	0.04611	0.0714286	1	CTX	Acute	DEGs_up
GO:0042113	B cell activation	260	4	4.98	0.04632	0.0153846	1	CTX	Acute	DEGs_up
GO:0034198	cellular response to amino acid starvation	55	4	1.05	0.04862	0.0727273	1	CTX	Acute	DEGs_up
GO:1901264	carbohydrate derivative transport	72	4	1.38	0.04873	0.0555556	1	CTX	Acute	DEGs_up
GO:0046627	negative regulation of insulin receptor signaling pathway	43	3	0.82	0.04889	0.0697674	1	CTX	Acute	DEGs_up
GO:0014075	response to amine	51	5	0.98	0.0498	0.0980392	1	CTX	Acute	DEGs_up
GO:0050795	regulation of behavior	94	5	1.8	0.05001	0.0531915	1	CTX	Acute	DEGs_up
GO:0006084	acetyl-CoA metabolic process	40	3	0.77	0.05027	0.075	1	CTX	Acute	DEGs_up
GO:0032892	positive regulation of organic acid transport	54	3	1.03	0.05034	0.0555556	1	CTX	Acute	DEGs_up
GO:0006700	C21-steroid hormone biosynthetic process	19	2	0.36	0.05042	0.105263	1	CTX	Acute	DEGs_up
GO:0050908	detection of light stimulus involved in visual perception	19	2	0.36	0.05042	0.105263	1	CTX	Acute	DEGs_up
GO:0034377	plasma lipoprotein particle assembly	19	2	0.36	0.05042	0.105263	1	CTX	Acute	DEGs_up
GO:0098693	regulation of synaptic vesicle cycle	19	2	0.36	0.05042	0.105263	1	CTX	Acute	DEGs_up
GO:0055093	response to hyperoxia	19	2	0.36	0.05042	0.105263	1	CTX	Acute	DEGs_up
GO:0001934	positive regulation of protein phosphorylation	554	15	10.6	0.05344	0.0270758	1	CTX	Acute	DEGs_up
GO:0008542	visual learning	74	4	1.42	0.05347	0.0540541	1	CTX	Acute	DEGs_up
GO:0098742	cell-cell adhesion via plasma-membrane adhesion molecules	197	10	3.77	0.05401	0.0507614	1	CTX	Acute	DEGs_up
GO:0050805	negative regulation of synaptic transmission	71	6	1.36	0.05447	0.084507	1	CTX	Acute	DEGs_up
GO:0003012	muscle system process	411	20	7.87	0.05449	0.0486618	1	CTX	Acute	DEGs_up
GO:1904262	negative regulation of TORC1 signaling	45	3	0.86	0.05469	0.0666667	1	CTX	Acute	DEGs_up
GO:0008366	axon ensheathment	189	13	3.62	0.05496	0.0687831	1	CTX	Acute	DEGs_up
GO:0014059	regulation of dopamine secretion	30	3	0.57	0.0551	0.1	1	CTX	Acute	DEGs_up
GO:0048871	multicellular organismal-level homeostasis	840	24	16.08	0.05516	0.0285714	1	CTX	Acute	DEGs_up
GO:0007625	grooming behavior	20	2	0.38	0.05534	0.1	1	CTX	Acute	DEGs_up
GO:1901679	nucleotide transmembrane transport	20	2	0.38	0.05534	0.1	1	CTX	Acute	DEGs_up
GO:0030194	positive regulation of blood coagulation	20	2	0.38	0.05534	0.1	1	CTX	Acute	DEGs_up
GO:0032753	positive regulation of interleukin-4 production	20	2	0.38	0.05534	0.1	1	CTX	Acute	DEGs_up
GO:0031998	regulation of fatty acid beta-oxidation	20	2	0.38	0.05534	0.1	1	CTX	Acute	DEGs_up
GO:0045652	regulation of megakaryocyte differentiation	20	2	0.38	0.05534	0.1	1	CTX	Acute	DEGs_up
GO:0051412	response to corticosterone	20	2	0.38	0.05534	0.1	1	CTX	Acute	DEGs_up
GO:0031290	retinal ganglion cell axon guidance	20	2	0.38	0.05534	0.1	1	CTX	Acute	DEGs_up
GO:0007507	heart development	640	18	12.25	0.05555	0.028125	1	CTX	Acute	DEGs_up
GO:0061572	actin filament bundle organization	176	8	3.37	0.05574	0.0454545	1	CTX	Acute	DEGs_up
GO:0060421	positive regulation of heart growth	43	3	0.82	0.05614	0.0697674	1	CTX	Acute	DEGs_up
GO:0001754	eye photoreceptor cell differentiation	58	3	1.11	0.05618	0.0517241	1	CTX	Acute	DEGs_up
GO:0006584	catecholamine metabolic process	60	3	1.15	0.05619	0.05	1	CTX	Acute	DEGs_up
GO:0070255	regulation of mucus secretion	14	2	0.27	0.05621	0.142857	1	CTX	Acute	DEGs_up
GO:0015802	basic amino acid transport	18	2	0.34	0.05622	0.111111	1	CTX	Acute	DEGs_up
GO:0045907	positive regulation of vasoconstriction	46	3	0.88	0.05771	0.0652174	1	CTX	Acute	DEGs_up
GO:0048545	response to steroid hormone	310	15	5.93	0.05806	0.0483871	1	CTX	Acute	DEGs_up
GO:0007631	feeding behavior	109	8	2.09	0.05918	0.0733945	1	CTX	Acute	DEGs_up
GO:0043410	positive regulation of MAPK cascade	482	13	9.23	0.06	0.026971	1	CTX	Acute	DEGs_up
GO:0010894	negative regulation of steroid biosynthetic process	21	2	0.4	0.06041	0.0952381	1	CTX	Acute	DEGs_up
GO:0010566	regulation of ketone biosynthetic process	21	2	0.4	0.06041	0.0952381	1	CTX	Acute	DEGs_up
GO:0021756	striatum development	21	2	0.4	0.06041	0.0952381	1	CTX	Acute	DEGs_up
GO:0030030	cell projection organization	1722	48	32.96	0.0607	0.0278746	1	CTX	Acute	DEGs_up
GO:0008306	associative learning	122	7	2.34	0.06282	0.057377	1	CTX	Acute	DEGs_up
GO:0031669	cellular response to nutrient levels	258	12	4.94	0.06377	0.0465116	1	CTX	Acute	DEGs_up
GO:0009636	response to toxic substance	210	10	4.02	0.06537	0.047619	1	CTX	Acute	DEGs_up
GO:0150104	transport across blood-brain barrier	22	2	0.42	0.06563	0.0909091	1	CTX	Acute	DEGs_up
GO:0010906	regulation of glucose metabolic process	105	5	2.01	0.07048	0.047619	1	CTX	Acute	DEGs_up
GO:0071526	semaphorin-plexin signaling pathway	50	3	0.96	0.07054	0.06	1	CTX	Acute	DEGs_up
GO:0015721	bile acid and bile salt transport	23	2	0.44	0.071	0.0869565	1	CTX	Acute	DEGs_up
GO:0071361	cellular response to ethanol	23	2	0.44	0.071	0.0869565	1	CTX	Acute	DEGs_up
GO:0050965	detection of temperature stimulus involved in sensory perception of pain	23	2	0.44	0.071	0.0869565	1	CTX	Acute	DEGs_up
GO:0071800	podosome assembly	23	2	0.44	0.071	0.0869565	1	CTX	Acute	DEGs_up
GO:1901385	regulation of voltage-gated calcium channel activity	23	2	0.44	0.071	0.0869565	1	CTX	Acute	DEGs_up
GO:0008643	carbohydrate transport	123	7	2.35	0.07361	0.0569106	1	CTX	Acute	DEGs_up
GO:0006721	terpenoid metabolic process	59	4	1.13	0.07399	0.0677966	1	CTX	Acute	DEGs_up
GO:0090276	regulation of peptide hormone secretion	229	7	4.38	0.07404	0.0305677	1	CTX	Acute	DEGs_up
GO:0065005	protein-lipid complex assembly	23	3	0.44	0.07406	0.130435	1	CTX	Acute	DEGs_up
GO:0050879	multicellular organismal movement	58	3	1.11	0.0742	0.0517241	1	CTX	Acute	DEGs_up
GO:0070341	fat cell proliferation	17	2	0.33	0.07424	0.117647	1	CTX	Acute	DEGs_up
GO:0090208	positive regulation of triglyceride metabolic process	23	2	0.44	0.07427	0.0869565	1	CTX	Acute	DEGs_up
GO:0071985	multivesicular body sorting pathway	36	2	0.69	0.07432	0.0555556	1	CTX	Acute	DEGs_up
GO:2001236	regulation of extrinsic apoptotic signaling pathway	153	4	2.93	0.07437	0.0261438	1	CTX	Acute	DEGs_up
GO:0031577	spindle checkpoint signaling	53	2	1.01	0.07439	0.0377358	1	CTX	Acute	DEGs_up
GO:0010833	telomere maintenance via telomere lengthening	76	2	1.45	0.07448	0.0263158	1	CTX	Acute	DEGs_up
GO:0048675	axon extension	128	8	2.45	0.07495	0.0625	1	CTX	Acute	DEGs_up
GO:0051965	positive regulation of synapse assembly	83	4	1.59	0.07495	0.0481928	1	CTX	Acute	DEGs_up
GO:0046184	aldehyde biosynthetic process	24	2	0.46	0.0765	0.0833333	1	CTX	Acute	DEGs_up
GO:0060716	labyrinthine layer blood vessel development	24	2	0.46	0.0765	0.0833333	1	CTX	Acute	DEGs_up
GO:0060039	pericardium development	24	2	0.46	0.0765	0.0833333	1	CTX	Acute	DEGs_up
GO:0045780	positive regulation of bone resorption	24	2	0.46	0.0765	0.0833333	1	CTX	Acute	DEGs_up
GO:2001224	positive regulation of neuron migration	24	2	0.46	0.0765	0.0833333	1	CTX	Acute	DEGs_up
GO:0001558	regulation of cell growth	416	17	7.96	0.07702	0.0408654	1	CTX	Acute	DEGs_up
GO:0035108	limb morphogenesis	155	3	2.97	0.07709	0.0193548	1	CTX	Acute	DEGs_up
GO:0019216	regulation of lipid metabolic process	318	15	6.09	0.07907	0.0471698	1	CTX	Acute	DEGs_up
GO:0007610	behavior	768	32	14.7	0.08079	0.0416667	1	CTX	Acute	DEGs_up
GO:0034308	primary alcohol metabolic process	69	5	1.32	0.08125	0.0724638	1	CTX	Acute	DEGs_up
GO:0120255	olefinic compound biosynthetic process	25	2	0.48	0.08214	0.08	1	CTX	Acute	DEGs_up
GO:0060045	positive regulation of cardiac muscle cell proliferation	25	2	0.48	0.08214	0.08	1	CTX	Acute	DEGs_up
GO:0090330	regulation of platelet aggregation	25	2	0.48	0.08214	0.08	1	CTX	Acute	DEGs_up
GO:0009791	post-embryonic development	121	5	2.32	0.08304	0.0413223	1	CTX	Acute	DEGs_up
GO:0050767	regulation of neurogenesis	448	19	8.58	0.08393	0.0424107	1	CTX	Acute	DEGs_up
GO:0042149	cellular response to glucose starvation	54	3	1.03	0.08452	0.0555556	1	CTX	Acute	DEGs_up
GO:2000134	negative regulation of G1/S transition of mitotic cell cycle	54	3	1.03	0.08452	0.0555556	1	CTX	Acute	DEGs_up
GO:0006325	chromatin organization	1273	21	24.37	0.08586	0.0164965	1	CTX	Acute	DEGs_up
GO:0007422	peripheral nervous system development	81	4	1.55	0.08748	0.0493827	1	CTX	Acute	DEGs_up
GO:0044331	cell-cell adhesion mediated by cadherin	44	3	0.84	0.08761	0.0681818	1	CTX	Acute	DEGs_up
GO:0095500	acetylcholine receptor signaling pathway	45	3	0.86	0.08762	0.0666667	1	CTX	Acute	DEGs_up
GO:0007413	axonal fasciculation	26	2	0.5	0.08789	0.0769231	1	CTX	Acute	DEGs_up
GO:0050995	negative regulation of lipid catabolic process	26	2	0.5	0.08789	0.0769231	1	CTX	Acute	DEGs_up
GO:0007263	nitric oxide mediated signal transduction	26	2	0.5	0.08789	0.0769231	1	CTX	Acute	DEGs_up
GO:0045722	positive regulation of gluconeogenesis	26	2	0.5	0.08789	0.0769231	1	CTX	Acute	DEGs_up
GO:0010575	positive regulation of vascular endothelial growth factor production	26	2	0.5	0.08789	0.0769231	1	CTX	Acute	DEGs_up
GO:0001755	neural crest cell migration	55	3	1.05	0.08819	0.0545455	1	CTX	Acute	DEGs_up
GO:0006836	neurotransmitter transport	227	5	4.35	0.08827	0.0220264	1	CTX	Acute	DEGs_up
GO:0030041	actin filament polymerization	158	3	3.02	0.08857	0.0189873	1	CTX	Acute	DEGs_up
GO:0120162	positive regulation of cold-induced thermogenesis	89	4	1.7	0.09135	0.0449438	1	CTX	Acute	DEGs_up
GO:0050954	sensory perception of mechanical stimulus	213	7	4.08	0.0916	0.0328638	1	CTX	Acute	DEGs_up
GO:1904889	regulation of excitatory synapse assembly	27	2	0.52	0.09197	0.0740741	1	CTX	Acute	DEGs_up
GO:0016101	diterpenoid metabolic process	50	2	0.96	0.09209	0.04	1	CTX	Acute	DEGs_up
GO:0045776	negative regulation of blood pressure	56	3	1.07	0.09356	0.0535714	1	CTX	Acute	DEGs_up
GO:0071276	cellular response to cadmium ion	27	2	0.52	0.09377	0.0740741	1	CTX	Acute	DEGs_up
GO:0046339	diacylglycerol metabolic process	27	2	0.52	0.09377	0.0740741	1	CTX	Acute	DEGs_up
GO:1904862	inhibitory synapse assembly	27	2	0.52	0.09377	0.0740741	1	CTX	Acute	DEGs_up
GO:0034315	regulation of Arp2/3 complex-mediated actin nucleation	27	2	0.52	0.09377	0.0740741	1	CTX	Acute	DEGs_up
GO:0032870	cellular response to hormone stimulus	625	22	11.96	0.09414	0.0352	1	CTX	Acute	DEGs_up
GO:0034332	adherens junction organization	57	3	1.09	0.09573	0.0526316	1	CTX	Acute	DEGs_up
GO:0009410	response to xenobiotic stimulus	388	13	7.43	0.09842	0.0335052	1	CTX	Acute	DEGs_up
GO:0008344	adult locomotory behavior	106	4	2.03	0.09954	0.0377358	1	CTX	Acute	DEGs_up
GO:0006882	intracellular zinc ion homeostasis	28	2	0.54	0.09975	0.0714286	1	CTX	Acute	DEGs_up
GO:0060586	multicellular organismal-level iron ion homeostasis	28	2	0.54	0.09975	0.0714286	1	CTX	Acute	DEGs_up
GO:0032689	negative regulation of type II interferon production	28	2	0.54	0.09975	0.0714286	1	CTX	Acute	DEGs_up
GO:0045648	positive regulation of erythrocyte differentiation	28	2	0.54	0.09975	0.0714286	1	CTX	Acute	DEGs_up
GO:0045821	positive regulation of glycolytic process	28	2	0.54	0.09975	0.0714286	1	CTX	Acute	DEGs_up
GO:1900745	positive regulation of p38MAPK cascade	28	2	0.54	0.09975	0.0714286	1	CTX	Acute	DEGs_up
GO:0040011	locomotion	1173	30	22.45	0.10249	0.0255754	1	CTX	Acute	DEGs_up
GO:0007417	central nervous system development	986	32	18.87	0.10308	0.0324544	1	CTX	Acute	DEGs_up
GO:0043408	regulation of MAPK cascade	672	18	12.86	0.10387	0.0267857	1	CTX	Acute	DEGs_up
GO:0060048	cardiac muscle contraction	127	6	2.43	0.10474	0.0472441	1	CTX	Acute	DEGs_up
GO:1990542	mitochondrial transmembrane transport	90	4	1.72	0.10541	0.0444444	1	CTX	Acute	DEGs_up
GO:0019731	antibacterial humoral response	29	2	0.56	0.10584	0.0689655	1	CTX	Acute	DEGs_up
GO:0010460	positive regulation of heart rate	29	2	0.56	0.10584	0.0689655	1	CTX	Acute	DEGs_up
GO:0090090	negative regulation of canonical Wnt signaling pathway	131	5	2.51	0.10715	0.0381679	1	CTX	Acute	DEGs_up
GO:0051881	regulation of mitochondrial membrane potential	89	4	1.7	0.10719	0.0449438	1	CTX	Acute	DEGs_up
GO:0003300	cardiac muscle hypertrophy	108	6	2.07	0.10857	0.0555556	1	CTX	Acute	DEGs_up
GO:0003156	regulation of animal organ formation	24	2	0.46	0.10931	0.0833333	1	CTX	Acute	DEGs_up
GO:0003176	aortic valve development	32	2	0.61	0.10935	0.0625	1	CTX	Acute	DEGs_up
GO:0006972	hyperosmotic response	32	2	0.61	0.10935	0.0625	1	CTX	Acute	DEGs_up
GO:0034391	regulation of smooth muscle cell apoptotic process	36	2	0.69	0.10938	0.0555556	1	CTX	Acute	DEGs_up
GO:0070664	negative regulation of leukocyte proliferation	90	2	1.72	0.10969	0.0222222	1	CTX	Acute	DEGs_up
GO:0071230	cellular response to amino acid stimulus	109	5	2.09	0.11178	0.0458716	1	CTX	Acute	DEGs_up
GO:0071480	cellular response to gamma radiation	30	2	0.57	0.11202	0.0666667	1	CTX	Acute	DEGs_up
GO:0003094	glomerular filtration	30	2	0.57	0.11202	0.0666667	1	CTX	Acute	DEGs_up
GO:0035235	ionotropic glutamate receptor signaling pathway	30	2	0.57	0.11202	0.0666667	1	CTX	Acute	DEGs_up
GO:1901021	positive regulation of calcium ion transmembrane transporter activity	30	2	0.57	0.11202	0.0666667	1	CTX	Acute	DEGs_up
GO:1903055	positive regulation of extracellular matrix organization	30	2	0.57	0.11202	0.0666667	1	CTX	Acute	DEGs_up
GO:0000165	MAPK cascade	763	23	14.61	0.11418	0.0301442	1	CTX	Acute	DEGs_up
GO:0048709	oligodendrocyte differentiation	133	9	2.55	0.11543	0.0676692	1	CTX	Acute	DEGs_up
GO:0030182	neuron differentiation	1550	48	29.67	0.11784	0.0309677	1	CTX	Acute	DEGs_up
GO:0016339	calcium-dependent cell-cell adhesion via plasma membrane cell adhesion molecules	31	2	0.59	0.1183	0.0645161	1	CTX	Acute	DEGs_up
GO:0007274	neuromuscular synaptic transmission	31	2	0.59	0.1183	0.0645161	1	CTX	Acute	DEGs_up
GO:0099505	regulation of presynaptic membrane potential	31	2	0.59	0.1183	0.0645161	1	CTX	Acute	DEGs_up
GO:0007566	embryo implantation	63	3	1.21	0.1198	0.047619	1	CTX	Acute	DEGs_up
GO:0007156	homophilic cell adhesion via plasma membrane adhesion molecules	99	4	1.9	0.12208	0.040404	1	CTX	Acute	DEGs_up
GO:0051898	negative regulation of phosphatidylinositol 3-kinase/protein kinase B signal transduction	64	3	1.23	0.12401	0.046875	1	CTX	Acute	DEGs_up
GO:0034113	heterotypic cell-cell adhesion	48	3	0.92	0.12425	0.0625	1	CTX	Acute	DEGs_up
GO:0060317	cardiac epithelial to mesenchymal transition	32	2	0.61	0.12466	0.0625	1	CTX	Acute	DEGs_up
GO:0006720	isoprenoid metabolic process	80	7	1.53	0.12495	0.0875	1	CTX	Acute	DEGs_up
GO:0014015	positive regulation of gliogenesis	90	6	1.72	0.12537	0.0666667	1	CTX	Acute	DEGs_up
GO:0042310	vasoconstriction	102	6	1.95	0.12544	0.0588235	1	CTX	Acute	DEGs_up
GO:0014046	dopamine secretion	37	4	0.71	0.12571	0.108108	1	CTX	Acute	DEGs_up
GO:0009914	hormone transport	355	10	6.8	0.12573	0.028169	1	CTX	Acute	DEGs_up
GO:0015812	gamma-aminobutyric acid transport	27	3	0.52	0.12599	0.111111	1	CTX	Acute	DEGs_up
GO:0014904	myotube cell development	46	3	0.88	0.12612	0.0652174	1	CTX	Acute	DEGs_up
GO:0061337	cardiac conduction	64	3	1.23	0.12624	0.046875	1	CTX	Acute	DEGs_up
GO:0071384	cellular response to corticosteroid stimulus	72	3	1.38	0.12629	0.0416667	1	CTX	Acute	DEGs_up
GO:1901987	regulation of cell cycle phase transition	440	10	8.42	0.1263	0.0227273	1	CTX	Acute	DEGs_up
GO:0010866	regulation of triglyceride biosynthetic process	26	2	0.5	0.12634	0.0769231	1	CTX	Acute	DEGs_up
GO:0042745	circadian sleep/wake cycle	33	2	0.63	0.12638	0.0606061	1	CTX	Acute	DEGs_up
GO:0006508	proteolysis	1325	24	25.36	0.12638	0.0181132	1	CTX	Acute	DEGs_up
GO:0014037	Schwann cell differentiation	55	2	1.05	0.12653	0.0363636	1	CTX	Acute	DEGs_up
GO:0003143	embryonic heart tube morphogenesis	59	2	1.13	0.12656	0.0338983	1	CTX	Acute	DEGs_up
GO:0010605	negative regulation of macromolecule metabolic process	2426	41	46.44	0.12909	0.0169002	1	CTX	Acute	DEGs_up
GO:0002063	chondrocyte development	33	2	0.63	0.1311	0.0606061	1	CTX	Acute	DEGs_up
GO:0046697	decidualization	33	2	0.63	0.1311	0.0606061	1	CTX	Acute	DEGs_up
GO:0015012	heparan sulfate proteoglycan biosynthetic process	33	2	0.63	0.1311	0.0606061	1	CTX	Acute	DEGs_up
GO:0048714	positive regulation of oligodendrocyte differentiation	33	2	0.63	0.1311	0.0606061	1	CTX	Acute	DEGs_up
GO:0014850	response to muscle activity	33	2	0.63	0.1311	0.0606061	1	CTX	Acute	DEGs_up
GO:0098869	cellular oxidant detoxification	66	3	1.26	0.13259	0.0454545	1	CTX	Acute	DEGs_up
GO:0030177	positive regulation of Wnt signaling pathway	143	6	2.74	0.13637	0.041958	1	CTX	Acute	DEGs_up
GO:0006094	gluconeogenesis	86	4	1.65	0.13696	0.0465116	1	CTX	Acute	DEGs_up
GO:0051642	centrosome localization	34	2	0.65	0.13762	0.0588235	1	CTX	Acute	DEGs_up
GO:0006029	proteoglycan metabolic process	99	7	1.9	0.14161	0.0707071	1	CTX	Acute	DEGs_up
GO:0040012	regulation of locomotion	1032	23	19.75	0.14229	0.0222868	1	CTX	Acute	DEGs_up
GO:0006937	regulation of muscle contraction	154	6	2.95	0.14242	0.038961	1	CTX	Acute	DEGs_up
GO:1902903	regulation of supramolecular fiber organization	384	10	7.35	0.14257	0.0260417	1	CTX	Acute	DEGs_up
GO:0050951	sensory perception of temperature stimulus	35	3	0.67	0.1427	0.0857143	1	CTX	Acute	DEGs_up
GO:0043405	regulation of MAP kinase activity	151	5	2.89	0.14279	0.0331126	1	CTX	Acute	DEGs_up
GO:1903035	negative regulation of response to wounding	74	3	1.42	0.143	0.0405405	1	CTX	Acute	DEGs_up
GO:1905476	negative regulation of protein localization to membrane	37	2	0.71	0.14311	0.0540541	1	CTX	Acute	DEGs_up
GO:1903115	regulation of actin filament-based movement	46	2	0.88	0.14318	0.0434783	1	CTX	Acute	DEGs_up
GO:0044380	protein localization to cytoskeleton	66	2	1.26	0.14333	0.030303	1	CTX	Acute	DEGs_up
GO:0060173	limb development	190	5	3.64	0.14418	0.0263158	1	CTX	Acute	DEGs_up
GO:0032781	positive regulation of ATP-dependent activity	35	2	0.67	0.1442	0.0571429	1	CTX	Acute	DEGs_up
GO:0048706	embryonic skeletal system development	111	3	2.12	0.14451	0.027027	1	CTX	Acute	DEGs_up
GO:0099175	regulation of postsynapse organization	188	6	3.6	0.14541	0.0319149	1	CTX	Acute	DEGs_up
GO:0045860	positive regulation of protein kinase activity	261	7	5	0.14554	0.0268199	1	CTX	Acute	DEGs_up
GO:0009966	regulation of signal transduction	2879	65	55.11	0.1457	0.0225773	1	CTX	Acute	DEGs_up
GO:0071333	cellular response to glucose stimulus	163	4	3.12	0.14656	0.0245399	1	CTX	Acute	DEGs_up
GO:0071248	cellular response to metal ion	186	8	3.56	0.14865	0.0430108	1	CTX	Acute	DEGs_up
GO:0031100	animal organ regeneration	65	5	1.24	0.14914	0.0769231	1	CTX	Acute	DEGs_up
GO:2000242	negative regulation of reproductive process	70	3	1.34	0.15035	0.0428571	1	CTX	Acute	DEGs_up
GO:0014002	astrocyte development	36	2	0.69	0.15085	0.0555556	1	CTX	Acute	DEGs_up
GO:0035987	endodermal cell differentiation	36	2	0.69	0.15085	0.0555556	1	CTX	Acute	DEGs_up
GO:0002067	glandular epithelial cell differentiation	36	2	0.69	0.15085	0.0555556	1	CTX	Acute	DEGs_up
GO:0036297	interstrand cross-link repair	36	2	0.69	0.15085	0.0555556	1	CTX	Acute	DEGs_up
GO:0000002	mitochondrial genome maintenance	36	2	0.69	0.15085	0.0555556	1	CTX	Acute	DEGs_up
GO:0070266	necroptotic process	36	2	0.69	0.15085	0.0555556	1	CTX	Acute	DEGs_up
GO:0007338	single fertilization	133	5	2.55	0.15413	0.037594	1	CTX	Acute	DEGs_up
GO:0050830	defense response to Gram-positive bacterium	71	3	1.36	0.1549	0.0422535	1	CTX	Acute	DEGs_up
GO:0090263	positive regulation of canonical Wnt signaling pathway	109	4	2.09	0.15659	0.0366972	1	CTX	Acute	DEGs_up
GO:0055013	cardiac muscle cell development	98	4	1.88	0.15695	0.0408163	1	CTX	Acute	DEGs_up
GO:0003015	heart process	228	11	4.36	0.15716	0.0482456	1	CTX	Acute	DEGs_up
GO:0009755	hormone-mediated signaling pathway	186	5	3.56	0.15745	0.0268817	1	CTX	Acute	DEGs_up
GO:0007020	microtubule nucleation	37	2	0.71	0.15756	0.0540541	1	CTX	Acute	DEGs_up
GO:0046326	positive regulation of D-glucose import	37	2	0.71	0.15756	0.0540541	1	CTX	Acute	DEGs_up
GO:0051047	positive regulation of secretion	360	11	6.89	0.15825	0.0305556	1	CTX	Acute	DEGs_up
GO:1902807	negative regulation of cell cycle G1/S phase transition	63	4	1.21	0.15884	0.0634921	1	CTX	Acute	DEGs_up
GO:0015800	acidic amino acid transport	80	4	1.53	0.15898	0.05	1	CTX	Acute	DEGs_up
GO:0043501	skeletal muscle adaptation	23	2	0.44	0.15937	0.0869565	1	CTX	Acute	DEGs_up
GO:0050708	regulation of protein secretion	285	7	5.46	0.15938	0.0245614	1	CTX	Acute	DEGs_up
GO:0035303	regulation of dephosphorylation	30	2	0.57	0.15943	0.0666667	1	CTX	Acute	DEGs_up
GO:0010464	regulation of mesenchymal cell proliferation	43	2	0.82	0.15954	0.0465116	1	CTX	Acute	DEGs_up
GO:0007017	microtubule-based process	949	15	18.17	0.1615	0.0158061	1	CTX	Acute	DEGs_up
GO:0007613	memory	171	7	3.27	0.16169	0.0409357	1	CTX	Acute	DEGs_up
GO:0008152	metabolic process	9635	183	184.43	0.16183	0.0189933	1	CTX	Acute	DEGs_up
GO:0071466	cellular response to xenobiotic stimulus	142	5	2.72	0.16346	0.0352113	1	CTX	Acute	DEGs_up
GO:0085029	extracellular matrix assembly	51	3	0.98	0.16376	0.0588235	1	CTX	Acute	DEGs_up
GO:0045109	intermediate filament organization	38	2	0.73	0.16432	0.0526316	1	CTX	Acute	DEGs_up
GO:0003009	skeletal muscle contraction	38	2	0.73	0.16432	0.0526316	1	CTX	Acute	DEGs_up
GO:0033627	cell adhesion mediated by integrin	86	3	1.65	0.17106	0.0348837	1	CTX	Acute	DEGs_up
GO:0048741	skeletal muscle fiber development	39	2	0.75	0.17114	0.0512821	1	CTX	Acute	DEGs_up
GO:0007265	Ras protein signal transduction	113	4	2.16	0.17131	0.0353982	1	CTX	Acute	DEGs_up
GO:0051130	positive regulation of cellular component organization	1210	24	23.16	0.17147	0.0198347	1	CTX	Acute	DEGs_up
GO:0031644	regulation of nervous system process	155	10	2.97	0.17284	0.0645161	1	CTX	Acute	DEGs_up
GO:0007416	synapse assembly	295	13	5.65	0.17304	0.0440678	1	CTX	Acute	DEGs_up
GO:0015837	amine transport	112	8	2.14	0.1734	0.0714286	1	CTX	Acute	DEGs_up
GO:0051480	regulation of cytosolic calcium ion concentration	75	3	1.44	0.17352	0.04	1	CTX	Acute	DEGs_up
GO:0031646	positive regulation of nervous system process	48	6	0.92	0.17377	0.125	1	CTX	Acute	DEGs_up
GO:0016049	cell growth	512	45	14.72	0.17467	0.0878906	1	CTX	Acute	DEGs_dn
GO:0046463	acylglycerol biosynthetic process	54	4	1.03	0.17477	0.0740741	1	CTX	Acute	DEGs_up
GO:0031398	positive regulation of protein ubiquitination	114	4	2.18	0.17507	0.0350877	1	CTX	Acute	DEGs_up
GO:0045823	positive regulation of heart contraction	39	3	0.75	0.1751	0.0769231	1	CTX	Acute	DEGs_up
GO:0045010	actin nucleation	57	3	1.09	0.17527	0.0526316	1	CTX	Acute	DEGs_up
GO:0099172	presynapse organization	63	3	1.21	0.17532	0.047619	1	CTX	Acute	DEGs_up
GO:0050900	leukocyte migration	329	8	6.3	0.17536	0.0243161	1	CTX	Acute	DEGs_up
GO:0051261	protein depolymerization	125	4	2.39	0.17541	0.032	1	CTX	Acute	DEGs_up
GO:0051298	centrosome duplication	75	3	1.44	0.17543	0.04	1	CTX	Acute	DEGs_up
GO:0090311	regulation of protein deacetylation	31	2	0.59	0.1755	0.0645161	1	CTX	Acute	DEGs_up
GO:1903321	negative regulation of protein modification by small protein conjugation or removal	90	3	1.72	0.17556	0.0333333	1	CTX	Acute	DEGs_up
GO:0034205	amyloid-beta formation	46	2	0.88	0.17564	0.0434783	1	CTX	Acute	DEGs_up
GO:0003044	regulation of systemic arterial blood pressure mediated by a chemical signal	49	2	0.94	0.17566	0.0408163	1	CTX	Acute	DEGs_up
GO:0043616	keratinocyte proliferation	57	2	1.09	0.17574	0.0350877	1	CTX	Acute	DEGs_up
GO:0033275	actin-myosin filament sliding	10	1	0.19	0.17578	0.1	1	CTX	Acute	DEGs_up
GO:0036305	ameloblast differentiation	10	1	0.19	0.17578	0.1	1	CTX	Acute	DEGs_up
GO:0014824	artery smooth muscle contraction	10	1	0.19	0.17578	0.1	1	CTX	Acute	DEGs_up
GO:0036302	atrioventricular canal development	10	1	0.19	0.17578	0.1	1	CTX	Acute	DEGs_up
GO:0006171	cAMP biosynthetic process	10	1	0.19	0.17578	0.1	1	CTX	Acute	DEGs_up
GO:0071281	cellular response to iron ion	10	1	0.19	0.17578	0.1	1	CTX	Acute	DEGs_up
GO:0071481	cellular response to X-ray	10	1	0.19	0.17578	0.1	1	CTX	Acute	DEGs_up
GO:0015871	choline transport	10	1	0.19	0.17578	0.1	1	CTX	Acute	DEGs_up
GO:0051458	corticotropin secretion	10	1	0.19	0.17578	0.1	1	CTX	Acute	DEGs_up
GO:0042256	cytosolic ribosome assembly	10	1	0.19	0.17578	0.1	1	CTX	Acute	DEGs_up
GO:0002934	desmosome organization	10	1	0.19	0.17578	0.1	1	CTX	Acute	DEGs_up
GO:0009584	detection of visible light	10	1	0.19	0.17578	0.1	1	CTX	Acute	DEGs_up
GO:0035907	dorsal aorta development	10	1	0.19	0.17578	0.1	1	CTX	Acute	DEGs_up
GO:0051643	endoplasmic reticulum localization	10	1	0.19	0.17578	0.1	1	CTX	Acute	DEGs_up
GO:0035356	intracellular triglyceride homeostasis	10	1	0.19	0.17578	0.1	1	CTX	Acute	DEGs_up
GO:0006551	L-leucine metabolic process	10	1	0.19	0.17578	0.1	1	CTX	Acute	DEGs_up
GO:0098598	learned vocalization behavior or vocal learning	10	1	0.19	0.17578	0.1	1	CTX	Acute	DEGs_up
GO:0046834	lipid phosphorylation	10	1	0.19	0.17578	0.1	1	CTX	Acute	DEGs_up
GO:0033629	negative regulation of cell adhesion mediated by integrin	10	1	0.19	0.17578	0.1	1	CTX	Acute	DEGs_up
GO:0048671	negative regulation of collateral sprouting	10	1	0.19	0.17578	0.1	1	CTX	Acute	DEGs_up
GO:0045869	negative regulation of single stranded viral RNA replication via double stranded DNA intermediate	10	1	0.19	0.17578	0.1	1	CTX	Acute	DEGs_up
GO:0070942	neutrophil mediated cytotoxicity	10	1	0.19	0.17578	0.1	1	CTX	Acute	DEGs_up
GO:0007220	Notch receptor processing	10	1	0.19	0.17578	0.1	1	CTX	Acute	DEGs_up
GO:0098597	observational learning	10	1	0.19	0.17578	0.1	1	CTX	Acute	DEGs_up
GO:0046174	polyol catabolic process	10	1	0.19	0.17578	0.1	1	CTX	Acute	DEGs_up
GO:0033603	positive regulation of dopamine secretion	10	1	0.19	0.17578	0.1	1	CTX	Acute	DEGs_up
GO:2000253	positive regulation of feeding behavior	10	1	0.19	0.17578	0.1	1	CTX	Acute	DEGs_up
GO:1905941	positive regulation of gonad development	10	1	0.19	0.17578	0.1	1	CTX	Acute	DEGs_up
GO:0031652	positive regulation of heat generation	10	1	0.19	0.17578	0.1	1	CTX	Acute	DEGs_up
GO:0097151	positive regulation of inhibitory postsynaptic potential	10	1	0.19	0.17578	0.1	1	CTX	Acute	DEGs_up
GO:0043568	positive regulation of insulin-like growth factor receptor signaling pathway	10	1	0.19	0.17578	0.1	1	CTX	Acute	DEGs_up
GO:0032754	positive regulation of interleukin-5 production	10	1	0.19	0.17578	0.1	1	CTX	Acute	DEGs_up
GO:0010922	positive regulation of phosphatase activity	10	1	0.19	0.17578	0.1	1	CTX	Acute	DEGs_up
GO:0060513	prostatic bud formation	10	1	0.19	0.17578	0.1	1	CTX	Acute	DEGs_up
GO:0031848	protection from non-homologous end joining at telomere	10	1	0.19	0.17578	0.1	1	CTX	Acute	DEGs_up
GO:0018242	protein O-linked glycosylation via serine	10	1	0.19	0.17578	0.1	1	CTX	Acute	DEGs_up
GO:0018243	protein O-linked glycosylation via threonine	10	1	0.19	0.17578	0.1	1	CTX	Acute	DEGs_up
GO:1902423	regulation of attachment of mitotic spindle microtubules to kinetochore	10	1	0.19	0.17578	0.1	1	CTX	Acute	DEGs_up
GO:1903779	regulation of cardiac conduction	10	1	0.19	0.17578	0.1	1	CTX	Acute	DEGs_up
GO:1903242	regulation of cardiac muscle hypertrophy in response to stress	10	1	0.19	0.17578	0.1	1	CTX	Acute	DEGs_up
GO:0042996	regulation of Golgi to plasma membrane protein transport	10	1	0.19	0.17578	0.1	1	CTX	Acute	DEGs_up
GO:0106014	regulation of inflammatory response to wounding	10	1	0.19	0.17578	0.1	1	CTX	Acute	DEGs_up
GO:0045607	regulation of inner ear auditory receptor cell differentiation	10	1	0.19	0.17578	0.1	1	CTX	Acute	DEGs_up
GO:0060049	regulation of protein glycosylation	10	1	0.19	0.17578	0.1	1	CTX	Acute	DEGs_up
GO:1901031	regulation of response to reactive oxygen species	10	1	0.19	0.17578	0.1	1	CTX	Acute	DEGs_up
GO:0032225	regulation of synaptic transmission, dopaminergic	10	1	0.19	0.17578	0.1	1	CTX	Acute	DEGs_up
GO:2000807	regulation of synaptic vesicle clustering	10	1	0.19	0.17578	0.1	1	CTX	Acute	DEGs_up
GO:0010896	regulation of triglyceride catabolic process	10	1	0.19	0.17578	0.1	1	CTX	Acute	DEGs_up
GO:0070562	regulation of vitamin D receptor signaling pathway	10	1	0.19	0.17578	0.1	1	CTX	Acute	DEGs_up
GO:0003097	renal water transport	10	1	0.19	0.17578	0.1	1	CTX	Acute	DEGs_up
GO:0017085	response to insecticide	10	1	0.19	0.17578	0.1	1	CTX	Acute	DEGs_up
GO:0033299	secretion of lysosomal enzymes	10	1	0.19	0.17578	0.1	1	CTX	Acute	DEGs_up
GO:0099545	trans-synaptic signaling by trans-synaptic complex	10	1	0.19	0.17578	0.1	1	CTX	Acute	DEGs_up
GO:0014883	transition between fast and slow fiber	10	1	0.19	0.17578	0.1	1	CTX	Acute	DEGs_up
GO:0043401	steroid hormone receptor signaling pathway	118	3	2.26	0.17582	0.0254237	1	CTX	Acute	DEGs_up
GO:0060260	regulation of transcription initiation by RNA polymerase II	76	2	1.45	0.17591	0.0263158	1	CTX	Acute	DEGs_up
GO:0032496	response to lipopolysaccharide	314	7	6.01	0.17611	0.022293	1	CTX	Acute	DEGs_up
GO:0048872	homeostasis of number of cells	377	10	7.22	0.17694	0.0265252	1	CTX	Acute	DEGs_up
GO:0035418	protein localization to synapse	108	11	3.1	0.17769	0.101852	1	CTX	Acute	DEGs_dn
GO:0060292	long-term synaptic depression	40	2	0.77	0.178	0.05	1	CTX	Acute	DEGs_up
GO:0046928	regulation of neurotransmitter secretion	107	8	3.08	0.17931	0.0747664	1	CTX	Acute	DEGs_dn
GO:0034599	cellular response to oxidative stress	240	10	6.9	0.17943	0.0416667	1	CTX	Acute	DEGs_dn
GO:0007417	central nervous system development	986	74	28.34	0.18003	0.0750507	1	CTX	Acute	DEGs_dn
GO:0045807	positive regulation of endocytosis	171	7	4.91	0.18004	0.0409357	1	CTX	Acute	DEGs_dn
GO:0031214	biomineral tissue development	162	19	4.66	0.18018	0.117284	1	CTX	Acute	DEGs_dn
GO:0071320	cellular response to cAMP	51	3	1.47	0.18044	0.0588235	1	CTX	Acute	DEGs_dn
GO:0015914	phospholipid transport	89	5	2.56	0.18066	0.0561798	1	CTX	Acute	DEGs_dn
GO:0002573	myeloid leukocyte differentiation	244	19	7.01	0.18095	0.0778689	1	CTX	Acute	DEGs_dn
GO:0046879	hormone secretion	348	21	10	0.18126	0.0603448	1	CTX	Acute	DEGs_dn
GO:1904862	inhibitory synapse assembly	27	2	0.78	0.18133	0.0740741	1	CTX	Acute	DEGs_dn
GO:2000352	negative regulation of endothelial cell apoptotic process	27	2	0.78	0.18133	0.0740741	1	CTX	Acute	DEGs_dn
GO:0045662	negative regulation of myoblast differentiation	27	2	0.78	0.18133	0.0740741	1	CTX	Acute	DEGs_dn
GO:0001956	positive regulation of neurotransmitter secretion	27	2	0.78	0.18133	0.0740741	1	CTX	Acute	DEGs_dn
GO:0010893	positive regulation of steroid biosynthetic process	27	2	0.78	0.18133	0.0740741	1	CTX	Acute	DEGs_dn
GO:0150105	protein localization to cell-cell junction	27	2	0.78	0.18133	0.0740741	1	CTX	Acute	DEGs_dn
GO:0001501	skeletal system development	496	50	14.26	0.1823	0.100806	1	CTX	Acute	DEGs_dn
GO:0071383	cellular response to steroid hormone stimulus	192	13	5.52	0.18246	0.0677083	1	CTX	Acute	DEGs_dn
GO:0060998	regulation of dendritic spine development	88	10	2.53	0.18247	0.113636	1	CTX	Acute	DEGs_dn
GO:0008654	phospholipid biosynthetic process	213	8	4.08	0.18264	0.0375587	1	CTX	Acute	DEGs_up
GO:0022898	regulation of transmembrane transporter activity	183	11	5.26	0.18303	0.0601093	1	CTX	Acute	DEGs_dn
GO:0032436	positive regulation of proteasomal ubiquitin-dependent protein catabolic process	77	3	1.47	0.18306	0.038961	1	CTX	Acute	DEGs_up
GO:0007420	brain development	719	20	13.76	0.18306	0.0278164	1	CTX	Acute	DEGs_up
GO:0070169	positive regulation of biomineral tissue development	53	7	1.52	0.18313	0.132075	1	CTX	Acute	DEGs_dn
GO:0030509	BMP signaling pathway	150	12	4.31	0.18315	0.08	1	CTX	Acute	DEGs_dn
GO:0007507	heart development	640	53	18.39	0.18346	0.0828125	1	CTX	Acute	DEGs_dn
GO:0034698	response to gonadotropin	29	5	0.83	0.18357	0.172414	1	CTX	Acute	DEGs_dn
GO:0035249	synaptic transmission, glutamatergic	123	5	2.35	0.18371	0.0406504	1	CTX	Acute	DEGs_up
GO:0009749	response to glucose	215	13	6.18	0.18377	0.0604651	1	CTX	Acute	DEGs_dn
GO:0046782	regulation of viral transcription	24	4	0.69	0.18385	0.166667	1	CTX	Acute	DEGs_dn
GO:0060055	angiogenesis involved in wound healing	26	4	0.75	0.18387	0.153846	1	CTX	Acute	DEGs_dn
GO:0071295	cellular response to vitamin	27	4	0.78	0.18388	0.148148	1	CTX	Acute	DEGs_dn
GO:0019218	regulation of steroid metabolic process	98	6	2.82	0.18389	0.0612245	1	CTX	Acute	DEGs_dn
GO:0010453	regulation of cell fate commitment	35	4	1.01	0.18395	0.114286	1	CTX	Acute	DEGs_dn
GO:0045655	regulation of monocyte differentiation	17	3	0.49	0.18411	0.176471	1	CTX	Acute	DEGs_dn
GO:2000846	regulation of corticosteroid hormone secretion	18	3	0.52	0.18412	0.166667	1	CTX	Acute	DEGs_dn
GO:0032352	positive regulation of hormone metabolic process	19	3	0.55	0.18413	0.157895	1	CTX	Acute	DEGs_dn
GO:0014037	Schwann cell differentiation	55	4	1.58	0.18414	0.0727273	1	CTX	Acute	DEGs_dn
GO:0141156	cAMP/PKA signal transduction	22	3	0.63	0.18416	0.136364	1	CTX	Acute	DEGs_dn
GO:0048512	circadian behavior	59	4	1.7	0.18418	0.0677966	1	CTX	Acute	DEGs_dn
GO:1903975	regulation of glial cell migration	26	3	0.75	0.1842	0.115385	1	CTX	Acute	DEGs_dn
GO:0002066	columnar/cuboidal epithelial cell development	32	3	0.92	0.18425	0.09375	1	CTX	Acute	DEGs_dn
GO:0042745	circadian sleep/wake cycle	33	3	0.95	0.18426	0.0909091	1	CTX	Acute	DEGs_dn
GO:0034340	response to type I interferon	70	4	2.01	0.18428	0.0571429	1	CTX	Acute	DEGs_dn
GO:0002090	regulation of receptor internalization	88	4	2.53	0.18445	0.0454545	1	CTX	Acute	DEGs_dn
GO:0055064	chloride ion homeostasis	20	2	0.57	0.18447	0.1	1	CTX	Acute	DEGs_dn
GO:0070168	negative regulation of biomineral tissue development	21	2	0.6	0.18448	0.0952381	1	CTX	Acute	DEGs_dn
GO:0050849	negative regulation of calcium-mediated signaling	21	2	0.6	0.18448	0.0952381	1	CTX	Acute	DEGs_dn
GO:0045606	positive regulation of epidermal cell differentiation	22	2	0.63	0.18449	0.0909091	1	CTX	Acute	DEGs_dn
GO:0015812	gamma-aminobutyric acid transport	27	2	0.78	0.18453	0.0740741	1	CTX	Acute	DEGs_dn
GO:0034381	plasma lipoprotein particle clearance	31	2	0.89	0.18457	0.0645161	1	CTX	Acute	DEGs_dn
GO:0032692	negative regulation of interleukin-1 production	33	2	0.95	0.18459	0.0606061	1	CTX	Acute	DEGs_dn
GO:0007095	mitotic G2 DNA damage checkpoint signaling	41	2	0.78	0.1849	0.0487805	1	CTX	Acute	DEGs_up
GO:0045746	negative regulation of Notch signaling pathway	41	2	0.78	0.1849	0.0487805	1	CTX	Acute	DEGs_up
GO:0034504	protein localization to nucleus	323	13	9.28	0.18605	0.0402477	1	CTX	Acute	DEGs_dn
GO:0045600	positive regulation of fat cell differentiation	68	5	1.95	0.18657	0.0735294	1	CTX	Acute	DEGs_dn
GO:0001947	heart looping	52	3	1.49	0.1877	0.0576923	1	CTX	Acute	DEGs_dn
GO:0051239	regulation of multicellular organismal process	2837	170	81.54	0.18845	0.0599225	1	CTX	Acute	DEGs_dn
GO:0055008	cardiac muscle tissue morphogenesis	62	6	1.19	0.18952	0.0967742	1	CTX	Acute	DEGs_up
GO:0010631	epithelial cell migration	104	8	2.99	0.18961	0.0769231	1	CTX	Acute	DEGs_dn
GO:0048169	regulation of long-term neuronal synaptic plasticity	39	6	1.12	0.18969	0.153846	1	CTX	Acute	DEGs_dn
GO:0060688	regulation of morphogenesis of a branching structure	59	6	1.7	0.19001	0.101695	1	CTX	Acute	DEGs_dn
GO:0035357	peroxisome proliferator activated receptor signaling pathway	29	4	0.56	0.19022	0.137931	1	CTX	Acute	DEGs_up
GO:0006476	protein deacetylation	44	3	0.84	0.19087	0.0681818	1	CTX	Acute	DEGs_up
GO:0007623	circadian rhythm	221	13	6.35	0.19109	0.0588235	1	CTX	Acute	DEGs_dn
GO:0043567	regulation of insulin-like growth factor receptor signaling pathway	21	2	0.4	0.19116	0.0952381	1	CTX	Acute	DEGs_up
GO:0030282	bone mineralization	126	4	2.41	0.1915	0.031746	1	CTX	Acute	DEGs_up
GO:0099518	vesicle cytoskeletal trafficking	60	2	1.15	0.19154	0.0333333	1	CTX	Acute	DEGs_up
GO:0051639	actin filament network formation	11	1	0.21	0.19157	0.0909091	1	CTX	Acute	DEGs_up
GO:0099640	axo-dendritic protein transport	11	1	0.21	0.19157	0.0909091	1	CTX	Acute	DEGs_up
GO:0060385	axonogenesis involved in innervation	11	1	0.21	0.19157	0.0909091	1	CTX	Acute	DEGs_up
GO:0021707	cerebellar granule cell differentiation	11	1	0.21	0.19157	0.0909091	1	CTX	Acute	DEGs_up
GO:1990918	double-strand break repair involved in meiotic recombination	11	1	0.21	0.19157	0.0909091	1	CTX	Acute	DEGs_up
GO:0060180	female mating behavior	11	1	0.21	0.19157	0.0909091	1	CTX	Acute	DEGs_up
GO:0034635	glutathione transport	11	1	0.21	0.19157	0.0909091	1	CTX	Acute	DEGs_up
GO:0090160	Golgi to lysosome transport	11	1	0.21	0.19157	0.0909091	1	CTX	Acute	DEGs_up
GO:0035701	hematopoietic stem cell migration	11	1	0.21	0.19157	0.0909091	1	CTX	Acute	DEGs_up
GO:0032621	interleukin-18 production	11	1	0.21	0.19157	0.0909091	1	CTX	Acute	DEGs_up
GO:0080144	intracellular amino acid homeostasis	11	1	0.21	0.19157	0.0909091	1	CTX	Acute	DEGs_up
GO:0060426	lung vasculature development	11	1	0.21	0.19157	0.0909091	1	CTX	Acute	DEGs_up
GO:0032275	luteinizing hormone secretion	11	1	0.21	0.19157	0.0909091	1	CTX	Acute	DEGs_up
GO:0002551	mast cell chemotaxis	11	1	0.21	0.19157	0.0909091	1	CTX	Acute	DEGs_up
GO:0098764	meiosis I cell cycle phase	11	1	0.21	0.19157	0.0909091	1	CTX	Acute	DEGs_up
GO:0051177	meiotic sister chromatid cohesion	11	1	0.21	0.19157	0.0909091	1	CTX	Acute	DEGs_up
GO:0031293	membrane protein intracellular domain proteolysis	11	1	0.21	0.19157	0.0909091	1	CTX	Acute	DEGs_up
GO:0090646	mitochondrial tRNA processing	11	1	0.21	0.19157	0.0909091	1	CTX	Acute	DEGs_up
GO:0043922	negative regulation by host of viral transcription	11	1	0.21	0.19157	0.0909091	1	CTX	Acute	DEGs_up
GO:2000678	negative regulation of transcription regulatory region DNA binding	11	1	0.21	0.19157	0.0909091	1	CTX	Acute	DEGs_up
GO:0007270	neuron-neuron synaptic transmission	11	1	0.21	0.19157	0.0909091	1	CTX	Acute	DEGs_up
GO:0098700	neurotransmitter loading into synaptic vesicle	11	1	0.21	0.19157	0.0909091	1	CTX	Acute	DEGs_up
GO:2000343	positive regulation of chemokine (C-X-C motif) ligand 2 production	11	1	0.21	0.19157	0.0909091	1	CTX	Acute	DEGs_up
GO:0070257	positive regulation of mucus secretion	11	1	0.21	0.19157	0.0909091	1	CTX	Acute	DEGs_up
GO:0032224	positive regulation of synaptic transmission, cholinergic	11	1	0.21	0.19157	0.0909091	1	CTX	Acute	DEGs_up
GO:1990709	presynaptic active zone organization	11	1	0.21	0.19157	0.0909091	1	CTX	Acute	DEGs_up
GO:0099612	protein localization to axon	11	1	0.21	0.19157	0.0909091	1	CTX	Acute	DEGs_up
GO:1905048	regulation of metallopeptidase activity	11	1	0.21	0.19157	0.0909091	1	CTX	Acute	DEGs_up
GO:1901329	regulation of odontoblast differentiation	11	1	0.21	0.19157	0.0909091	1	CTX	Acute	DEGs_up
GO:0046015	regulation of transcription by glucose	11	1	0.21	0.19157	0.0909091	1	CTX	Acute	DEGs_up
GO:0070673	response to interleukin-18	11	1	0.21	0.19157	0.0909091	1	CTX	Acute	DEGs_up
GO:0046459	short-chain fatty acid metabolic process	11	1	0.21	0.19157	0.0909091	1	CTX	Acute	DEGs_up
GO:0000101	sulfur amino acid transport	11	1	0.21	0.19157	0.0909091	1	CTX	Acute	DEGs_up
GO:0060439	trachea morphogenesis	11	1	0.21	0.19157	0.0909091	1	CTX	Acute	DEGs_up
GO:0032526	response to retinoic acid	88	3	1.68	0.19174	0.0340909	1	CTX	Acute	DEGs_up
GO:0035988	chondrocyte proliferation	28	2	0.8	0.19178	0.0714286	1	CTX	Acute	DEGs_dn
GO:0120009	intermembrane lipid transfer	28	2	0.8	0.19178	0.0714286	1	CTX	Acute	DEGs_dn
GO:1901798	positive regulation of signal transduction by p53 class mediator	28	2	0.8	0.19178	0.0714286	1	CTX	Acute	DEGs_dn
GO:0031295	T cell costimulation	28	2	0.8	0.19178	0.0714286	1	CTX	Acute	DEGs_dn
GO:0007157	heterophilic cell-cell adhesion via plasma membrane cell adhesion molecules	42	2	0.8	0.19184	0.047619	1	CTX	Acute	DEGs_up
GO:0014909	smooth muscle cell migration	115	2	2.2	0.19207	0.0173913	1	CTX	Acute	DEGs_up
GO:0030833	regulation of actin filament polymerization	132	4	3.79	0.19235	0.030303	1	CTX	Acute	DEGs_dn
GO:1905039	carboxylic acid transmembrane transport	139	8	3.99	0.19311	0.057554	1	CTX	Acute	DEGs_dn
GO:0009636	response to toxic substance	210	10	6.04	0.19597	0.047619	1	CTX	Acute	DEGs_dn
GO:0010506	regulation of autophagy	289	9	5.53	0.19678	0.0311419	1	CTX	Acute	DEGs_up
GO:0021915	neural tube development	180	14	5.17	0.19774	0.0777778	1	CTX	Acute	DEGs_dn
GO:0007043	cell-cell junction assembly	140	4	2.68	0.19868	0.0285714	1	CTX	Acute	DEGs_up
GO:0043491	phosphatidylinositol 3-kinase/protein kinase B signal transduction	301	7	5.76	0.19876	0.0232558	1	CTX	Acute	DEGs_up
GO:0050803	regulation of synapse structure or activity	392	37	11.27	0.19878	0.0943878	1	CTX	Acute	DEGs_dn
GO:0099560	synaptic membrane adhesion	43	2	0.82	0.19881	0.0465116	1	CTX	Acute	DEGs_up
GO:0007009	plasma membrane organization	155	10	4.45	0.19923	0.0645161	1	CTX	Acute	DEGs_dn
GO:0015718	monocarboxylic acid transport	144	9	4.14	0.20011	0.0625	1	CTX	Acute	DEGs_dn
GO:0061157	mRNA destabilization	88	5	2.53	0.20154	0.0568182	1	CTX	Acute	DEGs_dn
GO:0060048	cardiac muscle contraction	127	6	3.65	0.20161	0.0472441	1	CTX	Acute	DEGs_dn
GO:1904019	epithelial cell apoptotic process	95	5	2.73	0.20166	0.0526316	1	CTX	Acute	DEGs_dn
GO:0042908	xenobiotic transport	39	3	1.12	0.20189	0.0769231	1	CTX	Acute	DEGs_dn
GO:0048260	positive regulation of receptor-mediated endocytosis	59	3	1.7	0.20223	0.0508475	1	CTX	Acute	DEGs_dn
GO:0097421	liver regeneration	29	2	0.83	0.20231	0.0689655	1	CTX	Acute	DEGs_dn
GO:0048535	lymph node development	29	2	0.83	0.20231	0.0689655	1	CTX	Acute	DEGs_dn
GO:1903077	negative regulation of protein localization to plasma membrane	29	2	0.83	0.20231	0.0689655	1	CTX	Acute	DEGs_dn
GO:0001780	neutrophil homeostasis	29	2	0.83	0.20231	0.0689655	1	CTX	Acute	DEGs_dn
GO:0046628	positive regulation of insulin receptor signaling pathway	29	2	0.83	0.20231	0.0689655	1	CTX	Acute	DEGs_dn
GO:0002286	T cell activation involved in immune response	101	4	2.9	0.20235	0.039604	1	CTX	Acute	DEGs_dn
GO:0050900	leukocyte migration	329	24	9.46	0.20299	0.0729483	1	CTX	Acute	DEGs_dn
GO:0048864	stem cell development	86	17	2.47	0.20307	0.197674	1	CTX	Acute	DEGs_dn
GO:0051129	negative regulation of cellular component organization	745	37	21.41	0.20364	0.0496644	1	CTX	Acute	DEGs_dn
GO:0042632	cholesterol homeostasis	81	4	2.33	0.204	0.0493827	1	CTX	Acute	DEGs_dn
GO:0060415	muscle tissue morphogenesis	70	14	2.01	0.20401	0.2	1	CTX	Acute	DEGs_dn
GO:0035850	epithelial cell differentiation involved in kidney development	47	8	1.35	0.20597	0.170213	1	CTX	Acute	DEGs_dn
GO:0042759	long-chain fatty acid biosynthetic process	24	3	0.46	0.20609	0.125	1	CTX	Acute	DEGs_up
GO:0001893	maternal placenta development	45	3	0.86	0.20631	0.0666667	1	CTX	Acute	DEGs_up
GO:0009798	axis specification	89	8	2.56	0.2064	0.0898876	1	CTX	Acute	DEGs_dn
GO:0010463	mesenchymal cell proliferation	55	3	1.05	0.20641	0.0545455	1	CTX	Acute	DEGs_up
GO:0007420	brain development	719	53	20.66	0.20664	0.0737135	1	CTX	Acute	DEGs_dn
GO:0060080	inhibitory postsynaptic potential	25	2	0.48	0.20665	0.08	1	CTX	Acute	DEGs_up
GO:0042490	mechanoreceptor differentiation	93	7	2.67	0.20681	0.0752688	1	CTX	Acute	DEGs_dn
GO:0005978	glycogen biosynthetic process	41	2	0.78	0.20681	0.0487805	1	CTX	Acute	DEGs_up
GO:0015870	acetylcholine transport	12	1	0.23	0.20705	0.0833333	1	CTX	Acute	DEGs_up
GO:0015801	aromatic amino acid transport	12	1	0.23	0.20705	0.0833333	1	CTX	Acute	DEGs_up
GO:0060413	atrial septum morphogenesis	12	1	0.23	0.20705	0.0833333	1	CTX	Acute	DEGs_up
GO:0060837	blood vessel endothelial cell differentiation	12	1	0.23	0.20705	0.0833333	1	CTX	Acute	DEGs_up
GO:0035630	bone mineralization involved in bone maturation	12	1	0.23	0.20705	0.0833333	1	CTX	Acute	DEGs_up
GO:0060442	branching involved in prostate gland morphogenesis	12	1	0.23	0.20705	0.0833333	1	CTX	Acute	DEGs_up
GO:0060947	cardiac vascular smooth muscle cell differentiation	12	1	0.23	0.20705	0.0833333	1	CTX	Acute	DEGs_up
GO:0006968	cellular defense response	12	1	0.23	0.20705	0.0833333	1	CTX	Acute	DEGs_up
GO:1990416	cellular response to brain-derived neurotrophic factor stimulus	12	1	0.23	0.20705	0.0833333	1	CTX	Acute	DEGs_up
GO:1990314	cellular response to insulin-like growth factor stimulus	12	1	0.23	0.20705	0.0833333	1	CTX	Acute	DEGs_up
GO:1990253	cellular response to leucine starvation	12	1	0.23	0.20705	0.0833333	1	CTX	Acute	DEGs_up
GO:0071493	cellular response to UV-B	12	1	0.23	0.20705	0.0833333	1	CTX	Acute	DEGs_up
GO:0002069	columnar/cuboidal epithelial cell maturation	12	1	0.23	0.20705	0.0833333	1	CTX	Acute	DEGs_up
GO:0034058	endosomal vesicle fusion	12	1	0.23	0.20705	0.0833333	1	CTX	Acute	DEGs_up
GO:0060742	epithelial cell differentiation involved in prostate gland development	12	1	0.23	0.20705	0.0833333	1	CTX	Acute	DEGs_up
GO:0060502	epithelial cell proliferation involved in lung morphogenesis	12	1	0.23	0.20705	0.0833333	1	CTX	Acute	DEGs_up
GO:0061517	macrophage proliferation	12	1	0.23	0.20705	0.0833333	1	CTX	Acute	DEGs_up
GO:0071421	manganese ion transmembrane transport	12	1	0.23	0.20705	0.0833333	1	CTX	Acute	DEGs_up
GO:0043653	mitochondrial fragmentation involved in apoptotic process	12	1	0.23	0.20705	0.0833333	1	CTX	Acute	DEGs_up
GO:0034551	mitochondrial respiratory chain complex III assembly	12	1	0.23	0.20705	0.0833333	1	CTX	Acute	DEGs_up
GO:0007100	mitotic centrosome separation	12	1	0.23	0.20705	0.0833333	1	CTX	Acute	DEGs_up
GO:0010826	negative regulation of centrosome duplication	12	1	0.23	0.20705	0.0833333	1	CTX	Acute	DEGs_up
GO:0010764	negative regulation of fibroblast migration	12	1	0.23	0.20705	0.0833333	1	CTX	Acute	DEGs_up
GO:1903377	negative regulation of oxidative stress-induced neuron intrinsic apoptotic signaling pathway	12	1	0.23	0.20705	0.0833333	1	CTX	Acute	DEGs_up
GO:0010642	negative regulation of platelet-derived growth factor receptor signaling pathway	12	1	0.23	0.20705	0.0833333	1	CTX	Acute	DEGs_up
GO:0051280	negative regulation of release of sequestered calcium ion into cytosol	12	1	0.23	0.20705	0.0833333	1	CTX	Acute	DEGs_up
GO:0070244	negative regulation of thymocyte apoptotic process	12	1	0.23	0.20705	0.0833333	1	CTX	Acute	DEGs_up
GO:0006607	NLS-bearing protein import into nucleus	12	1	0.23	0.20705	0.0833333	1	CTX	Acute	DEGs_up
GO:0007567	parturition	12	1	0.23	0.20705	0.0833333	1	CTX	Acute	DEGs_up
GO:0035970	peptidyl-threonine dephosphorylation	12	1	0.23	0.20705	0.0833333	1	CTX	Acute	DEGs_up
GO:0035435	phosphate ion transmembrane transport	12	1	0.23	0.20705	0.0833333	1	CTX	Acute	DEGs_up
GO:0051987	positive regulation of attachment of spindle microtubules to kinetochore	12	1	0.23	0.20705	0.0833333	1	CTX	Acute	DEGs_up
GO:1900426	positive regulation of defense response to bacterium	12	1	0.23	0.20705	0.0833333	1	CTX	Acute	DEGs_up
GO:0060732	positive regulation of inositol phosphate biosynthetic process	12	1	0.23	0.20705	0.0833333	1	CTX	Acute	DEGs_up
GO:0070445	regulation of oligodendrocyte progenitor proliferation	12	1	0.23	0.20705	0.0833333	1	CTX	Acute	DEGs_up
GO:0031392	regulation of prostaglandin biosynthetic process	12	1	0.23	0.20705	0.0833333	1	CTX	Acute	DEGs_up
GO:1903939	regulation of TORC2 signaling	12	1	0.23	0.20705	0.0833333	1	CTX	Acute	DEGs_up
GO:0098911	regulation of ventricular cardiac muscle cell action potential	12	1	0.23	0.20705	0.0833333	1	CTX	Acute	DEGs_up
GO:0071107	response to parathyroid hormone	12	1	0.23	0.20705	0.0833333	1	CTX	Acute	DEGs_up
GO:0060013	righting reflex	12	1	0.23	0.20705	0.0833333	1	CTX	Acute	DEGs_up
GO:0048630	skeletal muscle tissue growth	12	1	0.23	0.20705	0.0833333	1	CTX	Acute	DEGs_up
GO:0014848	urinary tract smooth muscle contraction	12	1	0.23	0.20705	0.0833333	1	CTX	Acute	DEGs_up
GO:0006855	xenobiotic transmembrane transport	12	1	0.23	0.20705	0.0833333	1	CTX	Acute	DEGs_up
GO:0072578	neurotransmitter-gated ion channel clustering	22	4	0.63	0.20717	0.181818	1	CTX	Acute	DEGs_dn
GO:0032103	positive regulation of response to external stimulus	583	20	16.76	0.20718	0.0343053	1	CTX	Acute	DEGs_dn
GO:0048066	developmental pigmentation	50	4	1.44	0.20746	0.08	1	CTX	Acute	DEGs_dn
GO:0098880	maintenance of postsynaptic specialization structure	18	3	0.52	0.20749	0.166667	1	CTX	Acute	DEGs_dn
GO:0060572	morphogenesis of an epithelial bud	18	3	0.52	0.20749	0.166667	1	CTX	Acute	DEGs_dn
GO:0042423	catecholamine biosynthetic process	23	3	0.66	0.20754	0.130435	1	CTX	Acute	DEGs_dn
GO:0010623	programmed cell death involved in cell development	25	3	0.72	0.20756	0.12	1	CTX	Acute	DEGs_dn
GO:0050671	positive regulation of lymphocyte proliferation	136	6	3.91	0.20763	0.0441176	1	CTX	Acute	DEGs_dn
GO:0034405	response to fluid shear stress	32	3	0.92	0.20764	0.09375	1	CTX	Acute	DEGs_dn
GO:0043903	regulation of biological process involved in symbiotic interaction	35	3	1.01	0.20767	0.0857143	1	CTX	Acute	DEGs_dn
GO:0050951	sensory perception of temperature stimulus	35	3	1.01	0.20767	0.0857143	1	CTX	Acute	DEGs_dn
GO:0021517	ventral spinal cord development	36	3	1.03	0.20768	0.0833333	1	CTX	Acute	DEGs_dn
GO:1903115	regulation of actin filament-based movement	46	3	1.32	0.20778	0.0652174	1	CTX	Acute	DEGs_dn
GO:0120193	tight junction organization	81	4	2.33	0.20778	0.0493827	1	CTX	Acute	DEGs_dn
GO:0010837	regulation of keratinocyte proliferation	47	3	1.35	0.20779	0.0638298	1	CTX	Acute	DEGs_dn
GO:0048713	regulation of oligodendrocyte differentiation	56	3	1.61	0.20789	0.0535714	1	CTX	Acute	DEGs_dn
GO:0048641	regulation of skeletal muscle tissue development	25	2	0.72	0.20793	0.08	1	CTX	Acute	DEGs_dn
GO:0099518	vesicle cytoskeletal trafficking	60	3	1.72	0.20793	0.05	1	CTX	Acute	DEGs_dn
GO:0035456	response to interferon-beta	66	3	1.9	0.20799	0.0454545	1	CTX	Acute	DEGs_dn
GO:0002821	positive regulation of adaptive immune response	134	3	3.85	0.20871	0.0223881	1	CTX	Acute	DEGs_dn
GO:0009790	embryo development	1193	84	34.29	0.20944	0.0704107	1	CTX	Acute	DEGs_dn
GO:0019953	sexual reproduction	956	14	18.3	0.20995	0.0146444	1	CTX	Acute	DEGs_up
GO:0003281	ventricular septum development	75	8	2.16	0.21	0.106667	1	CTX	Acute	DEGs_dn
GO:0050727	regulation of inflammatory response	321	19	9.23	0.21047	0.05919	1	CTX	Acute	DEGs_dn
GO:0051093	negative regulation of developmental process	921	71	26.47	0.21071	0.0770901	1	CTX	Acute	DEGs_dn
GO:0045665	negative regulation of neuron differentiation	83	3	1.59	0.21244	0.0361446	1	CTX	Acute	DEGs_up
GO:2001259	positive regulation of cation channel activity	45	2	0.86	0.21284	0.0444444	1	CTX	Acute	DEGs_up
GO:0060412	ventricular septum morphogenesis	45	2	0.86	0.21284	0.0444444	1	CTX	Acute	DEGs_up
GO:0021895	cerebral cortex neuron differentiation	30	2	0.86	0.21291	0.0666667	1	CTX	Acute	DEGs_dn
GO:0030574	collagen catabolic process	30	2	0.86	0.21291	0.0666667	1	CTX	Acute	DEGs_dn
GO:0061484	hematopoietic stem cell homeostasis	30	2	0.86	0.21291	0.0666667	1	CTX	Acute	DEGs_dn
GO:0010951	negative regulation of endopeptidase activity	30	2	0.86	0.21291	0.0666667	1	CTX	Acute	DEGs_dn
GO:0016486	peptide hormone processing	30	2	0.86	0.21291	0.0666667	1	CTX	Acute	DEGs_dn
GO:0010592	positive regulation of lamellipodium assembly	30	2	0.86	0.21291	0.0666667	1	CTX	Acute	DEGs_dn
GO:0032414	positive regulation of ion transmembrane transporter activity	75	3	2.16	0.21309	0.04	1	CTX	Acute	DEGs_dn
GO:0051092	positive regulation of NF-kappaB transcription factor activity	111	5	3.19	0.21505	0.045045	1	CTX	Acute	DEGs_dn
GO:0051496	positive regulation of stress fiber assembly	56	3	1.61	0.21741	0.0535714	1	CTX	Acute	DEGs_dn
GO:0030326	embryonic limb morphogenesis	122	12	3.51	0.2188	0.0983607	1	CTX	Acute	DEGs_dn
GO:0010565	regulation of ketone metabolic process	128	8	2.45	0.21946	0.0625	1	CTX	Acute	DEGs_up
GO:0007616	long-term memory	46	2	0.88	0.21989	0.0434783	1	CTX	Acute	DEGs_up
GO:0030501	positive regulation of bone mineralization	46	2	0.88	0.21989	0.0434783	1	CTX	Acute	DEGs_up
GO:0071385	cellular response to glucocorticoid stimulus	65	8	1.87	0.22033	0.123077	1	CTX	Acute	DEGs_dn
GO:0030198	extracellular matrix organization	304	11	5.82	0.22068	0.0361842	1	CTX	Acute	DEGs_up
GO:1903532	positive regulation of secretion by cell	341	9	6.53	0.22123	0.026393	1	CTX	Acute	DEGs_up
GO:1901568	fatty acid derivative metabolic process	46	3	0.88	0.22145	0.0652174	1	CTX	Acute	DEGs_up
GO:0097107	postsynaptic density assembly	35	2	0.67	0.22191	0.0571429	1	CTX	Acute	DEGs_up
GO:0008608	attachment of spindle microtubules to kinetochore	46	2	0.88	0.22203	0.0434783	1	CTX	Acute	DEGs_up
GO:0051303	establishment of chromosome localization	109	3	2.09	0.22215	0.0275229	1	CTX	Acute	DEGs_up
GO:0003279	cardiac septum development	111	3	2.12	0.22217	0.027027	1	CTX	Acute	DEGs_up
GO:0003228	atrial cardiac muscle tissue development	13	1	0.25	0.22224	0.0769231	1	CTX	Acute	DEGs_up
GO:0031223	auditory behavior	13	1	0.25	0.22224	0.0769231	1	CTX	Acute	DEGs_up
GO:0061909	autophagosome-lysosome fusion	13	1	0.25	0.22224	0.0769231	1	CTX	Acute	DEGs_up
GO:0070831	basement membrane assembly	13	1	0.25	0.22224	0.0769231	1	CTX	Acute	DEGs_up
GO:0042402	biogenic amine catabolic process	13	1	0.25	0.22224	0.0769231	1	CTX	Acute	DEGs_up
GO:0032060	bleb assembly	13	1	0.25	0.22224	0.0769231	1	CTX	Acute	DEGs_up
GO:0071233	cellular response to L-leucine	13	1	0.25	0.22224	0.0769231	1	CTX	Acute	DEGs_up
GO:0035865	cellular response to potassium ion	13	1	0.25	0.22224	0.0769231	1	CTX	Acute	DEGs_up
GO:0002024	diet induced thermogenesis	13	1	0.25	0.22224	0.0769231	1	CTX	Acute	DEGs_up
GO:0042730	fibrinolysis	13	1	0.25	0.22224	0.0769231	1	CTX	Acute	DEGs_up
GO:0016137	glycoside metabolic process	13	1	0.25	0.22224	0.0769231	1	CTX	Acute	DEGs_up
GO:0003128	heart field specification	13	1	0.25	0.22224	0.0769231	1	CTX	Acute	DEGs_up
GO:0060347	heart trabecula formation	13	1	0.25	0.22224	0.0769231	1	CTX	Acute	DEGs_up
GO:0000279	M phase	13	1	0.25	0.22224	0.0769231	1	CTX	Acute	DEGs_up
GO:0001765	membrane raft assembly	13	1	0.25	0.22224	0.0769231	1	CTX	Acute	DEGs_up
GO:0014889	muscle atrophy	13	1	0.25	0.22224	0.0769231	1	CTX	Acute	DEGs_up
GO:0006474	N-terminal protein amino acid acetylation	13	1	0.25	0.22224	0.0769231	1	CTX	Acute	DEGs_up
GO:0045792	negative regulation of cell size	13	1	0.25	0.22224	0.0769231	1	CTX	Acute	DEGs_up
GO:0002638	negative regulation of immunoglobulin production	13	1	0.25	0.22224	0.0769231	1	CTX	Acute	DEGs_up
GO:0072176	nephric duct development	13	1	0.25	0.22224	0.0769231	1	CTX	Acute	DEGs_up
GO:0018119	peptidyl-cysteine S-nitrosylation	13	1	0.25	0.22224	0.0769231	1	CTX	Acute	DEGs_up
GO:0035845	photoreceptor cell outer segment organization	13	1	0.25	0.22224	0.0769231	1	CTX	Acute	DEGs_up
GO:0044857	plasma membrane raft organization	13	1	0.25	0.22224	0.0769231	1	CTX	Acute	DEGs_up
GO:0006596	polyamine biosynthetic process	13	1	0.25	0.22224	0.0769231	1	CTX	Acute	DEGs_up
GO:1902047	polyamine transmembrane transport	13	1	0.25	0.22224	0.0769231	1	CTX	Acute	DEGs_up
GO:0030836	positive regulation of actin filament depolymerization	13	1	0.25	0.22224	0.0769231	1	CTX	Acute	DEGs_up
GO:0045760	positive regulation of action potential	13	1	0.25	0.22224	0.0769231	1	CTX	Acute	DEGs_up
GO:1902043	positive regulation of extrinsic apoptotic signaling pathway via death domain receptors	13	1	0.25	0.22224	0.0769231	1	CTX	Acute	DEGs_up
GO:0032736	positive regulation of interleukin-13 production	13	1	0.25	0.22224	0.0769231	1	CTX	Acute	DEGs_up
GO:0010744	positive regulation of macrophage derived foam cell differentiation	13	1	0.25	0.22224	0.0769231	1	CTX	Acute	DEGs_up
GO:0033690	positive regulation of osteoblast proliferation	13	1	0.25	0.22224	0.0769231	1	CTX	Acute	DEGs_up
GO:0045989	positive regulation of striated muscle contraction	13	1	0.25	0.22224	0.0769231	1	CTX	Acute	DEGs_up
GO:0070344	regulation of fat cell proliferation	13	1	0.25	0.22224	0.0769231	1	CTX	Acute	DEGs_up
GO:0080154	regulation of fertilization	13	1	0.25	0.22224	0.0769231	1	CTX	Acute	DEGs_up
GO:0005981	regulation of glycogen catabolic process	13	1	0.25	0.22224	0.0769231	1	CTX	Acute	DEGs_up
GO:0032276	regulation of gonadotropin secretion	13	1	0.25	0.22224	0.0769231	1	CTX	Acute	DEGs_up
GO:2000489	regulation of hepatic stellate cell activation	13	1	0.25	0.22224	0.0769231	1	CTX	Acute	DEGs_up
GO:0010889	regulation of triglyceride storage	13	1	0.25	0.22224	0.0769231	1	CTX	Acute	DEGs_up
GO:0010269	response to selenium ion	13	1	0.25	0.22224	0.0769231	1	CTX	Acute	DEGs_up
GO:0098917	retrograde trans-synaptic signaling	13	1	0.25	0.22224	0.0769231	1	CTX	Acute	DEGs_up
GO:0046541	saliva secretion	13	1	0.25	0.22224	0.0769231	1	CTX	Acute	DEGs_up
GO:0048103	somatic stem cell division	13	1	0.25	0.22224	0.0769231	1	CTX	Acute	DEGs_up
GO:0046512	sphingosine biosynthetic process	13	1	0.25	0.22224	0.0769231	1	CTX	Acute	DEGs_up
GO:1902358	sulfate transmembrane transport	13	1	0.25	0.22224	0.0769231	1	CTX	Acute	DEGs_up
GO:0099542	trans-synaptic signaling by endocannabinoid	13	1	0.25	0.22224	0.0769231	1	CTX	Acute	DEGs_up
GO:0048488	synaptic vesicle endocytosis	85	3	1.63	0.22246	0.0352941	1	CTX	Acute	DEGs_up
GO:0060429	epithelium development	1165	22	22.3	0.22289	0.0188841	1	CTX	Acute	DEGs_up
GO:0099173	postsynapse organization	308	28	8.85	0.22341	0.0909091	1	CTX	Acute	DEGs_dn
GO:0016339	calcium-dependent cell-cell adhesion via plasma membrane cell adhesion molecules	31	2	0.89	0.22355	0.0645161	1	CTX	Acute	DEGs_dn
GO:0007274	neuromuscular synaptic transmission	31	2	0.89	0.22355	0.0645161	1	CTX	Acute	DEGs_dn
GO:0045987	positive regulation of smooth muscle contraction	31	2	0.89	0.22355	0.0645161	1	CTX	Acute	DEGs_dn
GO:0042326	negative regulation of phosphorylation	313	20	9	0.22672	0.0638978	1	CTX	Acute	DEGs_dn
GO:0072132	mesenchyme morphogenesis	55	10	1.58	0.22782	0.181818	1	CTX	Acute	DEGs_dn
GO:0007600	sensory perception	483	22	13.88	0.22787	0.0455487	1	CTX	Acute	DEGs_dn
GO:0070201	regulation of establishment of protein localization	562	24	16.15	0.22796	0.0427046	1	CTX	Acute	DEGs_dn
GO:0045995	regulation of embryonic development	85	4	2.44	0.22826	0.0470588	1	CTX	Acute	DEGs_dn
GO:0021872	forebrain generation of neurons	95	10	2.73	0.22827	0.105263	1	CTX	Acute	DEGs_dn
GO:0043409	negative regulation of MAPK cascade	169	11	4.86	0.22846	0.0650888	1	CTX	Acute	DEGs_dn
GO:0030510	regulation of BMP signaling pathway	98	9	2.82	0.22871	0.0918367	1	CTX	Acute	DEGs_dn
GO:0007254	JNK cascade	205	3	3.92	0.22895	0.0146341	1	CTX	Acute	DEGs_up
GO:0048706	embryonic skeletal system development	111	12	3.19	0.22908	0.108108	1	CTX	Acute	DEGs_dn
GO:1903706	regulation of hemopoiesis	388	16	11.15	0.22921	0.0412371	1	CTX	Acute	DEGs_dn
GO:0099010	modification of postsynaptic structure	47	6	1.35	0.22932	0.12766	1	CTX	Acute	DEGs_dn
GO:0032376	positive regulation of cholesterol transport	33	5	0.95	0.22956	0.151515	1	CTX	Acute	DEGs_dn
GO:2000677	regulation of transcription regulatory region DNA binding	35	5	1.01	0.22959	0.142857	1	CTX	Acute	DEGs_dn
GO:0015800	acidic amino acid transport	80	6	2.3	0.2297	0.075	1	CTX	Acute	DEGs_dn
GO:0010758	regulation of macrophage chemotaxis	29	4	0.83	0.22992	0.137931	1	CTX	Acute	DEGs_dn
GO:1902473	regulation of protein localization to synapse	32	4	0.92	0.22995	0.125	1	CTX	Acute	DEGs_dn
GO:0043501	skeletal muscle adaptation	23	3	0.66	0.23025	0.130435	1	CTX	Acute	DEGs_dn
GO:1901222	regulation of non-canonical NF-kappaB signal transduction	93	5	2.67	0.23025	0.0537634	1	CTX	Acute	DEGs_dn
GO:0051592	response to calcium ion	139	8	3.99	0.23031	0.057554	1	CTX	Acute	DEGs_dn
GO:0032233	positive regulation of actin filament bundle assembly	65	4	1.87	0.23033	0.0615385	1	CTX	Acute	DEGs_dn
GO:0032885	regulation of polysaccharide biosynthetic process	38	3	1.09	0.23042	0.0789474	1	CTX	Acute	DEGs_dn
GO:0060221	retinal rod cell differentiation	22	2	0.63	0.23063	0.0909091	1	CTX	Acute	DEGs_dn
GO:0019068	virion assembly	29	2	0.83	0.23071	0.0689655	1	CTX	Acute	DEGs_dn
GO:1902253	regulation of intrinsic apoptotic signaling pathway by p53 class mediator	35	2	1.01	0.23078	0.0571429	1	CTX	Acute	DEGs_dn
GO:0051247	positive regulation of protein metabolic process	1065	51	30.61	0.23088	0.0478873	1	CTX	Acute	DEGs_dn
GO:0022406	membrane docking	85	3	2.44	0.23096	0.0352941	1	CTX	Acute	DEGs_dn
GO:0048705	skeletal system morphogenesis	216	27	6.21	0.23128	0.125	1	CTX	Acute	DEGs_dn
GO:0071826	protein-RNA complex organization	193	4	5.55	0.2318	0.0207254	1	CTX	Acute	DEGs_dn
GO:0042130	negative regulation of T cell proliferation	70	4	2.01	0.23205	0.0571429	1	CTX	Acute	DEGs_dn
GO:0006096	glycolytic process	106	5	2.03	0.23217	0.0471698	1	CTX	Acute	DEGs_up
GO:0007631	feeding behavior	109	6	3.13	0.23304	0.0550459	1	CTX	Acute	DEGs_dn
GO:0048729	tissue morphogenesis	620	61	17.82	0.23391	0.0983871	1	CTX	Acute	DEGs_dn
GO:0042789	mRNA transcription by RNA polymerase II	48	2	0.92	0.23405	0.0416667	1	CTX	Acute	DEGs_up
GO:1902475	L-alpha-amino acid transmembrane transport	63	3	1.81	0.23416	0.047619	1	CTX	Acute	DEGs_dn
GO:1904706	negative regulation of vascular associated smooth muscle cell proliferation	32	2	0.92	0.23423	0.0625	1	CTX	Acute	DEGs_dn
GO:0034695	response to prostaglandin E	32	2	0.92	0.23423	0.0625	1	CTX	Acute	DEGs_dn
GO:0046034	ATP metabolic process	237	7	6.81	0.23483	0.0295359	1	CTX	Acute	DEGs_dn
GO:1903725	regulation of phospholipid metabolic process	34	4	0.65	0.23555	0.117647	1	CTX	Acute	DEGs_up
GO:0009651	response to salt stress	34	2	0.65	0.23676	0.0588235	1	CTX	Acute	DEGs_up
GO:0071616	acyl-CoA biosynthetic process	35	2	0.67	0.23678	0.0571429	1	CTX	Acute	DEGs_up
GO:0031638	zymogen activation	35	2	0.67	0.23678	0.0571429	1	CTX	Acute	DEGs_up
GO:0021680	cerebellar Purkinje cell layer development	36	2	0.69	0.23679	0.0555556	1	CTX	Acute	DEGs_up
GO:0006103	2-oxoglutarate metabolic process	14	1	0.27	0.23714	0.0714286	1	CTX	Acute	DEGs_up
GO:0007512	adult heart development	14	1	0.27	0.23714	0.0714286	1	CTX	Acute	DEGs_up
GO:0048755	branching morphogenesis of a nerve	14	1	0.27	0.23714	0.0714286	1	CTX	Acute	DEGs_up
GO:0086069	bundle of His cell to Purkinje myocyte communication	14	1	0.27	0.23714	0.0714286	1	CTX	Acute	DEGs_up
GO:0070508	cholesterol import	14	1	0.27	0.23714	0.0714286	1	CTX	Acute	DEGs_up
GO:0043353	enucleate erythrocyte differentiation	14	1	0.27	0.23714	0.0714286	1	CTX	Acute	DEGs_up
GO:0036065	fucosylation	14	1	0.27	0.23714	0.0714286	1	CTX	Acute	DEGs_up
GO:0018393	internal peptidyl-lysine acetylation	14	1	0.27	0.23714	0.0714286	1	CTX	Acute	DEGs_up
GO:0051873	killing by host of symbiont cells	14	1	0.27	0.23714	0.0714286	1	CTX	Acute	DEGs_up
GO:1903826	L-arginine transmembrane transport	14	1	0.27	0.23714	0.0714286	1	CTX	Acute	DEGs_up
GO:0048368	lateral mesoderm development	14	1	0.27	0.23714	0.0714286	1	CTX	Acute	DEGs_up
GO:0030011	maintenance of cell polarity	14	1	0.27	0.23714	0.0714286	1	CTX	Acute	DEGs_up
GO:0003183	mitral valve morphogenesis	14	1	0.27	0.23714	0.0714286	1	CTX	Acute	DEGs_up
GO:0002318	myeloid progenitor cell differentiation	14	1	0.27	0.23714	0.0714286	1	CTX	Acute	DEGs_up
GO:1900272	negative regulation of long-term synaptic potentiation	14	1	0.27	0.23714	0.0714286	1	CTX	Acute	DEGs_up
GO:0061101	neuroendocrine cell differentiation	14	1	0.27	0.23714	0.0714286	1	CTX	Acute	DEGs_up
GO:0099011	neuronal dense core vesicle exocytosis	14	1	0.27	0.23714	0.0714286	1	CTX	Acute	DEGs_up
GO:0055091	phospholipid homeostasis	14	1	0.27	0.23714	0.0714286	1	CTX	Acute	DEGs_up
GO:0002830	positive regulation of type 2 immune response	14	1	0.27	0.23714	0.0714286	1	CTX	Acute	DEGs_up
GO:0070207	protein homotrimerization	14	1	0.27	0.23714	0.0714286	1	CTX	Acute	DEGs_up
GO:0072531	pyrimidine-containing compound transmembrane transport	14	1	0.27	0.23714	0.0714286	1	CTX	Acute	DEGs_up
GO:0150011	regulation of neuron projection arborization	14	1	0.27	0.23714	0.0714286	1	CTX	Acute	DEGs_up
GO:0090036	regulation of protein kinase C signaling	14	1	0.27	0.23714	0.0714286	1	CTX	Acute	DEGs_up
GO:1905063	regulation of vascular associated smooth muscle cell differentiation	14	1	0.27	0.23714	0.0714286	1	CTX	Acute	DEGs_up
GO:0140250	regulation protein catabolic process at synapse	14	1	0.27	0.23714	0.0714286	1	CTX	Acute	DEGs_up
GO:0009404	toxin metabolic process	14	1	0.27	0.23714	0.0714286	1	CTX	Acute	DEGs_up
GO:0060979	vasculogenesis involved in coronary vascular morphogenesis	14	1	0.27	0.23714	0.0714286	1	CTX	Acute	DEGs_up
GO:0022029	telencephalon cell migration	69	2	1.32	0.23717	0.0289855	1	CTX	Acute	DEGs_up
GO:0032456	endocytic recycling	88	3	1.68	0.23765	0.0340909	1	CTX	Acute	DEGs_up
GO:0030307	positive regulation of cell growth	184	8	3.52	0.23788	0.0434783	1	CTX	Acute	DEGs_up
GO:0006468	protein phosphorylation	1147	32	21.96	0.24026	0.0278989	1	CTX	Acute	DEGs_up
GO:0043407	negative regulation of MAP kinase activity	49	2	0.94	0.24115	0.0408163	1	CTX	Acute	DEGs_up
GO:0032868	response to insulin	321	18	9.23	0.24118	0.0560748	1	CTX	Acute	DEGs_dn
GO:1901652	response to peptide	946	11	18.11	0.24216	0.0116279	1	CTX	Acute	DEGs_up
GO:1902476	chloride transmembrane transport	89	3	1.7	0.24275	0.0337079	1	CTX	Acute	DEGs_up
GO:0006355	regulation of DNA-templated transcription	2883	139	82.86	0.24296	0.0482137	1	CTX	Acute	DEGs_dn
GO:0001932	regulation of protein phosphorylation	863	56	24.8	0.24334	0.0648899	1	CTX	Acute	DEGs_dn
GO:0044057	regulation of system process	592	39	17.01	0.24351	0.0658784	1	CTX	Acute	DEGs_dn
GO:0060429	epithelium development	1165	95	33.48	0.2441	0.0815451	1	CTX	Acute	DEGs_dn
GO:0032924	activin receptor signaling pathway	47	3	1.35	0.24454	0.0638298	1	CTX	Acute	DEGs_dn
GO:0061028	establishment of endothelial barrier	50	3	1.44	0.2446	0.06	1	CTX	Acute	DEGs_dn
GO:0071392	cellular response to estradiol stimulus	33	2	0.95	0.24495	0.0606061	1	CTX	Acute	DEGs_dn
GO:0002063	chondrocyte development	33	2	0.95	0.24495	0.0606061	1	CTX	Acute	DEGs_dn
GO:0022038	corpus callosum development	33	2	0.95	0.24495	0.0606061	1	CTX	Acute	DEGs_dn
GO:0006346	DNA methylation-dependent constitutive heterochromatin formation	33	2	0.95	0.24495	0.0606061	1	CTX	Acute	DEGs_dn
GO:0031116	positive regulation of microtubule polymerization	33	2	0.95	0.24495	0.0606061	1	CTX	Acute	DEGs_dn
GO:0001837	epithelial to mesenchymal transition	163	20	4.68	0.24549	0.122699	1	CTX	Acute	DEGs_dn
GO:0050729	positive regulation of inflammatory response	127	6	3.65	0.24588	0.0472441	1	CTX	Acute	DEGs_dn
GO:0072659	protein localization to plasma membrane	297	10	5.69	0.24626	0.03367	1	CTX	Acute	DEGs_up
GO:0030154	cell differentiation	4127	231	118.61	0.24678	0.0559729	1	CTX	Acute	DEGs_dn
GO:0050878	regulation of body fluid levels	295	22	8.48	0.24739	0.0745763	1	CTX	Acute	DEGs_dn
GO:0003333	amino acid transmembrane transport	96	8	1.84	0.24825	0.0833333	1	CTX	Acute	DEGs_up
GO:0050807	regulation of synapse organization	384	36	11.04	0.24859	0.09375	1	CTX	Acute	DEGs_dn
GO:0031345	negative regulation of cell projection organization	213	15	6.12	0.24945	0.0704225	1	CTX	Acute	DEGs_dn
GO:0071773	cellular response to BMP stimulus	160	13	4.6	0.24966	0.08125	1	CTX	Acute	DEGs_dn
GO:0062197	cellular response to chemical stress	313	17	9	0.24981	0.0543131	1	CTX	Acute	DEGs_dn
GO:0014902	myotube differentiation	129	10	3.71	0.25058	0.0775194	1	CTX	Acute	DEGs_dn
GO:0003203	endocardial cushion morphogenesis	36	7	1.03	0.25074	0.194444	1	CTX	Acute	DEGs_dn
GO:0032964	collagen biosynthetic process	58	7	1.67	0.25101	0.12069	1	CTX	Acute	DEGs_dn
[truncated: 6,457 more rows]

## Sheet: Figure 3-2B
Extended Data Figure 3-2B.	GO enrichment analysis results for acute ethanol vs. acute saline DEGs in the dHPC. Includes non-direction-specific results due to no significantly enriched terms for direction-specific results. Supports Figure 3B.
GO.ID	Term	Annotated	Significant	Expected	weight01Fisher	GeneRatio	FDR	Region	Paradigm	level_dir
GO:0060322	head development	788	25	11.36	4.9e-06	0.0317259	0.0323792	dHPC	Acute	DEGs_allsig
GO:0035556	intracellular signal transduction	2790	34	20.1	4e-05	0.0121864	0.26432	dHPC	Acute	DEGs_up
GO:0022010	central nervous system myelination	34	4	0.24	0.0001	0.117647	0.6608	dHPC	Acute	DEGs_dn
GO:0042149	cellular response to glucose starvation	54	4	0.39	0.00062	0.0740741	1	dHPC	Acute	DEGs_up
GO:0046337	phosphatidylethanolamine metabolic process	24	3	0.17	0.00066	0.125	1	dHPC	Acute	DEGs_up
GO:0019219	regulation of nucleobase-containing compound metabolic process	3457	29	24.91	0.00101	0.00838878	1	dHPC	Acute	DEGs_up
GO:0035556	intracellular signal transduction	2790	56	40.21	0.0011	0.0200717	1	dHPC	Acute	DEGs_allsig
GO:0038063	collagen-activated tyrosine kinase receptor signaling pathway	55	5	0.79	0.0012	0.0909091	1	dHPC	Acute	DEGs_allsig
GO:0071294	cellular response to zinc ion	16	3	0.23	0.0014	0.1875	1	dHPC	Acute	DEGs_allsig
GO:0022010	central nervous system myelination	34	4	0.49	0.0014	0.117647	1	dHPC	Acute	DEGs_allsig
GO:0001657	ureteric bud development	104	6	1.5	0.0014	0.0576923	1	dHPC	Acute	DEGs_allsig
GO:0007405	neuroblast proliferation	84	5	1.21	0.0017	0.0595238	1	dHPC	Acute	DEGs_allsig
GO:0045926	negative regulation of growth	236	6	1.7	0.00173	0.0254237	1	dHPC	Acute	DEGs_up
GO:0001657	ureteric bud development	104	4	0.75	0.0018	0.0384615	1	dHPC	Acute	DEGs_dn
GO:0040037	negative regulation of fibroblast growth factor receptor signaling pathway	18	3	0.26	0.0021	0.166667	1	dHPC	Acute	DEGs_allsig
GO:0071389	cellular response to mineralocorticoid stimulus	10	2	0.07	0.00223	0.2	1	dHPC	Acute	DEGs_up
GO:0061042	vascular wound healing	19	3	0.27	0.0024	0.157895	1	dHPC	Acute	DEGs_allsig
GO:0019220	regulation of phosphate metabolic process	1050	15	7.57	0.00248	0.0142857	1	dHPC	Acute	DEGs_up
GO:0002070	epithelial cell maturation	22	4	0.16	0.00264	0.181818	1	dHPC	Acute	DEGs_up
GO:0051639	actin filament network formation	11	2	0.08	0.0027	0.181818	1	dHPC	Acute	DEGs_dn
GO:0021984	adenohypophysis development	11	2	0.08	0.00272	0.181818	1	dHPC	Acute	DEGs_up
GO:0002069	columnar/cuboidal epithelial cell maturation	11	2	0.08	0.00272	0.181818	1	dHPC	Acute	DEGs_up
GO:0050872	white fat cell differentiation	20	3	0.29	0.0028	0.15	1	dHPC	Acute	DEGs_allsig
GO:0001569	branching involved in blood vessel morphogenesis	41	4	0.59	0.0028	0.097561	1	dHPC	Acute	DEGs_allsig
GO:0008286	insulin receptor signaling pathway	174	8	2.51	0.003	0.045977	1	dHPC	Acute	DEGs_allsig
GO:0007626	locomotory behavior	271	9	1.95	0.003	0.0332103	1	dHPC	Acute	DEGs_dn
GO:0016358	dendrite development	322	7	2.32	0.0031	0.0217391	1	dHPC	Acute	DEGs_dn
GO:0032530	regulation of microvillus organization	12	2	0.09	0.0032	0.166667	1	dHPC	Acute	DEGs_dn
GO:0007100	mitotic centrosome separation	12	2	0.09	0.00324	0.166667	1	dHPC	Acute	DEGs_up
GO:0097501	stress response to metal ion	12	2	0.09	0.00324	0.166667	1	dHPC	Acute	DEGs_up
GO:0008543	fibroblast growth factor receptor signaling pathway	119	6	0.86	0.0034	0.0504202	1	dHPC	Acute	DEGs_dn
GO:0007157	heterophilic cell-cell adhesion via plasma membrane cell adhesion molecules	43	3	0.31	0.0037	0.0697674	1	dHPC	Acute	DEGs_dn
GO:0030432	peristalsis	13	2	0.09	0.0038	0.153846	1	dHPC	Acute	DEGs_dn
GO:0070307	lens fiber cell development	13	2	0.09	0.0038	0.153846	1	dHPC	Acute	DEGs_dn
GO:0030097	hemopoiesis	948	19	13.66	0.0038	0.0200422	1	dHPC	Acute	DEGs_allsig
GO:0019219	regulation of nucleobase-containing compound metabolic process	3457	58	49.82	0.0039	0.0167776	1	dHPC	Acute	DEGs_allsig
GO:0042593	glucose homeostasis	279	10	2.01	0.00418	0.0358423	1	dHPC	Acute	DEGs_up
GO:0036323	vascular endothelial growth factor receptor-1 signaling pathway	46	4	0.66	0.0043	0.0869565	1	dHPC	Acute	DEGs_allsig
GO:0006688	glycosphingolipid biosynthetic process	30	3	0.22	0.0044	0.1	1	dHPC	Acute	DEGs_dn
GO:0036323	vascular endothelial growth factor receptor-1 signaling pathway	46	3	0.33	0.0044	0.0652174	1	dHPC	Acute	DEGs_dn
GO:0006821	chloride transport	111	3	0.8	0.0044	0.027027	1	dHPC	Acute	DEGs_dn
GO:0006086	pyruvate decarboxylation to acetyl-CoA	14	2	0.1	0.00443	0.142857	1	dHPC	Acute	DEGs_up
GO:0061687	detoxification of inorganic compound	14	2	0.1	0.00443	0.142857	1	dHPC	Acute	DEGs_up
GO:0046337	phosphatidylethanolamine metabolic process	24	3	0.35	0.0048	0.125	1	dHPC	Acute	DEGs_allsig
GO:0061101	neuroendocrine cell differentiation	15	2	0.11	0.00509	0.133333	1	dHPC	Acute	DEGs_up
GO:0031115	negative regulation of microtubule polymerization	15	2	0.11	0.00509	0.133333	1	dHPC	Acute	DEGs_up
GO:0044070	regulation of monoatomic anion transport	15	2	0.11	0.0051	0.133333	1	dHPC	Acute	DEGs_dn
GO:0099645	neurotransmitter receptor localization to postsynaptic specialization membrane	50	4	0.72	0.0053	0.08	1	dHPC	Acute	DEGs_allsig
GO:0038109	Kit signaling pathway	49	3	0.35	0.0053	0.0612245	1	dHPC	Acute	DEGs_dn
GO:0038109	Kit signaling pathway	49	4	0.71	0.0054	0.0816327	1	dHPC	Acute	DEGs_allsig
GO:0019217	regulation of fatty acid metabolic process	98	5	0.71	0.00558	0.0510204	1	dHPC	Acute	DEGs_up
GO:0016264	gap junction assembly	16	2	0.12	0.00579	0.125	1	dHPC	Acute	DEGs_up
GO:0071294	cellular response to zinc ion	16	2	0.12	0.00579	0.125	1	dHPC	Acute	DEGs_up
GO:0071280	cellular response to copper ion	16	2	0.12	0.00579	0.125	1	dHPC	Acute	DEGs_up
GO:1904044	response to aldosterone	16	2	0.12	0.00579	0.125	1	dHPC	Acute	DEGs_up
GO:0006677	glycosylceramide metabolic process	16	2	0.12	0.0058	0.125	1	dHPC	Acute	DEGs_dn
GO:0001771	immunological synapse formation	16	2	0.12	0.0058	0.125	1	dHPC	Acute	DEGs_dn
GO:0035790	platelet-derived growth factor receptor-alpha signaling pathway	51	3	0.37	0.0059	0.0588235	1	dHPC	Acute	DEGs_dn
GO:0038145	macrophage colony-stimulating factor signaling pathway	51	3	0.37	0.0059	0.0588235	1	dHPC	Acute	DEGs_dn
GO:0071526	semaphorin-plexin signaling pathway	51	3	0.37	0.0059	0.0588235	1	dHPC	Acute	DEGs_dn
GO:0038145	macrophage colony-stimulating factor signaling pathway	51	4	0.73	0.0062	0.0784314	1	dHPC	Acute	DEGs_allsig
GO:0035790	platelet-derived growth factor receptor-alpha signaling pathway	51	4	0.73	0.0062	0.0784314	1	dHPC	Acute	DEGs_allsig
GO:0097094	craniofacial suture morphogenesis	17	2	0.12	0.0065	0.117647	1	dHPC	Acute	DEGs_dn
GO:0042762	regulation of sulfur metabolic process	17	2	0.12	0.00653	0.117647	1	dHPC	Acute	DEGs_up
GO:0071230	cellular response to amino acid stimulus	103	4	0.74	0.00657	0.038835	1	dHPC	Acute	DEGs_up
GO:0045666	positive regulation of neuron differentiation	103	4	0.74	0.0066	0.038835	1	dHPC	Acute	DEGs_dn
GO:0031547	brain-derived neurotrophic factor receptor signaling pathway	54	3	0.39	0.0069	0.0555556	1	dHPC	Acute	DEGs_dn
GO:0045926	negative regulation of growth	236	7	3.4	0.0069	0.029661	1	dHPC	Acute	DEGs_allsig
GO:0001678	intracellular glucose homeostasis	185	6	1.33	0.00701	0.0324324	1	dHPC	Acute	DEGs_up
GO:0001953	negative regulation of cell-matrix adhesion	34	3	0.24	0.00721	0.0882353	1	dHPC	Acute	DEGs_up
GO:0038063	collagen-activated tyrosine kinase receptor signaling pathway	55	3	0.4	0.0073	0.0545455	1	dHPC	Acute	DEGs_dn
GO:0060993	kidney morphogenesis	102	3	0.73	0.0073	0.0294118	1	dHPC	Acute	DEGs_dn
GO:0040037	negative regulation of fibroblast growth factor receptor signaling pathway	18	2	0.13	0.00731	0.111111	1	dHPC	Acute	DEGs_up
GO:0060322	head development	788	13	5.68	0.0075	0.0164975	1	dHPC	Acute	DEGs_dn
GO:0042149	cellular response to glucose starvation	54	4	0.78	0.0076	0.0740741	1	dHPC	Acute	DEGs_allsig
GO:2000134	negative regulation of G1/S transition of mitotic cell cycle	54	4	0.78	0.0076	0.0740741	1	dHPC	Acute	DEGs_allsig
GO:0031547	brain-derived neurotrophic factor receptor signaling pathway	54	4	0.78	0.0076	0.0740741	1	dHPC	Acute	DEGs_allsig
GO:0048012	hepatocyte growth factor receptor signaling pathway	56	3	0.4	0.0077	0.0535714	1	dHPC	Acute	DEGs_dn
GO:0008543	fibroblast growth factor receptor signaling pathway	119	9	1.71	0.008	0.0756303	1	dHPC	Acute	DEGs_allsig
GO:0006658	phosphatidylserine metabolic process	19	2	0.14	0.00813	0.105263	1	dHPC	Acute	DEGs_up
GO:0055093	response to hyperoxia	19	2	0.14	0.00813	0.105263	1	dHPC	Acute	DEGs_up
GO:0061042	vascular wound healing	19	2	0.14	0.00813	0.105263	1	dHPC	Acute	DEGs_up
GO:0043306	positive regulation of mast cell degranulation	19	2	0.14	0.00813	0.105263	1	dHPC	Acute	DEGs_up
GO:0010958	regulation of amino acid import across plasma membrane	19	2	0.14	0.00813	0.105263	1	dHPC	Acute	DEGs_up
GO:0060322	head development	788	12	5.68	0.00815	0.0152284	1	dHPC	Acute	DEGs_up
GO:0051894	positive regulation of focal adhesion assembly	29	3	0.42	0.0082	0.103448	1	dHPC	Acute	DEGs_allsig
GO:0035791	platelet-derived growth factor receptor-beta signaling pathway	58	3	0.42	0.0085	0.0517241	1	dHPC	Acute	DEGs_dn
GO:0071389	cellular response to mineralocorticoid stimulus	10	2	0.14	0.0086	0.2	1	dHPC	Acute	DEGs_allsig
GO:0009172	purine deoxyribonucleoside monophosphate catabolic process	10	2	0.14	0.0086	0.2	1	dHPC	Acute	DEGs_allsig
GO:0000255	allantoin metabolic process	10	2	0.14	0.0086	0.2	1	dHPC	Acute	DEGs_allsig
GO:0048012	hepatocyte growth factor receptor signaling pathway	56	4	0.81	0.0086	0.0714286	1	dHPC	Acute	DEGs_allsig
GO:0051412	response to corticosterone	20	2	0.14	0.00899	0.1	1	dHPC	Acute	DEGs_up
GO:0050872	white fat cell differentiation	20	2	0.14	0.00899	0.1	1	dHPC	Acute	DEGs_up
GO:1901679	nucleotide transmembrane transport	20	2	0.14	0.00899	0.1	1	dHPC	Acute	DEGs_up
GO:0030574	collagen catabolic process	30	3	0.43	0.009	0.1	1	dHPC	Acute	DEGs_allsig
GO:0031669	cellular response to nutrient levels	257	12	1.85	0.00954	0.0466926	1	dHPC	Acute	DEGs_up
GO:0035791	platelet-derived growth factor receptor-beta signaling pathway	58	4	0.84	0.0097	0.0689655	1	dHPC	Acute	DEGs_allsig
GO:0019220	regulation of phosphate metabolic process	1050	25	15.13	0.0098	0.0238095	1	dHPC	Acute	DEGs_allsig
GO:0032753	positive regulation of interleukin-4 production	21	2	0.15	0.00989	0.0952381	1	dHPC	Acute	DEGs_up
GO:0038166	angiotensin-activated signaling pathway	21	2	0.15	0.0099	0.0952381	1	dHPC	Acute	DEGs_dn
GO:0051592	response to calcium ion	141	7	2.03	0.0101	0.0496454	1	dHPC	Acute	DEGs_allsig
GO:0038084	vascular endothelial growth factor signaling pathway	82	5	1.18	0.0102	0.0609756	1	dHPC	Acute	DEGs_allsig
GO:0002070	epithelial cell maturation	22	4	0.32	0.0103	0.181818	1	dHPC	Acute	DEGs_allsig
GO:0002069	columnar/cuboidal epithelial cell maturation	11	2	0.16	0.0104	0.181818	1	dHPC	Acute	DEGs_allsig
GO:0021984	adenohypophysis development	11	2	0.16	0.0104	0.181818	1	dHPC	Acute	DEGs_allsig
GO:0046054	dGMP metabolic process	11	2	0.16	0.0104	0.181818	1	dHPC	Acute	DEGs_allsig
GO:0051639	actin filament network formation	11	2	0.16	0.0104	0.181818	1	dHPC	Acute	DEGs_allsig
GO:0001935	endothelial cell proliferation	154	4	1.11	0.0107	0.025974	1	dHPC	Acute	DEGs_dn
GO:0021535	cell migration in hindbrain	22	2	0.16	0.0108	0.0909091	1	dHPC	Acute	DEGs_dn
GO:0150104	transport across blood-brain barrier	22	2	0.16	0.01083	0.0909091	1	dHPC	Acute	DEGs_up
GO:0042593	glucose homeostasis	279	12	4.02	0.0109	0.0430108	1	dHPC	Acute	DEGs_allsig
GO:0007566	embryo implantation	64	3	0.46	0.01106	0.046875	1	dHPC	Acute	DEGs_up
GO:0048714	positive regulation of oligodendrocyte differentiation	33	3	0.48	0.0117	0.0909091	1	dHPC	Acute	DEGs_allsig
GO:0050965	detection of temperature stimulus involved in sensory perception of pain	23	2	0.17	0.0118	0.0869565	1	dHPC	Acute	DEGs_dn
GO:0043153	entrainment of circadian clock by photoperiod	23	2	0.17	0.01181	0.0869565	1	dHPC	Acute	DEGs_up
GO:0009791	post-embryonic development	123	4	0.89	0.0121	0.0325203	1	dHPC	Acute	DEGs_dn
GO:0098911	regulation of ventricular cardiac muscle cell action potential	12	2	0.17	0.0124	0.166667	1	dHPC	Acute	DEGs_allsig
GO:0097501	stress response to metal ion	12	2	0.17	0.0124	0.166667	1	dHPC	Acute	DEGs_allsig
GO:0007100	mitotic centrosome separation	12	2	0.17	0.0124	0.166667	1	dHPC	Acute	DEGs_allsig
GO:0032530	regulation of microvillus organization	12	2	0.17	0.0124	0.166667	1	dHPC	Acute	DEGs_allsig
GO:0032740	positive regulation of interleukin-17 production	24	2	0.17	0.01282	0.0833333	1	dHPC	Acute	DEGs_up
GO:0032922	circadian regulation of gene expression	69	3	0.5	0.01356	0.0434783	1	dHPC	Acute	DEGs_up
GO:0009746	response to hexose	226	7	1.63	0.01387	0.0309735	1	dHPC	Acute	DEGs_up
GO:0021602	cranial nerve morphogenesis	25	2	0.18	0.0139	0.08	1	dHPC	Acute	DEGs_dn
GO:0060445	branching involved in salivary gland morphogenesis	25	2	0.18	0.0139	0.08	1	dHPC	Acute	DEGs_dn
GO:0030730	triglyceride storage	15	2	0.11	0.0143	0.133333	1	dHPC	Acute	DEGs_dn
GO:0030097	hemopoiesis	948	10	6.83	0.0144	0.0105485	1	dHPC	Acute	DEGs_dn
GO:0090087	regulation of peptide transport	240	2	1.73	0.0144	0.00833333	1	dHPC	Acute	DEGs_dn
GO:0002068	glandular epithelial cell development	13	2	0.19	0.0145	0.153846	1	dHPC	Acute	DEGs_allsig
GO:0014889	muscle atrophy	13	2	0.19	0.0145	0.153846	1	dHPC	Acute	DEGs_allsig
GO:0009169	purine ribonucleoside monophosphate catabolic process	13	2	0.19	0.0145	0.153846	1	dHPC	Acute	DEGs_allsig
GO:0009120	deoxyribonucleoside metabolic process	13	2	0.19	0.0145	0.153846	1	dHPC	Acute	DEGs_allsig
GO:0030432	peristalsis	13	2	0.19	0.0145	0.153846	1	dHPC	Acute	DEGs_allsig
GO:0010889	regulation of triglyceride storage	13	2	0.19	0.0145	0.153846	1	dHPC	Acute	DEGs_allsig
GO:0070307	lens fiber cell development	13	2	0.19	0.0145	0.153846	1	dHPC	Acute	DEGs_allsig
GO:0060993	kidney morphogenesis	102	4	1.47	0.0145	0.0392157	1	dHPC	Acute	DEGs_allsig
GO:0071333	cellular response to glucose stimulus	167	4	1.2	0.01454	0.0239521	1	dHPC	Acute	DEGs_up
GO:0050729	positive regulation of inflammatory response	130	4	0.94	0.01456	0.0307692	1	dHPC	Acute	DEGs_up
GO:0048013	ephrin receptor signaling pathway	73	3	0.53	0.0158	0.0410959	1	dHPC	Acute	DEGs_dn
GO:0006970	response to osmotic stress	99	3	0.71	0.01597	0.030303	1	dHPC	Acute	DEGs_up
GO:0071276	cellular response to cadmium ion	27	2	0.19	0.01608	0.0740741	1	dHPC	Acute	DEGs_up
GO:0007263	nitric oxide mediated signal transduction	27	2	0.19	0.01608	0.0740741	1	dHPC	Acute	DEGs_up
GO:0007010	cytoskeleton organization	1433	28	20.65	0.0165	0.0195394	1	dHPC	Acute	DEGs_allsig
GO:0006688	glycosphingolipid biosynthetic process	30	3	0.43	0.0167	0.1	1	dHPC	Acute	DEGs_allsig
GO:0045666	positive regulation of neuron differentiation	103	5	1.48	0.0167	0.0485437	1	dHPC	Acute	DEGs_allsig
GO:0006821	chloride transport	111	4	1.6	0.0167	0.036036	1	dHPC	Acute	DEGs_allsig
GO:0061687	detoxification of inorganic compound	14	2	0.2	0.0168	0.142857	1	dHPC	Acute	DEGs_allsig
GO:0009155	purine deoxyribonucleotide catabolic process	14	2	0.2	0.0168	0.142857	1	dHPC	Acute	DEGs_allsig
GO:0006086	pyruvate decarboxylation to acetyl-CoA	14	2	0.2	0.0168	0.142857	1	dHPC	Acute	DEGs_allsig
GO:0008285	negative regulation of cell population proliferation	688	20	9.92	0.017	0.0290698	1	dHPC	Acute	DEGs_allsig
GO:0060004	reflex	28	2	0.2	0.01723	0.0714286	1	dHPC	Acute	DEGs_up
GO:0006390	mitochondrial transcription	28	2	0.2	0.01723	0.0714286	1	dHPC	Acute	DEGs_up
GO:0045648	positive regulation of erythrocyte differentiation	28	2	0.2	0.01723	0.0714286	1	dHPC	Acute	DEGs_up
GO:0030325	adrenal gland development	28	2	0.2	0.01723	0.0714286	1	dHPC	Acute	DEGs_up
GO:0006882	intracellular zinc ion homeostasis	28	2	0.2	0.01723	0.0714286	1	dHPC	Acute	DEGs_up
GO:0008360	regulation of cell shape	137	4	0.99	0.0173	0.0291971	1	dHPC	Acute	DEGs_dn
GO:0008542	visual learning	76	3	0.55	0.0175	0.0394737	1	dHPC	Acute	DEGs_dn
GO:0045669	positive regulation of osteoblast differentiation	76	3	0.55	0.01754	0.0394737	1	dHPC	Acute	DEGs_up
GO:0001570	vasculogenesis	92	4	0.66	0.0178	0.0434783	1	dHPC	Acute	DEGs_dn
GO:0042908	xenobiotic transport	39	3	0.28	0.01818	0.0769231	1	dHPC	Acute	DEGs_up
GO:0010669	epithelial structure maintenance	29	2	0.21	0.0184	0.0689655	1	dHPC	Acute	DEGs_dn
GO:0051894	positive regulation of focal adhesion assembly	29	2	0.21	0.01842	0.0689655	1	dHPC	Acute	DEGs_up
GO:0046326	positive regulation of D-glucose import	39	3	0.56	0.0185	0.0769231	1	dHPC	Acute	DEGs_allsig
GO:0044273	sulfur compound catabolic process	39	3	0.56	0.0185	0.0769231	1	dHPC	Acute	DEGs_allsig
GO:0031115	negative regulation of microtubule polymerization	15	2	0.22	0.0192	0.133333	1	dHPC	Acute	DEGs_allsig
GO:0090435	protein localization to nuclear envelope	15	2	0.22	0.0192	0.133333	1	dHPC	Acute	DEGs_allsig
GO:2000811	negative regulation of anoikis	15	2	0.22	0.0192	0.133333	1	dHPC	Acute	DEGs_allsig
GO:0044070	regulation of monoatomic anion transport	15	2	0.22	0.0192	0.133333	1	dHPC	Acute	DEGs_allsig
GO:0032488	Cdc42 protein signal transduction	15	2	0.22	0.0192	0.133333	1	dHPC	Acute	DEGs_allsig
GO:0061101	neuroendocrine cell differentiation	15	2	0.22	0.0192	0.133333	1	dHPC	Acute	DEGs_allsig
GO:0048745	smooth muscle tissue development	30	2	0.22	0.0196	0.0666667	1	dHPC	Acute	DEGs_dn
GO:0003094	glomerular filtration	30	2	0.22	0.0196	0.0666667	1	dHPC	Acute	DEGs_dn
GO:0030574	collagen catabolic process	30	2	0.22	0.01965	0.0666667	1	dHPC	Acute	DEGs_up
GO:0006469	negative regulation of protein kinase activity	166	4	1.2	0.01993	0.0240964	1	dHPC	Acute	DEGs_up
GO:0016358	dendrite development	322	10	4.64	0.0205	0.0310559	1	dHPC	Acute	DEGs_allsig
GO:0071805	potassium ion transmembrane transport	198	6	1.43	0.0205	0.030303	1	dHPC	Acute	DEGs_dn
GO:0042246	tissue regeneration	81	3	0.58	0.02075	0.037037	1	dHPC	Acute	DEGs_up
GO:0006936	muscle contraction	301	4	2.17	0.0209	0.013289	1	dHPC	Acute	DEGs_dn
GO:0048013	ephrin receptor signaling pathway	73	4	1.05	0.0211	0.0547945	1	dHPC	Acute	DEGs_allsig
GO:0036119	response to platelet-derived growth factor	29	2	0.21	0.0213	0.0689655	1	dHPC	Acute	DEGs_dn
GO:1905475	regulation of protein localization to membrane	218	8	3.14	0.0213	0.0366972	1	dHPC	Acute	DEGs_allsig
GO:0038084	vascular endothelial growth factor signaling pathway	82	3	0.59	0.0214	0.0365854	1	dHPC	Acute	DEGs_dn
GO:1990874	vascular associated smooth muscle cell proliferation	79	2	0.57	0.0214	0.0253165	1	dHPC	Acute	DEGs_dn
GO:0007267	cell-cell signaling	1268	30	18.27	0.0214	0.0236593	1	dHPC	Acute	DEGs_allsig
GO:0046545	development of primary female sexual characteristics	121	2	0.87	0.0214	0.0165289	1	dHPC	Acute	DEGs_dn
GO:0019217	regulation of fatty acid metabolic process	98	5	1.41	0.0215	0.0510204	1	dHPC	Acute	DEGs_allsig
GO:0032328	alanine transport	16	2	0.23	0.0217	0.125	1	dHPC	Acute	DEGs_allsig
GO:0001771	immunological synapse formation	16	2	0.23	0.0217	0.125	1	dHPC	Acute	DEGs_allsig
GO:0051895	negative regulation of focal adhesion assembly	16	2	0.23	0.0217	0.125	1	dHPC	Acute	DEGs_allsig
GO:0006677	glycosylceramide metabolic process	16	2	0.23	0.0217	0.125	1	dHPC	Acute	DEGs_allsig
GO:1904044	response to aldosterone	16	2	0.23	0.0217	0.125	1	dHPC	Acute	DEGs_allsig
GO:0071280	cellular response to copper ion	16	2	0.23	0.0217	0.125	1	dHPC	Acute	DEGs_allsig
GO:0016264	gap junction assembly	16	2	0.23	0.0217	0.125	1	dHPC	Acute	DEGs_allsig
GO:0006885	regulation of pH	101	3	1.46	0.0218	0.029703	1	dHPC	Acute	DEGs_allsig
GO:0051965	positive regulation of synapse assembly	83	3	0.6	0.0221	0.0361446	1	dHPC	Acute	DEGs_dn
GO:0044342	type B pancreatic cell proliferation	32	2	0.23	0.0222	0.0625	1	dHPC	Acute	DEGs_dn
GO:0051017	actin filament bundle assembly	174	6	2.51	0.0222	0.0344828	1	dHPC	Acute	DEGs_allsig
GO:0007167	enzyme-linked receptor protein signaling pathway	910	23	13.11	0.0229	0.0252747	1	dHPC	Acute	DEGs_allsig
GO:0048714	positive regulation of oligodendrocyte differentiation	33	2	0.24	0.0235	0.0606061	1	dHPC	Acute	DEGs_dn
GO:0099505	regulation of presynaptic membrane potential	33	2	0.24	0.0235	0.0606061	1	dHPC	Acute	DEGs_dn
GO:0031116	positive regulation of microtubule polymerization	33	2	0.24	0.0235	0.0606061	1	dHPC	Acute	DEGs_dn
GO:0007157	heterophilic cell-cell adhesion via plasma membrane cell adhesion molecules	43	3	0.62	0.0239	0.0697674	1	dHPC	Acute	DEGs_allsig
GO:0008542	visual learning	76	4	1.1	0.0241	0.0526316	1	dHPC	Acute	DEGs_allsig
GO:0032869	cellular response to insulin stimulus	261	6	1.88	0.02413	0.0229885	1	dHPC	Acute	DEGs_up
GO:0006094	gluconeogenesis	89	4	0.64	0.02431	0.0449438	1	dHPC	Acute	DEGs_up
GO:0042762	regulation of sulfur metabolic process	17	2	0.24	0.0244	0.117647	1	dHPC	Acute	DEGs_allsig
GO:0097094	craniofacial suture morphogenesis	17	2	0.24	0.0244	0.117647	1	dHPC	Acute	DEGs_allsig
GO:0001932	regulation of protein phosphorylation	867	9	6.25	0.0245	0.0103806	1	dHPC	Acute	DEGs_dn
GO:0060441	epithelial tube branching involved in lung morphogenesis	34	2	0.24	0.0249	0.0588235	1	dHPC	Acute	DEGs_dn
GO:0030336	negative regulation of cell migration	303	10	4.37	0.0249	0.0330033	1	dHPC	Acute	DEGs_allsig
GO:1990573	potassium ion import across plasma membrane	44	3	0.63	0.0254	0.0681818	1	dHPC	Acute	DEGs_allsig
GO:0048667	cell morphogenesis involved in neuron differentiation	656	19	9.45	0.0257	0.0289634	1	dHPC	Acute	DEGs_allsig
GO:0030324	lung development	225	5	1.62	0.026	0.0222222	1	dHPC	Acute	DEGs_dn
GO:0071398	cellular response to fatty acid	35	2	0.25	0.02626	0.0571429	1	dHPC	Acute	DEGs_up
GO:0001958	endochondral ossification	35	2	0.25	0.0263	0.0571429	1	dHPC	Acute	DEGs_dn
GO:0001935	endothelial cell proliferation	154	7	2.22	0.0266	0.0454545	1	dHPC	Acute	DEGs_allsig
GO:0009267	cellular response to starvation	190	9	1.37	0.02667	0.0473684	1	dHPC	Acute	DEGs_up
GO:0001678	intracellular glucose homeostasis	185	7	2.67	0.0267	0.0378378	1	dHPC	Acute	DEGs_allsig
GO:0001953	negative regulation of cell-matrix adhesion	34	4	0.49	0.0269	0.117647	1	dHPC	Acute	DEGs_allsig
GO:0051152	positive regulation of smooth muscle cell differentiation	18	2	0.26	0.0272	0.111111	1	dHPC	Acute	DEGs_allsig
GO:0043605	amide catabolic process	18	2	0.26	0.0272	0.111111	1	dHPC	Acute	DEGs_allsig
GO:0051923	sulfation	18	2	0.26	0.0272	0.111111	1	dHPC	Acute	DEGs_allsig
GO:0007626	locomotory behavior	271	11	3.91	0.0275	0.0405904	1	dHPC	Acute	DEGs_allsig
GO:0001835	blastocyst hatching	36	2	0.26	0.02767	0.0555556	1	dHPC	Acute	DEGs_up
GO:0001837	epithelial to mesenchymal transition	164	7	2.36	0.0279	0.0426829	1	dHPC	Acute	DEGs_allsig
GO:0008643	carbohydrate transport	124	4	0.89	0.02805	0.0322581	1	dHPC	Acute	DEGs_up
GO:0120162	positive regulation of cold-induced thermogenesis	91	3	0.66	0.02806	0.032967	1	dHPC	Acute	DEGs_up
GO:0009746	response to hexose	226	8	3.26	0.0282	0.0353982	1	dHPC	Acute	DEGs_allsig
GO:0098868	bone growth	32	2	0.23	0.0283	0.0625	1	dHPC	Acute	DEGs_dn
GO:0090087	regulation of peptide transport	240	7	3.46	0.0283	0.0291667	1	dHPC	Acute	DEGs_allsig
GO:0090208	positive regulation of triglyceride metabolic process	23	2	0.17	0.02833	0.0869565	1	dHPC	Acute	DEGs_up
GO:0030730	triglyceride storage	15	3	0.22	0.0284	0.2	1	dHPC	Acute	DEGs_allsig
GO:0006152	purine nucleoside catabolic process	12	2	0.17	0.0285	0.166667	1	dHPC	Acute	DEGs_allsig
GO:0007638	mechanosensory behavior	16	2	0.23	0.0285	0.125	1	dHPC	Acute	DEGs_allsig
GO:2000181	negative regulation of blood vessel morphogenesis	109	3	1.57	0.0286	0.0275229	1	dHPC	Acute	DEGs_allsig
GO:0061351	neural precursor cell proliferation	209	7	1.51	0.029	0.0334928	1	dHPC	Acute	DEGs_dn
GO:0035987	endodermal cell differentiation	37	2	0.27	0.0291	0.0540541	1	dHPC	Acute	DEGs_dn
GO:0001525	angiogenesis	530	9	3.82	0.0292	0.0169811	1	dHPC	Acute	DEGs_dn
GO:0034764	positive regulation of transmembrane transport	223	8	3.21	0.0295	0.0358744	1	dHPC	Acute	DEGs_allsig
GO:0042246	tissue regeneration	81	4	1.17	0.0296	0.0493827	1	dHPC	Acute	DEGs_allsig
GO:0001525	angiogenesis	530	15	7.64	0.0298	0.0283019	1	dHPC	Acute	DEGs_allsig
GO:0043306	positive regulation of mast cell degranulation	19	2	0.27	0.0301	0.105263	1	dHPC	Acute	DEGs_allsig
GO:0055093	response to hyperoxia	19	2	0.27	0.0301	0.105263	1	dHPC	Acute	DEGs_allsig
GO:0006658	phosphatidylserine metabolic process	19	2	0.27	0.0301	0.105263	1	dHPC	Acute	DEGs_allsig
GO:0010958	regulation of amino acid import across plasma membrane	19	2	0.27	0.0301	0.105263	1	dHPC	Acute	DEGs_allsig
GO:0048009	insulin-like growth factor receptor signaling pathway	94	3	0.68	0.0305	0.0319149	1	dHPC	Acute	DEGs_dn
GO:0061744	motor behavior	38	2	0.27	0.03059	0.0526316	1	dHPC	Acute	DEGs_up
GO:0040018	positive regulation of multicellular organism growth	38	2	0.27	0.0306	0.0526316	1	dHPC	Acute	DEGs_dn
GO:0007528	neuromuscular junction development	68	5	0.98	0.0313	0.0735294	1	dHPC	Acute	DEGs_allsig
GO:0002088	lens development in camera-type eye	84	5	1.21	0.0313	0.0595238	1	dHPC	Acute	DEGs_allsig
GO:0051965	positive regulation of synapse assembly	83	4	1.2	0.032	0.0481928	1	dHPC	Acute	DEGs_allsig
GO:0046326	positive regulation of D-glucose import	39	2	0.28	0.0321	0.0512821	1	dHPC	Acute	DEGs_up
GO:0044273	sulfur compound catabolic process	39	2	0.28	0.0321	0.0512821	1	dHPC	Acute	DEGs_up
GO:0007416	synapse assembly	296	7	2.13	0.0321	0.0236486	1	dHPC	Acute	DEGs_dn
GO:0042908	xenobiotic transport	39	4	0.56	0.0327	0.102564	1	dHPC	Acute	DEGs_allsig
GO:0006144	purine nucleobase metabolic process	20	2	0.29	0.0331	0.1	1	dHPC	Acute	DEGs_allsig
GO:0051412	response to corticosterone	20	2	0.29	0.0331	0.1	1	dHPC	Acute	DEGs_allsig
GO:1901679	nucleotide transmembrane transport	20	2	0.29	0.0331	0.1	1	dHPC	Acute	DEGs_allsig
GO:0010644	cell communication by electrical coupling	20	2	0.29	0.0331	0.1	1	dHPC	Acute	DEGs_allsig
GO:0045879	negative regulation of smoothened signaling pathway	40	2	0.29	0.0336	0.05	1	dHPC	Acute	DEGs_dn
GO:1905332	positive regulation of morphogenesis of an epithelium	40	2	0.29	0.03363	0.05	1	dHPC	Acute	DEGs_up
GO:0008286	insulin receptor signaling pathway	174	5	1.25	0.0338	0.0287356	1	dHPC	Acute	DEGs_dn
GO:0050890	cognition	381	4	2.75	0.03384	0.0104987	1	dHPC	Acute	DEGs_up
GO:0038065	collagen-activated signaling pathway	60	4	0.43	0.0348	0.0666667	1	dHPC	Acute	DEGs_dn
GO:0001569	branching involved in blood vessel morphogenesis	41	2	0.3	0.03519	0.0487805	1	dHPC	Acute	DEGs_up
GO:0001569	branching involved in blood vessel morphogenesis	41	2	0.3	0.0352	0.0487805	1	dHPC	Acute	DEGs_dn
GO:0010888	negative regulation of lipid storage	21	2	0.3	0.0363	0.0952381	1	dHPC	Acute	DEGs_allsig
GO:0032753	positive regulation of interleukin-4 production	21	2	0.3	0.0363	0.0952381	1	dHPC	Acute	DEGs_allsig
GO:2001135	regulation of endocytic recycling	21	2	0.3	0.0363	0.0952381	1	dHPC	Acute	DEGs_allsig
GO:0038166	angiotensin-activated signaling pathway	21	2	0.3	0.0363	0.0952381	1	dHPC	Acute	DEGs_allsig
GO:0008285	negative regulation of cell population proliferation	688	12	4.96	0.03674	0.0174419	1	dHPC	Acute	DEGs_up
GO:0030866	cortical actin cytoskeleton organization	42	2	0.3	0.0368	0.047619	1	dHPC	Acute	DEGs_dn
GO:0051017	actin filament bundle assembly	174	3	1.25	0.0368	0.0172414	1	dHPC	Acute	DEGs_dn
GO:0071526	semaphorin-plexin signaling pathway	51	3	0.73	0.0371	0.0588235	1	dHPC	Acute	DEGs_allsig
GO:0031669	cellular response to nutrient levels	257	12	3.7	0.0377	0.0466926	1	dHPC	Acute	DEGs_allsig
GO:0099560	synaptic membrane adhesion	43	2	0.31	0.0384	0.0465116	1	dHPC	Acute	DEGs_dn
GO:0007156	homophilic cell adhesion via plasma membrane adhesion molecules	103	3	0.74	0.0384	0.0291262	1	dHPC	Acute	DEGs_dn
GO:0002067	glandular epithelial cell differentiation	35	4	0.5	0.0391	0.114286	1	dHPC	Acute	DEGs_allsig
GO:0030307	positive regulation of cell growth	186	5	1.34	0.03922	0.0268817	1	dHPC	Acute	DEGs_up
GO:0150104	transport across blood-brain barrier	22	2	0.32	0.0395	0.0909091	1	dHPC	Acute	DEGs_allsig
GO:0021535	cell migration in hindbrain	22	2	0.32	0.0395	0.0909091	1	dHPC	Acute	DEGs_allsig
GO:1901264	carbohydrate derivative transport	73	3	0.53	0.0396	0.0410959	1	dHPC	Acute	DEGs_up
GO:0030324	lung development	225	6	3.24	0.0397	0.0266667	1	dHPC	Acute	DEGs_allsig
GO:1990573	potassium ion import across plasma membrane	44	2	0.32	0.04	0.0454545	1	dHPC	Acute	DEGs_dn
GO:0030851	granulocyte differentiation	44	2	0.32	0.04004	0.0454545	1	dHPC	Acute	DEGs_up
GO:0048839	inner ear development	218	5	1.57	0.04069	0.0229358	1	dHPC	Acute	DEGs_up
GO:0050801	monoatomic ion homeostasis	590	9	4.25	0.04122	0.0152542	1	dHPC	Acute	DEGs_up
GO:0009914	hormone transport	363	7	2.62	0.04136	0.0192837	1	dHPC	Acute	DEGs_up
GO:0010927	cellular component assembly involved in morphogenesis	134	5	0.97	0.0415	0.0373134	1	dHPC	Acute	DEGs_dn
GO:0036006	cellular response to macrophage colony-stimulating factor stimulus	57	4	0.41	0.0416	0.0701754	1	dHPC	Acute	DEGs_dn
GO:1903707	negative regulation of hemopoiesis	109	3	0.79	0.04207	0.0275229	1	dHPC	Acute	DEGs_up
GO:0001936	regulation of endothelial cell proliferation	132	5	1.9	0.0423	0.0378788	1	dHPC	Acute	DEGs_allsig
GO:0061333	renal tubule morphogenesis	86	2	0.62	0.04233	0.0232558	1	dHPC	Acute	DEGs_up
GO:0007431	salivary gland development	41	3	0.59	0.0424	0.0731707	1	dHPC	Acute	DEGs_allsig
GO:1905517	macrophage migration	60	3	0.86	0.0424	0.05	1	dHPC	Acute	DEGs_allsig
GO:0046545	development of primary female sexual characteristics	121	4	1.74	0.0424	0.0330579	1	dHPC	Acute	DEGs_allsig
GO:0036119	response to platelet-derived growth factor	29	2	0.42	0.0425	0.0689655	1	dHPC	Acute	DEGs_allsig
GO:0002369	T cell cytokine production	41	2	0.59	0.0425	0.0487805	1	dHPC	Acute	DEGs_allsig
GO:1990874	vascular associated smooth muscle cell proliferation	79	3	1.14	0.0425	0.0379747	1	dHPC	Acute	DEGs_allsig
GO:0001837	epithelial to mesenchymal transition	164	4	1.18	0.04271	0.0243902	1	dHPC	Acute	DEGs_up
GO:0043153	entrainment of circadian clock by photoperiod	23	2	0.33	0.0429	0.0869565	1	dHPC	Acute	DEGs_allsig
GO:0050965	detection of temperature stimulus involved in sensory perception of pain	23	2	0.33	0.0429	0.0869565	1	dHPC	Acute	DEGs_allsig
GO:0001662	behavioral fear response	54	3	0.78	0.0429	0.0555556	1	dHPC	Acute	DEGs_allsig
GO:0007162	negative regulation of cell adhesion	284	4	2.05	0.0432	0.0140845	1	dHPC	Acute	DEGs_dn
GO:0055074	calcium ion homeostasis	329	4	4.74	0.0436	0.0121581	1	dHPC	Acute	DEGs_allsig
GO:0030308	negative regulation of cell growth	184	4	1.33	0.04422	0.0217391	1	dHPC	Acute	DEGs_up
GO:0009617	response to bacterium	602	9	4.34	0.04505	0.0149502	1	dHPC	Acute	DEGs_up
GO:0030501	positive regulation of bone mineralization	47	2	0.34	0.04512	0.0425532	1	dHPC	Acute	DEGs_up
GO:0030330	DNA damage response, signal transduction by p53 class mediator	47	2	0.34	0.04512	0.0425532	1	dHPC	Acute	DEGs_up
GO:0002088	lens development in camera-type eye	84	4	0.61	0.0457	0.047619	1	dHPC	Acute	DEGs_dn
GO:0007528	neuromuscular junction development	68	3	0.49	0.04631	0.0441176	1	dHPC	Acute	DEGs_up
GO:0046037	GMP metabolic process	24	2	0.35	0.0464	0.0833333	1	dHPC	Acute	DEGs_allsig
GO:0032740	positive regulation of interleukin-17 production	24	2	0.35	0.0464	0.0833333	1	dHPC	Acute	DEGs_allsig
GO:0048009	insulin-like growth factor receptor signaling pathway	94	4	1.35	0.047	0.0425532	1	dHPC	Acute	DEGs_allsig
GO:0051897	positive regulation of phosphatidylinositol 3-kinase/protein kinase B signal transduction	188	4	1.35	0.0472	0.0212766	1	dHPC	Acute	DEGs_dn
GO:0048858	cell projection morphogenesis	743	10	5.35	0.04795	0.013459	1	dHPC	Acute	DEGs_up
GO:0014015	positive regulation of gliogenesis	89	4	0.64	0.0485	0.0449438	1	dHPC	Acute	DEGs_dn
GO:0050951	sensory perception of temperature stimulus	34	3	0.24	0.0487	0.0882353	1	dHPC	Acute	DEGs_dn
GO:1903035	negative regulation of response to wounding	75	3	0.54	0.04881	0.04	1	dHPC	Acute	DEGs_up
GO:0006096	glycolytic process	107	4	1.54	0.0497	0.0373832	1	dHPC	Acute	DEGs_allsig
GO:0010038	response to metal ion	351	10	2.53	0.04979	0.02849	1	dHPC	Acute	DEGs_up
GO:0042403	thyroid hormone metabolic process	25	2	0.36	0.0499	0.08	1	dHPC	Acute	DEGs_allsig
GO:2001014	regulation of skeletal muscle cell differentiation	25	2	0.36	0.0499	0.08	1	dHPC	Acute	DEGs_allsig
GO:0060445	branching involved in salivary gland morphogenesis	25	2	0.36	0.0499	0.08	1	dHPC	Acute	DEGs_allsig
GO:0021602	cranial nerve morphogenesis	25	2	0.36	0.0499	0.08	1	dHPC	Acute	DEGs_allsig
GO:0007565	female pregnancy	176	7	2.54	0.0501	0.0397727	1	dHPC	Acute	DEGs_allsig
GO:0007628	adult walking behavior	50	2	0.36	0.0504	0.04	1	dHPC	Acute	DEGs_dn
GO:0099645	neurotransmitter receptor localization to postsynaptic specialization membrane	50	2	0.36	0.05042	0.04	1	dHPC	Acute	DEGs_up
GO:0043547	positive regulation of GTPase activity	139	5	2	0.0509	0.0359712	1	dHPC	Acute	DEGs_allsig
GO:0001934	positive regulation of protein phosphorylation	556	12	8.01	0.0515	0.0215827	1	dHPC	Acute	DEGs_allsig
GO:2000379	positive regulation of reactive oxygen species metabolic process	73	3	0.53	0.05164	0.0410959	1	dHPC	Acute	DEGs_up
GO:0048701	embryonic cranial skeleton morphogenesis	51	2	0.37	0.0522	0.0392157	1	dHPC	Acute	DEGs_dn
GO:0018108	peptidyl-tyrosine phosphorylation	258	3	1.86	0.0526	0.0116279	1	dHPC	Acute	DEGs_dn
GO:0010001	glial cell differentiation	294	5	2.12	0.05315	0.0170068	1	dHPC	Acute	DEGs_up
GO:0046513	ceramide biosynthetic process	68	3	0.49	0.0534	0.0441176	1	dHPC	Acute	DEGs_dn
GO:0019221	cytokine-mediated signaling pathway	438	13	6.31	0.0534	0.0296804	1	dHPC	Acute	DEGs_allsig
GO:0051932	synaptic transmission, GABAergic	71	3	1.02	0.0535	0.0422535	1	dHPC	Acute	DEGs_allsig
GO:0002009	morphogenesis of an epithelium	529	12	3.81	0.0544	0.0226843	1	dHPC	Acute	DEGs_dn
GO:0051897	positive regulation of phosphatidylinositol 3-kinase/protein kinase B signal transduction	188	6	2.71	0.0552	0.0319149	1	dHPC	Acute	DEGs_allsig
GO:0060688	regulation of morphogenesis of a branching structure	60	3	0.86	0.0556	0.05	1	dHPC	Acute	DEGs_allsig
GO:0009749	response to glucose	221	6	1.59	0.05564	0.0271493	1	dHPC	Acute	DEGs_up
GO:0008643	carbohydrate transport	124	6	1.79	0.0557	0.0483871	1	dHPC	Acute	DEGs_allsig
GO:1903825	organic acid transmembrane transport	145	5	2.09	0.056	0.0344828	1	dHPC	Acute	DEGs_allsig
GO:0060119	inner ear receptor cell development	65	2	0.47	0.056	0.0307692	1	dHPC	Acute	DEGs_dn
GO:0090208	positive regulation of triglyceride metabolic process	23	2	0.33	0.0563	0.0869565	1	dHPC	Acute	DEGs_allsig
GO:0002093	auditory receptor cell morphogenesis	28	2	0.4	0.0563	0.0714286	1	dHPC	Acute	DEGs_allsig
GO:0098868	bone growth	32	2	0.46	0.0563	0.0625	1	dHPC	Acute	DEGs_allsig
GO:0001570	vasculogenesis	92	5	1.33	0.057	0.0543478	1	dHPC	Acute	DEGs_allsig
GO:0042476	odontogenesis	125	4	1.8	0.0571	0.032	1	dHPC	Acute	DEGs_allsig
GO:0070372	regulation of ERK1 and ERK2 cascade	287	6	4.14	0.0572	0.0209059	1	dHPC	Acute	DEGs_allsig
GO:0060444	branching involved in mammary gland duct morphogenesis	27	2	0.39	0.0574	0.0740741	1	dHPC	Acute	DEGs_allsig
GO:0032288	myelin assembly	27	2	0.39	0.0574	0.0740741	1	dHPC	Acute	DEGs_allsig
GO:0007263	nitric oxide mediated signal transduction	27	2	0.39	0.0574	0.0740741	1	dHPC	Acute	DEGs_allsig
GO:0071276	cellular response to cadmium ion	27	2	0.39	0.0574	0.0740741	1	dHPC	Acute	DEGs_allsig
GO:0006970	response to osmotic stress	99	3	1.43	0.0574	0.030303	1	dHPC	Acute	DEGs_allsig
GO:2000134	negative regulation of G1/S transition of mitotic cell cycle	54	2	0.39	0.0578	0.037037	1	dHPC	Acute	DEGs_dn
GO:0001662	behavioral fear response	54	2	0.39	0.0578	0.037037	1	dHPC	Acute	DEGs_dn
GO:1902895	positive regulation of miRNA transcription	54	2	0.39	0.05783	0.037037	1	dHPC	Acute	DEGs_up
GO:0034198	cellular response to amino acid starvation	54	2	0.39	0.05783	0.037037	1	dHPC	Acute	DEGs_up
GO:2000134	negative regulation of G1/S transition of mitotic cell cycle	54	2	0.39	0.05783	0.037037	1	dHPC	Acute	DEGs_up
GO:0030336	negative regulation of cell migration	303	6	2.18	0.0582	0.019802	1	dHPC	Acute	DEGs_up
GO:0038063	collagen-activated tyrosine kinase receptor signaling pathway	55	2	0.4	0.05973	0.0363636	1	dHPC	Acute	DEGs_up
GO:0016477	cell migration	1483	37	21.37	0.0602	0.0249494	1	dHPC	Acute	DEGs_allsig
GO:0030325	adrenal gland development	28	2	0.4	0.0612	0.0714286	1	dHPC	Acute	DEGs_allsig
GO:0006882	intracellular zinc ion homeostasis	28	2	0.4	0.0612	0.0714286	1	dHPC	Acute	DEGs_allsig
GO:0060252	positive regulation of glial cell proliferation	28	2	0.4	0.0612	0.0714286	1	dHPC	Acute	DEGs_allsig
GO:2000647	negative regulation of stem cell proliferation	28	2	0.4	0.0612	0.0714286	1	dHPC	Acute	DEGs_allsig
GO:0001675	acrosome assembly	28	2	0.4	0.0612	0.0714286	1	dHPC	Acute	DEGs_allsig
GO:0048535	lymph node development	28	2	0.4	0.0612	0.0714286	1	dHPC	Acute	DEGs_allsig
GO:0045648	positive regulation of erythrocyte differentiation	28	2	0.4	0.0612	0.0714286	1	dHPC	Acute	DEGs_allsig
GO:2000352	negative regulation of endothelial cell apoptotic process	28	2	0.4	0.0612	0.0714286	1	dHPC	Acute	DEGs_allsig
GO:0006390	mitochondrial transcription	28	2	0.4	0.0612	0.0714286	1	dHPC	Acute	DEGs_allsig
GO:0060004	reflex	28	2	0.4	0.0612	0.0714286	1	dHPC	Acute	DEGs_allsig
GO:0045927	positive regulation of growth	285	6	2.05	0.0616	0.0210526	1	dHPC	Acute	DEGs_up
GO:0071230	cellular response to amino acid stimulus	103	4	1.48	0.0618	0.038835	1	dHPC	Acute	DEGs_allsig
GO:1902473	regulation of protein localization to synapse	34	2	0.24	0.0626	0.0588235	1	dHPC	Acute	DEGs_dn
GO:0090335	regulation of brown fat cell differentiation	25	2	0.18	0.06261	0.08	1	dHPC	Acute	DEGs_up
GO:0043268	positive regulation of potassium ion transport	44	2	0.32	0.0627	0.0454545	1	dHPC	Acute	DEGs_dn
GO:0046850	regulation of bone remodeling	52	2	0.37	0.0627	0.0384615	1	dHPC	Acute	DEGs_up
GO:0007565	female pregnancy	176	6	1.27	0.06283	0.0340909	1	dHPC	Acute	DEGs_up
GO:0006468	protein phosphorylation	1148	17	8.27	0.06373	0.0148084	1	dHPC	Acute	DEGs_up
GO:0030307	positive regulation of cell growth	186	6	2.68	0.0648	0.0322581	1	dHPC	Acute	DEGs_allsig
GO:0007566	embryo implantation	64	3	0.92	0.0649	0.046875	1	dHPC	Acute	DEGs_allsig
GO:0035902	response to immobilization stress	29	2	0.42	0.0651	0.0689655	1	dHPC	Acute	DEGs_allsig
GO:0010669	epithelial structure maintenance	29	2	0.42	0.0651	0.0689655	1	dHPC	Acute	DEGs_allsig
GO:0007043	cell-cell junction assembly	142	3	1.02	0.0652	0.0211268	1	dHPC	Acute	DEGs_dn
GO:0043687	post-translational protein modification	918	4	6.61	0.0653	0.0043573	1	dHPC	Acute	DEGs_dn
GO:0051496	positive regulation of stress fiber assembly	58	2	0.42	0.06558	0.0344828	1	dHPC	Acute	DEGs_up
GO:0051592	response to calcium ion	141	4	1.02	0.0663	0.0283688	1	dHPC	Acute	DEGs_up
GO:0051592	response to calcium ion	141	3	1.02	0.0672	0.0212766	1	dHPC	Acute	DEGs_dn
GO:0032868	response to insulin	322	8	2.32	0.06769	0.0248447	1	dHPC	Acute	DEGs_up
GO:0070507	regulation of microtubule cytoskeleton organization	164	7	2.36	0.0682	0.0426829	1	dHPC	Acute	DEGs_allsig
GO:0038065	collagen-activated signaling pathway	60	6	0.86	0.0689	0.1	1	dHPC	Acute	DEGs_allsig
GO:0097192	extrinsic apoptotic signaling pathway in absence of ligand	71	3	1.02	0.0689	0.0422535	1	dHPC	Acute	DEGs_allsig
GO:0032024	positive regulation of insulin secretion	108	3	0.78	0.06898	0.0277778	1	dHPC	Acute	DEGs_up
GO:0003094	glomerular filtration	30	2	0.43	0.0691	0.0666667	1	dHPC	Acute	DEGs_allsig
GO:0048745	smooth muscle tissue development	30	2	0.43	0.0691	0.0666667	1	dHPC	Acute	DEGs_allsig
GO:0097164	ammonium ion metabolic process	25	2	0.18	0.0693	0.08	1	dHPC	Acute	DEGs_dn
GO:0043616	keratinocyte proliferation	58	2	0.42	0.06944	0.0344828	1	dHPC	Acute	DEGs_up
GO:0061005	cell differentiation involved in kidney development	60	2	0.43	0.0695	0.0333333	1	dHPC	Acute	DEGs_dn
GO:0010976	positive regulation of neuron projection development	232	7	3.34	0.0695	0.0301724	1	dHPC	Acute	DEGs_allsig
GO:0090102	cochlea development	60	2	0.43	0.06958	0.0333333	1	dHPC	Acute	DEGs_up
GO:0060688	regulation of morphogenesis of a branching structure	60	2	0.43	0.0696	0.0333333	1	dHPC	Acute	DEGs_dn
GO:0002768	immune response-regulating cell surface receptor signaling pathway	245	3	1.77	0.06962	0.0122449	1	dHPC	Acute	DEGs_up
GO:0006534	cysteine metabolic process	10	1	0.07	0.06978	0.1	1	dHPC	Acute	DEGs_up
GO:0021877	forebrain neuron fate commitment	10	1	0.07	0.06978	0.1	1	dHPC	Acute	DEGs_up
GO:0060049	regulation of protein glycosylation	10	1	0.07	0.06978	0.1	1	dHPC	Acute	DEGs_up
GO:0032353	negative regulation of hormone biosynthetic process	10	1	0.07	0.06978	0.1	1	dHPC	Acute	DEGs_up
GO:0000050	urea cycle	10	1	0.07	0.06978	0.1	1	dHPC	Acute	DEGs_up
GO:0046618	xenobiotic export from cell	10	1	0.07	0.06978	0.1	1	dHPC	Acute	DEGs_up
GO:0034379	very-low-density lipoprotein particle assembly	10	1	0.07	0.06978	0.1	1	dHPC	Acute	DEGs_up
GO:0010896	regulation of triglyceride catabolic process	10	1	0.07	0.06978	0.1	1	dHPC	Acute	DEGs_up
GO:1905651	regulation of artery morphogenesis	10	1	0.07	0.06978	0.1	1	dHPC	Acute	DEGs_up
GO:0033629	negative regulation of cell adhesion mediated by integrin	10	1	0.07	0.06978	0.1	1	dHPC	Acute	DEGs_up
GO:0002553	histamine secretion by mast cell	10	1	0.07	0.06978	0.1	1	dHPC	Acute	DEGs_up
GO:0009172	purine deoxyribonucleoside monophosphate catabolic process	10	1	0.07	0.06978	0.1	1	dHPC	Acute	DEGs_up
GO:0015820	L-leucine transport	10	1	0.07	0.06978	0.1	1	dHPC	Acute	DEGs_up
GO:0031440	regulation of mRNA 3'-end processing	10	1	0.07	0.06978	0.1	1	dHPC	Acute	DEGs_up
GO:0045654	positive regulation of megakaryocyte differentiation	10	1	0.07	0.06978	0.1	1	dHPC	Acute	DEGs_up
GO:0003406	retinal pigment epithelium development	10	1	0.07	0.06978	0.1	1	dHPC	Acute	DEGs_up
GO:1900121	negative regulation of receptor binding	10	1	0.07	0.06978	0.1	1	dHPC	Acute	DEGs_up
GO:1904628	cellular response to phorbol 13-acetate 12-myristate	10	1	0.07	0.06978	0.1	1	dHPC	Acute	DEGs_up
GO:0046130	purine ribonucleoside catabolic process	10	1	0.07	0.06978	0.1	1	dHPC	Acute	DEGs_up
GO:0099547	regulation of translation at synapse, modulating synaptic transmission	10	1	0.07	0.06978	0.1	1	dHPC	Acute	DEGs_up
GO:0150172	regulation of phosphatidylcholine metabolic process	10	1	0.07	0.06978	0.1	1	dHPC	Acute	DEGs_up
GO:2000766	negative regulation of cytoplasmic translation	10	1	0.07	0.06978	0.1	1	dHPC	Acute	DEGs_up
GO:0000255	allantoin metabolic process	10	1	0.07	0.06978	0.1	1	dHPC	Acute	DEGs_up
GO:0002934	desmosome organization	10	1	0.07	0.06978	0.1	1	dHPC	Acute	DEGs_up
GO:0014824	artery smooth muscle contraction	10	1	0.07	0.06978	0.1	1	dHPC	Acute	DEGs_up
GO:1900747	negative regulation of vascular endothelial growth factor signaling pathway	10	1	0.07	0.06978	0.1	1	dHPC	Acute	DEGs_up
GO:0002361	CD4-positive, CD25-positive, alpha-beta regulatory T cell differentiation	10	1	0.07	0.0698	0.1	1	dHPC	Acute	DEGs_dn
GO:0002317	plasma cell differentiation	10	1	0.07	0.0698	0.1	1	dHPC	Acute	DEGs_dn
GO:0000255	allantoin metabolic process	10	1	0.07	0.0698	0.1	1	dHPC	Acute	DEGs_dn
GO:0015670	carbon dioxide transport	10	1	0.07	0.0698	0.1	1	dHPC	Acute	DEGs_dn
GO:0097503	sialylation	10	1	0.07	0.0698	0.1	1	dHPC	Acute	DEGs_dn
GO:0003149	membranous septum morphogenesis	10	1	0.07	0.0698	0.1	1	dHPC	Acute	DEGs_dn
GO:0033314	mitotic DNA replication checkpoint signaling	10	1	0.07	0.0698	0.1	1	dHPC	Acute	DEGs_dn
GO:0043615	astrocyte cell migration	10	1	0.07	0.0698	0.1	1	dHPC	Acute	DEGs_dn
GO:0099562	maintenance of postsynaptic density structure	10	1	0.07	0.0698	0.1	1	dHPC	Acute	DEGs_dn
GO:0099545	trans-synaptic signaling by trans-synaptic complex	10	1	0.07	0.0698	0.1	1	dHPC	Acute	DEGs_dn
GO:0010518	positive regulation of phospholipase activity	10	1	0.07	0.0698	0.1	1	dHPC	Acute	DEGs_dn
GO:0042359	vitamin D metabolic process	10	1	0.07	0.0698	0.1	1	dHPC	Acute	DEGs_dn
GO:0060613	fat pad development	10	1	0.07	0.0698	0.1	1	dHPC	Acute	DEGs_dn
GO:0014870	response to muscle inactivity	10	1	0.07	0.0698	0.1	1	dHPC	Acute	DEGs_dn
GO:0019336	phenol-containing compound catabolic process	10	1	0.07	0.0698	0.1	1	dHPC	Acute	DEGs_dn
GO:0060600	dichotomous subdivision of an epithelial terminal unit	10	1	0.07	0.0698	0.1	1	dHPC	Acute	DEGs_dn
GO:0033262	regulation of nuclear cell cycle DNA replication	10	1	0.07	0.0698	0.1	1	dHPC	Acute	DEGs_dn
GO:0033240	positive regulation of amine metabolic process	10	1	0.07	0.0698	0.1	1	dHPC	Acute	DEGs_dn
GO:0140928	inhibition of non-skeletal tissue mineralization	10	1	0.07	0.0698	0.1	1	dHPC	Acute	DEGs_dn
GO:0009172	purine deoxyribonucleoside monophosphate catabolic process	10	1	0.07	0.0698	0.1	1	dHPC	Acute	DEGs_dn
GO:0071803	positive regulation of podosome assembly	10	1	0.07	0.0698	0.1	1	dHPC	Acute	DEGs_dn
GO:0042276	error-prone translesion synthesis	10	1	0.07	0.0698	0.1	1	dHPC	Acute	DEGs_dn
GO:2000171	negative regulation of dendrite development	10	1	0.07	0.0698	0.1	1	dHPC	Acute	DEGs_dn
GO:0070424	regulation of nucleotide-binding domain, leucine rich repeat containing receptor signaling pathway	10	1	0.07	0.0698	0.1	1	dHPC	Acute	DEGs_dn
GO:1905874	regulation of postsynaptic density organization	27	2	0.39	0.0698	0.0740741	1	dHPC	Acute	DEGs_allsig
GO:1903078	positive regulation of protein localization to plasma membrane	61	2	0.44	0.0716	0.0327869	1	dHPC	Acute	DEGs_dn
GO:0031641	regulation of myelination	61	2	0.44	0.0716	0.0327869	1	dHPC	Acute	DEGs_dn
GO:0032147	activation of protein kinase activity	61	2	0.44	0.0716	0.0327869	1	dHPC	Acute	DEGs_dn
GO:0006936	muscle contraction	301	8	4.34	0.0722	0.0265781	1	dHPC	Acute	DEGs_allsig
GO:0007409	axonogenesis	485	13	6.99	0.0723	0.0268041	1	dHPC	Acute	DEGs_allsig
GO:0070848	response to growth factor	740	12	5.33	0.0731	0.0162162	1	dHPC	Acute	DEGs_dn
GO:2000179	positive regulation of neural precursor cell proliferation	68	3	0.98	0.075	0.0441176	1	dHPC	Acute	DEGs_allsig
GO:0007044	cell-substrate junction assembly	97	4	0.7	0.0751	0.0412371	1	dHPC	Acute	DEGs_dn
GO:0046320	regulation of fatty acid oxidation	39	2	0.28	0.07604	0.0512821	1	dHPC	Acute	DEGs_up
GO:0009154	purine ribonucleotide catabolic process	143	6	2.06	0.0761	0.041958	1	dHPC	Acute	DEGs_allsig
GO:0046463	acylglycerol biosynthetic process	55	2	0.4	0.0761	0.0363636	1	dHPC	Acute	DEGs_up
GO:0099518	vesicle cytoskeletal trafficking	60	2	0.43	0.07612	0.0333333	1	dHPC	Acute	DEGs_up
GO:1904395	positive regulation of skeletal muscle acetylcholine-gated channel clustering	11	1	0.08	0.07649	0.0909091	1	dHPC	Acute	DEGs_up
GO:0032341	aldosterone metabolic process	11	1	0.08	0.07649	0.0909091	1	dHPC	Acute	DEGs_up
GO:0021514	ventral spinal cord interneuron differentiation	11	1	0.08	0.07649	0.0909091	1	dHPC	Acute	DEGs_up
GO:2000678	negative regulation of transcription regulatory region DNA binding	11	1	0.08	0.07649	0.0909091	1	dHPC	Acute	DEGs_up
GO:0061299	retina vasculature morphogenesis in camera-type eye	11	1	0.08	0.07649	0.0909091	1	dHPC	Acute	DEGs_up
GO:0046054	dGMP metabolic process	11	1	0.08	0.07649	0.0909091	1	dHPC	Acute	DEGs_up
GO:0060385	axonogenesis involved in innervation	11	1	0.08	0.07649	0.0909091	1	dHPC	Acute	DEGs_up
GO:0010744	positive regulation of macrophage derived foam cell differentiation	11	1	0.08	0.07649	0.0909091	1	dHPC	Acute	DEGs_up
GO:2001280	positive regulation of unsaturated fatty acid biosynthetic process	11	1	0.08	0.07649	0.0909091	1	dHPC	Acute	DEGs_up
GO:0031943	regulation of glucocorticoid metabolic process	11	1	0.08	0.07649	0.0909091	1	dHPC	Acute	DEGs_up
GO:0071670	smooth muscle cell chemotaxis	11	1	0.08	0.07649	0.0909091	1	dHPC	Acute	DEGs_up
GO:0060215	primitive hemopoiesis	11	1	0.08	0.07649	0.0909091	1	dHPC	Acute	DEGs_up
GO:0045602	negative regulation of endothelial cell differentiation	11	1	0.08	0.07649	0.0909091	1	dHPC	Acute	DEGs_up
GO:0060717	chorion development	11	1	0.08	0.07649	0.0909091	1	dHPC	Acute	DEGs_up
GO:0090184	positive regulation of kidney development	11	1	0.08	0.07649	0.0909091	1	dHPC	Acute	DEGs_up
GO:0060872	semicircular canal development	11	1	0.08	0.07649	0.0909091	1	dHPC	Acute	DEGs_up
GO:0000101	sulfur amino acid transport	11	1	0.08	0.07649	0.0909091	1	dHPC	Acute	DEGs_up
GO:0001542	ovulation from ovarian follicle	11	1	0.08	0.07649	0.0909091	1	dHPC	Acute	DEGs_up
GO:0001547	antral ovarian follicle growth	11	1	0.08	0.07649	0.0909091	1	dHPC	Acute	DEGs_up
GO:0035356	intracellular triglyceride homeostasis	11	1	0.08	0.07649	0.0909091	1	dHPC	Acute	DEGs_up
GO:0032836	glomerular basement membrane development	11	1	0.08	0.0765	0.0909091	1	dHPC	Acute	DEGs_dn
GO:0097011	cellular response to granulocyte macrophage colony-stimulating factor stimulus	11	1	0.08	0.0765	0.0909091	1	dHPC	Acute	DEGs_dn
GO:0048733	sebaceous gland development	11	1	0.08	0.0765	0.0909091	1	dHPC	Acute	DEGs_dn
GO:0035701	hematopoietic stem cell migration	11	1	0.08	0.0765	0.0909091	1	dHPC	Acute	DEGs_dn
GO:0060742	epithelial cell differentiation involved in prostate gland development	11	1	0.08	0.0765	0.0909091	1	dHPC	Acute	DEGs_dn
GO:0060075	regulation of resting membrane potential	11	1	0.08	0.0765	0.0909091	1	dHPC	Acute	DEGs_dn
GO:0046054	dGMP metabolic process	11	1	0.08	0.0765	0.0909091	1	dHPC	Acute	DEGs_dn
GO:0048541	Peyer's patch development	11	1	0.08	0.0765	0.0909091	1	dHPC	Acute	DEGs_dn
GO:0070099	regulation of chemokine-mediated signaling pathway	11	1	0.08	0.0765	0.0909091	1	dHPC	Acute	DEGs_dn
GO:0070874	negative regulation of glycogen metabolic process	11	1	0.08	0.0765	0.0909091	1	dHPC	Acute	DEGs_dn
GO:0060502	epithelial cell proliferation involved in lung morphogenesis	11	1	0.08	0.0765	0.0909091	1	dHPC	Acute	DEGs_dn
GO:0099612	protein localization to axon	11	1	0.08	0.0765	0.0909091	1	dHPC	Acute	DEGs_dn
GO:0001865	NK T cell differentiation	11	1	0.08	0.0765	0.0909091	1	dHPC	Acute	DEGs_dn
GO:0034776	response to histamine	11	1	0.08	0.0765	0.0909091	1	dHPC	Acute	DEGs_dn
GO:0110011	regulation of basement membrane organization	11	1	0.08	0.0765	0.0909091	1	dHPC	Acute	DEGs_dn
GO:0071838	cell proliferation in bone marrow	11	1	0.08	0.0765	0.0909091	1	dHPC	Acute	DEGs_dn
GO:2000402	negative regulation of lymphocyte migration	11	1	0.08	0.0765	0.0909091	1	dHPC	Acute	DEGs_dn
GO:0006855	xenobiotic transmembrane transport	11	1	0.08	0.0765	0.0909091	1	dHPC	Acute	DEGs_dn
GO:0032825	positive regulation of natural killer cell differentiation	11	1	0.08	0.0765	0.0909091	1	dHPC	Acute	DEGs_dn
GO:0032869	cellular response to insulin stimulus	261	11	3.76	0.0765	0.0421456	1	dHPC	Acute	DEGs_allsig
GO:0072175	epithelial tube formation	158	2	1.14	0.0765	0.0126582	1	dHPC	Acute	DEGs_dn
GO:0006633	fatty acid biosynthetic process	147	5	2.12	0.077	0.0340136	1	dHPC	Acute	DEGs_allsig
GO:0070588	calcium ion transmembrane transport	319	4	2.3	0.07701	0.0125392	1	dHPC	Acute	DEGs_up
GO:0071385	cellular response to glucocorticoid stimulus	65	3	0.94	0.0771	0.0461538	1	dHPC	Acute	DEGs_allsig
GO:2000279	negative regulation of DNA biosynthetic process	32	2	0.46	0.0774	0.0625	1	dHPC	Acute	DEGs_allsig
GO:0044342	type B pancreatic cell proliferation	32	2	0.46	0.0774	0.0625	1	dHPC	Acute	DEGs_allsig
GO:0032922	circadian regulation of gene expression	69	3	0.99	0.0776	0.0434783	1	dHPC	Acute	DEGs_allsig
GO:0043547	positive regulation of GTPase activity	139	3	1	0.07922	0.0215827	1	dHPC	Acute	DEGs_up
GO:0071385	cellular response to glucocorticoid stimulus	65	2	0.47	0.07992	0.0307692	1	dHPC	Acute	DEGs_up
GO:0070507	regulation of microtubule cytoskeleton organization	164	4	1.18	0.0806	0.0243902	1	dHPC	Acute	DEGs_dn
GO:0007265	Ras protein signal transduction	113	4	1.63	0.0808	0.0353982	1	dHPC	Acute	DEGs_allsig
GO:0051092	positive regulation of NF-kappaB transcription factor activity	113	4	1.63	0.0808	0.0353982	1	dHPC	Acute	DEGs_allsig
GO:0072523	purine-containing compound catabolic process	171	5	1.23	0.08139	0.0292398	1	dHPC	Acute	DEGs_up
GO:0031116	positive regulation of microtubule polymerization	33	2	0.48	0.0816	0.0606061	1	dHPC	Acute	DEGs_allsig
GO:0099505	regulation of presynaptic membrane potential	33	2	0.48	0.0816	0.0606061	1	dHPC	Acute	DEGs_allsig
GO:0022038	corpus callosum development	33	2	0.48	0.0816	0.0606061	1	dHPC	Acute	DEGs_allsig
GO:0007214	gamma-aminobutyric acid signaling pathway	33	2	0.48	0.0816	0.0606061	1	dHPC	Acute	DEGs_allsig
GO:0016055	Wnt signaling pathway	428	5	3.08	0.0816	0.0116822	1	dHPC	Acute	DEGs_dn
GO:0106027	neuron projection organization	123	4	0.89	0.0818	0.0325203	1	dHPC	Acute	DEGs_dn
GO:0001932	regulation of protein phosphorylation	867	21	12.49	0.0818	0.0242215	1	dHPC	Acute	DEGs_allsig
GO:0007173	epidermal growth factor receptor signaling pathway	141	3	1.02	0.0819	0.0212766	1	dHPC	Acute	DEGs_dn
GO:0030111	regulation of Wnt signaling pathway	314	5	2.26	0.08202	0.0159236	1	dHPC	Acute	DEGs_up
GO:0042471	ear morphogenesis	133	7	1.92	0.0821	0.0526316	1	dHPC	Acute	DEGs_allsig
GO:0010927	cellular component assembly involved in morphogenesis	134	7	1.93	0.0821	0.0522388	1	dHPC	Acute	DEGs_allsig
GO:0015909	long-chain fatty acid transport	61	3	0.44	0.08214	0.0491803	1	dHPC	Acute	DEGs_up
GO:0036006	cellular response to macrophage colony-stimulating factor stimulus	57	5	0.82	0.0824	0.0877193	1	dHPC	Acute	DEGs_allsig
GO:0071333	cellular response to glucose stimulus	167	5	2.41	0.0825	0.0299401	1	dHPC	Acute	DEGs_allsig
GO:0009914	hormone transport	363	8	5.23	0.0828	0.0220386	1	dHPC	Acute	DEGs_allsig
GO:0007193	adenylate cyclase-inhibiting G protein-coupled receptor signaling pathway	71	3	1.02	0.0829	0.0422535	1	dHPC	Acute	DEGs_allsig
GO:0001666	response to hypoxia	310	8	4.47	0.0829	0.0258065	1	dHPC	Acute	DEGs_allsig
GO:0050801	monoatomic ion homeostasis	590	11	8.5	0.0829	0.0186441	1	dHPC	Acute	DEGs_allsig
GO:0051303	establishment of chromosome localization	112	2	0.81	0.08298	0.0178571	1	dHPC	Acute	DEGs_up
GO:0097090	presynaptic membrane organization	12	1	0.09	0.0831	0.0833333	1	dHPC	Acute	DEGs_dn
GO:0060736	prostate gland growth	12	1	0.09	0.0831	0.0833333	1	dHPC	Acute	DEGs_dn
GO:0030953	astral microtubule organization	12	1	0.09	0.0831	0.0833333	1	dHPC	Acute	DEGs_dn
GO:1904383	response to sodium phosphate	12	1	0.09	0.0831	0.0833333	1	dHPC	Acute	DEGs_dn
GO:1905806	regulation of synapse pruning	12	1	0.09	0.0831	0.0833333	1	dHPC	Acute	DEGs_dn
GO:0002118	aggressive behavior	12	1	0.09	0.0831	0.0833333	1	dHPC	Acute	DEGs_dn
GO:1990416	cellular response to brain-derived neurotrophic factor stimulus	12	1	0.09	0.0831	0.0833333	1	dHPC	Acute	DEGs_dn
GO:2000009	negative regulation of protein localization to cell surface	12	1	0.09	0.0831	0.0833333	1	dHPC	Acute	DEGs_dn
GO:0099519	dense core granule cytoskeletal transport	12	1	0.09	0.0831	0.0833333	1	dHPC	Acute	DEGs_dn
GO:0060670	branching involved in labyrinthine layer morphogenesis	12	1	0.09	0.0831	0.0833333	1	dHPC	Acute	DEGs_dn
GO:0006152	purine nucleoside catabolic process	12	1	0.09	0.0831	0.0833333	1	dHPC	Acute	DEGs_dn
GO:0098911	regulation of ventricular cardiac muscle cell action potential	12	1	0.09	0.0831	0.0833333	1	dHPC	Acute	DEGs_dn
GO:0014842	regulation of skeletal muscle satellite cell proliferation	12	1	0.09	0.0831	0.0833333	1	dHPC	Acute	DEGs_dn
GO:0014848	urinary tract smooth muscle contraction	12	1	0.09	0.0831	0.0833333	1	dHPC	Acute	DEGs_dn
GO:0002087	regulation of respiratory gaseous exchange by nervous system process	12	1	0.09	0.0831	0.0833333	1	dHPC	Acute	DEGs_dn
GO:0072015	podocyte development	12	1	0.09	0.0831	0.0833333	1	dHPC	Acute	DEGs_dn
GO:0060442	branching involved in prostate gland morphogenesis	12	1	0.09	0.0831	0.0833333	1	dHPC	Acute	DEGs_dn
GO:0009143	nucleoside triphosphate catabolic process	12	1	0.09	0.0831	0.0833333	1	dHPC	Acute	DEGs_dn
GO:0070445	regulation of oligodendrocyte progenitor proliferation	12	1	0.09	0.0831	0.0833333	1	dHPC	Acute	DEGs_dn
GO:0007567	parturition	12	1	0.09	0.0831	0.0833333	1	dHPC	Acute	DEGs_dn
GO:0010944	negative regulation of transcription by competitive promoter binding	12	1	0.09	0.0831	0.0833333	1	dHPC	Acute	DEGs_dn
GO:0006665	sphingolipid metabolic process	141	2	1.02	0.0831	0.0141844	1	dHPC	Acute	DEGs_up
GO:0032006	regulation of TOR signaling	148	2	1.07	0.08313	0.0135135	1	dHPC	Acute	DEGs_up
GO:0071421	manganese ion transmembrane transport	12	1	0.09	0.08315	0.0833333	1	dHPC	Acute	DEGs_up
GO:0046886	positive regulation of hormone biosynthetic process	12	1	0.09	0.08315	0.0833333	1	dHPC	Acute	DEGs_up
GO:0015911	long-chain fatty acid import across plasma membrane	12	1	0.09	0.08315	0.0833333	1	dHPC	Acute	DEGs_up
GO:0097119	postsynaptic density protein 95 clustering	12	1	0.09	0.08315	0.0833333	1	dHPC	Acute	DEGs_up
GO:0072672	neutrophil extravasation	12	1	0.09	0.08315	0.0833333	1	dHPC	Acute	DEGs_up
GO:0010764	negative regulation of fibroblast migration	12	1	0.09	0.08315	0.0833333	1	dHPC	Acute	DEGs_up
GO:0043653	mitochondrial fragmentation involved in apoptotic process	12	1	0.09	0.08315	0.0833333	1	dHPC	Acute	DEGs_up
GO:1904238	pericyte cell differentiation	12	1	0.09	0.08315	0.0833333	1	dHPC	Acute	DEGs_up
GO:0034309	primary alcohol biosynthetic process	12	1	0.09	0.08315	0.0833333	1	dHPC	Acute	DEGs_up
GO:0033689	negative regulation of osteoblast proliferation	12	1	0.09	0.08315	0.0833333	1	dHPC	Acute	DEGs_up
GO:0031392	regulation of prostaglandin biosynthetic process	12	1	0.09	0.08315	0.0833333	1	dHPC	Acute	DEGs_up
GO:2000347	positive regulation of hepatocyte proliferation	12	1	0.09	0.08315	0.0833333	1	dHPC	Acute	DEGs_up
GO:0035563	positive regulation of chromatin binding	12	1	0.09	0.08315	0.0833333	1	dHPC	Acute	DEGs_up
GO:0098911	regulation of ventricular cardiac muscle cell action potential	12	1	0.09	0.08315	0.0833333	1	dHPC	Acute	DEGs_up
GO:0015801	aromatic amino acid transport	12	1	0.09	0.08315	0.0833333	1	dHPC	Acute	DEGs_up
GO:2000756	regulation of peptidyl-lysine acetylation	12	1	0.09	0.08315	0.0833333	1	dHPC	Acute	DEGs_up
GO:0034551	mitochondrial respiratory chain complex III assembly	12	1	0.09	0.08315	0.0833333	1	dHPC	Acute	DEGs_up
GO:0009070	serine family amino acid biosynthetic process	12	1	0.09	0.08315	0.0833333	1	dHPC	Acute	DEGs_up
GO:0071340	skeletal muscle acetylcholine-gated channel clustering	20	2	0.29	0.0832	0.1	1	dHPC	Acute	DEGs_allsig
GO:1905523	positive regulation of macrophage migration	27	2	0.39	0.0832	0.0740741	1	dHPC	Acute	DEGs_allsig
GO:0061333	renal tubule morphogenesis	86	3	1.24	0.0832	0.0348837	1	dHPC	Acute	DEGs_allsig
GO:1903707	negative regulation of hemopoiesis	109	3	1.57	0.0833	0.0275229	1	dHPC	Acute	DEGs_allsig
GO:0060538	skeletal muscle organ development	203	2	1.46	0.0834	0.00985222	1	dHPC	Acute	DEGs_dn
GO:0001764	neuron migration	204	4	1.47	0.08375	0.0196078	1	dHPC	Acute	DEGs_up
GO:0032729	positive regulation of type II interferon production	67	2	0.48	0.08418	0.0298507	1	dHPC	Acute	DEGs_up
GO:0021987	cerebral cortex development	143	3	1.03	0.08458	0.020979	1	dHPC	Acute	DEGs_up
GO:0001890	placenta development	172	6	2.48	0.0848	0.0348837	1	dHPC	Acute	DEGs_allsig
GO:0006094	gluconeogenesis	89	4	1.28	0.0852	0.0449438	1	dHPC	Acute	DEGs_allsig
GO:0014850	response to muscle activity	34	2	0.49	0.0859	0.0588235	1	dHPC	Acute	DEGs_allsig
GO:0060441	epithelial tube branching involved in lung morphogenesis	34	2	0.49	0.0859	0.0588235	1	dHPC	Acute	DEGs_allsig
GO:0051642	centrosome localization	34	2	0.49	0.0859	0.0588235	1	dHPC	Acute	DEGs_allsig
GO:0019933	cAMP-mediated signaling	68	2	0.49	0.0863	0.0294118	1	dHPC	Acute	DEGs_dn
GO:2000179	positive regulation of neural precursor cell proliferation	68	2	0.49	0.0863	0.0294118	1	dHPC	Acute	DEGs_dn
GO:0035264	multicellular organism growth	227	5	1.64	0.0865	0.0220264	1	dHPC	Acute	DEGs_dn
GO:0006633	fatty acid biosynthetic process	147	4	1.06	0.08686	0.0272109	1	dHPC	Acute	DEGs_up
GO:0007405	neuroblast proliferation	84	3	0.61	0.0875	0.0357143	1	dHPC	Acute	DEGs_dn
GO:0098739	import across plasma membrane	189	5	1.36	0.08795	0.026455	1	dHPC	Acute	DEGs_up
GO:0008333	endosome to lysosome transport	69	2	0.5	0.08851	0.0289855	1	dHPC	Acute	DEGs_up
GO:0060603	mammary gland duct morphogenesis	40	2	0.29	0.0892	0.05	1	dHPC	Acute	DEGs_dn
GO:0045589	regulation of regulatory T cell differentiation	36	2	0.26	0.08921	0.0555556	1	dHPC	Acute	DEGs_up
GO:0007585	respiratory gaseous exchange by respiratory system	76	2	0.55	0.0894	0.0263158	1	dHPC	Acute	DEGs_dn
GO:0071493	cellular response to UV-B	13	1	0.09	0.08976	0.0769231	1	dHPC	Acute	DEGs_up
GO:0050667	homocysteine metabolic process	13	1	0.09	0.08976	0.0769231	1	dHPC	Acute	DEGs_up
GO:0034638	phosphatidylcholine catabolic process	13	1	0.09	0.08976	0.0769231	1	dHPC	Acute	DEGs_up
GO:0032308	positive regulation of prostaglandin secretion	13	1	0.09	0.08976	0.0769231	1	dHPC	Acute	DEGs_up
GO:2000651	positive regulation of sodium ion transmembrane transporter activity	13	1	0.09	0.08976	0.0769231	1	dHPC	Acute	DEGs_up
GO:0072075	metanephric mesenchyme development	13	1	0.09	0.08976	0.0769231	1	dHPC	Acute	DEGs_up
GO:0046085	adenosine metabolic process	13	1	0.09	0.08976	0.0769231	1	dHPC	Acute	DEGs_up
GO:0070344	regulation of fat cell proliferation	13	1	0.09	0.08976	0.0769231	1	dHPC	Acute	DEGs_up
GO:0006924	activation-induced cell death of T cells	13	1	0.09	0.08976	0.0769231	1	dHPC	Acute	DEGs_up
GO:0010889	regulation of triglyceride storage	13	1	0.09	0.08976	0.0769231	1	dHPC	Acute	DEGs_up
GO:0010838	positive regulation of keratinocyte proliferation	13	1	0.09	0.08976	0.0769231	1	dHPC	Acute	DEGs_up
GO:0009169	purine ribonucleoside monophosphate catabolic process	13	1	0.09	0.08976	0.0769231	1	dHPC	Acute	DEGs_up
GO:1901298	regulation of hydrogen peroxide-mediated programmed cell death	13	1	0.09	0.08976	0.0769231	1	dHPC	Acute	DEGs_up
GO:0035865	cellular response to potassium ion	13	1	0.09	0.08976	0.0769231	1	dHPC	Acute	DEGs_up
GO:0009120	deoxyribonucleoside metabolic process	13	1	0.09	0.08976	0.0769231	1	dHPC	Acute	DEGs_up
GO:1990314	cellular response to insulin-like growth factor stimulus	13	1	0.09	0.08976	0.0769231	1	dHPC	Acute	DEGs_up
GO:0002068	glandular epithelial cell development	13	1	0.09	0.08976	0.0769231	1	dHPC	Acute	DEGs_up
GO:0006704	glucocorticoid biosynthetic process	13	1	0.09	0.08976	0.0769231	1	dHPC	Acute	DEGs_up
GO:0014889	muscle atrophy	13	1	0.09	0.08976	0.0769231	1	dHPC	Acute	DEGs_up
GO:0045989	positive regulation of striated muscle contraction	13	1	0.09	0.08976	0.0769231	1	dHPC	Acute	DEGs_up
GO:0009078	pyruvate family amino acid metabolic process	13	1	0.09	0.08976	0.0769231	1	dHPC	Acute	DEGs_up
GO:0032536	regulation of cell projection size	13	1	0.09	0.0898	0.0769231	1	dHPC	Acute	DEGs_dn
GO:0035860	glial cell-derived neurotrophic factor receptor signaling pathway	13	1	0.09	0.0898	0.0769231	1	dHPC	Acute	DEGs_dn
GO:0010889	regulation of triglyceride storage	13	1	0.09	0.0898	0.0769231	1	dHPC	Acute	DEGs_dn
GO:0010831	positive regulation of myotube differentiation	13	1	0.09	0.0898	0.0769231	1	dHPC	Acute	DEGs_dn
GO:0045059	positive thymic T cell selection	13	1	0.09	0.0898	0.0769231	1	dHPC	Acute	DEGs_dn
GO:0016446	somatic hypermutation of immunoglobulin genes	13	1	0.09	0.0898	0.0769231	1	dHPC	Acute	DEGs_dn
GO:0070831	basement membrane assembly	13	1	0.09	0.0898	0.0769231	1	dHPC	Acute	DEGs_dn
GO:0014889	muscle atrophy	13	1	0.09	0.0898	0.0769231	1	dHPC	Acute	DEGs_dn
GO:0060601	lateral sprouting from an epithelium	13	1	0.09	0.0898	0.0769231	1	dHPC	Acute	DEGs_dn
GO:0014816	skeletal muscle satellite cell differentiation	13	1	0.09	0.0898	0.0769231	1	dHPC	Acute	DEGs_dn
GO:0030836	positive regulation of actin filament depolymerization	13	1	0.09	0.0898	0.0769231	1	dHPC	Acute	DEGs_dn
GO:0060347	heart trabecula formation	13	1	0.09	0.0898	0.0769231	1	dHPC	Acute	DEGs_dn
GO:0002068	glandular epithelial cell development	13	1	0.09	0.0898	0.0769231	1	dHPC	Acute	DEGs_dn
GO:0009169	purine ribonucleoside monophosphate catabolic process	13	1	0.09	0.0898	0.0769231	1	dHPC	Acute	DEGs_dn
GO:0009120	deoxyribonucleoside metabolic process	13	1	0.09	0.0898	0.0769231	1	dHPC	Acute	DEGs_dn
GO:0021860	pyramidal neuron development	13	1	0.09	0.0898	0.0769231	1	dHPC	Acute	DEGs_dn
GO:0071599	otic vesicle development	13	1	0.09	0.0898	0.0769231	1	dHPC	Acute	DEGs_dn
GO:0044857	plasma membrane raft organization	13	1	0.09	0.0898	0.0769231	1	dHPC	Acute	DEGs_dn
GO:0071398	cellular response to fatty acid	35	2	0.5	0.0903	0.0571429	1	dHPC	Acute	DEGs_allsig
GO:0001958	endochondral ossification	35	2	0.5	0.0903	0.0571429	1	dHPC	Acute	DEGs_allsig
GO:0043627	response to estrogen	70	2	0.5	0.0907	0.0285714	1	dHPC	Acute	DEGs_dn
GO:0007010	cytoskeleton organization	1433	13	10.33	0.09135	0.00907188	1	dHPC	Acute	DEGs_up
GO:0000122	negative regulation of transcription by RNA polymerase II	860	10	6.2	0.09223	0.0116279	1	dHPC	Acute	DEGs_up
GO:0097192	extrinsic apoptotic signaling pathway in absence of ligand	71	2	0.51	0.0929	0.028169	1	dHPC	Acute	DEGs_up
GO:0034248	regulation of amide metabolic process	71	2	0.51	0.0929	0.028169	1	dHPC	Acute	DEGs_up
GO:0007193	adenylate cyclase-inhibiting G protein-coupled receptor signaling pathway	71	2	0.51	0.0929	0.028169	1	dHPC	Acute	DEGs_dn
GO:0007189	adenylate cyclase-activating G protein-coupled receptor signaling pathway	149	3	1.07	0.0929	0.0201342	1	dHPC	Acute	DEGs_dn
GO:0048858	cell projection morphogenesis	743	21	10.71	0.0932	0.0282638	1	dHPC	Acute	DEGs_allsig
GO:0045893	positive regulation of DNA-templated transcription	1509	14	10.87	0.09355	0.00927767	1	dHPC	Acute	DEGs_up
GO:1901292	nucleoside phosphate catabolic process	189	5	1.36	0.09438	0.026455	1	dHPC	Acute	DEGs_up
GO:0031100	animal organ regeneration	66	3	0.95	0.0944	0.0454545	1	dHPC	Acute	DEGs_allsig
GO:0001835	blastocyst hatching	36	2	0.52	0.0947	0.0555556	1	dHPC	Acute	DEGs_allsig
GO:0007588	excretion	36	2	0.52	0.0947	0.0555556	1	dHPC	Acute	DEGs_allsig
GO:0035904	aorta development	72	2	0.52	0.0951	0.0277778	1	dHPC	Acute	DEGs_dn
GO:0014015	positive regulation of gliogenesis	89	6	1.28	0.0953	0.0674157	1	dHPC	Acute	DEGs_allsig
GO:0060326	cell chemotaxis	267	3	1.92	0.0956	0.011236	1	dHPC	Acute	DEGs_dn
GO:0040036	regulation of fibroblast growth factor receptor signaling pathway	32	2	0.23	0.0957	0.0625	1	dHPC	Acute	DEGs_dn
GO:0048566	embryonic digestive tract development	33	2	0.24	0.0957	0.0606061	1	dHPC	Acute	DEGs_dn
GO:0061005	cell differentiation involved in kidney development	60	4	0.86	0.0958	0.0666667	1	dHPC	Acute	DEGs_allsig
GO:0006665	sphingolipid metabolic process	141	5	2.03	0.0959	0.035461	1	dHPC	Acute	DEGs_allsig
GO:0050951	sensory perception of temperature stimulus	34	3	0.49	0.0961	0.0882353	1	dHPC	Acute	DEGs_allsig
GO:0030949	positive regulation of vascular endothelial growth factor receptor signaling pathway	14	1	0.1	0.0963	0.0714286	1	dHPC	Acute	DEGs_dn
GO:2001241	positive regulation of extrinsic apoptotic signaling pathway in absence of ligand	14	1	0.1	0.0963	0.0714286	1	dHPC	Acute	DEGs_dn
GO:0035630	bone mineralization involved in bone maturation	14	1	0.1	0.0963	0.0714286	1	dHPC	Acute	DEGs_dn
GO:1904936	interneuron migration	14	1	0.1	0.0963	0.0714286	1	dHPC	Acute	DEGs_dn
GO:0007216	G protein-coupled glutamate receptor signaling pathway	14	1	0.1	0.0963	0.0714286	1	dHPC	Acute	DEGs_dn
GO:0042402	biogenic amine catabolic process	14	1	0.1	0.0963	0.0714286	1	dHPC	Acute	DEGs_dn
GO:0060346	bone trabecula formation	14	1	0.1	0.0963	0.0714286	1	dHPC	Acute	DEGs_dn
GO:0009155	purine deoxyribonucleotide catabolic process	14	1	0.1	0.0963	0.0714286	1	dHPC	Acute	DEGs_dn
GO:1901203	positive regulation of extracellular matrix assembly	14	1	0.1	0.0963	0.0714286	1	dHPC	Acute	DEGs_dn
GO:1903035	negative regulation of response to wounding	75	3	1.08	0.0963	0.04	1	dHPC	Acute	DEGs_allsig
GO:1903587	regulation of blood vessel endothelial cell proliferation involved in sprouting angiogenesis	14	1	0.1	0.09632	0.0714286	1	dHPC	Acute	DEGs_up
GO:0032933	SREBP signaling pathway	14	1	0.1	0.09632	0.0714286	1	dHPC	Acute	DEGs_up
GO:0046512	sphingosine biosynthetic process	14	1	0.1	0.09632	0.0714286	1	dHPC	Acute	DEGs_up
GO:0072531	pyrimidine-containing compound transmembrane transport	14	1	0.1	0.09632	0.0714286	1	dHPC	Acute	DEGs_up
GO:0034375	high-density lipoprotein particle remodeling	14	1	0.1	0.09632	0.0714286	1	dHPC	Acute	DEGs_up
GO:0150011	regulation of neuron projection arborization	14	1	0.1	0.09632	0.0714286	1	dHPC	Acute	DEGs_up
GO:1905063	regulation of vascular associated smooth muscle cell differentiation	14	1	0.1	0.09632	0.0714286	1	dHPC	Acute	DEGs_up
GO:0002827	positive regulation of T-helper 1 type immune response	14	1	0.1	0.09632	0.0714286	1	dHPC	Acute	DEGs_up
GO:0009155	purine deoxyribonucleotide catabolic process	14	1	0.1	0.09632	0.0714286	1	dHPC	Acute	DEGs_up
GO:0048070	regulation of developmental pigmentation	14	1	0.1	0.09632	0.0714286	1	dHPC	Acute	DEGs_up
GO:0035845	photoreceptor cell outer segment organization	14	1	0.1	0.09632	0.0714286	1	dHPC	Acute	DEGs_up
GO:1902644	tertiary alcohol metabolic process	14	1	0.1	0.09632	0.0714286	1	dHPC	Acute	DEGs_up
GO:0015824	proline transport	14	1	0.1	0.09632	0.0714286	1	dHPC	Acute	DEGs_up
GO:0086069	bundle of His cell to Purkinje myocyte communication	14	1	0.1	0.09632	0.0714286	1	dHPC	Acute	DEGs_up
GO:1905939	regulation of gonad development	14	1	0.1	0.09632	0.0714286	1	dHPC	Acute	DEGs_up
GO:0031223	auditory behavior	14	1	0.1	0.09632	0.0714286	1	dHPC	Acute	DEGs_up
GO:1901533	negative regulation of hematopoietic progenitor cell differentiation	14	1	0.1	0.09632	0.0714286	1	dHPC	Acute	DEGs_up
GO:1900272	negative regulation of long-term synaptic potentiation	14	1	0.1	0.09632	0.0714286	1	dHPC	Acute	DEGs_up
GO:0071372	cellular response to follicle-stimulating hormone stimulus	14	1	0.1	0.09632	0.0714286	1	dHPC	Acute	DEGs_up
GO:0014037	Schwann cell differentiation	55	2	0.79	0.0965	0.0363636	1	dHPC	Acute	DEGs_allsig
GO:0007267	cell-cell signaling	1268	16	9.14	0.09654	0.0126183	1	dHPC	Acute	DEGs_up
GO:0045669	positive regulation of osteoblast differentiation	76	3	1.1	0.0969	0.0394737	1	dHPC	Acute	DEGs_allsig
GO:0043029	T cell homeostasis	50	3	0.72	0.0987	0.06	1	dHPC	Acute	DEGs_allsig
GO:0009617	response to bacterium	602	12	8.68	0.099	0.0199336	1	dHPC	Acute	DEGs_allsig
GO:0007020	microtubule nucleation	37	2	0.53	0.0992	0.0540541	1	dHPC	Acute	DEGs_allsig
GO:0035987	endodermal cell differentiation	37	2	0.53	0.0992	0.0540541	1	dHPC	Acute	DEGs_allsig
GO:0061351	neural precursor cell proliferation	209	11	3.01	0.0994	0.0526316	1	dHPC	Acute	DEGs_allsig
GO:0051668	localization within membrane	722	10	5.2	0.0998	0.0138504	1	dHPC	Acute	DEGs_up
GO:0070588	calcium ion transmembrane transport	319	5	4.6	0.1011	0.015674	1	dHPC	Acute	DEGs_allsig
GO:0043068	positive regulation of programmed cell death	620	7	4.47	0.10157	0.0112903	1	dHPC	Acute	DEGs_up
GO:0003279	cardiac septum development	114	3	0.82	0.1019	0.0263158	1	dHPC	Acute	DEGs_dn
GO:0031579	membrane raft organization	28	2	0.2	0.1022	0.0714286	1	dHPC	Acute	DEGs_dn
GO:0002347	response to tumor cell	40	2	0.29	0.10223	0.05	1	dHPC	Acute	DEGs_up
GO:0009791	post-embryonic development	123	4	1.77	0.1023	0.0325203	1	dHPC	Acute	DEGs_allsig
GO:0045176	apical protein localization	15	1	0.11	0.1028	0.0666667	1	dHPC	Acute	DEGs_dn
GO:0090435	protein localization to nuclear envelope	15	1	0.11	0.1028	0.0666667	1	dHPC	Acute	DEGs_dn
GO:0048755	branching morphogenesis of a nerve	15	1	0.11	0.1028	0.0666667	1	dHPC	Acute	DEGs_dn
GO:0086013	membrane repolarization during cardiac muscle cell action potential	15	1	0.11	0.1028	0.0666667	1	dHPC	Acute	DEGs_dn
GO:2000811	negative regulation of anoikis	15	1	0.11	0.1028	0.0666667	1	dHPC	Acute	DEGs_dn
GO:0032488	Cdc42 protein signal transduction	15	1	0.11	0.1028	0.0666667	1	dHPC	Acute	DEGs_dn
GO:0042428	serotonin metabolic process	15	1	0.11	0.1028	0.0666667	1	dHPC	Acute	DEGs_dn
GO:0055057	neuroblast division	15	1	0.11	0.1028	0.0666667	1	dHPC	Acute	DEGs_dn
GO:0055012	ventricular cardiac muscle cell differentiation	15	1	0.11	0.1028	0.0666667	1	dHPC	Acute	DEGs_dn
GO:0030502	negative regulation of bone mineralization	15	1	0.11	0.1028	0.0666667	1	dHPC	Acute	DEGs_dn
GO:0023035	CD40 signaling pathway	15	1	0.11	0.1028	0.0666667	1	dHPC	Acute	DEGs_dn
GO:1903729	regulation of plasma membrane organization	15	1	0.11	0.1028	0.0666667	1	dHPC	Acute	DEGs_dn
GO:0060979	vasculogenesis involved in coronary vascular morphogenesis	15	1	0.11	0.1028	0.0666667	1	dHPC	Acute	DEGs_dn
GO:0010960	magnesium ion homeostasis	15	1	0.11	0.1028	0.0666667	1	dHPC	Acute	DEGs_dn
GO:0010172	embryonic body morphogenesis	15	1	0.11	0.1028	0.0666667	1	dHPC	Acute	DEGs_dn
GO:2000811	negative regulation of anoikis	15	1	0.11	0.10284	0.0666667	1	dHPC	Acute	DEGs_up
GO:1903543	positive regulation of exosomal secretion	15	1	0.11	0.10284	0.0666667	1	dHPC	Acute	DEGs_up
GO:0051451	myoblast migration	15	1	0.11	0.10284	0.0666667	1	dHPC	Acute	DEGs_up
GO:0006002	fructose 6-phosphate metabolic process	15	1	0.11	0.10284	0.0666667	1	dHPC	Acute	DEGs_up
GO:0032488	Cdc42 protein signal transduction	15	1	0.11	0.10284	0.0666667	1	dHPC	Acute	DEGs_up
GO:0071285	cellular response to lithium ion	15	1	0.11	0.10284	0.0666667	1	dHPC	Acute	DEGs_up
GO:0010766	negative regulation of sodium ion transport	15	1	0.11	0.10284	0.0666667	1	dHPC	Acute	DEGs_up
GO:1903998	regulation of eating behavior	15	1	0.11	0.10284	0.0666667	1	dHPC	Acute	DEGs_up
GO:0042754	negative regulation of circadian rhythm	15	1	0.11	0.10284	0.0666667	1	dHPC	Acute	DEGs_up
GO:0003376	sphingosine-1-phosphate receptor signaling pathway	15	1	0.11	0.10284	0.0666667	1	dHPC	Acute	DEGs_up
GO:0048681	negative regulation of axon regeneration	15	1	0.11	0.10284	0.0666667	1	dHPC	Acute	DEGs_up
GO:0046322	negative regulation of fatty acid oxidation	15	1	0.11	0.10284	0.0666667	1	dHPC	Acute	DEGs_up
GO:0098970	postsynaptic neurotransmitter receptor diffusion trapping	15	1	0.11	0.10284	0.0666667	1	dHPC	Acute	DEGs_up
GO:0006103	2-oxoglutarate metabolic process	15	1	0.11	0.10284	0.0666667	1	dHPC	Acute	DEGs_up
GO:0090435	protein localization to nuclear envelope	15	1	0.11	0.10284	0.0666667	1	dHPC	Acute	DEGs_up
GO:0007028	cytoplasm organization	15	1	0.11	0.10284	0.0666667	1	dHPC	Acute	DEGs_up
GO:2000252	negative regulation of feeding behavior	15	1	0.11	0.10284	0.0666667	1	dHPC	Acute	DEGs_up
GO:1902950	regulation of dendritic spine maintenance	15	1	0.11	0.10284	0.0666667	1	dHPC	Acute	DEGs_up
GO:0050855	regulation of B cell receptor signaling pathway	15	1	0.11	0.10284	0.0666667	1	dHPC	Acute	DEGs_up
GO:0061744	motor behavior	38	2	0.55	0.1038	0.0526316	1	dHPC	Acute	DEGs_allsig
GO:0040018	positive regulation of multicellular organism growth	38	2	0.55	0.1038	0.0526316	1	dHPC	Acute	DEGs_allsig
GO:0009410	response to xenobiotic stimulus	392	6	2.82	0.10584	0.0153061	1	dHPC	Acute	DEGs_up
GO:0019395	fatty acid oxidation	103	3	0.74	0.10822	0.0291262	1	dHPC	Acute	DEGs_up
GO:0048713	regulation of oligodendrocyte differentiation	57	5	0.82	0.1083	0.0877193	1	dHPC	Acute	DEGs_allsig
GO:2000177	regulation of neural precursor cell proliferation	120	3	0.86	0.10831	0.025	1	dHPC	Acute	DEGs_up
GO:0051491	positive regulation of filopodium assembly	39	2	0.56	0.1084	0.0512821	1	dHPC	Acute	DEGs_allsig
GO:0006417	regulation of translation	339	4	2.44	0.10858	0.0117994	1	dHPC	Acute	DEGs_up
GO:0010996	response to auditory stimulus	30	2	0.22	0.1086	0.0666667	1	dHPC	Acute	DEGs_up
GO:0099054	presynapse assembly	49	2	0.35	0.1087	0.0408163	1	dHPC	Acute	DEGs_dn
GO:0034765	regulation of monoatomic ion transmembrane transport	333	4	2.4	0.1087	0.012012	1	dHPC	Acute	DEGs_dn
GO:0060119	inner ear receptor cell development	65	4	0.94	0.1088	0.0615385	1	dHPC	Acute	DEGs_allsig
GO:1905517	macrophage migration	60	2	0.43	0.1088	0.0333333	1	dHPC	Acute	DEGs_dn
GO:0042982	amyloid precursor protein metabolic process	74	2	0.53	0.1088	0.027027	1	dHPC	Acute	DEGs_dn
GO:0009880	embryonic pattern specification	78	2	0.56	0.1088	0.025641	1	dHPC	Acute	DEGs_dn
GO:0001666	response to hypoxia	310	5	2.23	0.1088	0.016129	1	dHPC	Acute	DEGs_up
GO:1901379	regulation of potassium ion transmembrane transport	80	2	0.58	0.1089	0.025	1	dHPC	Acute	DEGs_dn
GO:0006469	negative regulation of protein kinase activity	166	4	2.39	0.109	0.0240964	1	dHPC	Acute	DEGs_allsig
GO:0099518	vesicle cytoskeletal trafficking	60	3	0.86	0.1092	0.05	1	dHPC	Acute	DEGs_allsig
GO:0010001	glial cell differentiation	294	11	4.24	0.1092	0.037415	1	dHPC	Acute	DEGs_allsig
GO:1901018	positive regulation of potassium ion transmembrane transporter activity	16	1	0.12	0.1093	0.0625	1	dHPC	Acute	DEGs_dn
GO:0007638	mechanosensory behavior	16	1	0.12	0.1093	0.0625	1	dHPC	Acute	DEGs_dn
GO:0001967	suckling behavior	16	1	0.12	0.1093	0.0625	1	dHPC	Acute	DEGs_dn
GO:0032328	alanine transport	16	1	0.12	0.1093	0.0625	1	dHPC	Acute	DEGs_dn
GO:0001921	positive regulation of receptor recycling	16	1	0.12	0.1093	0.0625	1	dHPC	Acute	DEGs_dn
GO:0051895	negative regulation of focal adhesion assembly	16	1	0.12	0.1093	0.0625	1	dHPC	Acute	DEGs_dn
GO:0071294	cellular response to zinc ion	16	1	0.12	0.1093	0.0625	1	dHPC	Acute	DEGs_dn
GO:0014874	response to stimulus involved in regulation of muscle adaptation	16	1	0.12	0.1093	0.0625	1	dHPC	Acute	DEGs_dn
GO:0042416	dopamine biosynthetic process	16	1	0.12	0.1093	0.0625	1	dHPC	Acute	DEGs_dn
GO:0021794	thalamus development	16	1	0.12	0.1093	0.0625	1	dHPC	Acute	DEGs_dn
GO:0010470	regulation of gastrulation	16	1	0.12	0.1093	0.0625	1	dHPC	Acute	DEGs_dn
GO:0001574	ganglioside biosynthetic process	16	1	0.12	0.1093	0.0625	1	dHPC	Acute	DEGs_dn
GO:0016078	tRNA decay	16	1	0.12	0.1093	0.0625	1	dHPC	Acute	DEGs_dn
GO:0002689	negative regulation of leukocyte chemotaxis	16	1	0.12	0.1093	0.0625	1	dHPC	Acute	DEGs_dn
GO:0035336	long-chain fatty-acyl-CoA metabolic process	16	1	0.12	0.10931	0.0625	1	dHPC	Acute	DEGs_up
GO:0032957	inositol trisphosphate metabolic process	16	1	0.12	0.10931	0.0625	1	dHPC	Acute	DEGs_up
GO:0032328	alanine transport	16	1	0.12	0.10931	0.0625	1	dHPC	Acute	DEGs_up
GO:0007406	negative regulation of neuroblast proliferation	16	1	0.12	0.10931	0.0625	1	dHPC	Acute	DEGs_up
GO:1901985	positive regulation of protein acetylation	16	1	0.12	0.10931	0.0625	1	dHPC	Acute	DEGs_up
GO:0000097	sulfur amino acid biosynthetic process	16	1	0.12	0.10931	0.0625	1	dHPC	Acute	DEGs_up
GO:1905666	regulation of protein localization to endosome	16	1	0.12	0.10931	0.0625	1	dHPC	Acute	DEGs_up
GO:0033080	immature T cell proliferation in thymus	16	1	0.12	0.10931	0.0625	1	dHPC	Acute	DEGs_up
GO:0051782	negative regulation of cell division	16	1	0.12	0.10931	0.0625	1	dHPC	Acute	DEGs_up
GO:2001212	regulation of vasculogenesis	16	1	0.12	0.10931	0.0625	1	dHPC	Acute	DEGs_up
GO:0051895	negative regulation of focal adhesion assembly	16	1	0.12	0.10931	0.0625	1	dHPC	Acute	DEGs_up
GO:0090336	positive regulation of brown fat cell differentiation	16	1	0.12	0.10931	0.0625	1	dHPC	Acute	DEGs_up
GO:0044849	estrous cycle	16	1	0.12	0.10931	0.0625	1	dHPC	Acute	DEGs_up
GO:1900221	regulation of amyloid-beta clearance	16	1	0.12	0.10931	0.0625	1	dHPC	Acute	DEGs_up
GO:1901653	cellular response to peptide	16	1	0.12	0.10931	0.0625	1	dHPC	Acute	DEGs_up
GO:0044380	protein localization to cytoskeleton	66	2	0.95	0.1096	0.030303	1	dHPC	Acute	DEGs_allsig
GO:0007416	synapse assembly	296	10	4.27	0.1099	0.0337838	1	dHPC	Acute	DEGs_allsig
GO:0007167	enzyme-linked receptor protein signaling pathway	910	13	6.56	0.1108	0.0142857	1	dHPC	Acute	DEGs_dn
GO:0050890	cognition	381	8	5.49	0.1123	0.0209974	1	dHPC	Acute	DEGs_allsig
GO:0071805	potassium ion transmembrane transport	198	7	2.85	0.1126	0.0353535	1	dHPC	Acute	DEGs_allsig
GO:1905332	positive regulation of morphogenesis of an epithelium	40	2	0.58	0.113	0.05	1	dHPC	Acute	DEGs_allsig
GO:0045879	negative regulation of smoothened signaling pathway	40	2	0.58	0.113	0.05	1	dHPC	Acute	DEGs_allsig
GO:0007167	enzyme-linked receptor protein signaling pathway	910	10	6.56	0.11348	0.010989	1	dHPC	Acute	DEGs_up
GO:0031589	cell-substrate adhesion	353	6	2.54	0.1135	0.0169972	1	dHPC	Acute	DEGs_dn
GO:0060443	mammary gland morphogenesis	57	3	0.41	0.1143	0.0526316	1	dHPC	Acute	DEGs_dn
GO:0060997	dendritic spine morphogenesis	79	3	0.57	0.1144	0.0379747	1	dHPC	Acute	DEGs_dn
GO:0006468	protein phosphorylation	1148	29	16.54	0.1148	0.0252613	1	dHPC	Acute	DEGs_allsig
GO:0071277	cellular response to calcium ion	82	3	1.18	0.1149	0.0365854	1	dHPC	Acute	DEGs_allsig
GO:0046685	response to arsenic-containing substance	35	2	0.25	0.11501	0.0571429	1	dHPC	Acute	DEGs_up
GO:0042417	dopamine metabolic process	47	2	0.34	0.1151	0.0425532	1	dHPC	Acute	DEGs_dn
GO:0007162	negative regulation of cell adhesion	284	9	4.09	0.1151	0.0316901	1	dHPC	Acute	DEGs_allsig
GO:1900024	regulation of substrate adhesion-dependent cell spreading	58	2	0.42	0.11514	0.0344828	1	dHPC	Acute	DEGs_up
GO:0006491	N-glycan processing	17	1	0.12	0.1157	0.0588235	1	dHPC	Acute	DEGs_dn
GO:0043374	CD8-positive, alpha-beta T cell differentiation	17	1	0.12	0.1157	0.0588235	1	dHPC	Acute	DEGs_dn
GO:0002098	tRNA wobble uridine modification	17	1	0.12	0.1157	0.0588235	1	dHPC	Acute	DEGs_dn
GO:0030033	microvillus assembly	17	1	0.12	0.1157	0.0588235	1	dHPC	Acute	DEGs_dn
GO:0046325	negative regulation of D-glucose import	17	1	0.12	0.1157	0.0588235	1	dHPC	Acute	DEGs_dn
GO:0021781	glial cell fate commitment	17	1	0.12	0.1157	0.0588235	1	dHPC	Acute	DEGs_dn
GO:0043217	myelin maintenance	17	1	0.12	0.1157	0.0588235	1	dHPC	Acute	DEGs_dn
GO:0006044	N-acetylglucosamine metabolic process	17	1	0.12	0.1157	0.0588235	1	dHPC	Acute	DEGs_dn
GO:0098712	L-glutamate import across plasma membrane	17	1	0.12	0.11573	0.0588235	1	dHPC	Acute	DEGs_up
GO:0030167	proteoglycan catabolic process	17	1	0.12	0.11573	0.0588235	1	dHPC	Acute	DEGs_up
GO:0021516	dorsal spinal cord development	17	1	0.12	0.11573	0.0588235	1	dHPC	Acute	DEGs_up
GO:0021681	cerebellar granular layer development	17	1	0.12	0.11573	0.0588235	1	dHPC	Acute	DEGs_up
GO:0072077	renal vesicle morphogenesis	17	1	0.12	0.11573	0.0588235	1	dHPC	Acute	DEGs_up
GO:2000318	positive regulation of T-helper 17 type immune response	17	1	0.12	0.11573	0.0588235	1	dHPC	Acute	DEGs_up
GO:0002091	negative regulation of receptor internalization	17	1	0.12	0.11573	0.0588235	1	dHPC	Acute	DEGs_up
GO:1902033	regulation of hematopoietic stem cell proliferation	17	1	0.12	0.11573	0.0588235	1	dHPC	Acute	DEGs_up
GO:0070102	interleukin-6-mediated signaling pathway	17	1	0.12	0.11573	0.0588235	1	dHPC	Acute	DEGs_up
GO:0060100	positive regulation of phagocytosis, engulfment	17	1	0.12	0.11573	0.0588235	1	dHPC	Acute	DEGs_up
GO:0110096	cellular response to aldehyde	17	1	0.12	0.11573	0.0588235	1	dHPC	Acute	DEGs_up
GO:0002327	immature B cell differentiation	17	1	0.12	0.11573	0.0588235	1	dHPC	Acute	DEGs_up
GO:0071391	cellular response to estrogen stimulus	17	1	0.12	0.11573	0.0588235	1	dHPC	Acute	DEGs_up
GO:0060576	intestinal epithelial cell development	17	1	0.12	0.11573	0.0588235	1	dHPC	Acute	DEGs_up
GO:0048667	cell morphogenesis involved in neuron differentiation	656	12	4.73	0.1163	0.0182927	1	dHPC	Acute	DEGs_dn
GO:0007095	mitotic G2 DNA damage checkpoint signaling	41	2	0.59	0.1178	0.0487805	1	dHPC	Acute	DEGs_allsig
GO:0045746	negative regulation of Notch signaling pathway	41	2	0.59	0.1178	0.0487805	1	dHPC	Acute	DEGs_allsig
GO:0051968	positive regulation of synaptic transmission, glutamatergic	41	2	0.59	0.1178	0.0487805	1	dHPC	Acute	DEGs_allsig
GO:0071277	cellular response to calcium ion	82	2	0.59	0.11811	0.0243902	1	dHPC	Acute	DEGs_up
GO:0043123	positive regulation of canonical NF-kappaB signal transduction	166	3	1.2	0.11824	0.0180723	1	dHPC	Acute	DEGs_up
GO:0090090	negative regulation of canonical Wnt signaling pathway	130	4	1.87	0.1187	0.0307692	1	dHPC	Acute	DEGs_allsig
GO:0050729	positive regulation of inflammatory response	130	4	1.87	0.1187	0.0307692	1	dHPC	Acute	DEGs_allsig
GO:0007605	sensory perception of sound	180	5	2.59	0.1193	0.0277778	1	dHPC	Acute	DEGs_allsig
GO:0042692	muscle cell differentiation	442	7	3.18	0.1195	0.0158371	1	dHPC	Acute	DEGs_dn
GO:0045927	positive regulation of growth	285	10	4.11	0.1202	0.0350877	1	dHPC	Acute	DEGs_allsig
GO:0010038	response to metal ion	351	15	5.06	0.1205	0.042735	1	dHPC	Acute	DEGs_allsig
GO:0048667	cell morphogenesis involved in neuron differentiation	656	7	4.73	0.12084	0.0106707	1	dHPC	Acute	DEGs_up
GO:0045765	regulation of angiogenesis	286	4	2.06	0.1212	0.013986	1	dHPC	Acute	DEGs_dn
GO:0051150	regulation of smooth muscle cell differentiation	36	2	0.26	0.1213	0.0555556	1	dHPC	Acute	DEGs_dn
GO:0010765	positive regulation of sodium ion transport	43	2	0.31	0.12139	0.0465116	1	dHPC	Acute	DEGs_up
GO:0051090	regulation of DNA-binding transcription factor activity	330	4	2.38	0.1214	0.0121212	1	dHPC	Acute	DEGs_dn
GO:0038066	p38MAPK cascade	60	2	0.43	0.1215	0.0333333	1	dHPC	Acute	DEGs_up
GO:0051145	smooth muscle cell differentiation	78	2	0.56	0.12161	0.025641	1	dHPC	Acute	DEGs_up
GO:0043268	positive regulation of potassium ion transport	44	3	0.63	0.1218	0.0681818	1	dHPC	Acute	DEGs_allsig
GO:0046850	regulation of bone remodeling	52	3	0.75	0.1219	0.0576923	1	dHPC	Acute	DEGs_allsig
GO:0043549	regulation of kinase activity	473	9	6.82	0.1219	0.0190275	1	dHPC	Acute	DEGs_allsig
GO:0006584	catecholamine metabolic process	63	3	0.91	0.122	0.047619	1	dHPC	Acute	DEGs_allsig
GO:2000288	positive regulation of myoblast proliferation	18	1	0.13	0.1221	0.0555556	1	dHPC	Acute	DEGs_dn
GO:0051923	sulfation	18	1	0.13	0.1221	0.0555556	1	dHPC	Acute	DEGs_dn
GO:1901017	negative regulation of potassium ion transmembrane transporter activity	18	1	0.13	0.1221	0.0555556	1	dHPC	Acute	DEGs_dn
GO:0051152	positive regulation of smooth muscle cell differentiation	18	1	0.13	0.1221	0.0555556	1	dHPC	Acute	DEGs_dn
GO:0051930	regulation of sensory perception of pain	18	1	0.13	0.1221	0.0555556	1	dHPC	Acute	DEGs_dn
GO:0033631	cell-cell adhesion mediated by integrin	18	1	0.13	0.1221	0.0555556	1	dHPC	Acute	DEGs_dn
GO:0097623	potassium ion export across plasma membrane	18	1	0.13	0.1221	0.0555556	1	dHPC	Acute	DEGs_dn
GO:0061179	negative regulation of insulin secretion involved in cellular response to glucose stimulus	18	1	0.13	0.1221	0.0555556	1	dHPC	Acute	DEGs_dn
GO:0043605	amide catabolic process	18	1	0.13	0.1221	0.0555556	1	dHPC	Acute	DEGs_dn
GO:2000047	regulation of cell-cell adhesion mediated by cadherin	18	1	0.13	0.1221	0.0555556	1	dHPC	Acute	DEGs_dn
GO:0060572	morphogenesis of an epithelial bud	18	1	0.13	0.1221	0.0555556	1	dHPC	Acute	DEGs_dn
GO:0035672	oligopeptide transmembrane transport	18	1	0.13	0.1221	0.0555556	1	dHPC	Acute	DEGs_dn
GO:0045579	positive regulation of B cell differentiation	18	1	0.13	0.1221	0.0555556	1	dHPC	Acute	DEGs_dn
GO:0031987	locomotion involved in locomotory behavior	18	1	0.13	0.1221	0.0555556	1	dHPC	Acute	DEGs_dn
GO:0055062	phosphate ion homeostasis	18	1	0.13	0.1221	0.0555556	1	dHPC	Acute	DEGs_dn
GO:0040037	negative regulation of fibroblast growth factor receptor signaling pathway	18	1	0.13	0.1221	0.0555556	1	dHPC	Acute	DEGs_dn
GO:0051923	sulfation	18	1	0.13	0.12211	0.0555556	1	dHPC	Acute	DEGs_up
GO:0051152	positive regulation of smooth muscle cell differentiation	18	1	0.13	0.12211	0.0555556	1	dHPC	Acute	DEGs_up
GO:0048715	negative regulation of oligodendrocyte differentiation	18	1	0.13	0.12211	0.0555556	1	dHPC	Acute	DEGs_up
GO:0071243	cellular response to arsenic-containing substance	18	1	0.13	0.12211	0.0555556	1	dHPC	Acute	DEGs_up
GO:0090030	regulation of steroid hormone biosynthetic process	18	1	0.13	0.12211	0.0555556	1	dHPC	Acute	DEGs_up
GO:0043605	amide catabolic process	18	1	0.13	0.12211	0.0555556	1	dHPC	Acute	DEGs_up
GO:0060231	mesenchymal to epithelial transition	18	1	0.13	0.12211	0.0555556	1	dHPC	Acute	DEGs_up
GO:0061621	canonical glycolysis	18	1	0.13	0.12211	0.0555556	1	dHPC	Acute	DEGs_up
GO:1905459	regulation of vascular associated smooth muscle cell apoptotic process	18	1	0.13	0.12211	0.0555556	1	dHPC	Acute	DEGs_up
GO:0006700	C21-steroid hormone biosynthetic process	18	1	0.13	0.12211	0.0555556	1	dHPC	Acute	DEGs_up
GO:0090335	regulation of brown fat cell differentiation	25	2	0.36	0.1222	0.08	1	dHPC	Acute	DEGs_allsig
GO:1902473	regulation of protein localization to synapse	34	2	0.49	0.1222	0.0588235	1	dHPC	Acute	DEGs_allsig
GO:0032609	type II interferon production	109	3	1.57	0.1222	0.0275229	1	dHPC	Acute	DEGs_allsig
GO:0002381	immunoglobulin production involved in immunoglobulin-mediated immune response	61	2	0.88	0.1224	0.0327869	1	dHPC	Acute	DEGs_allsig
GO:0050772	positive regulation of axonogenesis	96	3	1.38	0.1224	0.03125	1	dHPC	Acute	DEGs_allsig
GO:0001892	embryonic placenta development	101	3	1.46	0.1224	0.029703	1	dHPC	Acute	DEGs_allsig
GO:0050919	negative chemotaxis	42	2	0.61	0.1225	0.047619	1	dHPC	Acute	DEGs_allsig
GO:0030866	cortical actin cytoskeleton organization	42	2	0.61	0.1225	0.047619	1	dHPC	Acute	DEGs_allsig
GO:0043242	negative regulation of protein-containing complex disassembly	88	2	1.27	0.1226	0.0227273	1	dHPC	Acute	DEGs_allsig
GO:0042472	inner ear morphogenesis	113	5	1.63	0.1227	0.0442478	1	dHPC	Acute	DEGs_allsig
GO:0042472	inner ear morphogenesis	113	3	0.81	0.124	0.0265487	1	dHPC	Acute	DEGs_dn
GO:0048008	platelet-derived growth factor receptor signaling pathway	105	6	1.51	0.1249	0.0571429	1	dHPC	Acute	DEGs_allsig
GO:0001764	neuron migration	204	6	2.94	0.1249	0.0294118	1	dHPC	Acute	DEGs_allsig
GO:0007218	neuropeptide signaling pathway	85	2	0.61	0.1253	0.0235294	1	dHPC	Acute	DEGs_dn
GO:0010629	negative regulation of gene expression	1096	15	15.79	0.1258	0.0136861	1	dHPC	Acute	DEGs_allsig
GO:0034764	positive regulation of transmembrane transport	223	4	1.61	0.127	0.0179372	1	dHPC	Acute	DEGs_dn
GO:0034764	positive regulation of transmembrane transport	223	4	1.61	0.12702	0.0179372	1	dHPC	Acute	DEGs_up
GO:0099560	synaptic membrane adhesion	43	2	0.62	0.1273	0.0465116	1	dHPC	Acute	DEGs_allsig
GO:0009755	hormone-mediated signaling pathway	187	4	2.69	0.1274	0.0213904	1	dHPC	Acute	DEGs_allsig
GO:0045665	negative regulation of neuron differentiation	86	3	1.24	0.1275	0.0348837	1	dHPC	Acute	DEGs_allsig
GO:0030308	negative regulation of cell growth	184	5	2.65	0.1276	0.0271739	1	dHPC	Acute	DEGs_allsig
GO:0045665	negative regulation of neuron differentiation	86	2	0.62	0.12766	0.0232558	1	dHPC	Acute	DEGs_up
GO:0042304	regulation of fatty acid biosynthetic process	45	2	0.32	0.12769	0.0444444	1	dHPC	Acute	DEGs_up
GO:0072659	protein localization to plasma membrane	301	8	4.34	0.1277	0.0265781	1	dHPC	Acute	DEGs_allsig
GO:0009395	phospholipid catabolic process	48	2	0.35	0.12771	0.0416667	1	dHPC	Acute	DEGs_up
GO:0051489	regulation of filopodium assembly	58	2	0.42	0.12778	0.0344828	1	dHPC	Acute	DEGs_up
GO:0045104	intermediate filament cytoskeleton organization	60	2	0.43	0.12779	0.0333333	1	dHPC	Acute	DEGs_up
GO:0016477	cell migration	1483	20	10.69	0.12836	0.0134862	1	dHPC	Acute	DEGs_up
GO:0008356	asymmetric cell division	19	1	0.14	0.1284	0.0526316	1	dHPC	Acute	DEGs_dn
GO:0048557	embryonic digestive tract morphogenesis	19	1	0.14	0.1284	0.0526316	1	dHPC	Acute	DEGs_dn
GO:0014004	microglia differentiation	19	1	0.14	0.1284	0.0526316	1	dHPC	Acute	DEGs_dn
GO:2000369	regulation of clathrin-dependent endocytosis	19	1	0.14	0.1284	0.0526316	1	dHPC	Acute	DEGs_dn
GO:0061042	vascular wound healing	19	1	0.14	0.1284	0.0526316	1	dHPC	Acute	DEGs_dn
GO:0032230	positive regulation of synaptic transmission, GABAergic	19	1	0.14	0.1284	0.0526316	1	dHPC	Acute	DEGs_dn
GO:0036159	inner dynein arm assembly	19	1	0.14	0.1284	0.0526316	1	dHPC	Acute	DEGs_dn
GO:0050687	negative regulation of defense response to virus	19	1	0.14	0.12844	0.0526316	1	dHPC	Acute	DEGs_up
GO:0046514	ceramide catabolic process	19	1	0.14	0.12844	0.0526316	1	dHPC	Acute	DEGs_up
GO:0045217	cell-cell junction maintenance	19	1	0.14	0.12844	0.0526316	1	dHPC	Acute	DEGs_up
GO:0010867	positive regulation of triglyceride biosynthetic process	19	1	0.14	0.12844	0.0526316	1	dHPC	Acute	DEGs_up
GO:1903376	regulation of oxidative stress-induced neuron intrinsic apoptotic signaling pathway	19	1	0.14	0.12844	0.0526316	1	dHPC	Acute	DEGs_up
GO:0070166	enamel mineralization	19	1	0.14	0.12844	0.0526316	1	dHPC	Acute	DEGs_up
GO:0045836	positive regulation of meiotic nuclear division	19	1	0.14	0.12844	0.0526316	1	dHPC	Acute	DEGs_up
GO:2000311	regulation of AMPA receptor activity	19	1	0.14	0.12844	0.0526316	1	dHPC	Acute	DEGs_up
GO:0010566	regulation of ketone biosynthetic process	19	1	0.14	0.12844	0.0526316	1	dHPC	Acute	DEGs_up
GO:0045056	transcytosis	19	1	0.14	0.12844	0.0526316	1	dHPC	Acute	DEGs_up
GO:0015802	basic amino acid transport	19	1	0.14	0.12844	0.0526316	1	dHPC	Acute	DEGs_up
GO:0035022	positive regulation of Rac protein signal transduction	19	1	0.14	0.12844	0.0526316	1	dHPC	Acute	DEGs_up
GO:0016322	neuron remodeling	19	1	0.14	0.12844	0.0526316	1	dHPC	Acute	DEGs_up
GO:0007614	short-term memory	19	1	0.14	0.12844	0.0526316	1	dHPC	Acute	DEGs_up
GO:1901569	fatty acid derivative catabolic process	19	1	0.14	0.12844	0.0526316	1	dHPC	Acute	DEGs_up
GO:0060856	establishment of blood-brain barrier	19	1	0.14	0.12844	0.0526316	1	dHPC	Acute	DEGs_up
GO:0048839	inner ear development	218	9	3.14	0.1285	0.0412844	1	dHPC	Acute	DEGs_allsig
GO:0043549	regulation of kinase activity	473	3	3.41	0.1296	0.00634249	1	dHPC	Acute	DEGs_dn
GO:0010629	negative regulation of gene expression	1096	11	7.9	0.12964	0.0100365	1	dHPC	Acute	DEGs_up
GO:0007043	cell-cell junction assembly	142	5	2.05	0.1309	0.0352113	1	dHPC	Acute	DEGs_allsig
GO:0008286	insulin receptor signaling pathway	174	3	1.25	0.13096	0.0172414	1	dHPC	Acute	DEGs_up
GO:1901264	carbohydrate derivative transport	73	3	1.05	0.1317	0.0410959	1	dHPC	Acute	DEGs_allsig
GO:0055085	transmembrane transport	1376	16	9.92	0.13171	0.0116279	1	dHPC	Acute	DEGs_up
GO:0001782	B cell homeostasis	44	2	0.63	0.1322	0.0454545	1	dHPC	Acute	DEGs_allsig
GO:0030851	granulocyte differentiation	44	2	0.63	0.1322	0.0454545	1	dHPC	Acute	DEGs_allsig
GO:0061061	muscle structure development	707	16	10.19	0.1327	0.0226308	1	dHPC	Acute	DEGs_allsig
GO:0007423	sensory organ development	634	13	4.57	0.1331	0.0205047	1	dHPC	Acute	DEGs_dn
GO:0032890	regulation of organic acid transport	89	3	0.64	0.13328	0.0337079	1	dHPC	Acute	DEGs_up
GO:0042471	ear morphogenesis	133	3	0.96	0.13358	0.0225564	1	dHPC	Acute	DEGs_up
GO:0060998	regulation of dendritic spine development	88	2	0.63	0.1342	0.0227273	1	dHPC	Acute	DEGs_dn
GO:0051150	regulation of smooth muscle cell differentiation	36	3	0.52	0.1344	0.0833333	1	dHPC	Acute	DEGs_allsig
GO:0043616	keratinocyte proliferation	58	3	0.84	0.1345	0.0517241	1	dHPC	Acute	DEGs_allsig
GO:0051261	protein depolymerization	128	4	1.84	0.1345	0.03125	1	dHPC	Acute	DEGs_allsig
GO:0001838	embryonic epithelial tube formation	147	2	1.06	0.13465	0.0136054	1	dHPC	Acute	DEGs_up
GO:0050872	white fat cell differentiation	20	1	0.14	0.1347	0.05	1	dHPC	Acute	DEGs_dn
GO:0071340	skeletal muscle acetylcholine-gated channel clustering	20	1	0.14	0.1347	0.05	1	dHPC	Acute	DEGs_dn
GO:1901623	regulation of lymphocyte chemotaxis	20	1	0.14	0.1347	0.05	1	dHPC	Acute	DEGs_dn
GO:0072189	ureter development	20	1	0.14	0.1347	0.05	1	dHPC	Acute	DEGs_dn
GO:0030206	chondroitin sulfate biosynthetic process	20	1	0.14	0.1347	0.05	1	dHPC	Acute	DEGs_dn
GO:0060602	branch elongation of an epithelium	20	1	0.14	0.1347	0.05	1	dHPC	Acute	DEGs_dn
GO:0015936	coenzyme A metabolic process	20	1	0.14	0.1347	0.05	1	dHPC	Acute	DEGs_dn
GO:0006144	purine nucleobase metabolic process	20	1	0.14	0.1347	0.05	1	dHPC	Acute	DEGs_dn
GO:0010644	cell communication by electrical coupling	20	1	0.14	0.1347	0.05	1	dHPC	Acute	DEGs_dn
GO:0070431	nucleotide-binding oligomerization domain containing 2 signaling pathway	20	1	0.14	0.1347	0.05	1	dHPC	Acute	DEGs_dn
GO:0007130	synaptonemal complex assembly	20	1	0.14	0.13473	0.05	1	dHPC	Acute	DEGs_up
GO:1905564	positive regulation of vascular endothelial cell proliferation	20	1	0.14	0.13473	0.05	1	dHPC	Acute	DEGs_up
GO:0034392	negative regulation of smooth muscle cell apoptotic process	20	1	0.14	0.13473	0.05	1	dHPC	Acute	DEGs_up
GO:0045736	negative regulation of cyclin-dependent protein serine/threonine kinase activity	20	1	0.14	0.13473	0.05	1	dHPC	Acute	DEGs_up
GO:0010894	negative regulation of steroid biosynthetic process	20	1	0.14	0.13473	0.05	1	dHPC	Acute	DEGs_up
GO:0035743	CD4-positive, alpha-beta T cell cytokine production	20	1	0.14	0.13473	0.05	1	dHPC	Acute	DEGs_up
GO:0031998	regulation of fatty acid beta-oxidation	20	1	0.14	0.13473	0.05	1	dHPC	Acute	DEGs_up
GO:0002523	leukocyte migration involved in inflammatory response	20	1	0.14	0.13473	0.05	1	dHPC	Acute	DEGs_up
GO:0040019	positive regulation of embryonic development	20	1	0.14	0.13473	0.05	1	dHPC	Acute	DEGs_up
GO:0015810	aspartate transmembrane transport	20	1	0.14	0.13473	0.05	1	dHPC	Acute	DEGs_up
GO:0006144	purine nucleobase metabolic process	20	1	0.14	0.13473	0.05	1	dHPC	Acute	DEGs_up
GO:0051580	regulation of neurotransmitter uptake	20	1	0.14	0.13473	0.05	1	dHPC	Acute	DEGs_up
GO:0007530	sex determination	20	1	0.14	0.13473	0.05	1	dHPC	Acute	DEGs_up
GO:0010644	cell communication by electrical coupling	20	1	0.14	0.13473	0.05	1	dHPC	Acute	DEGs_up
GO:0099502	calcium-dependent activation of synaptic vesicle fusion	20	1	0.14	0.13473	0.05	1	dHPC	Acute	DEGs_up
GO:0097164	ammonium ion metabolic process	25	2	0.36	0.1348	0.08	1	dHPC	Acute	DEGs_allsig
GO:0030201	heparan sulfate proteoglycan metabolic process	43	2	0.62	0.1349	0.0465116	1	dHPC	Acute	DEGs_allsig
GO:0031440	regulation of mRNA 3'-end processing	10	1	0.14	0.1351	0.1	1	dHPC	Acute	DEGs_allsig
GO:2000171	negative regulation of dendrite development	10	1	0.14	0.1351	0.1	1	dHPC	Acute	DEGs_allsig
GO:0046618	xenobiotic export from cell	10	1	0.14	0.1351	0.1	1	dHPC	Acute	DEGs_allsig
GO:0042276	error-prone translesion synthesis	10	1	0.14	0.1351	0.1	1	dHPC	Acute	DEGs_allsig
GO:0014870	response to muscle inactivity	10	1	0.14	0.1351	0.1	1	dHPC	Acute	DEGs_allsig
GO:0014824	artery smooth muscle contraction	10	1	0.14	0.1351	0.1	1	dHPC	Acute	DEGs_allsig
GO:0033629	negative regulation of cell adhesion mediated by integrin	10	1	0.14	0.1351	0.1	1	dHPC	Acute	DEGs_allsig
GO:0000050	urea cycle	10	1	0.14	0.1351	0.1	1	dHPC	Acute	DEGs_allsig
GO:2000766	negative regulation of cytoplasmic translation	10	1	0.14	0.1351	0.1	1	dHPC	Acute	DEGs_allsig
GO:0002934	desmosome organization	10	1	0.14	0.1351	0.1	1	dHPC	Acute	DEGs_allsig
GO:0032353	negative regulation of hormone biosynthetic process	10	1	0.14	0.1351	0.1	1	dHPC	Acute	DEGs_allsig
GO:0099562	maintenance of postsynaptic density structure	10	1	0.14	0.1351	0.1	1	dHPC	Acute	DEGs_allsig
GO:0099545	trans-synaptic signaling by trans-synaptic complex	10	1	0.14	0.1351	0.1	1	dHPC	Acute	DEGs_allsig
GO:0099547	regulation of translation at synapse, modulating synaptic transmission	10	1	0.14	0.1351	0.1	1	dHPC	Acute	DEGs_allsig
GO:0002361	CD4-positive, CD25-positive, alpha-beta regulatory T cell differentiation	10	1	0.14	0.1351	0.1	1	dHPC	Acute	DEGs_allsig
GO:0002317	plasma cell differentiation	10	1	0.14	0.1351	0.1	1	dHPC	Acute	DEGs_allsig
GO:1900121	negative regulation of receptor binding	10	1	0.14	0.1351	0.1	1	dHPC	Acute	DEGs_allsig
GO:1904628	cellular response to phorbol 13-acetate 12-myristate	10	1	0.14	0.1351	0.1	1	dHPC	Acute	DEGs_allsig
GO:0097503	sialylation	10	1	0.14	0.1351	0.1	1	dHPC	Acute	DEGs_allsig
GO:0006534	cysteine metabolic process	10	1	0.14	0.1351	0.1	1	dHPC	Acute	DEGs_allsig
GO:0010896	regulation of triglyceride catabolic process	10	1	0.14	0.1351	0.1	1	dHPC	Acute	DEGs_allsig
GO:1900747	negative regulation of vascular endothelial growth factor signaling pathway	10	1	0.14	0.1351	0.1	1	dHPC	Acute	DEGs_allsig
GO:0033314	mitotic DNA replication checkpoint signaling	10	1	0.14	0.1351	0.1	1	dHPC	Acute	DEGs_allsig
GO:0010518	positive regulation of phospholipase activity	10	1	0.14	0.1351	0.1	1	dHPC	Acute	DEGs_allsig
GO:0046130	purine ribonucleoside catabolic process	10	1	0.14	0.1351	0.1	1	dHPC	Acute	DEGs_allsig
GO:0015820	L-leucine transport	10	1	0.14	0.1351	0.1	1	dHPC	Acute	DEGs_allsig
GO:0045654	positive regulation of megakaryocyte differentiation	10	1	0.14	0.1351	0.1	1	dHPC	Acute	DEGs_allsig
GO:0150172	regulation of phosphatidylcholine metabolic process	10	1	0.14	0.1351	0.1	1	dHPC	Acute	DEGs_allsig
GO:0021877	forebrain neuron fate commitment	10	1	0.14	0.1351	0.1	1	dHPC	Acute	DEGs_allsig
GO:0140928	inhibition of non-skeletal tissue mineralization	10	1	0.14	0.1351	0.1	1	dHPC	Acute	DEGs_allsig
GO:0060613	fat pad development	10	1	0.14	0.1351	0.1	1	dHPC	Acute	DEGs_allsig
GO:0071803	positive regulation of podosome assembly	10	1	0.14	0.1351	0.1	1	dHPC	Acute	DEGs_allsig
GO:0043615	astrocyte cell migration	10	1	0.14	0.1351	0.1	1	dHPC	Acute	DEGs_allsig
GO:0060600	dichotomous subdivision of an epithelial terminal unit	10	1	0.14	0.1351	0.1	1	dHPC	Acute	DEGs_allsig
GO:0003406	retinal pigment epithelium development	10	1	0.14	0.1351	0.1	1	dHPC	Acute	DEGs_allsig
GO:0033262	regulation of nuclear cell cycle DNA replication	10	1	0.14	0.1351	0.1	1	dHPC	Acute	DEGs_allsig
GO:0015670	carbon dioxide transport	10	1	0.14	0.1351	0.1	1	dHPC	Acute	DEGs_allsig
GO:0002553	histamine secretion by mast cell	10	1	0.14	0.1351	0.1	1	dHPC	Acute	DEGs_allsig
GO:0042359	vitamin D metabolic process	10	1	0.14	0.1351	0.1	1	dHPC	Acute	DEGs_allsig
GO:0019336	phenol-containing compound catabolic process	10	1	0.14	0.1351	0.1	1	dHPC	Acute	DEGs_allsig
GO:0033240	positive regulation of amine metabolic process	10	1	0.14	0.1351	0.1	1	dHPC	Acute	DEGs_allsig
GO:0003149	membranous septum morphogenesis	10	1	0.14	0.1351	0.1	1	dHPC	Acute	DEGs_allsig
GO:0070424	regulation of nucleotide-binding domain, leucine rich repeat containing receptor signaling pathway	10	1	0.14	0.1351	0.1	1	dHPC	Acute	DEGs_allsig
GO:1905651	regulation of artery morphogenesis	10	1	0.14	0.1351	0.1	1	dHPC	Acute	DEGs_allsig
GO:0034379	very-low-density lipoprotein particle assembly	10	1	0.14	0.1351	0.1	1	dHPC	Acute	DEGs_allsig
GO:0060049	regulation of protein glycosylation	10	1	0.14	0.1351	0.1	1	dHPC	Acute	DEGs_allsig
GO:1902652	secondary alcohol metabolic process	137	2	1.97	0.1356	0.0145985	1	dHPC	Acute	DEGs_allsig
GO:0002768	immune response-regulating cell surface receptor signaling pathway	245	3	3.53	0.1358	0.0122449	1	dHPC	Acute	DEGs_allsig
GO:0008360	regulation of cell shape	137	4	1.97	0.1362	0.0291971	1	dHPC	Acute	DEGs_allsig
GO:0042127	regulation of cell population proliferation	1575	23	11.35	0.1363	0.0146032	1	dHPC	Acute	DEGs_up
GO:0032526	response to retinoic acid	92	3	1.33	0.1368	0.0326087	1	dHPC	Acute	DEGs_allsig
GO:0046323	D-glucose import	81	3	0.58	0.1394	0.037037	1	dHPC	Acute	DEGs_up
GO:0060135	maternal process involved in female pregnancy	67	2	0.48	0.1403	0.0298507	1	dHPC	Acute	DEGs_up
GO:1905475	regulation of protein localization to membrane	218	4	1.57	0.1404	0.0183486	1	dHPC	Acute	DEGs_up
GO:0007267	cell-cell signaling	1268	14	9.14	0.1405	0.011041	1	dHPC	Acute	DEGs_dn
GO:0007605	sensory perception of sound	180	3	1.3	0.1408	0.0166667	1	dHPC	Acute	DEGs_up
GO:0060081	membrane hyperpolarization	21	1	0.15	0.14097	0.047619	1	dHPC	Acute	DEGs_up
GO:0006089	lactate metabolic process	21	1	0.15	0.14097	0.047619	1	dHPC	Acute	DEGs_up
GO:0010759	positive regulation of macrophage chemotaxis	21	1	0.15	0.14097	0.047619	1	dHPC	Acute	DEGs_up
GO:2001135	regulation of endocytic recycling	21	1	0.15	0.14097	0.047619	1	dHPC	Acute	DEGs_up
GO:0010888	negative regulation of lipid storage	21	1	0.15	0.14097	0.047619	1	dHPC	Acute	DEGs_up
GO:0002693	positive regulation of cellular extravasation	21	1	0.15	0.14097	0.047619	1	dHPC	Acute	DEGs_up
GO:0060216	definitive hemopoiesis	21	1	0.15	0.14097	0.047619	1	dHPC	Acute	DEGs_up
GO:0045649	regulation of macrophage differentiation	21	1	0.15	0.14097	0.047619	1	dHPC	Acute	DEGs_up
GO:0009065	glutamine family amino acid catabolic process	21	1	0.15	0.14097	0.047619	1	dHPC	Acute	DEGs_up
GO:0032026	response to magnesium ion	21	1	0.15	0.141	0.047619	1	dHPC	Acute	DEGs_dn
GO:0070254	mucus secretion	21	1	0.15	0.141	0.047619	1	dHPC	Acute	DEGs_dn
GO:0010888	negative regulation of lipid storage	21	1	0.15	0.141	0.047619	1	dHPC	Acute	DEGs_dn
GO:2001135	regulation of endocytic recycling	21	1	0.15	0.141	0.047619	1	dHPC	Acute	DEGs_dn
GO:0032495	response to muramyl dipeptide	21	1	0.15	0.141	0.047619	1	dHPC	Acute	DEGs_dn
GO:0035313	wound healing, spreading of epidermal cells	21	1	0.15	0.141	0.047619	1	dHPC	Acute	DEGs_dn
GO:0031290	retinal ganglion cell axon guidance	21	1	0.15	0.141	0.047619	1	dHPC	Acute	DEGs_dn
GO:0021756	striatum development	21	1	0.15	0.141	0.047619	1	dHPC	Acute	DEGs_dn
GO:0021554	optic nerve development	21	1	0.15	0.141	0.047619	1	dHPC	Acute	DEGs_dn
GO:0019221	cytokine-mediated signaling pathway	438	7	3.16	0.14127	0.0159817	1	dHPC	Acute	DEGs_up
GO:0031400	negative regulation of protein modification process	393	9	2.83	0.1415	0.0229008	1	dHPC	Acute	DEGs_up
GO:0001934	positive regulation of protein phosphorylation	556	6	4.01	0.14175	0.0107914	1	dHPC	Acute	DEGs_up
GO:0120162	positive regulation of cold-induced thermogenesis	91	3	1.31	0.144	0.032967	1	dHPC	Acute	DEGs_allsig
GO:0048812	neuron projection morphogenesis	720	20	10.38	0.1441	0.0277778	1	dHPC	Acute	DEGs_allsig
GO:0070848	response to growth factor	740	18	10.66	0.1441	0.0243243	1	dHPC	Acute	DEGs_allsig
GO:0097009	energy homeostasis	93	2	0.67	0.14478	0.0215054	1	dHPC	Acute	DEGs_up
GO:0007044	cell-substrate junction assembly	97	7	1.4	0.1451	0.0721649	1	dHPC	Acute	DEGs_allsig
GO:0009267	cellular response to starvation	190	9	2.74	0.1452	0.0473684	1	dHPC	Acute	DEGs_allsig
GO:0034308	primary alcohol metabolic process	70	3	0.5	0.14544	0.0428571	1	dHPC	Acute	DEGs_up
GO:0010906	regulation of glucose metabolic process	108	3	0.78	0.14572	0.0277778	1	dHPC	Acute	DEGs_up
GO:0022407	regulation of cell-cell adhesion	448	5	3.23	0.14618	0.0111607	1	dHPC	Acute	DEGs_up
GO:0002067	glandular epithelial cell differentiation	35	2	0.25	0.1462	0.0571429	1	dHPC	Acute	DEGs_dn
GO:0060384	innervation	33	2	0.24	0.14621	0.0606061	1	dHPC	Acute	DEGs_up
GO:0002067	glandular epithelial cell differentiation	35	2	0.25	0.14622	0.0571429	1	dHPC	Acute	DEGs_up
GO:2000177	regulation of neural precursor cell proliferation	120	5	1.73	0.1463	0.0416667	1	dHPC	Acute	DEGs_allsig
GO:0030239	myofibril assembly	73	2	0.53	0.1465	0.0273973	1	dHPC	Acute	DEGs_dn
GO:0007173	epidermal growth factor receptor signaling pathway	141	4	2.03	0.1467	0.0283688	1	dHPC	Acute	DEGs_allsig
GO:0030330	DNA damage response, signal transduction by p53 class mediator	47	2	0.68	0.147	0.0425532	1	dHPC	Acute	DEGs_allsig
GO:0030501	positive regulation of bone mineralization	47	2	0.68	0.147	0.0425532	1	dHPC	Acute	DEGs_allsig
GO:0008209	androgen metabolic process	22	1	0.16	0.14717	0.0454545	1	dHPC	Acute	DEGs_up
GO:1904996	positive regulation of leukocyte adhesion to vascular endothelial cell	22	1	0.16	0.14717	0.0454545	1	dHPC	Acute	DEGs_up
GO:0045187	regulation of circadian sleep/wake cycle, sleep	22	1	0.16	0.14717	0.0454545	1	dHPC	Acute	DEGs_up
GO:0097154	GABAergic neuron differentiation	22	1	0.16	0.14717	0.0454545	1	dHPC	Acute	DEGs_up
GO:0090050	positive regulation of cell migration involved in sprouting angiogenesis	22	1	0.16	0.14717	0.0454545	1	dHPC	Acute	DEGs_up
GO:1900017	positive regulation of cytokine production involved in inflammatory response	22	1	0.16	0.14717	0.0454545	1	dHPC	Acute	DEGs_up
GO:0046040	IMP metabolic process	22	1	0.16	0.14717	0.0454545	1	dHPC	Acute	DEGs_up
GO:0002726	positive regulation of T cell cytokine production	22	1	0.16	0.14717	0.0454545	1	dHPC	Acute	DEGs_up
GO:0120255	olefinic compound biosynthetic process	22	1	0.16	0.14717	0.0454545	1	dHPC	Acute	DEGs_up
GO:2000353	positive regulation of endothelial cell apoptotic process	22	1	0.16	0.14717	0.0454545	1	dHPC	Acute	DEGs_up
GO:1903428	positive regulation of reactive oxygen species biosynthetic process	22	1	0.16	0.14717	0.0454545	1	dHPC	Acute	DEGs_up
GO:0035633	maintenance of blood-brain barrier	22	1	0.16	0.14717	0.0454545	1	dHPC	Acute	DEGs_up
GO:0072202	cell differentiation involved in metanephros development	22	1	0.16	0.14717	0.0454545	1	dHPC	Acute	DEGs_up
GO:0045956	positive regulation of calcium ion-dependent exocytosis	22	1	0.16	0.14717	0.0454545	1	dHPC	Acute	DEGs_up
GO:0072112	podocyte differentiation	23	2	0.33	0.1472	0.0869565	1	dHPC	Acute	DEGs_allsig
GO:0048261	negative regulation of receptor-mediated endocytosis	28	2	0.4	0.1472	0.0714286	1	dHPC	Acute	DEGs_allsig
GO:0042053	regulation of dopamine metabolic process	22	1	0.16	0.1472	0.0454545	1	dHPC	Acute	DEGs_dn
GO:0003417	growth plate cartilage development	22	1	0.16	0.1472	0.0454545	1	dHPC	Acute	DEGs_dn
GO:0034349	glial cell apoptotic process	22	1	0.16	0.1472	0.0454545	1	dHPC	Acute	DEGs_dn
GO:0046596	regulation of viral entry into host cell	22	1	0.16	0.1472	0.0454545	1	dHPC	Acute	DEGs_dn
GO:0034260	negative regulation of GTPase activity	22	1	0.16	0.1472	0.0454545	1	dHPC	Acute	DEGs_dn
GO:0042474	middle ear morphogenesis	22	1	0.16	0.1472	0.0454545	1	dHPC	Acute	DEGs_dn
GO:0036158	outer dynein arm assembly	22	1	0.16	0.1472	0.0454545	1	dHPC	Acute	DEGs_dn
GO:0099151	regulation of postsynaptic density assembly	22	1	0.16	0.1472	0.0454545	1	dHPC	Acute	DEGs_dn
GO:0072175	epithelial tube formation	158	4	2.28	0.1472	0.0253165	1	dHPC	Acute	DEGs_allsig
GO:0046320	regulation of fatty acid oxidation	39	2	0.56	0.1473	0.0512821	1	dHPC	Acute	DEGs_allsig
GO:0046463	acylglycerol biosynthetic process	55	2	0.79	0.1474	0.0363636	1	dHPC	Acute	DEGs_allsig
GO:2000402	negative regulation of lymphocyte migration	11	1	0.16	0.1476	0.0909091	1	dHPC	Acute	DEGs_allsig
GO:0060385	axonogenesis involved in innervation	11	1	0.16	0.1476	0.0909091	1	dHPC	Acute	DEGs_allsig
GO:0070874	negative regulation of glycogen metabolic process	11	1	0.16	0.1476	0.0909091	1	dHPC	Acute	DEGs_allsig
GO:0090184	positive regulation of kidney development	11	1	0.16	0.1476	0.0909091	1	dHPC	Acute	DEGs_allsig
GO:0032341	aldosterone metabolic process	11	1	0.16	0.1476	0.0909091	1	dHPC	Acute	DEGs_allsig
GO:0034776	response to histamine	11	1	0.16	0.1476	0.0909091	1	dHPC	Acute	DEGs_allsig
GO:0006855	xenobiotic transmembrane transport	11	1	0.16	0.1476	0.0909091	1	dHPC	Acute	DEGs_allsig
GO:0001865	NK T cell differentiation	11	1	0.16	0.1476	0.0909091	1	dHPC	Acute	DEGs_allsig
GO:0099612	protein localization to axon	11	1	0.16	0.1476	0.0909091	1	dHPC	Acute	DEGs_allsig
GO:0060215	primitive hemopoiesis	11	1	0.16	0.1476	0.0909091	1	dHPC	Acute	DEGs_allsig
GO:0010744	positive regulation of macrophage derived foam cell differentiation	11	1	0.16	0.1476	0.0909091	1	dHPC	Acute	DEGs_allsig
GO:2000678	negative regulation of transcription regulatory region DNA binding	11	1	0.16	0.1476	0.0909091	1	dHPC	Acute	DEGs_allsig
GO:0035356	intracellular triglyceride homeostasis	11	1	0.16	0.1476	0.0909091	1	dHPC	Acute	DEGs_allsig
GO:0048733	sebaceous gland development	11	1	0.16	0.1476	0.0909091	1	dHPC	Acute	DEGs_allsig
GO:0001542	ovulation from ovarian follicle	11	1	0.16	0.1476	0.0909091	1	dHPC	Acute	DEGs_allsig
GO:0001547	antral ovarian follicle growth	11	1	0.16	0.1476	0.0909091	1	dHPC	Acute	DEGs_allsig
GO:0070099	regulation of chemokine-mediated signaling pathway	11	1	0.16	0.1476	0.0909091	1	dHPC	Acute	DEGs_allsig
GO:0060717	chorion development	11	1	0.16	0.1476	0.0909091	1	dHPC	Acute	DEGs_allsig
GO:0060742	epithelial cell differentiation involved in prostate gland development	11	1	0.16	0.1476	0.0909091	1	dHPC	Acute	DEGs_allsig
GO:0060872	semicircular canal development	11	1	0.16	0.1476	0.0909091	1	dHPC	Acute	DEGs_allsig
GO:2001280	positive regulation of unsaturated fatty acid biosynthetic process	11	1	0.16	0.1476	0.0909091	1	dHPC	Acute	DEGs_allsig
GO:0000101	sulfur amino acid transport	11	1	0.16	0.1476	0.0909091	1	dHPC	Acute	DEGs_allsig
GO:0032825	positive regulation of natural killer cell differentiation	11	1	0.16	0.1476	0.0909091	1	dHPC	Acute	DEGs_allsig
GO:0097011	cellular response to granulocyte macrophage colony-stimulating factor stimulus	11	1	0.16	0.1476	0.0909091	1	dHPC	Acute	DEGs_allsig
GO:0048541	Peyer's patch development	11	1	0.16	0.1476	0.0909091	1	dHPC	Acute	DEGs_allsig
GO:0032836	glomerular basement membrane development	11	1	0.16	0.1476	0.0909091	1	dHPC	Acute	DEGs_allsig
GO:0060502	epithelial cell proliferation involved in lung morphogenesis	11	1	0.16	0.1476	0.0909091	1	dHPC	Acute	DEGs_allsig
GO:0045602	negative regulation of endothelial cell differentiation	11	1	0.16	0.1476	0.0909091	1	dHPC	Acute	DEGs_allsig
GO:0031943	regulation of glucocorticoid metabolic process	11	1	0.16	0.1476	0.0909091	1	dHPC	Acute	DEGs_allsig
GO:1904395	positive regulation of skeletal muscle acetylcholine-gated channel clustering	11	1	0.16	0.1476	0.0909091	1	dHPC	Acute	DEGs_allsig
GO:0021514	ventral spinal cord interneuron differentiation	11	1	0.16	0.1476	0.0909091	1	dHPC	Acute	DEGs_allsig
GO:0071838	cell proliferation in bone marrow	11	1	0.16	0.1476	0.0909091	1	dHPC	Acute	DEGs_allsig
GO:0110011	regulation of basement membrane organization	11	1	0.16	0.1476	0.0909091	1	dHPC	Acute	DEGs_allsig
GO:0035701	hematopoietic stem cell migration	11	1	0.16	0.1476	0.0909091	1	dHPC	Acute	DEGs_allsig
GO:0060075	regulation of resting membrane potential	11	1	0.16	0.1476	0.0909091	1	dHPC	Acute	DEGs_allsig
GO:0071670	smooth muscle cell chemotaxis	11	1	0.16	0.1476	0.0909091	1	dHPC	Acute	DEGs_allsig
GO:0061299	retina vasculature morphogenesis in camera-type eye	11	1	0.16	0.1476	0.0909091	1	dHPC	Acute	DEGs_allsig
GO:0043489	RNA stabilization	76	2	1.1	0.1476	0.0263158	1	dHPC	Acute	DEGs_allsig
GO:0042981	regulation of apoptotic process	1479	20	10.66	0.14791	0.0135227	1	dHPC	Acute	DEGs_up
GO:0048754	branching morphogenesis of an epithelial tube	176	7	1.27	0.148	0.0397727	1	dHPC	Acute	DEGs_dn
GO:0007409	axonogenesis	485	8	3.49	0.1487	0.0164948	1	dHPC	Acute	DEGs_dn
GO:0010558	negative regulation of macromolecule biosynthetic process	2015	14	14.52	0.1488	0.00694789	1	dHPC	Acute	DEGs_dn
GO:0030335	positive regulation of cell migration	572	10	8.24	0.1489	0.0174825	1	dHPC	Acute	DEGs_allsig
GO:0048041	focal adhesion assembly	86	3	0.62	0.1516	0.0348837	1	dHPC	Acute	DEGs_dn
GO:0021987	cerebral cortex development	143	4	2.06	0.152	0.027972	1	dHPC	Acute	DEGs_allsig
GO:0050772	positive regulation of axonogenesis	96	2	0.69	0.1523	0.0208333	1	dHPC	Acute	DEGs_dn
GO:0045761	regulation of adenylate cyclase activity	23	1	0.17	0.1533	0.0434783	1	dHPC	Acute	DEGs_dn
GO:0045780	positive regulation of bone resorption	23	1	0.17	0.1533	0.0434783	1	dHPC	Acute	DEGs_dn
GO:0010842	retina layer formation	23	1	0.17	0.1533	0.0434783	1	dHPC	Acute	DEGs_dn
GO:0043373	CD4-positive, alpha-beta T cell lineage commitment	23	1	0.17	0.1533	0.0434783	1	dHPC	Acute	DEGs_dn
GO:0015721	bile acid and bile salt transport	23	1	0.17	0.1533	0.0434783	1	dHPC	Acute	DEGs_dn
GO:0045475	locomotor rhythm	23	1	0.17	0.15332	0.0434783	1	dHPC	Acute	DEGs_up
GO:0070935	3'-UTR-mediated mRNA stabilization	23	1	0.17	0.15332	0.0434783	1	dHPC	Acute	DEGs_up
GO:0050996	positive regulation of lipid catabolic process	23	1	0.17	0.15332	0.0434783	1	dHPC	Acute	DEGs_up
GO:0045591	positive regulation of regulatory T cell differentiation	23	1	0.17	0.15332	0.0434783	1	dHPC	Acute	DEGs_up
GO:0002082	regulation of oxidative phosphorylation	23	1	0.17	0.15332	0.0434783	1	dHPC	Acute	DEGs_up
GO:0072112	podocyte differentiation	23	1	0.17	0.15332	0.0434783	1	dHPC	Acute	DEGs_up
GO:0006883	intracellular sodium ion homeostasis	23	1	0.17	0.15332	0.0434783	1	dHPC	Acute	DEGs_up
GO:0055074	calcium ion homeostasis	329	3	2.37	0.15355	0.00911854	1	dHPC	Acute	DEGs_up
GO:0050679	positive regulation of epithelial cell proliferation	204	6	2.94	0.1558	0.0294118	1	dHPC	Acute	DEGs_allsig
GO:0050796	regulation of insulin secretion	201	5	1.45	0.15635	0.0248756	1	dHPC	Acute	DEGs_up
GO:0034113	heterotypic cell-cell adhesion	49	2	0.71	0.157	0.0408163	1	dHPC	Acute	DEGs_allsig
GO:0045332	phospholipid translocation	49	2	0.71	0.157	0.0408163	1	dHPC	Acute	DEGs_allsig
GO:0008340	determination of adult lifespan	49	2	0.71	0.157	0.0408163	1	dHPC	Acute	DEGs_allsig
GO:0015698	inorganic anion transport	152	4	1.1	0.1571	0.0263158	1	dHPC	Acute	DEGs_dn
GO:0035108	limb morphogenesis	157	4	1.13	0.1571	0.0254777	1	dHPC	Acute	DEGs_dn
GO:0035264	multicellular organism growth	227	7	3.27	0.1574	0.030837	1	dHPC	Acute	DEGs_allsig
GO:0048713	regulation of oligodendrocyte differentiation	57	3	0.41	0.1575	0.0526316	1	dHPC	Acute	DEGs_dn
GO:0072523	purine-containing compound catabolic process	171	7	2.46	0.1578	0.0409357	1	dHPC	Acute	DEGs_allsig
GO:1901292	nucleoside phosphate catabolic process	189	7	2.72	0.158	0.037037	1	dHPC	Acute	DEGs_allsig
GO:0030111	regulation of Wnt signaling pathway	314	8	4.53	0.1584	0.0254777	1	dHPC	Acute	DEGs_allsig
GO:0106027	neuron projection organization	123	5	1.77	0.1586	0.0406504	1	dHPC	Acute	DEGs_allsig
GO:0030048	actin filament-based movement	123	2	0.89	0.15911	0.0162602	1	dHPC	Acute	DEGs_up
GO:0015909	long-chain fatty acid transport	61	3	0.88	0.1592	0.0491803	1	dHPC	Acute	DEGs_allsig
GO:1904377	positive regulation of protein localization to cell periphery	73	3	1.05	0.1593	0.0410959	1	dHPC	Acute	DEGs_allsig
GO:0071637	regulation of monocyte chemotactic protein-1 production	24	1	0.17	0.1594	0.0416667	1	dHPC	Acute	DEGs_dn
GO:1903672	positive regulation of sprouting angiogenesis	24	1	0.17	0.1594	0.0416667	1	dHPC	Acute	DEGs_dn
GO:0046716	muscle cell cellular homeostasis	24	1	0.17	0.1594	0.0416667	1	dHPC	Acute	DEGs_dn
GO:0010737	protein kinase A signaling	24	1	0.17	0.1594	0.0416667	1	dHPC	Acute	DEGs_dn
GO:0060088	auditory receptor cell stereocilium organization	24	1	0.17	0.1594	0.0416667	1	dHPC	Acute	DEGs_dn
GO:0003148	outflow tract septum morphogenesis	24	1	0.17	0.1594	0.0416667	1	dHPC	Acute	DEGs_dn
GO:0046037	GMP metabolic process	24	1	0.17	0.1594	0.0416667	1	dHPC	Acute	DEGs_dn
GO:0032331	negative regulation of chondrocyte differentiation	24	1	0.17	0.1594	0.0416667	1	dHPC	Acute	DEGs_dn
GO:0098974	postsynaptic actin cytoskeleton organization	24	1	0.17	0.1594	0.0416667	1	dHPC	Acute	DEGs_dn
GO:0062009	secondary palate development	24	1	0.17	0.1594	0.0416667	1	dHPC	Acute	DEGs_dn
GO:0010954	positive regulation of protein processing	24	1	0.17	0.1594	0.0416667	1	dHPC	Acute	DEGs_dn
GO:0032874	positive regulation of stress-activated MAPK cascade	24	1	0.17	0.1594	0.0416667	1	dHPC	Acute	DEGs_dn
GO:2000810	regulation of bicellular tight junction assembly	24	1	0.17	0.15943	0.0416667	1	dHPC	Acute	DEGs_up
GO:0002115	store-operated calcium entry	24	1	0.17	0.15943	0.0416667	1	dHPC	Acute	DEGs_up
GO:0046037	GMP metabolic process	24	1	0.17	0.15943	0.0416667	1	dHPC	Acute	DEGs_up
GO:2001224	positive regulation of neuron migration	24	1	0.17	0.15943	0.0416667	1	dHPC	Acute	DEGs_up
GO:0007602	phototransduction	24	1	0.17	0.15943	0.0416667	1	dHPC	Acute	DEGs_up
GO:0046184	aldehyde biosynthetic process	24	1	0.17	0.15943	0.0416667	1	dHPC	Acute	DEGs_up
GO:0090141	positive regulation of mitochondrial fission	24	1	0.17	0.15943	0.0416667	1	dHPC	Acute	DEGs_up
GO:0072273	metanephric nephron morphogenesis	24	1	0.17	0.15943	0.0416667	1	dHPC	Acute	DEGs_up
GO:0008210	estrogen metabolic process	24	1	0.17	0.15943	0.0416667	1	dHPC	Acute	DEGs_up
GO:1904238	pericyte cell differentiation	12	1	0.17	0.1599	0.0833333	1	dHPC	Acute	DEGs_allsig
GO:0002087	regulation of respiratory gaseous exchange by nervous system process	12	1	0.17	0.1599	0.0833333	1	dHPC	Acute	DEGs_allsig
GO:0015911	long-chain fatty acid import across plasma membrane	12	1	0.17	0.1599	0.0833333	1	dHPC	Acute	DEGs_allsig
GO:0097119	postsynaptic density protein 95 clustering	12	1	0.17	0.1599	0.0833333	1	dHPC	Acute	DEGs_allsig
GO:0014842	regulation of skeletal muscle satellite cell proliferation	12	1	0.17	0.1599	0.0833333	1	dHPC	Acute	DEGs_allsig
GO:0014848	urinary tract smooth muscle contraction	12	1	0.17	0.1599	0.0833333	1	dHPC	Acute	DEGs_allsig
GO:0033689	negative regulation of osteoblast proliferation	12	1	0.17	0.1599	0.0833333	1	dHPC	Acute	DEGs_allsig
GO:0030953	astral microtubule organization	12	1	0.17	0.1599	0.0833333	1	dHPC	Acute	DEGs_allsig
GO:2000756	regulation of peptidyl-lysine acetylation	12	1	0.17	0.1599	0.0833333	1	dHPC	Acute	DEGs_allsig
GO:0060442	branching involved in prostate gland morphogenesis	12	1	0.17	0.1599	0.0833333	1	dHPC	Acute	DEGs_allsig
GO:0072672	neutrophil extravasation	12	1	0.17	0.1599	0.0833333	1	dHPC	Acute	DEGs_allsig
GO:0099519	dense core granule cytoskeletal transport	12	1	0.17	0.1599	0.0833333	1	dHPC	Acute	DEGs_allsig
GO:0009143	nucleoside triphosphate catabolic process	12	1	0.17	0.1599	0.0833333	1	dHPC	Acute	DEGs_allsig
GO:0010764	negative regulation of fibroblast migration	12	1	0.17	0.1599	0.0833333	1	dHPC	Acute	DEGs_allsig
GO:0034551	mitochondrial respiratory chain complex III assembly	12	1	0.17	0.1599	0.0833333	1	dHPC	Acute	DEGs_allsig
GO:0071421	manganese ion transmembrane transport	12	1	0.17	0.1599	0.0833333	1	dHPC	Acute	DEGs_allsig
GO:0072015	podocyte development	12	1	0.17	0.1599	0.0833333	1	dHPC	Acute	DEGs_allsig
GO:0002118	aggressive behavior	12	1	0.17	0.1599	0.0833333	1	dHPC	Acute	DEGs_allsig
GO:0060736	prostate gland growth	12	1	0.17	0.1599	0.0833333	1	dHPC	Acute	DEGs_allsig
GO:0097090	presynaptic membrane organization	12	1	0.17	0.1599	0.0833333	1	dHPC	Acute	DEGs_allsig
GO:2000009	negative regulation of protein localization to cell surface	12	1	0.17	0.1599	0.0833333	1	dHPC	Acute	DEGs_allsig
GO:0015801	aromatic amino acid transport	12	1	0.17	0.1599	0.0833333	1	dHPC	Acute	DEGs_allsig
GO:0060670	branching involved in labyrinthine layer morphogenesis	12	1	0.17	0.1599	0.0833333	1	dHPC	Acute	DEGs_allsig
GO:0007567	parturition	12	1	0.17	0.1599	0.0833333	1	dHPC	Acute	DEGs_allsig
GO:0043653	mitochondrial fragmentation involved in apoptotic process	12	1	0.17	0.1599	0.0833333	1	dHPC	Acute	DEGs_allsig
GO:1904383	response to sodium phosphate	12	1	0.17	0.1599	0.0833333	1	dHPC	Acute	DEGs_allsig
GO:1905806	regulation of synapse pruning	12	1	0.17	0.1599	0.0833333	1	dHPC	Acute	DEGs_allsig
GO:0031392	regulation of prostaglandin biosynthetic process	12	1	0.17	0.1599	0.0833333	1	dHPC	Acute	DEGs_allsig
GO:0046886	positive regulation of hormone biosynthetic process	12	1	0.17	0.1599	0.0833333	1	dHPC	Acute	DEGs_allsig
GO:2000347	positive regulation of hepatocyte proliferation	12	1	0.17	0.1599	0.0833333	1	dHPC	Acute	DEGs_allsig
GO:0070445	regulation of oligodendrocyte progenitor proliferation	12	1	0.17	0.1599	0.0833333	1	dHPC	Acute	DEGs_allsig
GO:0009070	serine family amino acid biosynthetic process	12	1	0.17	0.1599	0.0833333	1	dHPC	Acute	DEGs_allsig
GO:1990416	cellular response to brain-derived neurotrophic factor stimulus	12	1	0.17	0.1599	0.0833333	1	dHPC	Acute	DEGs_allsig
GO:0010944	negative regulation of transcription by competitive promoter binding	12	1	0.17	0.1599	0.0833333	1	dHPC	Acute	DEGs_allsig
GO:0035563	positive regulation of chromatin binding	12	1	0.17	0.1599	0.0833333	1	dHPC	Acute	DEGs_allsig
GO:0034309	primary alcohol biosynthetic process	12	1	0.17	0.1599	0.0833333	1	dHPC	Acute	DEGs_allsig
GO:0051303	establishment of chromosome localization	112	2	1.61	0.1602	0.0178571	1	dHPC	Acute	DEGs_allsig
GO:0060538	skeletal muscle organ development	203	3	2.93	0.1603	0.0147783	1	dHPC	Acute	DEGs_allsig
GO:0032006	regulation of TOR signaling	148	2	2.13	0.1605	0.0135135	1	dHPC	Acute	DEGs_allsig
GO:0006811	monoatomic ion transport	1138	13	8.2	0.1606	0.0114236	1	dHPC	Acute	DEGs_dn
GO:0050767	regulation of neurogenesis	449	7	3.24	0.162	0.0155902	1	dHPC	Acute	DEGs_up
GO:0055010	ventricular cardiac muscle tissue morphogenesis	50	2	0.72	0.1621	0.04	1	dHPC	Acute	DEGs_allsig
GO:0051602	response to electrical stimulus	50	2	0.72	0.1621	0.04	1	dHPC	Acute	DEGs_allsig
GO:0007628	adult walking behavior	50	2	0.72	0.1621	0.04	1	dHPC	Acute	DEGs_allsig
GO:0045930	negative regulation of mitotic cell cycle	229	5	1.65	0.1625	0.0218341	1	dHPC	Acute	DEGs_dn
GO:0051260	protein homooligomerization	193	3	1.39	0.1629	0.015544	1	dHPC	Acute	DEGs_dn
GO:0006096	glycolytic process	107	3	0.77	0.16386	0.0280374	1	dHPC	Acute	DEGs_up
GO:0061448	connective tissue development	297	4	2.14	0.1643	0.013468	1	dHPC	Acute	DEGs_dn
GO:0043410	positive regulation of MAPK cascade	489	10	7.05	0.1644	0.0204499	1	dHPC	Acute	DEGs_allsig
GO:0099645	neurotransmitter receptor localization to postsynaptic specialization membrane	50	2	0.36	0.1645	0.04	1	dHPC	Acute	DEGs_dn
GO:0017158	regulation of calcium ion-dependent exocytosis	47	2	0.34	0.16452	0.0425532	1	dHPC	Acute	DEGs_up
GO:0008038	neuron recognition	51	2	0.37	0.1646	0.0392157	1	dHPC	Acute	DEGs_dn
GO:0001892	embryonic placenta development	101	2	0.73	0.16489	0.019802	1	dHPC	Acute	DEGs_up
GO:0006885	regulation of pH	101	2	0.73	0.16489	0.019802	1	dHPC	Acute	DEGs_up
GO:0002418	immune response to tumor cell	25	1	0.18	0.16549	0.04	1	dHPC	Acute	DEGs_up
GO:0071474	cellular hyperosmotic response	25	1	0.18	0.16549	0.04	1	dHPC	Acute	DEGs_up
GO:0090594	inflammatory response to wounding	25	1	0.18	0.16549	0.04	1	dHPC	Acute	DEGs_up
GO:0042403	thyroid hormone metabolic process	25	1	0.18	0.16549	0.04	1	dHPC	Acute	DEGs_up
GO:0042104	positive regulation of activated T cell proliferation	25	1	0.18	0.16549	0.04	1	dHPC	Acute	DEGs_up
GO:0061098	positive regulation of protein tyrosine kinase activity	25	1	0.18	0.16549	0.04	1	dHPC	Acute	DEGs_up
GO:0086019	cell-cell signaling involved in cardiac conduction	25	1	0.18	0.16549	0.04	1	dHPC	Acute	DEGs_up
GO:0072170	metanephric tubule development	25	1	0.18	0.16549	0.04	1	dHPC	Acute	DEGs_up
GO:2001014	regulation of skeletal muscle cell differentiation	25	1	0.18	0.16549	0.04	1	dHPC	Acute	DEGs_up
GO:0033137	negative regulation of peptidyl-serine phosphorylation	25	1	0.18	0.16549	0.04	1	dHPC	Acute	DEGs_up
GO:0021522	spinal cord motor neuron differentiation	25	1	0.18	0.1655	0.04	1	dHPC	Acute	DEGs_dn
GO:0000289	nuclear-transcribed mRNA poly(A) tail shortening	25	1	0.18	0.1655	0.04	1	dHPC	Acute	DEGs_dn
GO:0098696	regulation of neurotransmitter receptor localization to postsynaptic specialization membrane	25	1	0.18	0.1655	0.04	1	dHPC	Acute	DEGs_dn
GO:2000042	negative regulation of double-strand break repair via homologous recombination	25	1	0.18	0.1655	0.04	1	dHPC	Acute	DEGs_dn
GO:0010666	positive regulation of cardiac muscle cell apoptotic process	25	1	0.18	0.1655	0.04	1	dHPC	Acute	DEGs_dn
GO:0099625	ventricular cardiac muscle cell membrane repolarization	25	1	0.18	0.1655	0.04	1	dHPC	Acute	DEGs_dn
GO:0042403	thyroid hormone metabolic process	25	1	0.18	0.1655	0.04	1	dHPC	Acute	DEGs_dn
GO:2001014	regulation of skeletal muscle cell differentiation	25	1	0.18	0.1655	0.04	1	dHPC	Acute	DEGs_dn
GO:0033081	regulation of T cell differentiation in thymus	25	1	0.18	0.1655	0.04	1	dHPC	Acute	DEGs_dn
GO:0019216	regulation of lipid metabolic process	319	8	2.3	0.16556	0.0250784	1	dHPC	Acute	DEGs_up
GO:2000379	positive regulation of reactive oxygen species metabolic process	73	3	1.05	0.1665	0.0410959	1	dHPC	Acute	DEGs_allsig
GO:0048701	embryonic cranial skeleton morphogenesis	51	2	0.73	0.1672	0.0392157	1	dHPC	Acute	DEGs_allsig
GO:0048511	rhythmic process	325	6	2.34	0.16805	0.0184615	1	dHPC	Acute	DEGs_up
GO:0018108	peptidyl-tyrosine phosphorylation	258	4	3.72	0.1682	0.0155039	1	dHPC	Acute	DEGs_allsig
GO:0098739	import across plasma membrane	189	8	2.72	0.1693	0.042328	1	dHPC	Acute	DEGs_allsig
GO:0070542	response to fatty acid	61	3	0.44	0.16942	0.0491803	1	dHPC	Acute	DEGs_up
GO:0002286	T cell activation involved in immune response	103	2	0.74	0.17	0.0194175	1	dHPC	Acute	DEGs_dn
GO:0044331	cell-cell adhesion mediated by cadherin	44	2	0.32	0.1705	0.0454545	1	dHPC	Acute	DEGs_dn
GO:0046777	protein autophosphorylation	187	5	2.69	0.1705	0.026738	1	dHPC	Acute	DEGs_allsig
GO:0048599	oocyte development	59	2	0.43	0.1706	0.0338983	1	dHPC	Acute	DEGs_up
GO:0097306	cellular response to alcohol	114	3	0.82	0.17067	0.0263158	1	dHPC	Acute	DEGs_up
GO:0051932	synaptic transmission, GABAergic	71	2	0.51	0.1707	0.028169	1	dHPC	Acute	DEGs_dn
GO:0060603	mammary gland duct morphogenesis	40	3	0.58	0.1711	0.075	1	dHPC	Acute	DEGs_allsig
GO:0030041	actin filament polymerization	160	2	1.15	0.17147	0.0125	1	dHPC	Acute	DEGs_up
GO:0072348	sulfur compound transport	63	3	0.91	0.1715	0.047619	1	dHPC	Acute	DEGs_allsig
GO:0032682	negative regulation of chemokine production	26	1	0.19	0.1715	0.0384615	1	dHPC	Acute	DEGs_dn
GO:0007340	acrosome reaction	26	1	0.19	0.1715	0.0384615	1	dHPC	Acute	DEGs_dn
GO:0060045	positive regulation of cardiac muscle cell proliferation	26	1	0.19	0.1715	0.0384615	1	dHPC	Acute	DEGs_dn
GO:0007413	axonal fasciculation	26	1	0.19	0.1715	0.0384615	1	dHPC	Acute	DEGs_dn
GO:0036120	cellular response to platelet-derived growth factor stimulus	26	1	0.19	0.1715	0.0384615	1	dHPC	Acute	DEGs_dn
GO:0046426	negative regulation of receptor signaling pathway via JAK-STAT	26	1	0.19	0.1715	0.0384615	1	dHPC	Acute	DEGs_dn
GO:0070498	interleukin-1-mediated signaling pathway	26	1	0.19	0.1715	0.0384615	1	dHPC	Acute	DEGs_dn
GO:0097150	neuronal stem cell population maintenance	26	1	0.19	0.17152	0.0384615	1	dHPC	Acute	DEGs_up
GO:0046033	AMP metabolic process	26	1	0.19	0.17152	0.0384615	1	dHPC	Acute	DEGs_up
GO:0006353	DNA-templated transcription termination	26	1	0.19	0.17152	0.0384615	1	dHPC	Acute	DEGs_up
GO:0043032	positive regulation of macrophage activation	26	1	0.19	0.17152	0.0384615	1	dHPC	Acute	DEGs_up
GO:0046471	phosphatidylglycerol metabolic process	26	1	0.19	0.17152	0.0384615	1	dHPC	Acute	DEGs_up
GO:0090280	positive regulation of calcium ion import	26	1	0.19	0.17152	0.0384615	1	dHPC	Acute	DEGs_up
GO:0034505	tooth mineralization	32	2	0.46	0.1716	0.0625	1	dHPC	Acute	DEGs_allsig
GO:0097107	postsynaptic density assembly	35	2	0.5	0.1716	0.0571429	1	dHPC	Acute	DEGs_allsig
GO:0045589	regulation of regulatory T cell differentiation	36	2	0.52	0.1716	0.0555556	1	dHPC	Acute	DEGs_allsig
GO:0046513	ceramide biosynthetic process	68	3	0.98	0.1716	0.0441176	1	dHPC	Acute	DEGs_allsig
GO:1900744	regulation of p38MAPK cascade	42	2	0.61	0.1717	0.047619	1	dHPC	Acute	DEGs_allsig
GO:0005978	glycogen biosynthetic process	44	2	0.63	0.1717	0.0454545	1	dHPC	Acute	DEGs_allsig
GO:1901298	regulation of hydrogen peroxide-mediated programmed cell death	13	1	0.19	0.172	0.0769231	1	dHPC	Acute	DEGs_allsig
GO:0014816	skeletal muscle satellite cell differentiation	13	1	0.19	0.172	0.0769231	1	dHPC	Acute	DEGs_allsig
GO:0050667	homocysteine metabolic process	13	1	0.19	0.172	0.0769231	1	dHPC	Acute	DEGs_allsig
GO:0046085	adenosine metabolic process	13	1	0.19	0.172	0.0769231	1	dHPC	Acute	DEGs_allsig
GO:0060347	heart trabecula formation	13	1	0.19	0.172	0.0769231	1	dHPC	Acute	DEGs_allsig
GO:0070831	basement membrane assembly	13	1	0.19	0.172	0.0769231	1	dHPC	Acute	DEGs_allsig
GO:0032308	positive regulation of prostaglandin secretion	13	1	0.19	0.172	0.0769231	1	dHPC	Acute	DEGs_allsig
GO:0006704	glucocorticoid biosynthetic process	13	1	0.19	0.172	0.0769231	1	dHPC	Acute	DEGs_allsig
GO:0071493	cellular response to UV-B	13	1	0.19	0.172	0.0769231	1	dHPC	Acute	DEGs_allsig
GO:0072075	metanephric mesenchyme development	13	1	0.19	0.172	0.0769231	1	dHPC	Acute	DEGs_allsig
GO:2000651	positive regulation of sodium ion transmembrane transporter activity	13	1	0.19	0.172	0.0769231	1	dHPC	Acute	DEGs_allsig
GO:0010831	positive regulation of myotube differentiation	13	1	0.19	0.172	0.0769231	1	dHPC	Acute	DEGs_allsig
GO:0010838	positive regulation of keratinocyte proliferation	13	1	0.19	0.172	0.0769231	1	dHPC	Acute	DEGs_allsig
GO:0034638	phosphatidylcholine catabolic process	13	1	0.19	0.172	0.0769231	1	dHPC	Acute	DEGs_allsig
GO:0021860	pyramidal neuron development	13	1	0.19	0.172	0.0769231	1	dHPC	Acute	DEGs_allsig
GO:0016446	somatic hypermutation of immunoglobulin genes	13	1	0.19	0.172	0.0769231	1	dHPC	Acute	DEGs_allsig
GO:0032536	regulation of cell projection size	13	1	0.19	0.172	0.0769231	1	dHPC	Acute	DEGs_allsig
GO:0030836	positive regulation of actin filament depolymerization	13	1	0.19	0.172	0.0769231	1	dHPC	Acute	DEGs_allsig
GO:0006924	activation-induced cell death of T cells	13	1	0.19	0.172	0.0769231	1	dHPC	Acute	DEGs_allsig
GO:0060601	lateral sprouting from an epithelium	13	1	0.19	0.172	0.0769231	1	dHPC	Acute	DEGs_allsig
GO:0070344	regulation of fat cell proliferation	13	1	0.19	0.172	0.0769231	1	dHPC	Acute	DEGs_allsig
GO:0071599	otic vesicle development	13	1	0.19	0.172	0.0769231	1	dHPC	Acute	DEGs_allsig
GO:0045059	positive thymic T cell selection	13	1	0.19	0.172	0.0769231	1	dHPC	Acute	DEGs_allsig
GO:1990314	cellular response to insulin-like growth factor stimulus	13	1	0.19	0.172	0.0769231	1	dHPC	Acute	DEGs_allsig
GO:0035860	glial cell-derived neurotrophic factor receptor signaling pathway	13	1	0.19	0.172	0.0769231	1	dHPC	Acute	DEGs_allsig
GO:0035865	cellular response to potassium ion	13	1	0.19	0.172	0.0769231	1	dHPC	Acute	DEGs_allsig
GO:0009078	pyruvate family amino acid metabolic process	13	1	0.19	0.172	0.0769231	1	dHPC	Acute	DEGs_allsig
GO:0045989	positive regulation of striated muscle contraction	13	1	0.19	0.172	0.0769231	1	dHPC	Acute	DEGs_allsig
GO:0044857	plasma membrane raft organization	13	1	0.19	0.172	0.0769231	1	dHPC	Acute	DEGs_allsig
GO:0007585	respiratory gaseous exchange by respiratory system	76	2	1.1	0.172	0.0263158	1	dHPC	Acute	DEGs_allsig
GO:0001654	eye development	424	8	3.06	0.1723	0.0188679	1	dHPC	Acute	DEGs_dn
GO:0034605	cellular response to heat	52	2	0.75	0.1724	0.0384615	1	dHPC	Acute	DEGs_allsig
GO:0010976	positive regulation of neuron projection development	232	4	1.67	0.1732	0.0172414	1	dHPC	Acute	DEGs_dn
GO:0043687	post-translational protein modification	918	8	13.23	0.174	0.0087146	1	dHPC	Acute	DEGs_allsig
GO:0061564	axon development	551	11	3.97	0.1753	0.0199637	1	dHPC	Acute	DEGs_dn
GO:0007059	chromosome segregation	411	4	2.96	0.17555	0.00973236	1	dHPC	Acute	DEGs_up
GO:0046488	phosphatidylinositol metabolic process	147	3	1.06	0.17609	0.0204082	1	dHPC	Acute	DEGs_up
GO:0070372	regulation of ERK1 and ERK2 cascade	287	4	2.07	0.1761	0.0139373	1	dHPC	Acute	DEGs_dn
GO:1903426	regulation of reactive oxygen species biosynthetic process	49	2	0.35	0.17646	0.0408163	1	dHPC	Acute	DEGs_up
GO:0043627	response to estrogen	70	3	1.01	0.1767	0.0428571	1	dHPC	Acute	DEGs_allsig
GO:0042476	odontogenesis	125	2	0.9	0.17713	0.016	1	dHPC	Acute	DEGs_up
GO:0001933	negative regulation of protein phosphorylation	294	7	2.12	0.17748	0.0238095	1	dHPC	Acute	DEGs_up
GO:0072530	purine-containing compound transmembrane transport	27	1	0.19	0.17749	0.037037	1	dHPC	Acute	DEGs_up
GO:1905874	regulation of postsynaptic density organization	27	1	0.19	0.17749	0.037037	1	dHPC	Acute	DEGs_up
GO:0045722	positive regulation of gluconeogenesis	27	1	0.19	0.17749	0.037037	1	dHPC	Acute	DEGs_up
GO:0010893	positive regulation of steroid biosynthetic process	27	1	0.19	0.17749	0.037037	1	dHPC	Acute	DEGs_up
GO:0032288	myelin assembly	27	1	0.19	0.17749	0.037037	1	dHPC	Acute	DEGs_up
GO:0060444	branching involved in mammary gland duct morphogenesis	27	1	0.19	0.17749	0.037037	1	dHPC	Acute	DEGs_up
GO:0046339	diacylglycerol metabolic process	27	1	0.19	0.17749	0.037037	1	dHPC	Acute	DEGs_up
GO:0035025	positive regulation of Rho protein signal transduction	27	1	0.19	0.17749	0.037037	1	dHPC	Acute	DEGs_up
GO:0050857	positive regulation of antigen receptor-mediated signaling pathway	27	1	0.19	0.17749	0.037037	1	dHPC	Acute	DEGs_up
GO:0030318	melanocyte differentiation	27	1	0.19	0.1775	0.037037	1	dHPC	Acute	DEGs_dn
GO:0032691	negative regulation of interleukin-1 beta production	27	1	0.19	0.1775	0.037037	1	dHPC	Acute	DEGs_dn
GO:0010839	negative regulation of keratinocyte proliferation	27	1	0.19	0.1775	0.037037	1	dHPC	Acute	DEGs_dn
GO:0042634	regulation of hair cycle	27	1	0.19	0.1775	0.037037	1	dHPC	Acute	DEGs_dn
GO:1905523	positive regulation of macrophage migration	27	1	0.19	0.1775	0.037037	1	dHPC	Acute	DEGs_dn
GO:0032288	myelin assembly	27	1	0.19	0.1775	0.037037	1	dHPC	Acute	DEGs_dn
GO:0060444	branching involved in mammary gland duct morphogenesis	27	1	0.19	0.1775	0.037037	1	dHPC	Acute	DEGs_dn
GO:1904862	inhibitory synapse assembly	27	1	0.19	0.1775	0.037037	1	dHPC	Acute	DEGs_dn
GO:0015812	gamma-aminobutyric acid transport	27	1	0.19	0.1775	0.037037	1	dHPC	Acute	DEGs_dn
GO:0032878	regulation of establishment or maintenance of cell polarity	27	1	0.19	0.1775	0.037037	1	dHPC	Acute	DEGs_dn
GO:0001822	kidney development	339	9	2.44	0.1787	0.0265487	1	dHPC	Acute	DEGs_dn
GO:0000122	negative regulation of transcription by RNA polymerase II	860	16	12.39	0.1789	0.0186047	1	dHPC	Acute	DEGs_allsig
GO:0009749	response to glucose	221	7	3.18	0.1799	0.0316742	1	dHPC	Acute	DEGs_allsig
GO:0002009	morphogenesis of an epithelium	529	16	7.62	0.1799	0.0302457	1	dHPC	Acute	DEGs_allsig
GO:0007165	signal transduction	4850	59	34.95	0.17995	0.0121649	1	dHPC	Acute	DEGs_up
GO:0030216	keratinocyte differentiation	107	2	0.77	0.18028	0.0186916	1	dHPC	Acute	DEGs_up
GO:0016525	negative regulation of angiogenesis	107	2	0.77	0.1803	0.0186916	1	dHPC	Acute	DEGs_dn
GO:0030334	regulation of cell migration	960	11	6.92	0.1815	0.0114583	1	dHPC	Acute	DEGs_dn
GO:0051261	protein depolymerization	128	3	0.92	0.1818	0.0234375	1	dHPC	Acute	DEGs_dn
GO:0043524	negative regulation of neuron apoptotic process	208	5	3	0.1821	0.0240385	1	dHPC	Acute	DEGs_allsig
GO:0040036	regulation of fibroblast growth factor receptor signaling pathway	32	4	0.46	0.1822	0.125	1	dHPC	Acute	DEGs_allsig
GO:0120031	plasma membrane bounded cell projection assembly	593	6	4.27	0.1822	0.010118	1	dHPC	Acute	DEGs_dn
GO:0006111	regulation of gluconeogenesis	55	2	0.4	0.18241	0.0363636	1	dHPC	Acute	DEGs_up
GO:0045453	bone resorption	71	2	0.51	0.1826	0.028169	1	dHPC	Acute	DEGs_dn
GO:0034198	cellular response to amino acid starvation	54	2	0.78	0.1827	0.037037	1	dHPC	Acute	DEGs_allsig
GO:1902895	positive regulation of miRNA transcription	54	2	0.78	0.1827	0.037037	1	dHPC	Acute	DEGs_allsig
GO:0030514	negative regulation of BMP signaling pathway	54	2	0.78	0.1827	0.037037	1	dHPC	Acute	DEGs_allsig
GO:0006631	fatty acid metabolic process	375	11	5.4	0.183	0.0293333	1	dHPC	Acute	DEGs_allsig
GO:0001675	acrosome assembly	28	1	0.2	0.1834	0.0357143	1	dHPC	Acute	DEGs_dn
GO:0060252	positive regulation of glial cell proliferation	28	1	0.2	0.1834	0.0357143	1	dHPC	Acute	DEGs_dn
GO:0022617	extracellular matrix disassembly	28	1	0.2	0.1834	0.0357143	1	dHPC	Acute	DEGs_dn
GO:0048535	lymph node development	28	1	0.2	0.1834	0.0357143	1	dHPC	Acute	DEGs_dn
GO:0046597	host-mediated suppression of symbiont invasion	28	1	0.2	0.1834	0.0357143	1	dHPC	Acute	DEGs_dn
GO:2001240	negative regulation of extrinsic apoptotic signaling pathway in absence of ligand	28	1	0.2	0.1834	0.0357143	1	dHPC	Acute	DEGs_dn
GO:2000647	negative regulation of stem cell proliferation	28	1	0.2	0.1834	0.0357143	1	dHPC	Acute	DEGs_dn
GO:2000352	negative regulation of endothelial cell apoptotic process	28	1	0.2	0.1834	0.0357143	1	dHPC	Acute	DEGs_dn
GO:0072012	glomerulus vasculature development	28	1	0.2	0.1834	0.0357143	1	dHPC	Acute	DEGs_dn
GO:0035988	chondrocyte proliferation	28	1	0.2	0.1834	0.0357143	1	dHPC	Acute	DEGs_dn
GO:0048261	negative regulation of receptor-mediated endocytosis	28	1	0.2	0.1834	0.0357143	1	dHPC	Acute	DEGs_dn
GO:0120009	intermembrane lipid transfer	28	1	0.2	0.1834	0.0357143	1	dHPC	Acute	DEGs_dn
GO:0098810	neurotransmitter reuptake	28	1	0.2	0.18343	0.0357143	1	dHPC	Acute	DEGs_up
GO:2000050	regulation of non-canonical Wnt signaling pathway	28	1	0.2	0.18343	0.0357143	1	dHPC	Acute	DEGs_up
GO:0032469	endoplasmic reticulum calcium ion homeostasis	28	1	0.2	0.18343	0.0357143	1	dHPC	Acute	DEGs_up
GO:2000647	negative regulation of stem cell proliferation	28	1	0.2	0.18343	0.0357143	1	dHPC	Acute	DEGs_up
GO:0050995	negative regulation of lipid catabolic process	28	1	0.2	0.18343	0.0357143	1	dHPC	Acute	DEGs_up
GO:0048535	lymph node development	28	1	0.2	0.18343	0.0357143	1	dHPC	Acute	DEGs_up
GO:2000352	negative regulation of endothelial cell apoptotic process	28	1	0.2	0.18343	0.0357143	1	dHPC	Acute	DEGs_up
GO:0002093	auditory receptor cell morphogenesis	28	1	0.2	0.18343	0.0357143	1	dHPC	Acute	DEGs_up
GO:0070233	negative regulation of T cell apoptotic process	28	1	0.2	0.18343	0.0357143	1	dHPC	Acute	DEGs_up
GO:0060252	positive regulation of glial cell proliferation	28	1	0.2	0.18343	0.0357143	1	dHPC	Acute	DEGs_up
GO:0046473	phosphatidic acid metabolic process	28	1	0.2	0.18343	0.0357143	1	dHPC	Acute	DEGs_up
GO:1900227	positive regulation of NLRP3 inflammasome complex assembly	28	1	0.2	0.18343	0.0357143	1	dHPC	Acute	DEGs_up
GO:0014898	cardiac muscle hypertrophy in response to stress	28	1	0.2	0.18343	0.0357143	1	dHPC	Acute	DEGs_up
GO:1903861	positive regulation of dendrite extension	28	1	0.2	0.18343	0.0357143	1	dHPC	Acute	DEGs_up
GO:0001675	acrosome assembly	28	1	0.2	0.18343	0.0357143	1	dHPC	Acute	DEGs_up
GO:0048566	embryonic digestive tract development	33	2	0.48	0.1835	0.0606061	1	dHPC	Acute	DEGs_allsig
GO:0010717	regulation of epithelial to mesenchymal transition	103	3	1.48	0.1835	0.0291262	1	dHPC	Acute	DEGs_allsig
GO:0001655	urogenital system development	63	2	0.91	0.1838	0.031746	1	dHPC	Acute	DEGs_allsig
GO:0042402	biogenic amine catabolic process	14	1	0.2	0.184	0.0714286	1	dHPC	Acute	DEGs_allsig
GO:1901203	positive regulation of extracellular matrix assembly	14	1	0.2	0.184	0.0714286	1	dHPC	Acute	DEGs_allsig
GO:1905063	regulation of vascular associated smooth muscle cell differentiation	14	1	0.2	0.184	0.0714286	1	dHPC	Acute	DEGs_allsig
GO:0035630	bone mineralization involved in bone maturation	14	1	0.2	0.184	0.0714286	1	dHPC	Acute	DEGs_allsig
GO:0032933	SREBP signaling pathway	14	1	0.2	0.184	0.0714286	1	dHPC	Acute	DEGs_allsig
GO:0031223	auditory behavior	14	1	0.2	0.184	0.0714286	1	dHPC	Acute	DEGs_allsig
GO:0060346	bone trabecula formation	14	1	0.2	0.184	0.0714286	1	dHPC	Acute	DEGs_allsig
GO:0030949	positive regulation of vascular endothelial growth factor receptor signaling pathway	14	1	0.2	0.184	0.0714286	1	dHPC	Acute	DEGs_allsig
GO:1905939	regulation of gonad development	14	1	0.2	0.184	0.0714286	1	dHPC	Acute	DEGs_allsig
GO:0072531	pyrimidine-containing compound transmembrane transport	14	1	0.2	0.184	0.0714286	1	dHPC	Acute	DEGs_allsig
GO:0150011	regulation of neuron projection arborization	14	1	0.2	0.184	0.0714286	1	dHPC	Acute	DEGs_allsig
GO:1901533	negative regulation of hematopoietic progenitor cell differentiation	14	1	0.2	0.184	0.0714286	1	dHPC	Acute	DEGs_allsig
GO:0071372	cellular response to follicle-stimulating hormone stimulus	14	1	0.2	0.184	0.0714286	1	dHPC	Acute	DEGs_allsig
GO:1900272	negative regulation of long-term synaptic potentiation	14	1	0.2	0.184	0.0714286	1	dHPC	Acute	DEGs_allsig
GO:0007216	G protein-coupled glutamate receptor signaling pathway	14	1	0.2	0.184	0.0714286	1	dHPC	Acute	DEGs_allsig
GO:0086069	bundle of His cell to Purkinje myocyte communication	14	1	0.2	0.184	0.0714286	1	dHPC	Acute	DEGs_allsig
GO:0015824	proline transport	14	1	0.2	0.184	0.0714286	1	dHPC	Acute	DEGs_allsig
GO:1904936	interneuron migration	14	1	0.2	0.184	0.0714286	1	dHPC	Acute	DEGs_allsig
GO:2001241	positive regulation of extrinsic apoptotic signaling pathway in absence of ligand	14	1	0.2	0.184	0.0714286	1	dHPC	Acute	DEGs_allsig
GO:1902644	tertiary alcohol metabolic process	14	1	0.2	0.184	0.0714286	1	dHPC	Acute	DEGs_allsig
GO:0002827	positive regulation of T-helper 1 type immune response	14	1	0.2	0.184	0.0714286	1	dHPC	Acute	DEGs_allsig
GO:0048070	regulation of developmental pigmentation	14	1	0.2	0.184	0.0714286	1	dHPC	Acute	DEGs_allsig
GO:0035845	photoreceptor cell outer segment organization	14	1	0.2	0.184	0.0714286	1	dHPC	Acute	DEGs_allsig
GO:0034375	high-density lipoprotein particle remodeling	14	1	0.2	0.184	0.0714286	1	dHPC	Acute	DEGs_allsig
GO:1903587	regulation of blood vessel endothelial cell proliferation involved in sprouting angiogenesis	14	1	0.2	0.184	0.0714286	1	dHPC	Acute	DEGs_allsig
GO:0046512	sphingosine biosynthetic process	14	1	0.2	0.184	0.0714286	1	dHPC	Acute	DEGs_allsig
GO:0038202	TORC1 signaling	115	2	1.66	0.1843	0.0173913	1	dHPC	Acute	DEGs_allsig
GO:0050804	modulation of chemical synaptic transmission	633	7	4.56	0.1851	0.0110585	1	dHPC	Acute	DEGs_dn
GO:0007156	homophilic cell adhesion via plasma membrane adhesion molecules	103	3	1.48	0.1859	0.0291262	1	dHPC	Acute	DEGs_allsig
GO:0002286	T cell activation involved in immune response	103	3	1.48	0.1859	0.0291262	1	dHPC	Acute	DEGs_allsig
GO:0048704	embryonic skeletal system morphogenesis	80	3	0.58	0.1872	0.0375	1	dHPC	Acute	DEGs_dn
GO:0006486	protein glycosylation	207	3	1.49	0.1878	0.0144928	1	dHPC	Acute	DEGs_dn
GO:0150052	regulation of postsynapse assembly	55	2	0.79	0.1879	0.0363636	1	dHPC	Acute	DEGs_allsig
GO:0045599	negative regulation of fat cell differentiation	55	2	0.79	0.1879	0.0363636	1	dHPC	Acute	DEGs_allsig
GO:0090263	positive regulation of canonical Wnt signaling pathway	110	2	0.79	0.18805	0.0181818	1	dHPC	Acute	DEGs_up
GO:0071216	cellular response to biotic stimulus	233	3	1.68	0.18862	0.0128755	1	dHPC	Acute	DEGs_up
GO:0033688	regulation of osteoblast proliferation	29	1	0.21	0.1893	0.0344828	1	dHPC	Acute	DEGs_dn
GO:0051894	positive regulation of focal adhesion assembly	29	1	0.21	0.1893	0.0344828	1	dHPC	Acute	DEGs_dn
GO:0008206	bile acid metabolic process	29	1	0.21	0.1893	0.0344828	1	dHPC	Acute	DEGs_dn
GO:0001780	neutrophil homeostasis	29	1	0.21	0.1893	0.0344828	1	dHPC	Acute	DEGs_dn
GO:0035902	response to immobilization stress	29	1	0.21	0.1893	0.0344828	1	dHPC	Acute	DEGs_dn
GO:0016226	iron-sulfur cluster assembly	29	1	0.21	0.18932	0.0344828	1	dHPC	Acute	DEGs_up
GO:0035902	response to immobilization stress	29	1	0.21	0.18932	0.0344828	1	dHPC	Acute	DEGs_up
GO:0046856	phosphatidylinositol dephosphorylation	29	1	0.21	0.18932	0.0344828	1	dHPC	Acute	DEGs_up
GO:0021533	cell differentiation in hindbrain	29	1	0.21	0.18932	0.0344828	1	dHPC	Acute	DEGs_up
GO:0003085	negative regulation of systemic arterial blood pressure	29	1	0.21	0.18932	0.0344828	1	dHPC	Acute	DEGs_up
GO:0010800	positive regulation of peptidyl-threonine phosphorylation	29	1	0.21	0.18932	0.0344828	1	dHPC	Acute	DEGs_up
GO:0050482	arachidonate secretion	29	1	0.21	0.18932	0.0344828	1	dHPC	Acute	DEGs_up
GO:0015868	purine ribonucleotide transport	29	1	0.21	0.18932	0.0344828	1	dHPC	Acute	DEGs_up
GO:1900745	positive regulation of p38MAPK cascade	29	1	0.21	0.18932	0.0344828	1	dHPC	Acute	DEGs_up
GO:0016331	morphogenesis of embryonic epithelium	176	2	1.27	0.1894	0.0113636	1	dHPC	Acute	DEGs_dn
GO:0043524	negative regulation of neuron apoptotic process	208	3	1.5	0.18965	0.0144231	1	dHPC	Acute	DEGs_up
GO:0051668	localization within membrane	722	17	10.41	0.1917	0.0235457	1	dHPC	Acute	DEGs_allsig
GO:0050678	regulation of epithelial cell proliferation	376	6	2.71	0.1917	0.0159574	1	dHPC	Acute	DEGs_dn
GO:0097009	energy homeostasis	93	3	1.34	0.1926	0.0322581	1	dHPC	Acute	DEGs_allsig
GO:0007507	heart development	652	13	9.4	0.1937	0.0199387	1	dHPC	Acute	DEGs_allsig
GO:1901655	cellular response to ketone	123	3	0.89	0.19378	0.0243902	1	dHPC	Acute	DEGs_up
GO:0061001	regulation of dendritic spine morphogenesis	62	2	0.45	0.1941	0.0322581	1	dHPC	Acute	DEGs_dn
GO:0006360	transcription by RNA polymerase I	74	2	0.53	0.19426	0.027027	1	dHPC	Acute	DEGs_up
GO:0007405	neuroblast proliferation	84	2	0.61	0.19435	0.0238095	1	dHPC	Acute	DEGs_up
GO:0021545	cranial nerve development	55	3	0.79	0.1948	0.0545455	1	dHPC	Acute	DEGs_allsig
GO:0001889	liver development	170	4	1.22	0.19485	0.0235294	1	dHPC	Acute	DEGs_up
GO:0071480	cellular response to gamma radiation	30	1	0.22	0.19517	0.0333333	1	dHPC	Acute	DEGs_up
GO:0097421	liver regeneration	30	1	0.22	0.19517	0.0333333	1	dHPC	Acute	DEGs_up
GO:0061484	hematopoietic stem cell homeostasis	30	1	0.22	0.19517	0.0333333	1	dHPC	Acute	DEGs_up
GO:0060008	Sertoli cell differentiation	30	1	0.22	0.19517	0.0333333	1	dHPC	Acute	DEGs_up
GO:0010165	response to X-ray	30	1	0.22	0.19517	0.0333333	1	dHPC	Acute	DEGs_up
GO:1903055	positive regulation of extracellular matrix organization	30	1	0.22	0.19517	0.0333333	1	dHPC	Acute	DEGs_up
GO:0021542	dentate gyrus development	30	1	0.22	0.19517	0.0333333	1	dHPC	Acute	DEGs_up
GO:0006953	acute-phase response	30	1	0.22	0.19517	0.0333333	1	dHPC	Acute	DEGs_up
GO:0006929	substrate-dependent cell migration	30	1	0.22	0.19517	0.0333333	1	dHPC	Acute	DEGs_up
GO:0060402	calcium ion transport into cytosol	30	1	0.22	0.19517	0.0333333	1	dHPC	Acute	DEGs_up
GO:0051503	adenine nucleotide transport	30	1	0.22	0.19517	0.0333333	1	dHPC	Acute	DEGs_up
GO:0086010	membrane depolarization during action potential	30	1	0.22	0.19517	0.0333333	1	dHPC	Acute	DEGs_up
GO:0031579	membrane raft organization	28	2	0.4	0.1952	0.0714286	1	dHPC	Acute	DEGs_allsig
GO:0031069	hair follicle morphogenesis	30	1	0.22	0.1952	0.0333333	1	dHPC	Acute	DEGs_dn
GO:0046628	positive regulation of insulin receptor signaling pathway	30	1	0.22	0.1952	0.0333333	1	dHPC	Acute	DEGs_dn
GO:0030574	collagen catabolic process	30	1	0.22	0.1952	0.0333333	1	dHPC	Acute	DEGs_dn
GO:0035116	embryonic hindlimb morphogenesis	30	1	0.22	0.1952	0.0333333	1	dHPC	Acute	DEGs_dn
GO:0002347	response to tumor cell	40	2	0.58	0.1953	0.05	1	dHPC	Acute	DEGs_allsig
GO:0003279	cardiac septum development	114	3	1.64	0.1953	0.0263158	1	dHPC	Acute	DEGs_allsig
GO:0043068	positive regulation of programmed cell death	620	10	8.94	0.1955	0.016129	1	dHPC	Acute	DEGs_allsig
GO:1903543	positive regulation of exosomal secretion	15	1	0.22	0.1957	0.0666667	1	dHPC	Acute	DEGs_allsig
GO:0060979	vasculogenesis involved in coronary vascular morphogenesis	15	1	0.22	0.1957	0.0666667	1	dHPC	Acute	DEGs_allsig
GO:0007028	cytoplasm organization	15	1	0.22	0.1957	0.0666667	1	dHPC	Acute	DEGs_allsig
GO:0098970	postsynaptic neurotransmitter receptor diffusion trapping	15	1	0.22	0.1957	0.0666667	1	dHPC	Acute	DEGs_allsig
GO:2000252	negative regulation of feeding behavior	15	1	0.22	0.1957	0.0666667	1	dHPC	Acute	DEGs_allsig
GO:0006103	2-oxoglutarate metabolic process	15	1	0.22	0.1957	0.0666667	1	dHPC	Acute	DEGs_allsig
GO:0051451	myoblast migration	15	1	0.22	0.1957	0.0666667	1	dHPC	Acute	DEGs_allsig
GO:0042754	negative regulation of circadian rhythm	15	1	0.22	0.1957	0.0666667	1	dHPC	Acute	DEGs_allsig
GO:0010172	embryonic body morphogenesis	15	1	0.22	0.1957	0.0666667	1	dHPC	Acute	DEGs_allsig
GO:0045176	apical protein localization	15	1	0.22	0.1957	0.0666667	1	dHPC	Acute	DEGs_allsig
GO:1903998	regulation of eating behavior	15	1	0.22	0.1957	0.0666667	1	dHPC	Acute	DEGs_allsig
GO:0010766	negative regulation of sodium ion transport	15	1	0.22	0.1957	0.0666667	1	dHPC	Acute	DEGs_allsig
GO:0055057	neuroblast division	15	1	0.22	0.1957	0.0666667	1	dHPC	Acute	DEGs_allsig
GO:0055012	ventricular cardiac muscle cell differentiation	15	1	0.22	0.1957	0.0666667	1	dHPC	Acute	DEGs_allsig
GO:0046322	negative regulation of fatty acid oxidation	15	1	0.22	0.1957	0.0666667	1	dHPC	Acute	DEGs_allsig
GO:0048755	branching morphogenesis of a nerve	15	1	0.22	0.1957	0.0666667	1	dHPC	Acute	DEGs_allsig
GO:0071285	cellular response to lithium ion	15	1	0.22	0.1957	0.0666667	1	dHPC	Acute	DEGs_allsig
GO:0086013	membrane repolarization during cardiac muscle cell action potential	15	1	0.22	0.1957	0.0666667	1	dHPC	Acute	DEGs_allsig
GO:0003376	sphingosine-1-phosphate receptor signaling pathway	15	1	0.22	0.1957	0.0666667	1	dHPC	Acute	DEGs_allsig
GO:0006002	fructose 6-phosphate metabolic process	15	1	0.22	0.1957	0.0666667	1	dHPC	Acute	DEGs_allsig
GO:0023035	CD40 signaling pathway	15	1	0.22	0.1957	0.0666667	1	dHPC	Acute	DEGs_allsig
GO:0048681	negative regulation of axon regeneration	15	1	0.22	0.1957	0.0666667	1	dHPC	Acute	DEGs_allsig
GO:1903729	regulation of plasma membrane organization	15	1	0.22	0.1957	0.0666667	1	dHPC	Acute	DEGs_allsig
GO:0030502	negative regulation of bone mineralization	15	1	0.22	0.1957	0.0666667	1	dHPC	Acute	DEGs_allsig
GO:0010960	magnesium ion homeostasis	15	1	0.22	0.1957	0.0666667	1	dHPC	Acute	DEGs_allsig
GO:1902950	regulation of dendritic spine maintenance	15	1	0.22	0.1957	0.0666667	1	dHPC	Acute	DEGs_allsig
GO:0042428	serotonin metabolic process	15	1	0.22	0.1957	0.0666667	1	dHPC	Acute	DEGs_allsig
GO:0050855	regulation of B cell receptor signaling pathway	15	1	0.22	0.1957	0.0666667	1	dHPC	Acute	DEGs_allsig
GO:0007265	Ras protein signal transduction	113	2	0.81	0.19587	0.0176991	1	dHPC	Acute	DEGs_up
GO:0051092	positive regulation of NF-kappaB transcription factor activity	113	2	0.81	0.19587	0.0176991	1	dHPC	Acute	DEGs_up
GO:0051092	positive regulation of NF-kappaB transcription factor activity	113	2	0.81	0.1959	0.0176991	1	dHPC	Acute	DEGs_dn
GO:0007265	Ras protein signal transduction	113	2	0.81	0.1959	0.0176991	1	dHPC	Acute	DEGs_dn
GO:0060541	respiratory system development	256	6	1.84	0.1963	0.0234375	1	dHPC	Acute	DEGs_dn
GO:0006836	neurotransmitter transport	229	3	3.3	0.1965	0.0131004	1	dHPC	Acute	DEGs_allsig
GO:0008344	adult locomotory behavior	107	4	1.54	0.1969	0.0373832	1	dHPC	Acute	DEGs_allsig
GO:0035567	non-canonical Wnt signaling pathway	59	2	0.43	0.19988	0.0338983	1	dHPC	Acute	DEGs_up
GO:0055117	regulation of cardiac muscle contraction	69	2	0.5	0.19998	0.0289855	1	dHPC	Acute	DEGs_up
GO:0007010	cytoskeleton organization	1433	15	10.33	0.2	0.0104676	1	dHPC	Acute	DEGs_dn
GO:0050679	positive regulation of epithelial cell proliferation	204	3	1.47	0.2003	0.0147059	1	dHPC	Acute	DEGs_dn
GO:0006536	glutamate metabolic process	31	1	0.22	0.20098	0.0322581	1	dHPC	Acute	DEGs_up
GO:0007288	sperm axoneme assembly	31	1	0.22	0.20098	0.0322581	1	dHPC	Acute	DEGs_up
GO:0001779	natural killer cell differentiation	31	1	0.22	0.20098	0.0322581	1	dHPC	Acute	DEGs_up
GO:0061036	positive regulation of cartilage development	31	1	0.22	0.20098	0.0322581	1	dHPC	Acute	DEGs_up
GO:1902932	positive regulation of alcohol biosynthetic process	31	1	0.22	0.20098	0.0322581	1	dHPC	Acute	DEGs_up
GO:0010092	specification of animal organ identity	31	1	0.22	0.201	0.0322581	1	dHPC	Acute	DEGs_dn
GO:0005979	regulation of glycogen biosynthetic process	31	1	0.22	0.201	0.0322581	1	dHPC	Acute	DEGs_dn
GO:0021895	cerebral cortex neuron differentiation	31	1	0.22	0.201	0.0322581	1	dHPC	Acute	DEGs_dn
GO:0010951	negative regulation of endopeptidase activity	31	1	0.22	0.201	0.0322581	1	dHPC	Acute	DEGs_dn
GO:0045893	positive regulation of DNA-templated transcription	1509	27	21.75	0.2017	0.0178926	1	dHPC	Acute	DEGs_allsig
GO:0044089	positive regulation of cellular component biogenesis	535	16	7.71	0.2018	0.0299065	1	dHPC	Acute	DEGs_allsig
GO:0045944	positive regulation of transcription by RNA polymerase II	1144	11	8.24	0.2022	0.00961538	1	dHPC	Acute	DEGs_dn
GO:0007165	signal transduction	4850	107	69.9	0.2026	0.0220619	1	dHPC	Acute	DEGs_allsig
GO:0007411	axon guidance	238	6	3.43	0.203	0.0252101	1	dHPC	Acute	DEGs_allsig
GO:0051496	positive regulation of stress fiber assembly	58	2	0.84	0.2036	0.0344828	1	dHPC	Acute	DEGs_allsig
GO:0034332	adherens junction organization	58	2	0.84	0.2036	0.0344828	1	dHPC	Acute	DEGs_allsig
GO:0007411	axon guidance	238	4	1.71	0.2036	0.0168067	1	dHPC	Acute	DEGs_dn
GO:0009154	purine ribonucleotide catabolic process	143	4	1.03	0.20363	0.027972	1	dHPC	Acute	DEGs_up
GO:0042177	negative regulation of protein catabolic process	116	2	0.84	0.20373	0.0172414	1	dHPC	Acute	DEGs_up
GO:0001659	temperature homeostasis	175	4	1.26	0.20395	0.0228571	1	dHPC	Acute	DEGs_up
GO:0001933	negative regulation of protein phosphorylation	294	8	4.24	0.2043	0.0272109	1	dHPC	Acute	DEGs_allsig
GO:0070509	calcium ion import	78	2	0.56	0.20581	0.025641	1	dHPC	Acute	DEGs_up
GO:0051899	membrane depolarization	99	2	0.71	0.20602	0.020202	1	dHPC	Acute	DEGs_up
GO:0009154	purine ribonucleotide catabolic process	143	2	1.03	0.2065	0.013986	1	dHPC	Acute	DEGs_dn
GO:1901379	regulation of potassium ion transmembrane transport	80	3	1.15	0.2066	0.0375	1	dHPC	Acute	DEGs_allsig
GO:0034505	tooth mineralization	32	1	0.23	0.2067	0.03125	1	dHPC	Acute	DEGs_dn
GO:2000279	negative regulation of DNA biosynthetic process	32	1	0.23	0.2067	0.03125	1	dHPC	Acute	DEGs_dn
GO:0021952	central nervous system projection neuron axonogenesis	32	1	0.23	0.2067	0.03125	1	dHPC	Acute	DEGs_dn
GO:0048384	retinoic acid receptor signaling pathway	32	1	0.23	0.2067	0.03125	1	dHPC	Acute	DEGs_dn
GO:0045672	positive regulation of osteoclast differentiation	32	1	0.23	0.2067	0.03125	1	dHPC	Acute	DEGs_dn
GO:0007274	neuromuscular synaptic transmission	32	1	0.23	0.2067	0.03125	1	dHPC	Acute	DEGs_dn
GO:0061003	positive regulation of dendritic spine morphogenesis	32	1	0.23	0.2067	0.03125	1	dHPC	Acute	DEGs_dn
GO:0045892	negative regulation of DNA-templated transcription	1142	22	16.46	0.2067	0.0192644	1	dHPC	Acute	DEGs_allsig
GO:0060317	cardiac epithelial to mesenchymal transition	32	1	0.23	0.20675	0.03125	1	dHPC	Acute	DEGs_up
GO:0110110	positive regulation of animal organ morphogenesis	32	1	0.23	0.20675	0.03125	1	dHPC	Acute	DEGs_up
GO:1904706	negative regulation of vascular associated smooth muscle cell proliferation	32	1	0.23	0.20675	0.03125	1	dHPC	Acute	DEGs_up
GO:2000279	negative regulation of DNA biosynthetic process	32	1	0.23	0.20675	0.03125	1	dHPC	Acute	DEGs_up
GO:1903055	positive regulation of extracellular matrix organization	30	2	0.43	0.2068	0.0666667	1	dHPC	Acute	DEGs_allsig
GO:0010996	response to auditory stimulus	30	2	0.43	0.2068	0.0666667	1	dHPC	Acute	DEGs_allsig
GO:0019395	fatty acid oxidation	103	3	1.48	0.2068	0.0291262	1	dHPC	Acute	DEGs_allsig
GO:1900225	regulation of NLRP3 inflammasome complex assembly	44	2	0.63	0.2069	0.0454545	1	dHPC	Acute	DEGs_allsig
GO:0099054	presynapse assembly	49	2	0.71	0.207	0.0408163	1	dHPC	Acute	DEGs_allsig
GO:0042982	amyloid precursor protein metabolic process	74	2	1.07	0.2072	0.027027	1	dHPC	Acute	DEGs_allsig
GO:0044849	estrous cycle	16	1	0.23	0.2073	0.0625	1	dHPC	Acute	DEGs_allsig
GO:0032957	inositol trisphosphate metabolic process	16	1	0.23	0.2073	0.0625	1	dHPC	Acute	DEGs_allsig
GO:0090336	positive regulation of brown fat cell differentiation	16	1	0.23	0.2073	0.0625	1	dHPC	Acute	DEGs_allsig
GO:0014874	response to stimulus involved in regulation of muscle adaptation	16	1	0.23	0.2073	0.0625	1	dHPC	Acute	DEGs_allsig
GO:0000097	sulfur amino acid biosynthetic process	16	1	0.23	0.2073	0.0625	1	dHPC	Acute	DEGs_allsig
GO:0010470	regulation of gastrulation	16	1	0.23	0.2073	0.0625	1	dHPC	Acute	DEGs_allsig
GO:0033080	immature T cell proliferation in thymus	16	1	0.23	0.2073	0.0625	1	dHPC	Acute	DEGs_allsig
GO:0016078	tRNA decay	16	1	0.23	0.2073	0.0625	1	dHPC	Acute	DEGs_allsig
GO:1901653	cellular response to peptide	16	1	0.23	0.2073	0.0625	1	dHPC	Acute	DEGs_allsig
GO:0007406	negative regulation of neuroblast proliferation	16	1	0.23	0.2073	0.0625	1	dHPC	Acute	DEGs_allsig
GO:0051782	negative regulation of cell division	16	1	0.23	0.2073	0.0625	1	dHPC	Acute	DEGs_allsig
GO:1900221	regulation of amyloid-beta clearance	16	1	0.23	0.2073	0.0625	1	dHPC	Acute	DEGs_allsig
GO:0001574	ganglioside biosynthetic process	16	1	0.23	0.2073	0.0625	1	dHPC	Acute	DEGs_allsig
GO:0035336	long-chain fatty-acyl-CoA metabolic process	16	1	0.23	0.2073	0.0625	1	dHPC	Acute	DEGs_allsig
GO:1901018	positive regulation of potassium ion transmembrane transporter activity	16	1	0.23	0.2073	0.0625	1	dHPC	Acute	DEGs_allsig
GO:0021794	thalamus development	16	1	0.23	0.2073	0.0625	1	dHPC	Acute	DEGs_allsig
GO:1901985	positive regulation of protein acetylation	16	1	0.23	0.2073	0.0625	1	dHPC	Acute	DEGs_allsig
GO:2001212	regulation of vasculogenesis	16	1	0.23	0.2073	0.0625	1	dHPC	Acute	DEGs_allsig
GO:0001967	suckling behavior	16	1	0.23	0.2073	0.0625	1	dHPC	Acute	DEGs_allsig
GO:0001921	positive regulation of receptor recycling	16	1	0.23	0.2073	0.0625	1	dHPC	Acute	DEGs_allsig
GO:1905666	regulation of protein localization to endosome	16	1	0.23	0.2073	0.0625	1	dHPC	Acute	DEGs_allsig
GO:0002689	negative regulation of leukocyte chemotaxis	16	1	0.23	0.2073	0.0625	1	dHPC	Acute	DEGs_allsig
GO:0042416	dopamine biosynthetic process	16	1	0.23	0.2073	0.0625	1	dHPC	Acute	DEGs_allsig
GO:0032496	response to lipopolysaccharide	314	4	2.26	0.20758	0.0127389	1	dHPC	Acute	DEGs_up
GO:0034765	regulation of monoatomic ion transmembrane transport	333	5	4.8	0.2077	0.015015	1	dHPC	Acute	DEGs_allsig
GO:0045088	regulation of innate immune response	415	6	5.98	0.2079	0.0144578	1	dHPC	Acute	DEGs_allsig
GO:0035023	regulation of Rho protein signal transduction	86	3	1.24	0.2082	0.0348837	1	dHPC	Acute	DEGs_allsig
GO:0046903	secretion	1007	3	7.26	0.2083	0.00297915	1	dHPC	Acute	DEGs_dn
GO:0007159	leukocyte cell-cell adhesion	366	2	2.64	0.2088	0.00546448	1	dHPC	Acute	DEGs_dn
GO:0016055	Wnt signaling pathway	428	11	6.17	0.2096	0.0257009	1	dHPC	Acute	DEGs_allsig
GO:0050873	brown fat cell differentiation	58	3	0.42	0.20985	0.0517241	1	dHPC	Acute	DEGs_up
GO:0050795	regulation of behavior	98	3	0.71	0.21026	0.0306122	1	dHPC	Acute	DEGs_up
GO:0032868	response to insulin	322	13	4.64	0.2104	0.0403727	1	dHPC	Acute	DEGs_allsig
GO:0043069	negative regulation of programmed cell death	938	12	6.76	0.21118	0.0127932	1	dHPC	Acute	DEGs_up
GO:0032892	positive regulation of organic acid transport	57	2	0.41	0.21128	0.0350877	1	dHPC	Acute	DEGs_up
GO:0007200	phospholipase C-activating G protein-coupled receptor signaling pathway	119	2	0.86	0.2116	0.0168067	1	dHPC	Acute	DEGs_dn
GO:0090263	positive regulation of canonical Wnt signaling pathway	110	3	1.59	0.2117	0.0272727	1	dHPC	Acute	DEGs_allsig
GO:0006506	GPI anchor biosynthetic process	33	1	0.24	0.21248	0.030303	1	dHPC	Acute	DEGs_up
GO:0032967	positive regulation of collagen biosynthetic process	33	1	0.24	0.21248	0.030303	1	dHPC	Acute	DEGs_up
GO:0048714	positive regulation of oligodendrocyte differentiation	33	1	0.24	0.21248	0.030303	1	dHPC	Acute	DEGs_up
GO:0007214	gamma-aminobutyric acid signaling pathway	33	1	0.24	0.21248	0.030303	1	dHPC	Acute	DEGs_up
GO:0000038	very long-chain fatty acid metabolic process	33	1	0.24	0.21248	0.030303	1	dHPC	Acute	DEGs_up
GO:0007097	nuclear migration	33	1	0.24	0.21248	0.030303	1	dHPC	Acute	DEGs_up
GO:0031128	developmental induction	33	1	0.24	0.21248	0.030303	1	dHPC	Acute	DEGs_up
GO:0001556	oocyte maturation	33	1	0.24	0.21248	0.030303	1	dHPC	Acute	DEGs_up
GO:0022038	corpus callosum development	33	1	0.24	0.21248	0.030303	1	dHPC	Acute	DEGs_up
GO:0045943	positive regulation of transcription by RNA polymerase I	33	1	0.24	0.21248	0.030303	1	dHPC	Acute	DEGs_up
GO:0050892	intestinal absorption	33	1	0.24	0.2125	0.030303	1	dHPC	Acute	DEGs_dn
GO:0016339	calcium-dependent cell-cell adhesion via plasma membrane cell adhesion molecules	33	1	0.24	0.2125	0.030303	1	dHPC	Acute	DEGs_dn
GO:1905606	regulation of presynapse assembly	33	1	0.24	0.2125	0.030303	1	dHPC	Acute	DEGs_dn
GO:0007214	gamma-aminobutyric acid signaling pathway	33	1	0.24	0.2125	0.030303	1	dHPC	Acute	DEGs_dn
GO:0022038	corpus callosum development	33	1	0.24	0.2125	0.030303	1	dHPC	Acute	DEGs_dn
GO:0071549	cellular response to dexamethasone stimulus	33	1	0.24	0.2125	0.030303	1	dHPC	Acute	DEGs_dn
GO:0051497	negative regulation of stress fiber assembly	33	1	0.24	0.2125	0.030303	1	dHPC	Acute	DEGs_dn
GO:0015012	heparan sulfate proteoglycan biosynthetic process	33	1	0.24	0.2125	0.030303	1	dHPC	Acute	DEGs_dn
GO:0055085	transmembrane transport	1376	31	19.83	0.2129	0.0225291	1	dHPC	Acute	DEGs_allsig
GO:0031589	cell-substrate adhesion	353	13	5.09	0.2133	0.0368272	1	dHPC	Acute	DEGs_allsig
GO:0034614	cellular response to reactive oxygen species	148	4	2.13	0.2133	0.027027	1	dHPC	Acute	DEGs_allsig
GO:0032024	positive regulation of insulin secretion	108	3	1.56	0.2138	0.0277778	1	dHPC	Acute	DEGs_allsig
GO:0090102	cochlea development	60	2	0.86	0.2142	0.0333333	1	dHPC	Acute	DEGs_allsig
GO:0007186	G protein-coupled receptor signaling pathway	733	14	5.28	0.2142	0.0190996	1	dHPC	Acute	DEGs_dn
GO:0098742	cell-cell adhesion via plasma-membrane adhesion molecules	203	8	1.46	0.215	0.0394089	1	dHPC	Acute	DEGs_dn
GO:0001890	placenta development	172	4	1.24	0.21518	0.0232558	1	dHPC	Acute	DEGs_up
GO:0060443	mammary gland morphogenesis	57	4	0.82	0.217	0.0701754	1	dHPC	Acute	DEGs_allsig
GO:1902475	L-alpha-amino acid transmembrane transport	65	2	0.47	0.21701	0.0307692	1	dHPC	Acute	DEGs_up
GO:0050954	sensory perception of mechanical stimulus	214	3	1.54	0.2171	0.0140187	1	dHPC	Acute	DEGs_dn
GO:0051298	centrosome duplication	74	2	0.53	0.21711	0.027027	1	dHPC	Acute	DEGs_up
GO:0001657	ureteric bud development	104	2	0.75	0.21743	0.0192308	1	dHPC	Acute	DEGs_up
GO:0009913	epidermal cell differentiation	185	5	2.67	0.2176	0.027027	1	dHPC	Acute	DEGs_allsig
GO:0060997	dendritic spine morphogenesis	79	3	1.14	0.2179	0.0379747	1	dHPC	Acute	DEGs_allsig
GO:0051957	positive regulation of amino acid transport	34	1	0.24	0.21816	0.0294118	1	dHPC	Acute	DEGs_up
GO:0046697	decidualization	34	1	0.24	0.21816	0.0294118	1	dHPC	Acute	DEGs_up
GO:0042572	retinol metabolic process	34	1	0.24	0.21816	0.0294118	1	dHPC	Acute	DEGs_up
GO:0051642	centrosome localization	34	1	0.24	0.21816	0.0294118	1	dHPC	Acute	DEGs_up
GO:0014850	response to muscle activity	34	1	0.24	0.21816	0.0294118	1	dHPC	Acute	DEGs_up
GO:0033688	regulation of osteoblast proliferation	29	2	0.42	0.2182	0.0689655	1	dHPC	Acute	DEGs_allsig
GO:0001779	natural killer cell differentiation	31	2	0.45	0.2182	0.0645161	1	dHPC	Acute	DEGs_allsig
GO:0046685	response to arsenic-containing substance	35	2	0.5	0.2182	0.0571429	1	dHPC	Acute	DEGs_allsig
GO:0061436	establishment of skin barrier	34	1	0.24	0.2182	0.0294118	1	dHPC	Acute	DEGs_dn
GO:0009595	detection of biotic stimulus	34	1	0.24	0.2182	0.0294118	1	dHPC	Acute	DEGs_dn
GO:0001975	response to amphetamine	34	1	0.24	0.2182	0.0294118	1	dHPC	Acute	DEGs_dn
GO:0014850	response to muscle activity	34	1	0.24	0.2182	0.0294118	1	dHPC	Acute	DEGs_dn
GO:0010614	negative regulation of cardiac muscle hypertrophy	34	1	0.24	0.2182	0.0294118	1	dHPC	Acute	DEGs_dn
GO:0051642	centrosome localization	34	1	0.24	0.2182	0.0294118	1	dHPC	Acute	DEGs_dn
GO:0022011	myelination in peripheral nervous system	34	1	0.24	0.2182	0.0294118	1	dHPC	Acute	DEGs_dn
GO:0042417	dopamine metabolic process	47	2	0.68	0.2183	0.0425532	1	dHPC	Acute	DEGs_allsig
GO:0050881	musculoskeletal movement	56	2	0.81	0.2184	0.0357143	1	dHPC	Acute	DEGs_allsig
GO:1900024	regulation of substrate adhesion-dependent cell spreading	58	2	0.84	0.2185	0.0344828	1	dHPC	Acute	DEGs_allsig
GO:0006491	N-glycan processing	17	1	0.24	0.2188	0.0588235	1	dHPC	Acute	DEGs_allsig
GO:0070102	interleukin-6-mediated signaling pathway	17	1	0.24	0.2188	0.0588235	1	dHPC	Acute	DEGs_allsig
GO:0002091	negative regulation of receptor internalization	17	1	0.24	0.2188	0.0588235	1	dHPC	Acute	DEGs_allsig
GO:0002098	tRNA wobble uridine modification	17	1	0.24	0.2188	0.0588235	1	dHPC	Acute	DEGs_allsig
GO:0030033	microvillus assembly	17	1	0.24	0.2188	0.0588235	1	dHPC	Acute	DEGs_allsig
GO:0043374	CD8-positive, alpha-beta T cell differentiation	17	1	0.24	0.2188	0.0588235	1	dHPC	Acute	DEGs_allsig
GO:0071391	cellular response to estrogen stimulus	17	1	0.24	0.2188	0.0588235	1	dHPC	Acute	DEGs_allsig
GO:0002327	immature B cell differentiation	17	1	0.24	0.2188	0.0588235	1	dHPC	Acute	DEGs_allsig
GO:0060100	positive regulation of phagocytosis, engulfment	17	1	0.24	0.2188	0.0588235	1	dHPC	Acute	DEGs_allsig
GO:0072077	renal vesicle morphogenesis	17	1	0.24	0.2188	0.0588235	1	dHPC	Acute	DEGs_allsig
GO:0046325	negative regulation of D-glucose import	17	1	0.24	0.2188	0.0588235	1	dHPC	Acute	DEGs_allsig
GO:0043217	myelin maintenance	17	1	0.24	0.2188	0.0588235	1	dHPC	Acute	DEGs_allsig
GO:0030167	proteoglycan catabolic process	17	1	0.24	0.2188	0.0588235	1	dHPC	Acute	DEGs_allsig
GO:0021781	glial cell fate commitment	17	1	0.24	0.2188	0.0588235	1	dHPC	Acute	DEGs_allsig
GO:0098712	L-glutamate import across plasma membrane	17	1	0.24	0.2188	0.0588235	1	dHPC	Acute	DEGs_allsig
GO:0060576	intestinal epithelial cell development	17	1	0.24	0.2188	0.0588235	1	dHPC	Acute	DEGs_allsig
GO:0006044	N-acetylglucosamine metabolic process	17	1	0.24	0.2188	0.0588235	1	dHPC	Acute	DEGs_allsig
GO:0110096	cellular response to aldehyde	17	1	0.24	0.2188	0.0588235	1	dHPC	Acute	DEGs_allsig
GO:0021516	dorsal spinal cord development	17	1	0.24	0.2188	0.0588235	1	dHPC	Acute	DEGs_allsig
GO:0021681	cerebellar granular layer development	17	1	0.24	0.2188	0.0588235	1	dHPC	Acute	DEGs_allsig
GO:1902033	regulation of hematopoietic stem cell proliferation	17	1	0.24	0.2188	0.0588235	1	dHPC	Acute	DEGs_allsig
GO:2000318	positive regulation of T-helper 17 type immune response	17	1	0.24	0.2188	0.0588235	1	dHPC	Acute	DEGs_allsig
GO:0043502	regulation of muscle adaptation	108	2	1.56	0.219	0.0185185	1	dHPC	Acute	DEGs_allsig
GO:1903078	positive regulation of protein localization to plasma membrane	61	2	0.88	0.2195	0.0327869	1	dHPC	Acute	DEGs_allsig
GO:0032147	activation of protein kinase activity	61	2	0.88	0.2195	0.0327869	1	dHPC	Acute	DEGs_allsig
GO:0031641	regulation of myelination	61	2	0.88	0.2195	0.0327869	1	dHPC	Acute	DEGs_allsig
GO:0006325	chromatin organization	1275	9	9.19	0.2203	0.00705882	1	dHPC	Acute	DEGs_dn
GO:0060412	ventricular septum morphogenesis	45	2	0.32	0.2224	0.0444444	1	dHPC	Acute	DEGs_dn
GO:0120032	regulation of plasma membrane bounded cell projection assembly	207	3	1.49	0.2226	0.0144928	1	dHPC	Acute	DEGs_dn
GO:0055088	lipid homeostasis	155	3	1.12	0.2229	0.0193548	1	dHPC	Acute	DEGs_up
GO:0032388	positive regulation of intracellular transport	150	2	1.08	0.2235	0.0133333	1	dHPC	Acute	DEGs_dn
GO:1901381	positive regulation of potassium ion transmembrane transport	35	1	0.25	0.2238	0.0285714	1	dHPC	Acute	DEGs_up
GO:0097107	postsynaptic density assembly	35	1	0.25	0.2238	0.0285714	1	dHPC	Acute	DEGs_up
GO:0090023	positive regulation of neutrophil chemotaxis	35	1	0.25	0.2238	0.0285714	1	dHPC	Acute	DEGs_up
GO:0001709	cell fate determination	35	1	0.25	0.2238	0.0285714	1	dHPC	Acute	DEGs_up
GO:0006884	cell volume homeostasis	35	1	0.25	0.2238	0.0285714	1	dHPC	Acute	DEGs_up
GO:0042832	defense response to protozoan	35	1	0.25	0.2238	0.0285714	1	dHPC	Acute	DEGs_dn
GO:0002053	positive regulation of mesenchymal cell proliferation	35	1	0.25	0.2238	0.0285714	1	dHPC	Acute	DEGs_dn
GO:0021846	cell proliferation in forebrain	35	1	0.25	0.2238	0.0285714	1	dHPC	Acute	DEGs_dn
GO:0001658	branching involved in ureteric bud morphogenesis	62	2	0.89	0.2248	0.0322581	1	dHPC	Acute	DEGs_allsig
GO:0032507	maintenance of protein location in cell	62	2	0.89	0.2248	0.0322581	1	dHPC	Acute	DEGs_allsig
GO:0030217	T cell differentiation	300	2	2.16	0.2252	0.00666667	1	dHPC	Acute	DEGs_dn
GO:0001954	positive regulation of cell-matrix adhesion	65	2	0.47	0.2282	0.0307692	1	dHPC	Acute	DEGs_dn
GO:0031100	animal organ regeneration	66	2	0.48	0.2282	0.030303	1	dHPC	Acute	DEGs_up
GO:0061180	mammary gland epithelium development	76	2	0.55	0.22831	0.0263158	1	dHPC	Acute	DEGs_up
GO:0051145	smooth muscle cell differentiation	78	4	1.12	0.2284	0.0512821	1	dHPC	Acute	DEGs_allsig
GO:0042692	muscle cell differentiation	442	9	6.37	0.2285	0.020362	1	dHPC	Acute	DEGs_allsig
GO:0038066	p38MAPK cascade	60	3	0.86	0.229	0.05	1	dHPC	Acute	DEGs_allsig
GO:0048663	neuron fate commitment	73	3	1.05	0.229	0.0410959	1	dHPC	Acute	DEGs_allsig
GO:0001578	microtubule bundle formation	142	2	1.02	0.229	0.0140845	1	dHPC	Acute	DEGs_dn
GO:0045765	regulation of angiogenesis	286	6	4.12	0.2291	0.020979	1	dHPC	Acute	DEGs_allsig
GO:0007588	excretion	36	1	0.26	0.2294	0.0277778	1	dHPC	Acute	DEGs_dn
GO:0034389	lipid droplet organization	36	1	0.26	0.22941	0.0277778	1	dHPC	Acute	DEGs_up
GO:0032107	regulation of response to nutrient levels	36	1	0.26	0.22941	0.0277778	1	dHPC	Acute	DEGs_up
GO:0032735	positive regulation of interleukin-12 production	36	1	0.26	0.22941	0.0277778	1	dHPC	Acute	DEGs_up
GO:0070266	necroptotic process	36	1	0.26	0.22941	0.0277778	1	dHPC	Acute	DEGs_up
GO:0007588	excretion	36	1	0.26	0.22941	0.0277778	1	dHPC	Acute	DEGs_up
GO:0010667	negative regulation of cardiac muscle cell apoptotic process	36	1	0.26	0.22941	0.0277778	1	dHPC	Acute	DEGs_up
GO:0086091	regulation of heart rate by cardiac conduction	36	1	0.26	0.22941	0.0277778	1	dHPC	Acute	DEGs_up
GO:1904036	negative regulation of epithelial cell apoptotic process	36	1	0.26	0.22941	0.0277778	1	dHPC	Acute	DEGs_up
GO:0010765	positive regulation of sodium ion transport	43	2	0.62	0.2295	0.0465116	1	dHPC	Acute	DEGs_allsig
GO:0051090	regulation of DNA-binding transcription factor activity	330	6	4.76	0.2296	0.0181818	1	dHPC	Acute	DEGs_allsig
GO:0035672	oligopeptide transmembrane transport	18	1	0.26	0.23	0.0555556	1	dHPC	Acute	DEGs_allsig
GO:2000288	positive regulation of myoblast proliferation	18	1	0.26	0.23	0.0555556	1	dHPC	Acute	DEGs_allsig
GO:0033631	cell-cell adhesion mediated by integrin	18	1	0.26	0.23	0.0555556	1	dHPC	Acute	DEGs_allsig
GO:0006700	C21-steroid hormone biosynthetic process	18	1	0.26	0.23	0.0555556	1	dHPC	Acute	DEGs_allsig
GO:0061621	canonical glycolysis	18	1	0.26	0.23	0.0555556	1	dHPC	Acute	DEGs_allsig
GO:1905459	regulation of vascular associated smooth muscle cell apoptotic process	18	1	0.26	0.23	0.0555556	1	dHPC	Acute	DEGs_allsig
GO:0055062	phosphate ion homeostasis	18	1	0.26	0.23	0.0555556	1	dHPC	Acute	DEGs_allsig
GO:0060231	mesenchymal to epithelial transition	18	1	0.26	0.23	0.0555556	1	dHPC	Acute	DEGs_allsig
GO:0048715	negative regulation of oligodendrocyte differentiation	18	1	0.26	0.23	0.0555556	1	dHPC	Acute	DEGs_allsig
GO:0097623	potassium ion export across plasma membrane	18	1	0.26	0.23	0.0555556	1	dHPC	Acute	DEGs_allsig
GO:1901017	negative regulation of potassium ion transmembrane transporter activity	18	1	0.26	0.23	0.0555556	1	dHPC	Acute	DEGs_allsig
GO:0045579	positive regulation of B cell differentiation	18	1	0.26	0.23	0.0555556	1	dHPC	Acute	DEGs_allsig
GO:0071243	cellular response to arsenic-containing substance	18	1	0.26	0.23	0.0555556	1	dHPC	Acute	DEGs_allsig
GO:2000047	regulation of cell-cell adhesion mediated by cadherin	18	1	0.26	0.23	0.0555556	1	dHPC	Acute	DEGs_allsig
GO:0060572	morphogenesis of an epithelial bud	18	1	0.26	0.23	0.0555556	1	dHPC	Acute	DEGs_allsig
GO:0031987	locomotion involved in locomotory behavior	18	1	0.26	0.23	0.0555556	1	dHPC	Acute	DEGs_allsig
GO:0090030	regulation of steroid hormone biosynthetic process	18	1	0.26	0.23	0.0555556	1	dHPC	Acute	DEGs_allsig
GO:0061179	negative regulation of insulin secretion involved in cellular response to glucose stimulus	18	1	0.26	0.23	0.0555556	1	dHPC	Acute	DEGs_allsig
GO:0051930	regulation of sensory perception of pain	18	1	0.26	0.23	0.0555556	1	dHPC	Acute	DEGs_allsig
GO:0007159	leukocyte cell-cell adhesion	366	6	5.27	0.2301	0.0163934	1	dHPC	Acute	DEGs_allsig
GO:0048706	embryonic skeletal system development	117	4	0.84	0.2311	0.034188	1	dHPC	Acute	DEGs_dn
GO:0043029	T cell homeostasis	50	2	0.36	0.23355	0.04	1	dHPC	Acute	DEGs_up
GO:0010976	positive regulation of neuron projection development	232	3	1.67	0.23445	0.012931	1	dHPC	Acute	DEGs_up
GO:0033157	regulation of intracellular protein transport	169	2	1.22	0.2349	0.0118343	1	dHPC	Acute	DEGs_dn
GO:0000002	mitochondrial genome maintenance	37	1	0.27	0.23497	0.027027	1	dHPC	Acute	DEGs_up
GO:0007020	microtubule nucleation	37	1	0.27	0.23497	0.027027	1	dHPC	Acute	DEGs_up
GO:1904646	cellular response to amyloid-beta	37	1	0.27	0.23497	0.027027	1	dHPC	Acute	DEGs_up
GO:0000132	establishment of mitotic spindle orientation	37	1	0.27	0.23497	0.027027	1	dHPC	Acute	DEGs_up
GO:0099637	neurotransmitter receptor transport	37	1	0.27	0.23497	0.027027	1	dHPC	Acute	DEGs_up
GO:0050819	negative regulation of coagulation	37	1	0.27	0.235	0.027027	1	dHPC	Acute	DEGs_dn
GO:0048048	embryonic eye morphogenesis	37	1	0.27	0.235	0.027027	1	dHPC	Acute	DEGs_dn
GO:0030224	monocyte differentiation	37	1	0.27	0.235	0.027027	1	dHPC	Acute	DEGs_dn
GO:0031952	regulation of protein autophosphorylation	37	1	0.27	0.235	0.027027	1	dHPC	Acute	DEGs_dn
GO:0051693	actin filament capping	37	1	0.27	0.235	0.027027	1	dHPC	Acute	DEGs_dn
GO:0002021	response to dietary excess	37	1	0.27	0.235	0.027027	1	dHPC	Acute	DEGs_dn
GO:0007020	microtubule nucleation	37	1	0.27	0.235	0.027027	1	dHPC	Acute	DEGs_dn
GO:0006935	chemotaxis	387	3	2.79	0.23581	0.00775194	1	dHPC	Acute	DEGs_up
GO:0060326	cell chemotaxis	267	4	3.85	0.2366	0.0149813	1	dHPC	Acute	DEGs_allsig
GO:0046887	positive regulation of hormone secretion	171	4	1.23	0.2372	0.0233918	1	dHPC	Acute	DEGs_up
GO:0046470	phosphatidylcholine metabolic process	58	3	0.42	0.23752	0.0517241	1	dHPC	Acute	DEGs_up
GO:0010628	positive regulation of gene expression	1144	10	8.24	0.2389	0.00874126	1	dHPC	Acute	DEGs_dn
GO:0033628	regulation of cell adhesion mediated by integrin	48	2	0.35	0.23901	0.0416667	1	dHPC	Acute	DEGs_up
GO:0010762	regulation of fibroblast migration	50	2	0.36	0.23903	0.04	1	dHPC	Acute	DEGs_up
GO:0099536	synaptic signaling	867	11	6.25	0.2391	0.0126874	1	dHPC	Acute	DEGs_dn
GO:0042542	response to hydrogen peroxide	111	2	0.8	0.23973	0.018018	1	dHPC	Acute	DEGs_up
GO:0051489	regulation of filopodium assembly	58	3	0.84	0.24	0.0517241	1	dHPC	Acute	DEGs_allsig
GO:1901381	positive regulation of potassium ion transmembrane transport	35	2	0.5	0.2405	0.0571429	1	dHPC	Acute	DEGs_allsig
GO:0002920	regulation of humoral immune response	38	1	0.27	0.2405	0.0263158	1	dHPC	Acute	DEGs_up
GO:0021680	cerebellar Purkinje cell layer development	38	1	0.27	0.2405	0.0263158	1	dHPC	Acute	DEGs_dn
GO:0010719	negative regulation of epithelial to mesenchymal transition	38	1	0.27	0.2405	0.0263158	1	dHPC	Acute	DEGs_dn
GO:0031638	zymogen activation	38	1	0.27	0.2405	0.0263158	1	dHPC	Acute	DEGs_dn
GO:0035136	forelimb morphogenesis	38	1	0.27	0.2405	0.0263158	1	dHPC	Acute	DEGs_dn
GO:0042304	regulation of fatty acid biosynthetic process	45	2	0.65	0.2406	0.0444444	1	dHPC	Acute	DEGs_allsig
GO:0009395	phospholipid catabolic process	48	2	0.69	0.2407	0.0416667	1	dHPC	Acute	DEGs_allsig
GO:0071548	response to dexamethasone	52	2	0.75	0.2407	0.0384615	1	dHPC	Acute	DEGs_allsig
GO:0014075	response to amine	53	2	0.76	0.2407	0.0377358	1	dHPC	Acute	DEGs_allsig
GO:0045104	intermediate filament cytoskeleton organization	60	2	0.86	0.2408	0.0333333	1	dHPC	Acute	DEGs_allsig
GO:0051898	negative regulation of phosphatidylinositol 3-kinase/protein kinase B signal transduction	65	2	0.94	0.2408	0.0307692	1	dHPC	Acute	DEGs_allsig
GO:0090090	negative regulation of canonical Wnt signaling pathway	130	2	0.94	0.2408	0.0153846	1	dHPC	Acute	DEGs_dn
GO:0090090	negative regulation of canonical Wnt signaling pathway	130	2	0.94	0.24081	0.0153846	1	dHPC	Acute	DEGs_up
GO:0036159	inner dynein arm assembly	19	1	0.27	0.2411	0.0526316	1	dHPC	Acute	DEGs_allsig
GO:0050687	negative regulation of defense response to virus	19	1	0.27	0.2411	0.0526316	1	dHPC	Acute	DEGs_allsig
GO:0035022	positive regulation of Rac protein signal transduction	19	1	0.27	0.2411	0.0526316	1	dHPC	Acute	DEGs_allsig
GO:1901569	fatty acid derivative catabolic process	19	1	0.27	0.2411	0.0526316	1	dHPC	Acute	DEGs_allsig
GO:0045217	cell-cell junction maintenance	19	1	0.27	0.2411	0.0526316	1	dHPC	Acute	DEGs_allsig
GO:1903376	regulation of oxidative stress-induced neuron intrinsic apoptotic signaling pathway	19	1	0.27	0.2411	0.0526316	1	dHPC	Acute	DEGs_allsig
GO:0014004	microglia differentiation	19	1	0.27	0.2411	0.0526316	1	dHPC	Acute	DEGs_allsig
GO:0010867	positive regulation of triglyceride biosynthetic process	19	1	0.27	0.2411	0.0526316	1	dHPC	Acute	DEGs_allsig
GO:0032230	positive regulation of synaptic transmission, GABAergic	19	1	0.27	0.2411	0.0526316	1	dHPC	Acute	DEGs_allsig
GO:0045836	positive regulation of meiotic nuclear division	19	1	0.27	0.2411	0.0526316	1	dHPC	Acute	DEGs_allsig
GO:0016322	neuron remodeling	19	1	0.27	0.2411	0.0526316	1	dHPC	Acute	DEGs_allsig
GO:0010566	regulation of ketone biosynthetic process	19	1	0.27	0.2411	0.0526316	1	dHPC	Acute	DEGs_allsig
GO:0060856	establishment of blood-brain barrier	19	1	0.27	0.2411	0.0526316	1	dHPC	Acute	DEGs_allsig
GO:0008356	asymmetric cell division	19	1	0.27	0.2411	0.0526316	1	dHPC	Acute	DEGs_allsig
GO:0048557	embryonic digestive tract morphogenesis	19	1	0.27	0.2411	0.0526316	1	dHPC	Acute	DEGs_allsig
GO:0015802	basic amino acid transport	19	1	0.27	0.2411	0.0526316	1	dHPC	Acute	DEGs_allsig
GO:0045056	transcytosis	19	1	0.27	0.2411	0.0526316	1	dHPC	Acute	DEGs_allsig
GO:2000369	regulation of clathrin-dependent endocytosis	19	1	0.27	0.2411	0.0526316	1	dHPC	Acute	DEGs_allsig
GO:2000311	regulation of AMPA receptor activity	19	1	0.27	0.2411	0.0526316	1	dHPC	Acute	DEGs_allsig
GO:0007614	short-term memory	19	1	0.27	0.2411	0.0526316	1	dHPC	Acute	DEGs_allsig
GO:0070166	enamel mineralization	19	1	0.27	0.2411	0.0526316	1	dHPC	Acute	DEGs_allsig
GO:0046514	ceramide catabolic process	19	1	0.27	0.2411	0.0526316	1	dHPC	Acute	DEGs_allsig
GO:0046903	secretion	1007	15	14.51	0.2414	0.0148957	1	dHPC	Acute	DEGs_allsig
GO:0050776	regulation of immune response	815	12	11.75	0.2415	0.0147239	1	dHPC	Acute	DEGs_allsig
GO:0032496	response to lipopolysaccharide	314	5	4.53	0.2435	0.0159236	1	dHPC	Acute	DEGs_allsig
GO:0030225	macrophage differentiation	60	2	0.43	0.24459	0.0333333	1	dHPC	Acute	DEGs_up
GO:0170040	proteinogenic amino acid catabolic process	60	2	0.43	0.24459	0.0333333	1	dHPC	Acute	DEGs_up
GO:0015914	phospholipid transport	88	2	0.63	0.2449	0.0227273	1	dHPC	Acute	DEGs_dn
GO:0006576	biogenic amine metabolic process	102	2	0.73	0.24509	0.0196078	1	dHPC	Acute	DEGs_up
GO:0008585	female gonad development	118	2	0.85	0.24528	0.0169492	1	dHPC	Acute	DEGs_up
GO:0051491	positive regulation of filopodium assembly	39	1	0.28	0.24598	0.025641	1	dHPC	Acute	DEGs_up
GO:0003009	skeletal muscle contraction	39	1	0.28	0.24598	0.025641	1	dHPC	Acute	DEGs_up
GO:0001964	startle response	39	1	0.28	0.24598	0.025641	1	dHPC	Acute	DEGs_up
GO:0045823	positive regulation of heart contraction	39	1	0.28	0.24598	0.025641	1	dHPC	Acute	DEGs_up
GO:0030488	tRNA methylation	39	1	0.28	0.246	0.025641	1	dHPC	Acute	DEGs_dn
GO:0060325	face morphogenesis	39	1	0.28	0.246	0.025641	1	dHPC	Acute	DEGs_dn
GO:0046326	positive regulation of D-glucose import	39	1	0.28	0.246	0.025641	1	dHPC	Acute	DEGs_dn
GO:0044273	sulfur compound catabolic process	39	1	0.28	0.246	0.025641	1	dHPC	Acute	DEGs_dn
GO:1902742	apoptotic process involved in development	39	1	0.28	0.246	0.025641	1	dHPC	Acute	DEGs_dn
GO:0051491	positive regulation of filopodium assembly	39	1	0.28	0.246	0.025641	1	dHPC	Acute	DEGs_dn
GO:0045786	negative regulation of cell cycle	380	3	2.74	0.24674	0.00789474	1	dHPC	Acute	DEGs_up
GO:0009612	response to mechanical stimulus	228	7	3.29	0.2492	0.0307018	1	dHPC	Acute	DEGs_allsig
GO:0170035	L-amino acid catabolic process	61	2	0.44	0.25001	0.0327869	1	dHPC	Acute	DEGs_up
GO:0008589	regulation of smoothened signaling pathway	96	4	1.38	0.2505	0.0416667	1	dHPC	Acute	DEGs_allsig
GO:0055082	intracellular chemical homeostasis	719	3	5.18	0.2509	0.00417246	1	dHPC	Acute	DEGs_dn
GO:0060998	regulation of dendritic spine development	88	3	1.27	0.2512	0.0340909	1	dHPC	Acute	DEGs_allsig
GO:0032890	regulation of organic acid transport	89	3	1.28	0.2513	0.0337079	1	dHPC	Acute	DEGs_allsig
GO:0022008	neurogenesis	1921	38	13.84	0.2513	0.0197814	1	dHPC	Acute	DEGs_dn
GO:0032729	positive regulation of type II interferon production	67	2	0.97	0.2514	0.0298507	1	dHPC	Acute	DEGs_allsig
GO:0009066	aspartate family amino acid metabolic process	40	1	0.29	0.2514	0.025	1	dHPC	Acute	DEGs_dn
GO:0010591	regulation of lamellipodium assembly	40	1	0.29	0.2514	0.025	1	dHPC	Acute	DEGs_dn
GO:0035330	regulation of hippo signaling	40	1	0.29	0.2514	0.025	1	dHPC	Acute	DEGs_dn
GO:0120033	negative regulation of plasma membrane bounded cell projection assembly	40	1	0.29	0.2514	0.025	1	dHPC	Acute	DEGs_dn
GO:0007595	lactation	40	1	0.29	0.25143	0.025	1	dHPC	Acute	DEGs_up
GO:0007099	centriole replication	40	1	0.29	0.25143	0.025	1	dHPC	Acute	DEGs_up
GO:0032570	response to progesterone	40	1	0.29	0.25143	0.025	1	dHPC	Acute	DEGs_up
GO:0045124	regulation of bone resorption	43	2	0.62	0.2515	0.0465116	1	dHPC	Acute	DEGs_allsig
GO:0001838	embryonic epithelial tube formation	147	3	2.12	0.252	0.0204082	1	dHPC	Acute	DEGs_allsig
GO:0015936	coenzyme A metabolic process	20	1	0.29	0.2521	0.05	1	dHPC	Acute	DEGs_allsig
GO:0099502	calcium-dependent activation of synaptic vesicle fusion	20	1	0.29	0.2521	0.05	1	dHPC	Acute	DEGs_allsig
GO:1901623	regulation of lymphocyte chemotaxis	20	1	0.29	0.2521	0.05	1	dHPC	Acute	DEGs_allsig
GO:0045736	negative regulation of cyclin-dependent protein serine/threonine kinase activity	20	1	0.29	0.2521	0.05	1	dHPC	Acute	DEGs_allsig
GO:0007130	synaptonemal complex assembly	20	1	0.29	0.2521	0.05	1	dHPC	Acute	DEGs_allsig
GO:0010894	negative regulation of steroid biosynthetic process	20	1	0.29	0.2521	0.05	1	dHPC	Acute	DEGs_allsig
GO:0051580	regulation of neurotransmitter uptake	20	1	0.29	0.2521	0.05	1	dHPC	Acute	DEGs_allsig
GO:0030206	chondroitin sulfate biosynthetic process	20	1	0.29	0.2521	0.05	1	dHPC	Acute	DEGs_allsig
GO:0015810	aspartate transmembrane transport	20	1	0.29	0.2521	0.05	1	dHPC	Acute	DEGs_allsig
GO:0031998	regulation of fatty acid beta-oxidation	20	1	0.29	0.2521	0.05	1	dHPC	Acute	DEGs_allsig
GO:0040019	positive regulation of embryonic development	20	1	0.29	0.2521	0.05	1	dHPC	Acute	DEGs_allsig
GO:0060602	branch elongation of an epithelium	20	1	0.29	0.2521	0.05	1	dHPC	Acute	DEGs_allsig
GO:0007530	sex determination	20	1	0.29	0.2521	0.05	1	dHPC	Acute	DEGs_allsig
GO:0035743	CD4-positive, alpha-beta T cell cytokine production	20	1	0.29	0.2521	0.05	1	dHPC	Acute	DEGs_allsig
GO:1905564	positive regulation of vascular endothelial cell proliferation	20	1	0.29	0.2521	0.05	1	dHPC	Acute	DEGs_allsig
GO:0002523	leukocyte migration involved in inflammatory response	20	1	0.29	0.2521	0.05	1	dHPC	Acute	DEGs_allsig
GO:0072189	ureter development	20	1	0.29	0.2521	0.05	1	dHPC	Acute	DEGs_allsig
GO:0034392	negative regulation of smooth muscle cell apoptotic process	20	1	0.29	0.2521	0.05	1	dHPC	Acute	DEGs_allsig
GO:0070431	nucleotide-binding oligomerization domain containing 2 signaling pathway	20	1	0.29	0.2521	0.05	1	dHPC	Acute	DEGs_allsig
GO:0051259	protein complex oligomerization	263	2	1.9	0.25245	0.00760456	1	dHPC	Acute	DEGs_up
GO:0007423	sensory organ development	634	20	9.14	0.2537	0.0315457	1	dHPC	Acute	DEGs_allsig
GO:0006325	chromatin organization	1275	19	18.37	0.2548	0.014902	1	dHPC	Acute	DEGs_allsig
[truncated: 6,968 more rows]

## Sheet: Figure 3-2C
Extended Data Figure 3-2C.	GO enrichment analysis results for acute ethanol vs. acute saline DEGs in the vHPC. Supports Figure 3B.
[truncated: 7,038 more rows]

[truncated: 2 more sheets: Figure 3-2D, Figure 3-2E]
