# Supplementary material for: Epigenetic and Transcriptomic Impacts of Ethanol Vary by Brain Region and Extent of Exposure
Source: eNeuro. 2026 Apr 9;13(4):ENEURO.0484-25.2026. doi: 10.1523/ENEURO.0484-25.2026 (PMC13086551; doi:10.1523/ENEURO.0484-25.2026)
Supplement: Figure 4-1 — Gene ontology enrichment for DEGs in response to chronic ethanol treatment. (A-E) Results from GO enrichment analysis for chronic ethanol vs. acute saline DEGs in the (A) cortex, (B) dHPC, (C) vHPC, (D) DS, and (E) VS. For each comparison, GO enrichment results are reported in a direction-specific manner (i.e., for up- or downregulated DEGs). For comparisons with >10 significantly enriched biological processes, additional columns are provided for the reduced set of non-redundant terms and the similarity threshold is specified. Supports Figure 4B. Download Figure 4-1, XLS file. [file eneuro-13-ENEURO.0484-25.2026-s006.xls]

## Sheet: Figure 4-1A
Extended Data Figure 4-1A.	GO enrichment analysis results for chronic ethanol vs. chronic saline DEGs in the cortex. Supports Figure 4B.
GO.ID	Term	Annotated	Significant	Expected	weight01Fisher	GeneRatio	FDR	Region	Paradigm	level_dir
GO:0002682	regulation of immune system process	1374	10	7.81	2.6e-05	0.00727802	0.094946	CTX	Chronic	DEGs_dn
GO:0043113	receptor clustering	78	6	0.44	2.9e-05	0.0769231	0.094946	CTX	Chronic	DEGs_dn
GO:0045995	regulation of embryonic development	84	5	0.48	0.00026	0.0595238	0.567493	CTX	Chronic	DEGs_dn
GO:0006338	chromatin remodeling	1139	20	6.48	0.0004	0.0175593	0.6548	CTX	Chronic	DEGs_dn
GO:0021952	central nervous system projection neuron axonogenesis	32	3	0.18	0.00079	0.09375	1	CTX	Chronic	DEGs_dn
GO:2000628	regulation of miRNA metabolic process	88	3	0.5	0.00111	0.0340909	1	CTX	Chronic	DEGs_dn
GO:0051775	response to redox state	10	2	0.06	0.0014	0.2	1	CTX	Chronic	DEGs_dn
GO:0016479	negative regulation of transcription by RNA polymerase I	10	2	0.06	0.0014	0.2	1	CTX	Chronic	DEGs_dn
GO:0035264	multicellular organism growth	220	6	1.25	0.00161	0.0272727	1	CTX	Chronic	DEGs_dn
GO:0000101	sulfur amino acid transport	11	2	0.06	0.0017	0.181818	1	CTX	Chronic	DEGs_dn
GO:0001782	B cell homeostasis	43	3	0.24	0.00187	0.0697674	1	CTX	Chronic	DEGs_dn
GO:0006750	glutathione biosynthetic process	12	2	0.07	0.00204	0.166667	1	CTX	Chronic	DEGs_dn
GO:2000320	negative regulation of T-helper 17 cell differentiation	13	2	0.07	0.0024	0.153846	1	CTX	Chronic	DEGs_dn
GO:0048680	positive regulation of axon regeneration	14	2	0.08	0.00279	0.142857	1	CTX	Chronic	DEGs_dn
GO:0150011	regulation of neuron projection arborization	14	2	0.08	0.00279	0.142857	1	CTX	Chronic	DEGs_dn
GO:2001046	positive regulation of integrin-mediated signaling pathway	14	2	0.08	0.00279	0.142857	1	CTX	Chronic	DEGs_dn
GO:0000902	cell morphogenesis	1050	21	5.97	0.00306	0.02	1	CTX	Chronic	DEGs_dn
GO:0086014	atrial cardiac muscle cell action potential	15	2	0.09	0.0032	0.133333	1	CTX	Chronic	DEGs_dn
GO:0061158	3'-UTR-mediated mRNA destabilization	16	2	0.09	0.00365	0.125	1	CTX	Chronic	DEGs_dn
GO:0098712	L-glutamate import across plasma membrane	17	2	0.1	0.00412	0.117647	1	CTX	Chronic	DEGs_dn
GO:0001974	blood vessel remodeling	57	3	0.32	0.00418	0.0526316	1	CTX	Chronic	DEGs_dn
GO:0001525	angiogenesis	525	7	2.99	0.00428	0.0133333	1	CTX	Chronic	DEGs_dn
GO:0009791	post-embryonic development	121	4	0.69	0.00504	0.0330579	1	CTX	Chronic	DEGs_dn
GO:0035313	wound healing, spreading of epidermal cells	19	2	0.11	0.00514	0.105263	1	CTX	Chronic	DEGs_dn
GO:0048286	lung alveolus development	62	3	0.35	0.0053	0.0483871	1	CTX	Chronic	DEGs_dn
GO:0032026	response to magnesium ion	20	2	0.11	0.00569	0.1	1	CTX	Chronic	DEGs_dn
GO:1901224	positive regulation of non-canonical NF-kappaB signal transduction	65	3	0.37	0.00604	0.0461538	1	CTX	Chronic	DEGs_dn
GO:0071314	cellular response to cocaine	10	1	0.01	0.0067	0.1	1	CTX	Chronic	DEGs_up
GO:0010842	retina layer formation	22	2	0.13	0.00687	0.0909091	1	CTX	Chronic	DEGs_dn
GO:0051260	protein homooligomerization	195	2	0.13	0.0074	0.0102564	1	CTX	Chronic	DEGs_up
GO:0032012	regulation of ARF protein signal transduction	23	2	0.13	0.0075	0.0869565	1	CTX	Chronic	DEGs_dn
GO:0007286	spermatid development	201	2	0.14	0.0078	0.00995025	1	CTX	Chronic	DEGs_up
GO:0099173	postsynapse organization	309	8	1.76	0.00809	0.02589	1	CTX	Chronic	DEGs_dn
GO:0000122	negative regulation of transcription by RNA polymerase II	844	11	4.8	0.00846	0.0130332	1	CTX	Chronic	DEGs_dn
GO:0018149	peptide cross-linking	14	1	0.01	0.0094	0.0714286	1	CTX	Chronic	DEGs_up
GO:0048511	rhythmic process	316	4	1.8	0.00946	0.0126582	1	CTX	Chronic	DEGs_dn
GO:0002089	lens morphogenesis in camera-type eye	26	2	0.15	0.00952	0.0769231	1	CTX	Chronic	DEGs_dn
GO:0007626	locomotory behavior	264	6	1.5	0.0099	0.0227273	1	CTX	Chronic	DEGs_dn
GO:0008045	motor neuron axon guidance	27	2	0.15	0.01025	0.0740741	1	CTX	Chronic	DEGs_dn
GO:0045944	positive regulation of transcription by RNA polymerase II	1116	13	6.35	0.01055	0.0116487	1	CTX	Chronic	DEGs_dn
GO:0045821	positive regulation of glycolytic process	28	2	0.16	0.01099	0.0714286	1	CTX	Chronic	DEGs_dn
GO:0060291	long-term synaptic potentiation	152	4	0.86	0.01109	0.0263158	1	CTX	Chronic	DEGs_dn
GO:0048535	lymph node development	29	2	0.16	0.01177	0.0689655	1	CTX	Chronic	DEGs_dn
GO:0048266	behavioral response to pain	29	2	0.16	0.01177	0.0689655	1	CTX	Chronic	DEGs_dn
GO:0048593	camera-type eye morphogenesis	148	6	0.84	0.01254	0.0405405	1	CTX	Chronic	DEGs_dn
GO:0043567	regulation of insulin-like growth factor receptor signaling pathway	19	1	0.01	0.0128	0.0526316	1	CTX	Chronic	DEGs_up
GO:0060271	cilium assembly	382	8	2.17	0.01328	0.0209424	1	CTX	Chronic	DEGs_dn
GO:0051321	meiotic cell cycle	265	2	0.18	0.0133	0.00754717	1	CTX	Chronic	DEGs_up
GO:0030155	regulation of cell adhesion	740	12	4.21	0.01336	0.0162162	1	CTX	Chronic	DEGs_dn
GO:0031128	developmental induction	32	2	0.18	0.01422	0.0625	1	CTX	Chronic	DEGs_dn
GO:0030511	positive regulation of transforming growth factor beta receptor signaling pathway	32	2	0.18	0.01422	0.0625	1	CTX	Chronic	DEGs_dn
GO:0060173	limb development	189	5	1.07	0.01533	0.026455	1	CTX	Chronic	DEGs_dn
GO:0007411	axon guidance	229	7	1.3	0.01534	0.0305677	1	CTX	Chronic	DEGs_dn
GO:0030334	regulation of cell migration	940	9	5.35	0.01548	0.00957447	1	CTX	Chronic	DEGs_dn
GO:0022010	central nervous system myelination	34	2	0.19	0.01596	0.0588235	1	CTX	Chronic	DEGs_dn
GO:0060445	branching involved in salivary gland morphogenesis	24	1	0.02	0.0161	0.0416667	1	CTX	Chronic	DEGs_up
GO:1903672	positive regulation of sprouting angiogenesis	24	1	0.02	0.0161	0.0416667	1	CTX	Chronic	DEGs_up
GO:0051560	mitochondrial calcium ion homeostasis	27	1	0.02	0.0181	0.037037	1	CTX	Chronic	DEGs_up
GO:1904646	cellular response to amyloid-beta	37	2	0.21	0.01874	0.0540541	1	CTX	Chronic	DEGs_dn
GO:0001964	startle response	37	2	0.21	0.01874	0.0540541	1	CTX	Chronic	DEGs_dn
GO:0070306	lens fiber cell differentiation	37	2	0.21	0.01874	0.0540541	1	CTX	Chronic	DEGs_dn
GO:0032469	endoplasmic reticulum calcium ion homeostasis	28	1	0.02	0.0188	0.0357143	1	CTX	Chronic	DEGs_up
GO:0016486	peptide hormone processing	30	1	0.02	0.0201	0.0333333	1	CTX	Chronic	DEGs_up
GO:0044342	type B pancreatic cell proliferation	31	1	0.02	0.0208	0.0322581	1	CTX	Chronic	DEGs_up
GO:0061003	positive regulation of dendritic spine morphogenesis	32	1	0.02	0.0214	0.03125	1	CTX	Chronic	DEGs_up
GO:0034446	substrate adhesion-dependent cell spreading	100	4	0.57	0.02204	0.04	1	CTX	Chronic	DEGs_dn
GO:0002292	T cell differentiation involved in immune response	70	3	0.4	0.0222	0.0428571	1	CTX	Chronic	DEGs_dn
GO:0007632	visual behavior	78	3	0.44	0.02221	0.0384615	1	CTX	Chronic	DEGs_dn
GO:0072599	establishment of protein localization to endoplasmic reticulum	48	2	0.27	0.02239	0.0416667	1	CTX	Chronic	DEGs_dn
GO:0048536	spleen development	41	2	0.23	0.02274	0.0487805	1	CTX	Chronic	DEGs_dn
GO:1900026	positive regulation of substrate adhesion-dependent cell spreading	41	2	0.23	0.02274	0.0487805	1	CTX	Chronic	DEGs_dn
GO:0043277	apoptotic cell clearance	35	1	0.02	0.0234	0.0285714	1	CTX	Chronic	DEGs_up
GO:0014046	dopamine secretion	37	1	0.03	0.0247	0.027027	1	CTX	Chronic	DEGs_up
GO:1904738	vascular associated smooth muscle cell migration	43	2	0.24	0.02486	0.0465116	1	CTX	Chronic	DEGs_dn
GO:0045815	transcription initiation-coupled chromatin remodeling	54	3	0.31	0.0255	0.0555556	1	CTX	Chronic	DEGs_dn
GO:0008347	glial cell migration	74	3	0.42	0.02664	0.0405405	1	CTX	Chronic	DEGs_dn
GO:0001816	cytokine production	757	9	4.31	0.02769	0.011889	1	CTX	Chronic	DEGs_dn
GO:0009888	tissue development	1875	22	10.66	0.02771	0.0117333	1	CTX	Chronic	DEGs_dn
GO:0038065	collagen-activated signaling pathway	61	2	0.35	0.02793	0.0327869	1	CTX	Chronic	DEGs_dn
GO:0043408	regulation of MAPK cascade	672	6	3.82	0.02907	0.00892857	1	CTX	Chronic	DEGs_dn
GO:0043588	skin development	259	4	1.47	0.03004	0.015444	1	CTX	Chronic	DEGs_dn
GO:0042789	mRNA transcription by RNA polymerase II	48	2	0.27	0.03049	0.0416667	1	CTX	Chronic	DEGs_dn
GO:0015804	neutral amino acid transport	48	2	0.27	0.03049	0.0416667	1	CTX	Chronic	DEGs_dn
GO:0042220	response to cocaine	61	2	0.04	0.0312	0.0327869	1	CTX	Chronic	DEGs_up
GO:1903351	cellular response to dopamine	47	1	0.03	0.0313	0.0212766	1	CTX	Chronic	DEGs_up
GO:0051209	release of sequestered calcium ion into cytosol	125	3	0.71	0.03134	0.024	1	CTX	Chronic	DEGs_dn
GO:0043029	T cell homeostasis	49	2	0.28	0.03167	0.0408163	1	CTX	Chronic	DEGs_dn
GO:0007628	adult walking behavior	49	2	0.28	0.03167	0.0408163	1	CTX	Chronic	DEGs_dn
GO:0008340	determination of adult lifespan	49	2	0.28	0.03167	0.0408163	1	CTX	Chronic	DEGs_dn
GO:0097553	calcium ion transmembrane import into cytosol	182	5	1.04	0.03265	0.0274725	1	CTX	Chronic	DEGs_dn
GO:0071526	semaphorin-plexin signaling pathway	50	2	0.28	0.03287	0.04	1	CTX	Chronic	DEGs_dn
GO:0030219	megakaryocyte differentiation	49	3	0.28	0.03307	0.0612245	1	CTX	Chronic	DEGs_dn
GO:0003007	heart morphogenesis	263	4	1.5	0.03359	0.0152091	1	CTX	Chronic	DEGs_dn
GO:0007613	memory	171	4	0.97	0.03383	0.0233918	1	CTX	Chronic	DEGs_dn
GO:0046328	regulation of JNK cascade	159	3	0.9	0.03385	0.0188679	1	CTX	Chronic	DEGs_dn
GO:0098586	cellular response to virus	51	2	0.29	0.03409	0.0392157	1	CTX	Chronic	DEGs_dn
GO:0045773	positive regulation of axon extension	53	1	0.04	0.0352	0.0188679	1	CTX	Chronic	DEGs_up
GO:0042446	hormone biosynthetic process	54	1	0.04	0.0359	0.0185185	1	CTX	Chronic	DEGs_up
GO:0021537	telencephalon development	299	6	1.7	0.03606	0.0200669	1	CTX	Chronic	DEGs_dn
GO:0043433	negative regulation of DNA-binding transcription factor activity	129	3	0.73	0.0373	0.0232558	1	CTX	Chronic	DEGs_dn
GO:0001662	behavioral fear response	54	2	0.31	0.03784	0.037037	1	CTX	Chronic	DEGs_dn
GO:0001974	blood vessel remodeling	57	1	0.04	0.0379	0.0175439	1	CTX	Chronic	DEGs_up
GO:0045599	negative regulation of fat cell differentiation	55	2	0.31	0.03913	0.0363636	1	CTX	Chronic	DEGs_dn
GO:0030534	adult behavior	180	5	1.02	0.04131	0.0277778	1	CTX	Chronic	DEGs_dn
GO:0030036	actin cytoskeleton organization	691	7	3.93	0.04315	0.0101302	1	CTX	Chronic	DEGs_dn
GO:0002335	mature B cell differentiation	36	2	0.2	0.04425	0.0555556	1	CTX	Chronic	DEGs_dn
GO:0061077	chaperone-mediated protein folding	68	1	0.05	0.045	0.0147059	1	CTX	Chronic	DEGs_up
GO:0001817	regulation of cytokine production	690	6	3.92	0.04544	0.00869565	1	CTX	Chronic	DEGs_dn
GO:0030166	proteoglycan biosynthetic process	70	1	0.05	0.0463	0.0142857	1	CTX	Chronic	DEGs_up
GO:0002381	immunoglobulin production involved in immunoglobulin-mediated immune response	61	2	0.35	0.04718	0.0327869	1	CTX	Chronic	DEGs_dn
GO:0140588	chromatin looping	143	3	0.81	0.04815	0.020979	1	CTX	Chronic	DEGs_dn
GO:0046651	lymphocyte proliferation	285	4	1.62	0.04934	0.0140351	1	CTX	Chronic	DEGs_dn
GO:0055006	cardiac cell development	106	2	0.6	0.04983	0.0188679	1	CTX	Chronic	DEGs_dn
GO:0010646	regulation of cell communication	3355	27	19.08	0.05085	0.00804769	1	CTX	Chronic	DEGs_dn
GO:0030182	neuron differentiation	1541	26	8.76	0.05137	0.0168722	1	CTX	Chronic	DEGs_dn
GO:1901379	regulation of potassium ion transmembrane transport	79	1	0.05	0.0521	0.0126582	1	CTX	Chronic	DEGs_up
GO:0051057	positive regulation of small GTPase mediated signal transduction	79	1	0.05	0.0521	0.0126582	1	CTX	Chronic	DEGs_up
GO:0048592	eye morphogenesis	176	7	1	0.05272	0.0397727	1	CTX	Chronic	DEGs_dn
GO:0030199	collagen fibril organization	65	2	0.37	0.05285	0.0307692	1	CTX	Chronic	DEGs_dn
GO:0051965	positive regulation of synapse assembly	83	1	0.06	0.0547	0.0120482	1	CTX	Chronic	DEGs_up
GO:1904996	positive regulation of leukocyte adhesion to vascular endothelial cell	21	2	0.12	0.05495	0.0952381	1	CTX	Chronic	DEGs_dn
GO:1900151	regulation of nuclear-transcribed mRNA catabolic process, deadenylation-dependent decay	23	2	0.13	0.05496	0.0869565	1	CTX	Chronic	DEGs_dn
GO:0044029	positive regulation of gene expression via chromosomal CpG island demethylation	10	1	0.06	0.05545	0.1	1	CTX	Chronic	DEGs_dn
GO:0006534	cysteine metabolic process	10	1	0.06	0.05545	0.1	1	CTX	Chronic	DEGs_dn
GO:0005513	detection of calcium ion	10	1	0.06	0.05545	0.1	1	CTX	Chronic	DEGs_dn
GO:0002317	plasma cell differentiation	10	1	0.06	0.05545	0.1	1	CTX	Chronic	DEGs_dn
GO:0086016	AV node cell action potential	10	1	0.06	0.05545	0.1	1	CTX	Chronic	DEGs_dn
GO:0021604	cranial nerve structural organization	10	1	0.06	0.05545	0.1	1	CTX	Chronic	DEGs_dn
GO:0060710	chorio-allantoic fusion	10	1	0.06	0.05545	0.1	1	CTX	Chronic	DEGs_dn
GO:0071314	cellular response to cocaine	10	1	0.06	0.05545	0.1	1	CTX	Chronic	DEGs_dn
GO:0010881	regulation of cardiac muscle contraction by regulation of the release of sequestered calcium ion	10	1	0.06	0.05545	0.1	1	CTX	Chronic	DEGs_dn
GO:0035581	sequestering of extracellular ligand from receptor	10	1	0.06	0.05545	0.1	1	CTX	Chronic	DEGs_dn
GO:0046834	lipid phosphorylation	10	1	0.06	0.05545	0.1	1	CTX	Chronic	DEGs_dn
GO:0090713	immunological memory process	10	1	0.06	0.05545	0.1	1	CTX	Chronic	DEGs_dn
GO:0099562	maintenance of postsynaptic density structure	10	1	0.06	0.05545	0.1	1	CTX	Chronic	DEGs_dn
GO:0072102	glomerulus morphogenesis	10	1	0.06	0.05545	0.1	1	CTX	Chronic	DEGs_dn
GO:0060613	fat pad development	10	1	0.06	0.05545	0.1	1	CTX	Chronic	DEGs_dn
GO:0033148	positive regulation of intracellular estrogen receptor signaling pathway	10	1	0.06	0.05545	0.1	1	CTX	Chronic	DEGs_dn
GO:1903943	regulation of hepatocyte apoptotic process	10	1	0.06	0.05545	0.1	1	CTX	Chronic	DEGs_dn
GO:0097151	positive regulation of inhibitory postsynaptic potential	10	1	0.06	0.05545	0.1	1	CTX	Chronic	DEGs_dn
GO:0062042	regulation of cardiac epithelial to mesenchymal transition	10	1	0.06	0.05545	0.1	1	CTX	Chronic	DEGs_dn
GO:2000392	regulation of lamellipodium morphogenesis	10	1	0.06	0.05545	0.1	1	CTX	Chronic	DEGs_dn
GO:0009415	response to water	10	1	0.06	0.05545	0.1	1	CTX	Chronic	DEGs_dn
GO:0072070	loop of Henle development	10	1	0.06	0.05545	0.1	1	CTX	Chronic	DEGs_dn
GO:0140928	inhibition of non-skeletal tissue mineralization	10	1	0.06	0.05545	0.1	1	CTX	Chronic	DEGs_dn
GO:0072017	distal tubule development	10	1	0.06	0.05545	0.1	1	CTX	Chronic	DEGs_dn
GO:1904717	regulation of AMPA glutamate receptor clustering	10	1	0.06	0.05545	0.1	1	CTX	Chronic	DEGs_dn
GO:1903779	regulation of cardiac conduction	10	1	0.06	0.05545	0.1	1	CTX	Chronic	DEGs_dn
GO:0060911	cardiac cell fate commitment	10	1	0.06	0.05545	0.1	1	CTX	Chronic	DEGs_dn
GO:2000171	negative regulation of dendrite development	10	1	0.06	0.05545	0.1	1	CTX	Chronic	DEGs_dn
GO:0098887	neurotransmitter receptor transport, endosome to postsynaptic membrane	10	1	0.06	0.05545	0.1	1	CTX	Chronic	DEGs_dn
GO:0002634	regulation of germinal center formation	10	1	0.06	0.05545	0.1	1	CTX	Chronic	DEGs_dn
GO:0071333	cellular response to glucose stimulus	164	3	0.93	0.05977	0.0182927	1	CTX	Chronic	DEGs_dn
GO:0045916	negative regulation of complement activation	11	1	0.06	0.06083	0.0909091	1	CTX	Chronic	DEGs_dn
GO:0006521	regulation of amino acid metabolic process	11	1	0.06	0.06083	0.0909091	1	CTX	Chronic	DEGs_dn
GO:0061309	cardiac neural crest cell development involved in outflow tract morphogenesis	11	1	0.06	0.06083	0.0909091	1	CTX	Chronic	DEGs_dn
GO:0034635	glutathione transport	11	1	0.06	0.06083	0.0909091	1	CTX	Chronic	DEGs_dn
GO:0072378	blood coagulation, fibrin clot formation	11	1	0.06	0.06083	0.0909091	1	CTX	Chronic	DEGs_dn
GO:0035701	hematopoietic stem cell migration	11	1	0.06	0.06083	0.0909091	1	CTX	Chronic	DEGs_dn
GO:0071313	cellular response to caffeine	11	1	0.06	0.06083	0.0909091	1	CTX	Chronic	DEGs_dn
GO:0080144	intracellular amino acid homeostasis	11	1	0.06	0.06083	0.0909091	1	CTX	Chronic	DEGs_dn
GO:1902667	regulation of axon guidance	11	1	0.06	0.06083	0.0909091	1	CTX	Chronic	DEGs_dn
GO:0097475	motor neuron migration	11	1	0.06	0.06083	0.0909091	1	CTX	Chronic	DEGs_dn
GO:0060352	cell adhesion molecule production	11	1	0.06	0.06083	0.0909091	1	CTX	Chronic	DEGs_dn
GO:0002890	negative regulation of immunoglobulin mediated immune response	11	1	0.06	0.06083	0.0909091	1	CTX	Chronic	DEGs_dn
GO:0060385	axonogenesis involved in innervation	11	1	0.06	0.06083	0.0909091	1	CTX	Chronic	DEGs_dn
GO:0045602	negative regulation of endothelial cell differentiation	11	1	0.06	0.06083	0.0909091	1	CTX	Chronic	DEGs_dn
GO:0032224	positive regulation of synaptic transmission, cholinergic	11	1	0.06	0.06083	0.0909091	1	CTX	Chronic	DEGs_dn
GO:0110075	regulation of ferroptosis	11	1	0.06	0.06083	0.0909091	1	CTX	Chronic	DEGs_dn
GO:1903238	positive regulation of leukocyte tethering or rolling	11	1	0.06	0.06083	0.0909091	1	CTX	Chronic	DEGs_dn
GO:0110011	regulation of basement membrane organization	11	1	0.06	0.06083	0.0909091	1	CTX	Chronic	DEGs_dn
GO:0071871	response to epinephrine	11	1	0.06	0.06083	0.0909091	1	CTX	Chronic	DEGs_dn
GO:0048251	elastic fiber assembly	11	1	0.06	0.06083	0.0909091	1	CTX	Chronic	DEGs_dn
GO:0009611	response to wounding	512	10	2.91	0.06148	0.0195312	1	CTX	Chronic	DEGs_dn
GO:0050764	regulation of phagocytosis	94	1	0.06	0.0617	0.0106383	1	CTX	Chronic	DEGs_up
GO:0051480	regulation of cytosolic calcium ion concentration	73	2	0.42	0.06487	0.0273973	1	CTX	Chronic	DEGs_dn
GO:0097062	dendritic spine maintenance	26	2	0.15	0.06559	0.0769231	1	CTX	Chronic	DEGs_dn
GO:0035272	exocrine system development	53	2	0.3	0.06568	0.0377358	1	CTX	Chronic	DEGs_dn
GO:0010629	negative regulation of gene expression	1092	13	6.21	0.06608	0.0119048	1	CTX	Chronic	DEGs_dn
GO:0060736	prostate gland growth	12	1	0.07	0.06617	0.0833333	1	CTX	Chronic	DEGs_dn
GO:1990314	cellular response to insulin-like growth factor stimulus	12	1	0.07	0.06617	0.0833333	1	CTX	Chronic	DEGs_dn
GO:0071421	manganese ion transmembrane transport	12	1	0.07	0.06617	0.0833333	1	CTX	Chronic	DEGs_dn
GO:0003215	cardiac right ventricle morphogenesis	12	1	0.07	0.06617	0.0833333	1	CTX	Chronic	DEGs_dn
GO:0030238	male sex determination	12	1	0.07	0.06617	0.0833333	1	CTX	Chronic	DEGs_dn
GO:0048672	positive regulation of collateral sprouting	12	1	0.07	0.06617	0.0833333	1	CTX	Chronic	DEGs_dn
GO:0035630	bone mineralization involved in bone maturation	12	1	0.07	0.06617	0.0833333	1	CTX	Chronic	DEGs_dn
GO:0098911	regulation of ventricular cardiac muscle cell action potential	12	1	0.07	0.06617	0.0833333	1	CTX	Chronic	DEGs_dn
GO:0046349	amino sugar biosynthetic process	12	1	0.07	0.06617	0.0833333	1	CTX	Chronic	DEGs_dn
GO:0072015	podocyte development	12	1	0.07	0.06617	0.0833333	1	CTX	Chronic	DEGs_dn
GO:0032793	positive regulation of CREB transcription factor activity	12	1	0.07	0.06617	0.0833333	1	CTX	Chronic	DEGs_dn
GO:0009143	nucleoside triphosphate catabolic process	12	1	0.07	0.06617	0.0833333	1	CTX	Chronic	DEGs_dn
GO:0008542	visual learning	74	2	0.42	0.06643	0.027027	1	CTX	Chronic	DEGs_dn
GO:0051216	cartilage development	203	3	1.15	0.06769	0.0147783	1	CTX	Chronic	DEGs_dn
GO:0007229	integrin-mediated signaling pathway	96	4	0.55	0.06889	0.0416667	1	CTX	Chronic	DEGs_dn
GO:0010906	regulation of glucose metabolic process	106	1	0.07	0.0693	0.00943396	1	CTX	Chronic	DEGs_up
GO:0000288	nuclear-transcribed mRNA catabolic process, deadenylation-dependent decay	49	3	0.28	0.07026	0.0612245	1	CTX	Chronic	DEGs_dn
GO:0007160	cell-matrix adhesion	222	4	1.26	0.07132	0.018018	1	CTX	Chronic	DEGs_dn
GO:0060213	positive regulation of nuclear-transcribed mRNA poly(A) tail shortening	13	1	0.07	0.07149	0.0769231	1	CTX	Chronic	DEGs_dn
GO:1902047	polyamine transmembrane transport	13	1	0.07	0.07149	0.0769231	1	CTX	Chronic	DEGs_dn
GO:0033690	positive regulation of osteoblast proliferation	13	1	0.07	0.07149	0.0769231	1	CTX	Chronic	DEGs_dn
GO:0140042	lipid droplet formation	13	1	0.07	0.07149	0.0769231	1	CTX	Chronic	DEGs_dn
GO:0035881	amacrine cell differentiation	13	1	0.07	0.07149	0.0769231	1	CTX	Chronic	DEGs_dn
GO:1904383	response to sodium phosphate	13	1	0.07	0.07149	0.0769231	1	CTX	Chronic	DEGs_dn
GO:0046886	positive regulation of hormone biosynthetic process	13	1	0.07	0.07149	0.0769231	1	CTX	Chronic	DEGs_dn
GO:1900153	positive regulation of nuclear-transcribed mRNA catabolic process, deadenylation-dependent decay	13	1	0.07	0.07149	0.0769231	1	CTX	Chronic	DEGs_dn
GO:0046007	negative regulation of activated T cell proliferation	13	1	0.07	0.07149	0.0769231	1	CTX	Chronic	DEGs_dn
GO:0006474	N-terminal protein amino acid acetylation	13	1	0.07	0.07149	0.0769231	1	CTX	Chronic	DEGs_dn
GO:0010572	positive regulation of platelet activation	13	1	0.07	0.07149	0.0769231	1	CTX	Chronic	DEGs_dn
GO:0046548	retinal rod cell development	13	1	0.07	0.07149	0.0769231	1	CTX	Chronic	DEGs_dn
GO:0021860	pyramidal neuron development	13	1	0.07	0.07149	0.0769231	1	CTX	Chronic	DEGs_dn
GO:0046958	nonassociative learning	13	1	0.07	0.07149	0.0769231	1	CTX	Chronic	DEGs_dn
GO:0006047	UDP-N-acetylglucosamine metabolic process	13	1	0.07	0.07149	0.0769231	1	CTX	Chronic	DEGs_dn
GO:0048588	developmental cell growth	272	6	1.55	0.07414	0.0220588	1	CTX	Chronic	DEGs_dn
GO:0007200	phospholipase C-activating G protein-coupled receptor signaling pathway	114	1	0.08	0.0744	0.00877193	1	CTX	Chronic	DEGs_up
GO:0048661	positive regulation of smooth muscle cell proliferation	115	1	0.08	0.075	0.00869565	1	CTX	Chronic	DEGs_up
GO:0071679	commissural neuron axon guidance	14	1	0.08	0.07677	0.0714286	1	CTX	Chronic	DEGs_dn
GO:1905274	regulation of modification of postsynaptic actin cytoskeleton	14	1	0.08	0.07677	0.0714286	1	CTX	Chronic	DEGs_dn
GO:1904507	positive regulation of telomere maintenance in response to DNA damage	14	1	0.08	0.07677	0.0714286	1	CTX	Chronic	DEGs_dn
GO:0070207	protein homotrimerization	14	1	0.08	0.07677	0.0714286	1	CTX	Chronic	DEGs_dn
GO:0048021	regulation of melanin biosynthetic process	14	1	0.08	0.07677	0.0714286	1	CTX	Chronic	DEGs_dn
GO:1904393	regulation of skeletal muscle acetylcholine-gated channel clustering	14	1	0.08	0.07677	0.0714286	1	CTX	Chronic	DEGs_dn
GO:0090235	regulation of metaphase plate congression	14	1	0.08	0.07677	0.0714286	1	CTX	Chronic	DEGs_dn
GO:0061101	neuroendocrine cell differentiation	14	1	0.08	0.07677	0.0714286	1	CTX	Chronic	DEGs_dn
GO:1904936	interneuron migration	14	1	0.08	0.07677	0.0714286	1	CTX	Chronic	DEGs_dn
GO:1902950	regulation of dendritic spine maintenance	14	1	0.08	0.07677	0.0714286	1	CTX	Chronic	DEGs_dn
GO:0003091	renal water homeostasis	14	1	0.08	0.07677	0.0714286	1	CTX	Chronic	DEGs_dn
GO:0060346	bone trabecula formation	14	1	0.08	0.07677	0.0714286	1	CTX	Chronic	DEGs_dn
GO:0030502	negative regulation of bone mineralization	14	1	0.08	0.07677	0.0714286	1	CTX	Chronic	DEGs_dn
GO:0044725	epigenetic programming in the zygotic pronuclei	14	1	0.08	0.07677	0.0714286	1	CTX	Chronic	DEGs_dn
GO:0051128	regulation of cellular component organization	2491	24	14.17	0.07864	0.00963468	1	CTX	Chronic	DEGs_dn
GO:0007219	Notch signaling pathway	177	4	1.01	0.07901	0.0225989	1	CTX	Chronic	DEGs_dn
GO:0060041	retina development in camera-type eye	184	5	1.05	0.07931	0.0271739	1	CTX	Chronic	DEGs_dn
GO:0019722	calcium-mediated signaling	203	4	1.15	0.08085	0.0197044	1	CTX	Chronic	DEGs_dn
GO:0045665	negative regulation of neuron differentiation	83	2	0.47	0.08103	0.0240964	1	CTX	Chronic	DEGs_dn
GO:0006002	fructose 6-phosphate metabolic process	15	1	0.09	0.08203	0.0666667	1	CTX	Chronic	DEGs_dn
GO:0071636	positive regulation of transforming growth factor beta production	15	1	0.09	0.08203	0.0666667	1	CTX	Chronic	DEGs_dn
GO:0003334	keratinocyte development	15	1	0.09	0.08203	0.0666667	1	CTX	Chronic	DEGs_dn
GO:0086013	membrane repolarization during cardiac muscle cell action potential	15	1	0.09	0.08203	0.0666667	1	CTX	Chronic	DEGs_dn
GO:0060788	ectodermal placode formation	15	1	0.09	0.08203	0.0666667	1	CTX	Chronic	DEGs_dn
GO:0141161	regulation of cAMP/PKA signal transduction	15	1	0.09	0.08203	0.0666667	1	CTX	Chronic	DEGs_dn
GO:0043584	nose development	15	1	0.09	0.08203	0.0666667	1	CTX	Chronic	DEGs_dn
GO:0051284	positive regulation of sequestering of calcium ion	15	1	0.09	0.08203	0.0666667	1	CTX	Chronic	DEGs_dn
GO:0002923	regulation of humoral immune response mediated by circulating immunoglobulin	15	1	0.09	0.08203	0.0666667	1	CTX	Chronic	DEGs_dn
GO:0051764	actin crosslink formation	15	1	0.09	0.08203	0.0666667	1	CTX	Chronic	DEGs_dn
GO:0048505	regulation of timing of cell differentiation	15	1	0.09	0.08203	0.0666667	1	CTX	Chronic	DEGs_dn
GO:0000054	ribosomal subunit export from nucleus	15	1	0.09	0.08203	0.0666667	1	CTX	Chronic	DEGs_dn
GO:0021932	hindbrain radial glia guided cell migration	15	1	0.09	0.08203	0.0666667	1	CTX	Chronic	DEGs_dn
GO:0030730	triglyceride storage	15	1	0.09	0.08203	0.0666667	1	CTX	Chronic	DEGs_dn
GO:0014049	positive regulation of glutamate secretion	15	1	0.09	0.08203	0.0666667	1	CTX	Chronic	DEGs_dn
GO:0061029	eyelid development in camera-type eye	15	1	0.09	0.08203	0.0666667	1	CTX	Chronic	DEGs_dn
GO:0010470	regulation of gastrulation	15	1	0.09	0.08203	0.0666667	1	CTX	Chronic	DEGs_dn
GO:0010960	magnesium ion homeostasis	15	1	0.09	0.08203	0.0666667	1	CTX	Chronic	DEGs_dn
GO:0050769	positive regulation of neurogenesis	303	3	0.2	0.0841	0.00990099	1	CTX	Chronic	DEGs_up
GO:0007519	skeletal muscle tissue development	183	3	1.04	0.08647	0.0163934	1	CTX	Chronic	DEGs_dn
GO:0042711	maternal behavior	16	1	0.09	0.08725	0.0625	1	CTX	Chronic	DEGs_dn
GO:0097050	type B pancreatic cell apoptotic process	16	1	0.09	0.08725	0.0625	1	CTX	Chronic	DEGs_dn
GO:0044849	estrous cycle	16	1	0.09	0.08725	0.0625	1	CTX	Chronic	DEGs_dn
GO:0035729	cellular response to hepatocyte growth factor stimulus	16	1	0.09	0.08725	0.0625	1	CTX	Chronic	DEGs_dn
GO:0032688	negative regulation of interferon-beta production	16	1	0.09	0.08725	0.0625	1	CTX	Chronic	DEGs_dn
GO:0051290	protein heterotetramerization	16	1	0.09	0.08725	0.0625	1	CTX	Chronic	DEGs_dn
GO:0048841	regulation of axon extension involved in axon guidance	16	1	0.09	0.08725	0.0625	1	CTX	Chronic	DEGs_dn
GO:0001967	suckling behavior	16	1	0.09	0.08725	0.0625	1	CTX	Chronic	DEGs_dn
GO:0045056	transcytosis	16	1	0.09	0.08725	0.0625	1	CTX	Chronic	DEGs_dn
GO:0055062	phosphate ion homeostasis	16	1	0.09	0.08725	0.0625	1	CTX	Chronic	DEGs_dn
GO:0021783	preganglionic parasympathetic fiber development	16	1	0.09	0.08725	0.0625	1	CTX	Chronic	DEGs_dn
GO:0098792	xenophagy	16	1	0.09	0.08725	0.0625	1	CTX	Chronic	DEGs_dn
GO:0090336	positive regulation of brown fat cell differentiation	16	1	0.09	0.08725	0.0625	1	CTX	Chronic	DEGs_dn
GO:0043547	positive regulation of GTPase activity	137	1	0.09	0.0888	0.00729927	1	CTX	Chronic	DEGs_up
GO:0009887	animal organ morphogenesis	982	15	5.58	0.08957	0.0152749	1	CTX	Chronic	DEGs_dn
GO:0044319	wound healing, spreading of cells	36	3	0.2	0.09079	0.0833333	1	CTX	Chronic	DEGs_dn
GO:0060294	cilium movement involved in cell motility	191	3	1.09	0.09155	0.0157068	1	CTX	Chronic	DEGs_dn
GO:1902065	response to L-glutamate	17	1	0.1	0.09245	0.0588235	1	CTX	Chronic	DEGs_dn
GO:0045906	negative regulation of vasoconstriction	17	1	0.1	0.09245	0.0588235	1	CTX	Chronic	DEGs_dn
GO:0006541	glutamine metabolic process	17	1	0.1	0.09245	0.0588235	1	CTX	Chronic	DEGs_dn
GO:0033631	cell-cell adhesion mediated by integrin	17	1	0.1	0.09245	0.0588235	1	CTX	Chronic	DEGs_dn
GO:0060816	random inactivation of X chromosome	17	1	0.1	0.09245	0.0588235	1	CTX	Chronic	DEGs_dn
GO:0000027	ribosomal large subunit assembly	17	1	0.1	0.09245	0.0588235	1	CTX	Chronic	DEGs_dn
GO:0021781	glial cell fate commitment	17	1	0.1	0.09245	0.0588235	1	CTX	Chronic	DEGs_dn
GO:0036159	inner dynein arm assembly	17	1	0.1	0.09245	0.0588235	1	CTX	Chronic	DEGs_dn
GO:0021819	layer formation in cerebral cortex	17	1	0.1	0.09245	0.0588235	1	CTX	Chronic	DEGs_dn
GO:0042762	regulation of sulfur metabolic process	17	1	0.1	0.09245	0.0588235	1	CTX	Chronic	DEGs_dn
GO:0033599	regulation of mammary gland epithelial cell proliferation	17	1	0.1	0.09245	0.0588235	1	CTX	Chronic	DEGs_dn
GO:0007423	sensory organ development	619	14	3.52	0.09312	0.0226171	1	CTX	Chronic	DEGs_dn
GO:0051090	regulation of DNA-binding transcription factor activity	324	6	1.84	0.09456	0.0185185	1	CTX	Chronic	DEGs_dn
GO:0006337	nucleosome disassembly	18	1	0.1	0.09761	0.0555556	1	CTX	Chronic	DEGs_dn
GO:0072189	ureter development	18	1	0.1	0.09761	0.0555556	1	CTX	Chronic	DEGs_dn
GO:0035672	oligopeptide transmembrane transport	18	1	0.1	0.09761	0.0555556	1	CTX	Chronic	DEGs_dn
GO:0030889	negative regulation of B cell proliferation	18	1	0.1	0.09761	0.0555556	1	CTX	Chronic	DEGs_dn
GO:0060382	regulation of DNA strand elongation	18	1	0.1	0.09761	0.0555556	1	CTX	Chronic	DEGs_dn
GO:0046325	negative regulation of D-glucose import	18	1	0.1	0.09761	0.0555556	1	CTX	Chronic	DEGs_dn
GO:0032755	positive regulation of interleukin-6 production	93	2	0.53	0.09828	0.0215054	1	CTX	Chronic	DEGs_dn
GO:0030168	platelet activation	87	3	0.49	0.10119	0.0344828	1	CTX	Chronic	DEGs_dn
GO:0048598	embryonic morphogenesis	589	10	3.35	0.10182	0.0169779	1	CTX	Chronic	DEGs_dn
GO:0002244	hematopoietic progenitor cell differentiation	159	1	0.11	0.1023	0.00628931	1	CTX	Chronic	DEGs_up
GO:0006620	post-translational protein targeting to endoplasmic reticulum membrane	19	1	0.11	0.10275	0.0526316	1	CTX	Chronic	DEGs_dn
GO:0003184	pulmonary valve morphogenesis	19	1	0.11	0.10275	0.0526316	1	CTX	Chronic	DEGs_dn
GO:1905564	positive regulation of vascular endothelial cell proliferation	19	1	0.11	0.10275	0.0526316	1	CTX	Chronic	DEGs_dn
GO:0014841	skeletal muscle satellite cell proliferation	19	1	0.11	0.10275	0.0526316	1	CTX	Chronic	DEGs_dn
GO:0090030	regulation of steroid hormone biosynthetic process	19	1	0.11	0.10275	0.0526316	1	CTX	Chronic	DEGs_dn
GO:0098935	dendritic transport	19	1	0.11	0.10275	0.0526316	1	CTX	Chronic	DEGs_dn
GO:0014004	microglia differentiation	19	1	0.11	0.10275	0.0526316	1	CTX	Chronic	DEGs_dn
GO:0048485	sympathetic nervous system development	19	1	0.11	0.10275	0.0526316	1	CTX	Chronic	DEGs_dn
GO:0040019	positive regulation of embryonic development	19	1	0.11	0.10275	0.0526316	1	CTX	Chronic	DEGs_dn
GO:0015701	bicarbonate transport	19	1	0.11	0.10275	0.0526316	1	CTX	Chronic	DEGs_dn
GO:0035148	tube formation	164	1	0.11	0.1054	0.00609756	1	CTX	Chronic	DEGs_up
GO:0043123	positive regulation of canonical NF-kappaB signal transduction	164	1	0.11	0.1054	0.00609756	1	CTX	Chronic	DEGs_up
GO:0006469	negative regulation of protein kinase activity	166	1	0.11	0.1066	0.0060241	1	CTX	Chronic	DEGs_up
GO:0001558	regulation of cell growth	415	2	0.28	0.1068	0.00481928	1	CTX	Chronic	DEGs_up
GO:0032259	methylation	201	3	1.14	0.10688	0.0149254	1	CTX	Chronic	DEGs_dn
GO:0035050	embryonic heart tube development	79	2	0.45	0.10718	0.0253165	1	CTX	Chronic	DEGs_dn
GO:0051988	regulation of attachment of spindle microtubules to kinetochore	20	1	0.11	0.10786	0.05	1	CTX	Chronic	DEGs_dn
GO:0060019	radial glial cell differentiation	20	1	0.11	0.10786	0.05	1	CTX	Chronic	DEGs_dn
GO:0003214	cardiac left ventricle morphogenesis	20	1	0.11	0.10786	0.05	1	CTX	Chronic	DEGs_dn
GO:0015936	coenzyme A metabolic process	20	1	0.11	0.10786	0.05	1	CTX	Chronic	DEGs_dn
GO:0045652	regulation of megakaryocyte differentiation	20	1	0.11	0.10786	0.05	1	CTX	Chronic	DEGs_dn
GO:0048148	behavioral response to cocaine	20	1	0.11	0.10786	0.05	1	CTX	Chronic	DEGs_dn
GO:0015810	aspartate transmembrane transport	20	1	0.11	0.10786	0.05	1	CTX	Chronic	DEGs_dn
GO:0007156	homophilic cell adhesion via plasma membrane adhesion molecules	99	2	0.56	0.10909	0.020202	1	CTX	Chronic	DEGs_dn
GO:0006325	chromatin organization	1261	22	7.17	0.10985	0.0174465	1	CTX	Chronic	DEGs_dn
GO:0001508	action potential	172	1	0.12	0.1103	0.00581395	1	CTX	Chronic	DEGs_up
GO:0060324	face development	60	2	0.34	0.11212	0.0333333	1	CTX	Chronic	DEGs_dn
GO:0038083	peptidyl-tyrosine autophosphorylation	21	1	0.12	0.11294	0.047619	1	CTX	Chronic	DEGs_dn
GO:0070254	mucus secretion	21	1	0.12	0.11294	0.047619	1	CTX	Chronic	DEGs_dn
GO:0032495	response to muramyl dipeptide	21	1	0.12	0.11294	0.047619	1	CTX	Chronic	DEGs_dn
GO:0006925	inflammatory cell apoptotic process	21	1	0.12	0.11294	0.047619	1	CTX	Chronic	DEGs_dn
GO:0036376	sodium ion export across plasma membrane	21	1	0.12	0.11294	0.047619	1	CTX	Chronic	DEGs_dn
GO:0050966	detection of mechanical stimulus involved in sensory perception of pain	21	1	0.12	0.11294	0.047619	1	CTX	Chronic	DEGs_dn
GO:0021756	striatum development	21	1	0.12	0.11294	0.047619	1	CTX	Chronic	DEGs_dn
GO:0051481	negative regulation of cytosolic calcium ion concentration	22	1	0.13	0.11799	0.0454545	1	CTX	Chronic	DEGs_dn
GO:0034349	glial cell apoptotic process	22	1	0.13	0.11799	0.0454545	1	CTX	Chronic	DEGs_dn
GO:0045591	positive regulation of regulatory T cell differentiation	22	1	0.13	0.11799	0.0454545	1	CTX	Chronic	DEGs_dn
GO:0042474	middle ear morphogenesis	22	1	0.13	0.11799	0.0454545	1	CTX	Chronic	DEGs_dn
GO:2000353	positive regulation of endothelial cell apoptotic process	22	1	0.13	0.11799	0.0454545	1	CTX	Chronic	DEGs_dn
GO:0035994	response to muscle stretch	22	1	0.13	0.11799	0.0454545	1	CTX	Chronic	DEGs_dn
GO:0045893	positive regulation of DNA-templated transcription	1479	17	8.41	0.11811	0.0114943	1	CTX	Chronic	DEGs_dn
GO:0098609	cell-cell adhesion	795	12	4.52	0.12007	0.0150943	1	CTX	Chronic	DEGs_dn
GO:0055074	calcium ion homeostasis	326	5	1.85	0.12036	0.0153374	1	CTX	Chronic	DEGs_dn
GO:0010632	regulation of epithelial cell migration	76	2	0.43	0.12221	0.0263158	1	CTX	Chronic	DEGs_dn
GO:0007249	canonical NF-kappaB signal transduction	262	3	1.49	0.12227	0.0114504	1	CTX	Chronic	DEGs_dn
GO:0016051	carbohydrate biosynthetic process	193	1	0.13	0.1229	0.00518135	1	CTX	Chronic	DEGs_up
GO:0006654	phosphatidic acid biosynthetic process	23	1	0.13	0.12301	0.0434783	1	CTX	Chronic	DEGs_dn
GO:0060009	Sertoli cell development	23	1	0.13	0.12301	0.0434783	1	CTX	Chronic	DEGs_dn
GO:1901385	regulation of voltage-gated calcium channel activity	23	1	0.13	0.12301	0.0434783	1	CTX	Chronic	DEGs_dn
GO:0033962	P-body assembly	23	1	0.13	0.12301	0.0434783	1	CTX	Chronic	DEGs_dn
GO:0090042	tubulin deacetylation	23	1	0.13	0.12301	0.0434783	1	CTX	Chronic	DEGs_dn
GO:0030878	thyroid gland development	23	1	0.13	0.12301	0.0434783	1	CTX	Chronic	DEGs_dn
GO:0043153	entrainment of circadian clock by photoperiod	23	1	0.13	0.12301	0.0434783	1	CTX	Chronic	DEGs_dn
GO:0035278	miRNA-mediated gene silencing by inhibition of translation	23	1	0.13	0.12301	0.0434783	1	CTX	Chronic	DEGs_dn
GO:0002011	morphogenesis of an epithelial sheet	61	4	0.35	0.12468	0.0655738	1	CTX	Chronic	DEGs_dn
GO:0048675	axon extension	126	3	0.72	0.12631	0.0238095	1	CTX	Chronic	DEGs_dn
GO:0099558	maintenance of synapse structure	42	2	0.24	0.12694	0.047619	1	CTX	Chronic	DEGs_dn
GO:0014009	glial cell proliferation	78	2	0.44	0.12718	0.025641	1	CTX	Chronic	DEGs_dn
GO:0035855	megakaryocyte development	24	1	0.14	0.12801	0.0416667	1	CTX	Chronic	DEGs_dn
GO:0046716	muscle cell cellular homeostasis	24	1	0.14	0.12801	0.0416667	1	CTX	Chronic	DEGs_dn
GO:0035809	regulation of urine volume	24	1	0.14	0.12801	0.0416667	1	CTX	Chronic	DEGs_dn
GO:0060039	pericardium development	24	1	0.14	0.12801	0.0416667	1	CTX	Chronic	DEGs_dn
GO:0022403	cell cycle phase	24	1	0.14	0.12801	0.0416667	1	CTX	Chronic	DEGs_dn
GO:2001224	positive regulation of neuron migration	24	1	0.14	0.12801	0.0416667	1	CTX	Chronic	DEGs_dn
GO:0050909	sensory perception of taste	24	1	0.14	0.12801	0.0416667	1	CTX	Chronic	DEGs_dn
GO:0060445	branching involved in salivary gland morphogenesis	24	1	0.14	0.12801	0.0416667	1	CTX	Chronic	DEGs_dn
GO:0051223	regulation of protein transport	482	3	2.74	0.12874	0.00622407	1	CTX	Chronic	DEGs_dn
GO:0031103	axon regeneration	60	3	0.34	0.13075	0.05	1	CTX	Chronic	DEGs_dn
GO:0061448	connective tissue development	292	4	1.66	0.13112	0.0136986	1	CTX	Chronic	DEGs_dn
GO:0008544	epidermis development	304	4	1.73	0.13121	0.0131579	1	CTX	Chronic	DEGs_dn
GO:0001738	morphogenesis of a polarized epithelium	62	2	0.35	0.132	0.0322581	1	CTX	Chronic	DEGs_dn
GO:0007422	peripheral nervous system development	80	2	0.45	0.13213	0.025	1	CTX	Chronic	DEGs_dn
GO:0006958	complement activation, classical pathway	25	1	0.14	0.13297	0.04	1	CTX	Chronic	DEGs_dn
GO:0099623	regulation of cardiac muscle cell membrane repolarization	25	1	0.14	0.13297	0.04	1	CTX	Chronic	DEGs_dn
GO:1902275	regulation of chromatin organization	25	1	0.14	0.13297	0.04	1	CTX	Chronic	DEGs_dn
GO:0006775	fat-soluble vitamin metabolic process	25	1	0.14	0.13297	0.04	1	CTX	Chronic	DEGs_dn
GO:0098810	neurotransmitter reuptake	25	1	0.14	0.13297	0.04	1	CTX	Chronic	DEGs_dn
GO:0010628	positive regulation of gene expression	1119	12	6.36	0.13493	0.0107239	1	CTX	Chronic	DEGs_dn
GO:0035108	limb morphogenesis	155	3	0.88	0.13629	0.0193548	1	CTX	Chronic	DEGs_dn
GO:0008038	neuron recognition	52	2	0.3	0.13683	0.0384615	1	CTX	Chronic	DEGs_dn
GO:0001764	neuron migration	197	5	1.12	0.1374	0.0253807	1	CTX	Chronic	DEGs_dn
GO:0030318	melanocyte differentiation	26	1	0.15	0.13791	0.0384615	1	CTX	Chronic	DEGs_dn
GO:0006359	regulation of transcription by RNA polymerase III	26	1	0.15	0.13791	0.0384615	1	CTX	Chronic	DEGs_dn
GO:0007413	axonal fasciculation	26	1	0.15	0.13791	0.0384615	1	CTX	Chronic	DEGs_dn
GO:0048665	neuron fate specification	26	1	0.15	0.13791	0.0384615	1	CTX	Chronic	DEGs_dn
GO:0097150	neuronal stem cell population maintenance	26	1	0.15	0.13791	0.0384615	1	CTX	Chronic	DEGs_dn
GO:0046339	diacylglycerol metabolic process	26	1	0.15	0.13791	0.0384615	1	CTX	Chronic	DEGs_dn
GO:0048661	positive regulation of smooth muscle cell proliferation	115	2	0.65	0.13927	0.0173913	1	CTX	Chronic	DEGs_dn
GO:0051649	establishment of localization in cell	1991	12	11.32	0.14125	0.00602712	1	CTX	Chronic	DEGs_dn
GO:0060348	bone development	226	1	0.15	0.1425	0.00442478	1	CTX	Chronic	DEGs_up
GO:0150105	protein localization to cell-cell junction	27	1	0.15	0.14282	0.037037	1	CTX	Chronic	DEGs_dn
GO:1900407	regulation of cellular response to oxidative stress	27	1	0.15	0.14282	0.037037	1	CTX	Chronic	DEGs_dn
GO:0031643	positive regulation of myelination	27	1	0.15	0.14282	0.037037	1	CTX	Chronic	DEGs_dn
GO:2000050	regulation of non-canonical Wnt signaling pathway	27	1	0.15	0.14282	0.037037	1	CTX	Chronic	DEGs_dn
GO:0010526	transposable element silencing	27	1	0.15	0.14282	0.037037	1	CTX	Chronic	DEGs_dn
GO:0035335	peptidyl-tyrosine dephosphorylation	27	1	0.15	0.14282	0.037037	1	CTX	Chronic	DEGs_dn
GO:0032288	myelin assembly	27	1	0.15	0.14282	0.037037	1	CTX	Chronic	DEGs_dn
GO:0072012	glomerulus vasculature development	27	1	0.15	0.14282	0.037037	1	CTX	Chronic	DEGs_dn
GO:0098656	monoatomic anion transmembrane transport	117	2	0.67	0.14316	0.017094	1	CTX	Chronic	DEGs_dn
GO:0050678	regulation of epithelial cell proliferation	371	4	2.11	0.14381	0.0107817	1	CTX	Chronic	DEGs_dn
GO:0031507	heterochromatin formation	145	3	0.82	0.14703	0.0206897	1	CTX	Chronic	DEGs_dn
GO:0051446	positive regulation of meiotic cell cycle	28	1	0.16	0.1477	0.0357143	1	CTX	Chronic	DEGs_dn
GO:0030325	adrenal gland development	28	1	0.16	0.1477	0.0357143	1	CTX	Chronic	DEGs_dn
GO:0006536	glutamate metabolic process	28	1	0.16	0.1477	0.0357143	1	CTX	Chronic	DEGs_dn
GO:0060740	prostate gland epithelium morphogenesis	28	1	0.16	0.1477	0.0357143	1	CTX	Chronic	DEGs_dn
GO:0007350	blastoderm segmentation	28	1	0.16	0.1477	0.0357143	1	CTX	Chronic	DEGs_dn
GO:0010893	positive regulation of steroid biosynthetic process	28	1	0.16	0.1477	0.0357143	1	CTX	Chronic	DEGs_dn
GO:0071514	genomic imprinting	28	1	0.16	0.1477	0.0357143	1	CTX	Chronic	DEGs_dn
GO:0015695	organic cation transport	120	2	0.68	0.14904	0.0166667	1	CTX	Chronic	DEGs_dn
GO:0008543	fibroblast growth factor receptor signaling pathway	120	2	0.68	0.14904	0.0166667	1	CTX	Chronic	DEGs_dn
GO:0055082	intracellular chemical homeostasis	708	10	4.03	0.14969	0.0141243	1	CTX	Chronic	DEGs_dn
GO:0060711	labyrinthine layer development	53	2	0.3	0.15135	0.0377358	1	CTX	Chronic	DEGs_dn
GO:0001822	kidney development	331	5	1.88	0.15246	0.0151057	1	CTX	Chronic	DEGs_dn
GO:0060252	positive regulation of glial cell proliferation	29	1	0.16	0.15256	0.0344828	1	CTX	Chronic	DEGs_dn
GO:0018394	peptidyl-lysine acetylation	29	1	0.16	0.15256	0.0344828	1	CTX	Chronic	DEGs_dn
GO:2000737	negative regulation of stem cell differentiation	29	1	0.16	0.15256	0.0344828	1	CTX	Chronic	DEGs_dn
GO:0005979	regulation of glycogen biosynthetic process	29	1	0.16	0.15256	0.0344828	1	CTX	Chronic	DEGs_dn
GO:0001780	neutrophil homeostasis	29	1	0.16	0.15256	0.0344828	1	CTX	Chronic	DEGs_dn
GO:0002026	regulation of the force of heart contraction	29	1	0.16	0.15256	0.0344828	1	CTX	Chronic	DEGs_dn
GO:0036119	response to platelet-derived growth factor	29	1	0.16	0.15256	0.0344828	1	CTX	Chronic	DEGs_dn
GO:0010460	positive regulation of heart rate	29	1	0.16	0.15256	0.0344828	1	CTX	Chronic	DEGs_dn
GO:0060402	calcium ion transport into cytosol	29	1	0.16	0.15256	0.0344828	1	CTX	Chronic	DEGs_dn
GO:0009226	nucleotide-sugar biosynthetic process	29	1	0.16	0.15256	0.0344828	1	CTX	Chronic	DEGs_dn
GO:0002456	T cell mediated immunity	122	2	0.69	0.15299	0.0163934	1	CTX	Chronic	DEGs_dn
GO:0035235	ionotropic glutamate receptor signaling pathway	30	1	0.17	0.15738	0.0333333	1	CTX	Chronic	DEGs_dn
GO:0034505	tooth mineralization	30	1	0.17	0.15738	0.0333333	1	CTX	Chronic	DEGs_dn
GO:0048596	embryonic camera-type eye morphogenesis	30	1	0.17	0.15738	0.0333333	1	CTX	Chronic	DEGs_dn
GO:0007288	sperm axoneme assembly	30	1	0.17	0.15738	0.0333333	1	CTX	Chronic	DEGs_dn
GO:0010458	exit from mitosis	30	1	0.17	0.15738	0.0333333	1	CTX	Chronic	DEGs_dn
GO:1903055	positive regulation of extracellular matrix organization	30	1	0.17	0.15738	0.0333333	1	CTX	Chronic	DEGs_dn
GO:0035556	intracellular signal transduction	2752	20	15.65	0.15786	0.00726744	1	CTX	Chronic	DEGs_dn
GO:0048714	positive regulation of oligodendrocyte differentiation	31	1	0.18	0.16219	0.0322581	1	CTX	Chronic	DEGs_dn
GO:2000406	positive regulation of T cell migration	31	1	0.18	0.16219	0.0322581	1	CTX	Chronic	DEGs_dn
GO:0033032	regulation of myeloid cell apoptotic process	31	1	0.18	0.16219	0.0322581	1	CTX	Chronic	DEGs_dn
GO:0007338	single fertilization	127	2	0.72	0.16295	0.015748	1	CTX	Chronic	DEGs_dn
GO:0002009	morphogenesis of an epithelium	512	9	2.91	0.16327	0.0175781	1	CTX	Chronic	DEGs_dn
GO:0002376	immune system process	2149	16	12.22	0.16649	0.00744532	1	CTX	Chronic	DEGs_dn
GO:0071392	cellular response to estradiol stimulus	32	1	0.18	0.16696	0.03125	1	CTX	Chronic	DEGs_dn
GO:0090169	regulation of spindle assembly	32	1	0.18	0.16696	0.03125	1	CTX	Chronic	DEGs_dn
GO:0060071	Wnt signaling pathway, planar cell polarity pathway	32	1	0.18	0.16696	0.03125	1	CTX	Chronic	DEGs_dn
GO:0099505	regulation of presynaptic membrane potential	32	1	0.18	0.16696	0.03125	1	CTX	Chronic	DEGs_dn
GO:0021549	cerebellum development	129	2	0.73	0.16696	0.0155039	1	CTX	Chronic	DEGs_dn
GO:0010558	negative regulation of macromolecule biosynthetic process	1997	24	11.36	0.16751	0.012018	1	CTX	Chronic	DEGs_dn
GO:0035082	axoneme assembly	99	3	0.56	0.16917	0.030303	1	CTX	Chronic	DEGs_dn
GO:0001953	negative regulation of cell-matrix adhesion	33	1	0.19	0.1717	0.030303	1	CTX	Chronic	DEGs_dn
GO:0014850	response to muscle activity	33	1	0.19	0.1717	0.030303	1	CTX	Chronic	DEGs_dn
GO:0001702	gastrulation with mouth forming second	33	1	0.19	0.1717	0.030303	1	CTX	Chronic	DEGs_dn
GO:0022038	corpus callosum development	33	1	0.19	0.1717	0.030303	1	CTX	Chronic	DEGs_dn
GO:0045892	negative regulation of DNA-templated transcription	1122	15	6.38	0.17269	0.013369	1	CTX	Chronic	DEGs_dn
GO:0043069	negative regulation of programmed cell death	917	5	5.22	0.17339	0.00545256	1	CTX	Chronic	DEGs_dn
GO:0097305	response to alcohol	283	1	0.19	0.1754	0.00353357	1	CTX	Chronic	DEGs_up
GO:0042832	defense response to protozoan	34	1	0.19	0.17642	0.0294118	1	CTX	Chronic	DEGs_dn
GO:1901381	positive regulation of potassium ion transmembrane transport	34	1	0.19	0.17642	0.0294118	1	CTX	Chronic	DEGs_dn
GO:0007212	G protein-coupled dopamine receptor signaling pathway	34	1	0.19	0.17642	0.0294118	1	CTX	Chronic	DEGs_dn
GO:0097242	amyloid-beta clearance	34	1	0.19	0.17642	0.0294118	1	CTX	Chronic	DEGs_dn
GO:0032733	positive regulation of interleukin-10 production	34	1	0.19	0.17642	0.0294118	1	CTX	Chronic	DEGs_dn
GO:0060485	mesenchyme development	295	4	1.68	0.17861	0.0135593	1	CTX	Chronic	DEGs_dn
GO:0032388	positive regulation of intracellular transport	149	2	0.85	0.18054	0.0134228	1	CTX	Chronic	DEGs_dn
GO:0097107	postsynaptic density assembly	35	1	0.2	0.18112	0.0285714	1	CTX	Chronic	DEGs_dn
GO:0035987	endodermal cell differentiation	35	1	0.2	0.18112	0.0285714	1	CTX	Chronic	DEGs_dn
GO:0035909	aorta morphogenesis	35	1	0.2	0.18112	0.0285714	1	CTX	Chronic	DEGs_dn
GO:0098868	bone growth	35	1	0.2	0.18112	0.0285714	1	CTX	Chronic	DEGs_dn
GO:0045471	response to ethanol	136	2	0.77	0.18115	0.0147059	1	CTX	Chronic	DEGs_dn
GO:0035904	aorta development	71	2	0.4	0.18445	0.028169	1	CTX	Chronic	DEGs_dn
GO:0060078	regulation of postsynaptic membrane potential	158	2	0.9	0.18527	0.0126582	1	CTX	Chronic	DEGs_dn
GO:0006790	sulfur compound metabolic process	301	1	0.2	0.1855	0.00332226	1	CTX	Chronic	DEGs_up
GO:0001958	endochondral ossification	36	1	0.2	0.18578	0.0277778	1	CTX	Chronic	DEGs_dn
GO:0070884	regulation of calcineurin-NFAT signaling cascade	36	1	0.2	0.18578	0.0277778	1	CTX	Chronic	DEGs_dn
GO:0032252	secretory granule localization	36	1	0.2	0.18578	0.0277778	1	CTX	Chronic	DEGs_dn
GO:0050951	sensory perception of temperature stimulus	36	1	0.2	0.18578	0.0277778	1	CTX	Chronic	DEGs_dn
GO:0002021	response to dietary excess	36	1	0.2	0.18578	0.0277778	1	CTX	Chronic	DEGs_dn
GO:0044273	sulfur compound catabolic process	36	1	0.2	0.18578	0.0277778	1	CTX	Chronic	DEGs_dn
GO:0050890	cognition	373	7	2.12	0.18777	0.0187668	1	CTX	Chronic	DEGs_dn
GO:1904062	regulation of monoatomic cation transmembrane transport	299	4	1.7	0.18782	0.0133779	1	CTX	Chronic	DEGs_dn
GO:0042098	T cell proliferation	209	3	1.19	0.18867	0.0143541	1	CTX	Chronic	DEGs_dn
GO:0031952	regulation of protein autophosphorylation	37	1	0.21	0.19042	0.027027	1	CTX	Chronic	DEGs_dn
GO:0001736	establishment of planar polarity	37	1	0.21	0.19042	0.027027	1	CTX	Chronic	DEGs_dn
GO:0046326	positive regulation of D-glucose import	37	1	0.21	0.19042	0.027027	1	CTX	Chronic	DEGs_dn
GO:0098703	calcium ion import across plasma membrane	37	1	0.21	0.19042	0.027027	1	CTX	Chronic	DEGs_dn
GO:0035136	forelimb morphogenesis	37	1	0.21	0.19042	0.027027	1	CTX	Chronic	DEGs_dn
GO:1902745	positive regulation of lamellipodium organization	37	1	0.21	0.19042	0.027027	1	CTX	Chronic	DEGs_dn
GO:0021591	ventricular system development	37	1	0.21	0.19042	0.027027	1	CTX	Chronic	DEGs_dn
GO:0071539	protein localization to centrosome	37	1	0.21	0.19042	0.027027	1	CTX	Chronic	DEGs_dn
GO:1904036	negative regulation of epithelial cell apoptotic process	37	1	0.21	0.19042	0.027027	1	CTX	Chronic	DEGs_dn
GO:0043243	positive regulation of protein-containing complex disassembly	38	1	0.22	0.19504	0.0263158	1	CTX	Chronic	DEGs_dn
GO:0048667	cell morphogenesis involved in neuron differentiation	642	14	3.65	0.19857	0.0218069	1	CTX	Chronic	DEGs_dn
GO:0043001	Golgi to plasma membrane protein transport	39	1	0.22	0.19963	0.025641	1	CTX	Chronic	DEGs_dn
GO:0043388	positive regulation of DNA binding	39	1	0.22	0.19963	0.025641	1	CTX	Chronic	DEGs_dn
GO:0060325	face morphogenesis	39	1	0.22	0.19963	0.025641	1	CTX	Chronic	DEGs_dn
GO:0048169	regulation of long-term neuronal synaptic plasticity	39	1	0.22	0.19963	0.025641	1	CTX	Chronic	DEGs_dn
GO:0015698	inorganic anion transport	145	2	0.82	0.19964	0.0137931	1	CTX	Chronic	DEGs_dn
GO:0045747	positive regulation of Notch signaling pathway	40	1	0.23	0.20419	0.025	1	CTX	Chronic	DEGs_dn
GO:0045879	negative regulation of smoothened signaling pathway	40	1	0.23	0.20419	0.025	1	CTX	Chronic	DEGs_dn
GO:0045840	positive regulation of mitotic nuclear division	40	1	0.23	0.20419	0.025	1	CTX	Chronic	DEGs_dn
GO:0032467	positive regulation of cytokinesis	40	1	0.23	0.20419	0.025	1	CTX	Chronic	DEGs_dn
GO:1902742	apoptotic process involved in development	40	1	0.23	0.20419	0.025	1	CTX	Chronic	DEGs_dn
GO:0016358	dendrite development	322	5	1.83	0.20423	0.015528	1	CTX	Chronic	DEGs_dn
GO:0048663	neuron fate commitment	67	2	0.38	0.20715	0.0298507	1	CTX	Chronic	DEGs_dn
GO:0098900	regulation of action potential	69	2	0.39	0.20717	0.0289855	1	CTX	Chronic	DEGs_dn
GO:0051968	positive regulation of synaptic transmission, glutamatergic	41	1	0.23	0.20872	0.0243902	1	CTX	Chronic	DEGs_dn
GO:0050919	negative chemotaxis	41	1	0.23	0.20872	0.0243902	1	CTX	Chronic	DEGs_dn
GO:0009059	macromolecule biosynthetic process	5973	40	33.97	0.21092	0.0066968	1	CTX	Chronic	DEGs_dn
GO:0048844	artery morphogenesis	77	2	0.44	0.21173	0.025974	1	CTX	Chronic	DEGs_dn
GO:0007157	heterophilic cell-cell adhesion via plasma membrane cell adhesion molecules	42	1	0.24	0.21323	0.0238095	1	CTX	Chronic	DEGs_dn
GO:2000463	positive regulation of excitatory postsynaptic potential	42	1	0.24	0.21323	0.0238095	1	CTX	Chronic	DEGs_dn
GO:1905168	positive regulation of double-strand break repair via homologous recombination	42	1	0.24	0.21323	0.0238095	1	CTX	Chronic	DEGs_dn
GO:0045197	establishment or maintenance of epithelial cell apical/basal polarity	42	1	0.24	0.21323	0.0238095	1	CTX	Chronic	DEGs_dn
GO:0045022	early endosome to late endosome transport	43	1	0.24	0.21772	0.0232558	1	CTX	Chronic	DEGs_dn
GO:0099560	synaptic membrane adhesion	43	1	0.24	0.21772	0.0232558	1	CTX	Chronic	DEGs_dn
GO:0046627	negative regulation of insulin receptor signaling pathway	43	1	0.24	0.21772	0.0232558	1	CTX	Chronic	DEGs_dn
GO:0099170	postsynaptic modulation of chemical synaptic transmission	43	1	0.24	0.21772	0.0232558	1	CTX	Chronic	DEGs_dn
GO:0045739	positive regulation of DNA repair	136	2	0.77	0.22125	0.0147059	1	CTX	Chronic	DEGs_dn
GO:0007163	establishment or maintenance of cell polarity	235	4	1.34	0.22278	0.0170213	1	CTX	Chronic	DEGs_dn
GO:1900182	positive regulation of protein localization to nucleus	95	2	0.54	0.2252	0.0210526	1	CTX	Chronic	DEGs_dn
GO:0001837	epithelial to mesenchymal transition	162	2	0.92	0.22595	0.0123457	1	CTX	Chronic	DEGs_dn
GO:0001568	blood vessel development	716	11	4.07	0.22633	0.0153631	1	CTX	Chronic	DEGs_dn
GO:0003382	epithelial cell morphogenesis	45	1	0.26	0.22661	0.0222222	1	CTX	Chronic	DEGs_dn
GO:0051294	establishment of spindle orientation	45	1	0.26	0.22661	0.0222222	1	CTX	Chronic	DEGs_dn
GO:1904262	negative regulation of TORC1 signaling	45	1	0.26	0.22661	0.0222222	1	CTX	Chronic	DEGs_dn
GO:0061049	cell growth involved in cardiac muscle cell development	45	1	0.26	0.22661	0.0222222	1	CTX	Chronic	DEGs_dn
GO:0032728	positive regulation of interferon-beta production	45	1	0.26	0.22661	0.0222222	1	CTX	Chronic	DEGs_dn
GO:0050808	synapse organization	658	14	3.74	0.22708	0.0212766	1	CTX	Chronic	DEGs_dn
GO:0001932	regulation of protein phosphorylation	854	6	4.86	0.23018	0.00702576	1	CTX	Chronic	DEGs_dn
GO:0000184	nuclear-transcribed mRNA catabolic process, nonsense-mediated decay	46	1	0.26	0.23102	0.0217391	1	CTX	Chronic	DEGs_dn
GO:0030330	DNA damage response, signal transduction by p53 class mediator	46	1	0.26	0.23102	0.0217391	1	CTX	Chronic	DEGs_dn
GO:0007616	long-term memory	46	1	0.26	0.23102	0.0217391	1	CTX	Chronic	DEGs_dn
GO:0045214	sarcomere organization	46	1	0.26	0.23102	0.0217391	1	CTX	Chronic	DEGs_dn
GO:0095500	acetylcholine receptor signaling pathway	46	1	0.26	0.23102	0.0217391	1	CTX	Chronic	DEGs_dn
GO:0042771	intrinsic apoptotic signaling pathway in response to DNA damage by p53 class mediator	46	1	0.26	0.23102	0.0217391	1	CTX	Chronic	DEGs_dn
GO:0035094	response to nicotine	47	1	0.27	0.23541	0.0212766	1	CTX	Chronic	DEGs_dn
GO:0003197	endocardial cushion development	47	1	0.27	0.23541	0.0212766	1	CTX	Chronic	DEGs_dn
GO:0036323	vascular endothelial growth factor receptor-1 signaling pathway	47	1	0.27	0.23541	0.0212766	1	CTX	Chronic	DEGs_dn
GO:0006096	glycolytic process	105	3	0.6	0.23628	0.0285714	1	CTX	Chronic	DEGs_dn
GO:0008306	associative learning	122	3	0.69	0.23648	0.0245902	1	CTX	Chronic	DEGs_dn
GO:0043123	positive regulation of canonical NF-kappaB signal transduction	164	2	0.93	0.23931	0.0121951	1	CTX	Chronic	DEGs_dn
GO:0050856	regulation of T cell receptor signaling pathway	48	1	0.27	0.23977	0.0208333	1	CTX	Chronic	DEGs_dn
GO:0002269	leukocyte activation involved in inflammatory response	48	1	0.27	0.23977	0.0208333	1	CTX	Chronic	DEGs_dn
GO:0034113	heterotypic cell-cell adhesion	48	1	0.27	0.23977	0.0208333	1	CTX	Chronic	DEGs_dn
GO:1900087	positive regulation of G1/S transition of mitotic cell cycle	48	1	0.27	0.23977	0.0208333	1	CTX	Chronic	DEGs_dn
GO:0050673	epithelial cell proliferation	446	5	2.54	0.24036	0.0112108	1	CTX	Chronic	DEGs_dn
GO:0019827	stem cell population maintenance	192	3	1.09	0.24056	0.015625	1	CTX	Chronic	DEGs_dn
GO:0035195	miRNA-mediated post-transcriptional gene silencing	72	2	0.41	0.24227	0.0277778	1	CTX	Chronic	DEGs_dn
GO:0043407	negative regulation of MAP kinase activity	49	1	0.28	0.2441	0.0204082	1	CTX	Chronic	DEGs_dn
GO:0032963	collagen metabolic process	107	2	0.61	0.24697	0.0186916	1	CTX	Chronic	DEGs_dn
GO:0032330	regulation of chondrocyte differentiation	50	1	0.28	0.24841	0.02	1	CTX	Chronic	DEGs_dn
GO:0042307	positive regulation of protein import into nucleus	50	1	0.28	0.24841	0.02	1	CTX	Chronic	DEGs_dn
GO:0003016	respiratory system process	50	1	0.28	0.24841	0.02	1	CTX	Chronic	DEGs_dn
GO:0055010	ventricular cardiac muscle tissue morphogenesis	50	1	0.28	0.24841	0.02	1	CTX	Chronic	DEGs_dn
GO:0038109	Kit signaling pathway	50	1	0.28	0.24841	0.02	1	CTX	Chronic	DEGs_dn
GO:0072583	clathrin-dependent endocytosis	50	1	0.28	0.24841	0.02	1	CTX	Chronic	DEGs_dn
GO:0006511	ubiquitin-dependent protein catabolic process	613	5	3.49	0.25079	0.00815661	1	CTX	Chronic	DEGs_dn
GO:0030509	BMP signaling pathway	148	2	0.84	0.25173	0.0135135	1	CTX	Chronic	DEGs_dn
GO:0071320	cellular response to cAMP	51	1	0.29	0.2527	0.0196078	1	CTX	Chronic	DEGs_dn
GO:0019233	sensory perception of pain	89	2	0.51	0.25523	0.0224719	1	CTX	Chronic	DEGs_dn
GO:0035790	platelet-derived growth factor receptor-alpha signaling pathway	52	1	0.3	0.25696	0.0192308	1	CTX	Chronic	DEGs_dn
GO:0045104	intermediate filament cytoskeleton organization	52	1	0.3	0.25696	0.0192308	1	CTX	Chronic	DEGs_dn
GO:0060074	synapse maturation	52	1	0.3	0.25696	0.0192308	1	CTX	Chronic	DEGs_dn
GO:0070527	platelet aggregation	52	1	0.3	0.25696	0.0192308	1	CTX	Chronic	DEGs_dn
GO:0038145	macrophage colony-stimulating factor signaling pathway	52	1	0.3	0.25696	0.0192308	1	CTX	Chronic	DEGs_dn
GO:0042149	cellular response to glucose starvation	52	1	0.3	0.25696	0.0192308	1	CTX	Chronic	DEGs_dn
GO:0090303	positive regulation of wound healing	52	1	0.3	0.25696	0.0192308	1	CTX	Chronic	DEGs_dn
GO:0010718	positive regulation of epithelial to mesenchymal transition	53	1	0.3	0.2612	0.0188679	1	CTX	Chronic	DEGs_dn
GO:0045773	positive regulation of axon extension	53	1	0.3	0.2612	0.0188679	1	CTX	Chronic	DEGs_dn
GO:0010634	positive regulation of epithelial cell migration	53	1	0.3	0.2612	0.0188679	1	CTX	Chronic	DEGs_dn
GO:1902895	positive regulation of miRNA transcription	53	1	0.3	0.2612	0.0188679	1	CTX	Chronic	DEGs_dn
GO:0001708	cell fate specification	80	2	0.45	0.26349	0.025	1	CTX	Chronic	DEGs_dn
GO:0008593	regulation of Notch signaling pathway	94	2	0.53	0.26367	0.0212766	1	CTX	Chronic	DEGs_dn
GO:0007605	sensory perception of sound	176	2	1	0.26458	0.0113636	1	CTX	Chronic	DEGs_dn
GO:0050881	musculoskeletal movement	54	1	0.31	0.26542	0.0185185	1	CTX	Chronic	DEGs_dn
GO:0061462	protein localization to lysosome	54	1	0.31	0.26542	0.0185185	1	CTX	Chronic	DEGs_dn
GO:0030514	negative regulation of BMP signaling pathway	54	1	0.31	0.26542	0.0185185	1	CTX	Chronic	DEGs_dn
GO:0051341	regulation of oxidoreductase activity	54	1	0.31	0.26542	0.0185185	1	CTX	Chronic	DEGs_dn
GO:0045785	positive regulation of cell adhesion	467	6	2.66	0.26747	0.012848	1	CTX	Chronic	DEGs_dn
GO:0071560	cellular response to transforming growth factor beta stimulus	260	3	1.48	0.26768	0.0115385	1	CTX	Chronic	DEGs_dn
GO:0043473	pigmentation	105	2	0.6	0.26797	0.0190476	1	CTX	Chronic	DEGs_dn
GO:0031547	brain-derived neurotrophic factor receptor signaling pathway	55	1	0.31	0.26961	0.0181818	1	CTX	Chronic	DEGs_dn
GO:0006334	nucleosome assembly	55	1	0.31	0.26961	0.0181818	1	CTX	Chronic	DEGs_dn
GO:0034198	cellular response to amino acid starvation	55	1	0.31	0.26961	0.0181818	1	CTX	Chronic	DEGs_dn
GO:0150052	regulation of postsynapse assembly	55	1	0.31	0.26961	0.0181818	1	CTX	Chronic	DEGs_dn
GO:0014037	Schwann cell differentiation	55	1	0.31	0.26961	0.0181818	1	CTX	Chronic	DEGs_dn
GO:0001755	neural crest cell migration	55	1	0.31	0.26961	0.0181818	1	CTX	Chronic	DEGs_dn
GO:0022408	negative regulation of cell-cell adhesion	192	3	1.09	0.27092	0.015625	1	CTX	Chronic	DEGs_dn
GO:0007409	axonogenesis	472	12	2.68	0.27228	0.0254237	1	CTX	Chronic	DEGs_dn
GO:0038063	collagen-activated tyrosine kinase receptor signaling pathway	56	1	0.32	0.27377	0.0178571	1	CTX	Chronic	DEGs_dn
GO:0042491	inner ear auditory receptor cell differentiation	56	1	0.32	0.27377	0.0178571	1	CTX	Chronic	DEGs_dn
GO:1904263	positive regulation of TORC1 signaling	56	1	0.32	0.27377	0.0178571	1	CTX	Chronic	DEGs_dn
GO:0045785	positive regulation of cell adhesion	467	1	0.32	0.2738	0.00214133	1	CTX	Chronic	DEGs_up
GO:0031345	negative regulation of cell projection organization	213	3	1.21	0.27529	0.0140845	1	CTX	Chronic	DEGs_dn
GO:0043687	post-translational protein modification	913	5	5.19	0.27591	0.00547645	1	CTX	Chronic	DEGs_dn
GO:0030879	mammary gland development	130	2	0.74	0.27655	0.0153846	1	CTX	Chronic	DEGs_dn
GO:0000209	protein polyubiquitination	252	3	1.43	0.27701	0.0119048	1	CTX	Chronic	DEGs_dn
GO:0048012	hepatocyte growth factor receptor signaling pathway	57	1	0.32	0.27792	0.0175439	1	CTX	Chronic	DEGs_dn
GO:0031648	protein destabilization	57	1	0.32	0.27792	0.0175439	1	CTX	Chronic	DEGs_dn
GO:2000059	negative regulation of ubiquitin-dependent protein catabolic process	57	1	0.32	0.27792	0.0175439	1	CTX	Chronic	DEGs_dn
GO:0032964	collagen biosynthetic process	57	1	0.32	0.27792	0.0175439	1	CTX	Chronic	DEGs_dn
GO:0043410	positive regulation of MAPK cascade	481	1	0.33	0.2808	0.002079	1	CTX	Chronic	DEGs_up
GO:0048599	oocyte development	58	1	0.33	0.28204	0.0172414	1	CTX	Chronic	DEGs_dn
GO:1905517	macrophage migration	58	1	0.33	0.28204	0.0172414	1	CTX	Chronic	DEGs_dn
GO:0008284	positive regulation of cell population proliferation	881	11	5.01	0.28434	0.0124858	1	CTX	Chronic	DEGs_dn
GO:0045912	negative regulation of carbohydrate metabolic process	59	1	0.34	0.28613	0.0169492	1	CTX	Chronic	DEGs_dn
GO:0035791	platelet-derived growth factor receptor-beta signaling pathway	59	1	0.34	0.28613	0.0169492	1	CTX	Chronic	DEGs_dn
GO:0003143	embryonic heart tube morphogenesis	59	1	0.34	0.28613	0.0169492	1	CTX	Chronic	DEGs_dn
GO:0002437	inflammatory response to antigenic stimulus	60	1	0.34	0.29021	0.0166667	1	CTX	Chronic	DEGs_dn
GO:0060038	cardiac muscle cell proliferation	60	1	0.34	0.29021	0.0166667	1	CTX	Chronic	DEGs_dn
GO:0001658	branching involved in ureteric bud morphogenesis	60	1	0.34	0.29021	0.0166667	1	CTX	Chronic	DEGs_dn
GO:0048666	neuron development	1297	22	7.38	0.29187	0.0169622	1	CTX	Chronic	DEGs_dn
GO:0035556	intracellular signal transduction	2752	3	1.86	0.2924	0.00109012	1	CTX	Chronic	DEGs_up
GO:0051289	protein homotetramerization	61	1	0.35	0.29426	0.0163934	1	CTX	Chronic	DEGs_dn
GO:0001707	mesoderm formation	61	1	0.35	0.29426	0.0163934	1	CTX	Chronic	DEGs_dn
GO:2000300	regulation of synaptic vesicle exocytosis	61	1	0.35	0.29426	0.0163934	1	CTX	Chronic	DEGs_dn
GO:0003300	cardiac muscle hypertrophy	108	2	0.61	0.30043	0.0185185	1	CTX	Chronic	DEGs_dn
GO:0008630	intrinsic apoptotic signaling pathway in response to DNA damage	109	2	0.62	0.30044	0.0183486	1	CTX	Chronic	DEGs_dn
GO:0051893	regulation of focal adhesion assembly	63	1	0.36	0.30229	0.015873	1	CTX	Chronic	DEGs_dn
GO:0060425	lung morphogenesis	63	1	0.36	0.30229	0.015873	1	CTX	Chronic	DEGs_dn
GO:0051402	neuron apoptotic process	371	2	2.11	0.3042	0.00539084	1	CTX	Chronic	DEGs_dn
GO:0006487	protein N-linked glycosylation	64	1	0.36	0.30627	0.015625	1	CTX	Chronic	DEGs_dn
GO:0032233	positive regulation of actin filament bundle assembly	64	1	0.36	0.30627	0.015625	1	CTX	Chronic	DEGs_dn
GO:0007517	muscle organ development	331	5	1.88	0.30765	0.0151057	1	CTX	Chronic	DEGs_dn
GO:0007224	smoothened signaling pathway	160	2	0.91	0.30906	0.0125	1	CTX	Chronic	DEGs_dn
GO:0051898	negative regulation of phosphatidylinositol 3-kinase/protein kinase B signal transduction	65	1	0.37	0.31023	0.0153846	1	CTX	Chronic	DEGs_dn
GO:2000179	positive regulation of neural precursor cell proliferation	65	1	0.37	0.31023	0.0153846	1	CTX	Chronic	DEGs_dn
GO:0051650	establishment of vesicle localization	198	2	1.13	0.31088	0.010101	1	CTX	Chronic	DEGs_dn
GO:0050852	T cell receptor signaling pathway	114	2	0.65	0.31229	0.0175439	1	CTX	Chronic	DEGs_dn
GO:0042733	embryonic digit morphogenesis	66	1	0.38	0.31417	0.0151515	1	CTX	Chronic	DEGs_dn
GO:0045453	bone resorption	66	1	0.38	0.31417	0.0151515	1	CTX	Chronic	DEGs_dn
GO:0031669	cellular response to nutrient levels	256	3	1.46	0.31566	0.0117188	1	CTX	Chronic	DEGs_dn
GO:0007612	learning	196	4	1.11	0.31597	0.0204082	1	CTX	Chronic	DEGs_dn
GO:0050807	regulation of synapse organization	384	5	2.18	0.31609	0.0130208	1	CTX	Chronic	DEGs_dn
GO:0007416	synapse assembly	296	4	1.68	0.32127	0.0135135	1	CTX	Chronic	DEGs_dn
GO:0034394	protein localization to cell surface	68	1	0.39	0.32198	0.0147059	1	CTX	Chronic	DEGs_dn
GO:0043627	response to estrogen	68	1	0.39	0.32198	0.0147059	1	CTX	Chronic	DEGs_dn
GO:0010656	negative regulation of muscle cell apoptotic process	68	1	0.39	0.32198	0.0147059	1	CTX	Chronic	DEGs_dn
GO:0032922	circadian regulation of gene expression	68	1	0.39	0.32198	0.0147059	1	CTX	Chronic	DEGs_dn
GO:0060999	positive regulation of dendritic spine development	68	1	0.39	0.32198	0.0147059	1	CTX	Chronic	DEGs_dn
GO:1990138	neuron projection extension	196	4	1.11	0.32355	0.0204082	1	CTX	Chronic	DEGs_dn
GO:0007010	cytoskeleton organization	1396	13	7.94	0.32417	0.00931232	1	CTX	Chronic	DEGs_dn
GO:0048525	negative regulation of viral process	69	1	0.39	0.32585	0.0144928	1	CTX	Chronic	DEGs_dn
GO:0070534	protein K63-linked ubiquitination	69	1	0.39	0.32585	0.0144928	1	CTX	Chronic	DEGs_dn
GO:0060411	cardiac septum morphogenesis	69	1	0.39	0.32585	0.0144928	1	CTX	Chronic	DEGs_dn
GO:0060976	coronary vasculature development	69	1	0.39	0.32585	0.0144928	1	CTX	Chronic	DEGs_dn
GO:0007088	regulation of mitotic nuclear division	110	2	0.63	0.32763	0.0181818	1	CTX	Chronic	DEGs_dn
GO:0071347	cellular response to interleukin-1	70	1	0.4	0.3297	0.0142857	1	CTX	Chronic	DEGs_dn
GO:0007193	adenylate cyclase-inhibiting G protein-coupled receptor signaling pathway	70	1	0.4	0.3297	0.0142857	1	CTX	Chronic	DEGs_dn
GO:0034248	regulation of amide metabolic process	70	1	0.4	0.3297	0.0142857	1	CTX	Chronic	DEGs_dn
GO:0032092	positive regulation of protein binding	70	1	0.4	0.3297	0.0142857	1	CTX	Chronic	DEGs_dn
GO:0009617	response to bacterium	587	1	0.4	0.332	0.00170358	1	CTX	Chronic	DEGs_up
GO:0001649	osteoblast differentiation	213	2	1.21	0.33301	0.00938967	1	CTX	Chronic	DEGs_dn
GO:0030217	T cell differentiation	292	4	1.66	0.33625	0.0136986	1	CTX	Chronic	DEGs_dn
GO:0043065	positive regulation of apoptotic process	597	1	0.4	0.3367	0.00167504	1	CTX	Chronic	DEGs_up
GO:0033138	positive regulation of peptidyl-serine phosphorylation	72	1	0.41	0.33733	0.0138889	1	CTX	Chronic	DEGs_dn
GO:0051865	protein autoubiquitination	73	1	0.42	0.34111	0.0136986	1	CTX	Chronic	DEGs_dn
GO:0061512	protein localization to cilium	73	1	0.42	0.34111	0.0136986	1	CTX	Chronic	DEGs_dn
GO:0048146	positive regulation of fibroblast proliferation	73	1	0.42	0.34111	0.0136986	1	CTX	Chronic	DEGs_dn
GO:0032091	negative regulation of protein binding	73	1	0.42	0.34111	0.0136986	1	CTX	Chronic	DEGs_dn
GO:0051453	regulation of intracellular pH	74	1	0.42	0.34488	0.0135135	1	CTX	Chronic	DEGs_dn
GO:0051149	positive regulation of muscle cell differentiation	74	1	0.42	0.34488	0.0135135	1	CTX	Chronic	DEGs_dn
GO:0048013	ephrin receptor signaling pathway	74	1	0.42	0.34488	0.0135135	1	CTX	Chronic	DEGs_dn
GO:0003281	ventricular septum development	74	1	0.42	0.34488	0.0135135	1	CTX	Chronic	DEGs_dn
GO:0045669	positive regulation of osteoblast differentiation	74	1	0.42	0.34488	0.0135135	1	CTX	Chronic	DEGs_dn
GO:0010976	positive regulation of neuron projection development	234	4	1.33	0.34597	0.017094	1	CTX	Chronic	DEGs_dn
GO:0001508	action potential	172	3	0.98	0.34824	0.0174419	1	CTX	Chronic	DEGs_dn
GO:0046889	positive regulation of lipid biosynthetic process	104	2	0.59	0.34998	0.0192308	1	CTX	Chronic	DEGs_dn
GO:0002027	regulation of heart rate	105	2	0.6	0.35	0.0190476	1	CTX	Chronic	DEGs_dn
GO:0060395	SMAD protein signal transduction	76	1	0.43	0.35234	0.0131579	1	CTX	Chronic	DEGs_dn
GO:0090307	mitotic spindle assembly	76	1	0.43	0.35234	0.0131579	1	CTX	Chronic	DEGs_dn
GO:0031016	pancreas development	77	1	0.44	0.35604	0.012987	1	CTX	Chronic	DEGs_dn
GO:0090068	positive regulation of cell cycle process	249	3	1.42	0.35677	0.0120482	1	CTX	Chronic	DEGs_dn
GO:0022612	gland morphogenesis	139	3	0.79	0.35861	0.0215827	1	CTX	Chronic	DEGs_dn
GO:0051054	positive regulation of DNA metabolic process	300	3	1.71	0.36123	0.01	1	CTX	Chronic	DEGs_dn
GO:1990874	vascular associated smooth muscle cell proliferation	79	1	0.45	0.36337	0.0126582	1	CTX	Chronic	DEGs_dn
GO:0072659	protein localization to plasma membrane	296	4	1.68	0.36552	0.0135135	1	CTX	Chronic	DEGs_dn
GO:0006469	negative regulation of protein kinase activity	166	2	0.94	0.36913	0.0120482	1	CTX	Chronic	DEGs_dn
GO:0042475	odontogenesis of dentin-containing tooth	82	1	0.47	0.37422	0.0121951	1	CTX	Chronic	DEGs_dn
GO:0033273	response to vitamin	82	1	0.47	0.37422	0.0121951	1	CTX	Chronic	DEGs_dn
GO:0032784	regulation of DNA-templated transcription elongation	82	1	0.47	0.37422	0.0121951	1	CTX	Chronic	DEGs_dn
GO:0038084	vascular endothelial growth factor signaling pathway	83	1	0.47	0.3778	0.0120482	1	CTX	Chronic	DEGs_dn
GO:0019216	regulation of lipid metabolic process	317	3	1.8	0.37934	0.00946372	1	CTX	Chronic	DEGs_dn
GO:0061178	regulation of insulin secretion involved in cellular response to glucose stimulus	85	1	0.48	0.38489	0.0117647	1	CTX	Chronic	DEGs_dn
GO:0021987	cerebral cortex development	141	2	0.8	0.38634	0.0141844	1	CTX	Chronic	DEGs_dn
GO:0030071	regulation of mitotic metaphase/anaphase transition	86	1	0.49	0.3884	0.0116279	1	CTX	Chronic	DEGs_dn
GO:0008380	RNA splicing	447	3	2.54	0.38858	0.00671141	1	CTX	Chronic	DEGs_dn
GO:0030900	forebrain development	431	7	2.45	0.3895	0.0162413	1	CTX	Chronic	DEGs_dn
GO:0006955	immune response	1381	8	7.85	0.38963	0.0057929	1	CTX	Chronic	DEGs_dn
GO:0021510	spinal cord development	87	1	0.49	0.3919	0.0114943	1	CTX	Chronic	DEGs_dn
GO:0018107	peptidyl-threonine phosphorylation	87	1	0.49	0.3919	0.0114943	1	CTX	Chronic	DEGs_dn
GO:2001237	negative regulation of extrinsic apoptotic signaling pathway	87	1	0.49	0.3919	0.0114943	1	CTX	Chronic	DEGs_dn
GO:0006310	DNA recombination	315	2	1.79	0.39281	0.00634921	1	CTX	Chronic	DEGs_dn
GO:0061351	neural precursor cell proliferation	203	2	1.15	0.39433	0.00985222	1	CTX	Chronic	DEGs_dn
GO:0001701	in utero embryonic development	503	5	2.86	0.39855	0.00994036	1	CTX	Chronic	DEGs_dn
GO:1902117	positive regulation of organelle assembly	89	1	0.51	0.39883	0.011236	1	CTX	Chronic	DEGs_dn
GO:0034644	cellular response to UV	91	1	0.52	0.40568	0.010989	1	CTX	Chronic	DEGs_dn
GO:0120162	positive regulation of cold-induced thermogenesis	91	1	0.52	0.40568	0.010989	1	CTX	Chronic	DEGs_dn
GO:0016055	Wnt signaling pathway	425	4	2.42	0.40895	0.00941176	1	CTX	Chronic	DEGs_dn
GO:0048009	insulin-like growth factor receptor signaling pathway	92	1	0.52	0.40908	0.0108696	1	CTX	Chronic	DEGs_dn
GO:0001570	vasculogenesis	92	1	0.52	0.40908	0.0108696	1	CTX	Chronic	DEGs_dn
GO:0042593	glucose homeostasis	275	4	1.56	0.40958	0.0145455	1	CTX	Chronic	DEGs_dn
GO:0048813	dendrite morphogenesis	189	2	1.07	0.41104	0.010582	1	CTX	Chronic	DEGs_dn
GO:0009267	cellular response to starvation	189	2	1.07	0.41104	0.010582	1	CTX	Chronic	DEGs_dn
GO:0032886	regulation of microtubule-based process	255	2	1.45	0.41222	0.00784314	1	CTX	Chronic	DEGs_dn
GO:0018105	peptidyl-serine phosphorylation	195	2	1.11	0.41449	0.0102564	1	CTX	Chronic	DEGs_dn
GO:0042102	positive regulation of T cell proliferation	94	1	0.53	0.41582	0.0106383	1	CTX	Chronic	DEGs_dn
GO:0006641	triglyceride metabolic process	95	1	0.54	0.41916	0.0105263	1	CTX	Chronic	DEGs_dn
GO:0060021	roof of mouth development	95	1	0.54	0.41916	0.0105263	1	CTX	Chronic	DEGs_dn
GO:0048814	regulation of dendrite morphogenesis	96	1	0.55	0.42248	0.0104167	1	CTX	Chronic	DEGs_dn
GO:0021766	hippocampus development	96	1	0.55	0.42248	0.0104167	1	CTX	Chronic	DEGs_dn
GO:0042127	regulation of cell population proliferation	1545	16	8.79	0.4238	0.010356	1	CTX	Chronic	DEGs_dn
GO:0045639	positive regulation of myeloid cell differentiation	97	1	0.55	0.42578	0.0103093	1	CTX	Chronic	DEGs_dn
GO:0001942	hair follicle development	98	1	0.56	0.42906	0.0102041	1	CTX	Chronic	DEGs_dn
GO:0001667	ameboidal-type cell migration	257	4	1.46	0.43191	0.0155642	1	CTX	Chronic	DEGs_dn
GO:0008286	insulin receptor signaling pathway	173	2	0.98	0.43369	0.0115607	1	CTX	Chronic	DEGs_dn
GO:0019226	transmission of nerve impulse	100	1	0.57	0.43558	0.01	1	CTX	Chronic	DEGs_dn
GO:0008202	steroid metabolic process	256	2	1.46	0.44162	0.0078125	1	CTX	Chronic	DEGs_dn
GO:2000106	regulation of leukocyte apoptotic process	102	1	0.58	0.44201	0.00980392	1	CTX	Chronic	DEGs_dn
GO:0000070	mitotic sister chromatid segregation	180	2	1.02	0.44652	0.0111111	1	CTX	Chronic	DEGs_dn
GO:0032760	positive regulation of tumor necrosis factor production	104	1	0.59	0.44838	0.00961538	1	CTX	Chronic	DEGs_dn
GO:0007015	actin filament organization	442	3	2.51	0.45128	0.00678733	1	CTX	Chronic	DEGs_dn
GO:0071346	cellular response to type II interferon	105	1	0.6	0.45154	0.00952381	1	CTX	Chronic	DEGs_dn
GO:0042060	wound healing	345	6	1.96	0.45155	0.0173913	1	CTX	Chronic	DEGs_dn
GO:0048705	skeletal system morphogenesis	217	2	1.23	0.45346	0.00921659	1	CTX	Chronic	DEGs_dn
GO:0032609	type II interferon production	106	1	0.6	0.45467	0.00943396	1	CTX	Chronic	DEGs_dn
GO:0017148	negative regulation of translation	130	2	0.74	0.45492	0.0153846	1	CTX	Chronic	DEGs_dn
GO:0030324	lung development	222	5	1.26	0.45566	0.0225225	1	CTX	Chronic	DEGs_dn
GO:0007399	nervous system development	2512	34	14.29	0.45644	0.013535	1	CTX	Chronic	DEGs_dn
GO:0046330	positive regulation of JNK cascade	108	1	0.61	0.4609	0.00925926	1	CTX	Chronic	DEGs_dn
GO:0043086	negative regulation of catalytic activity	309	3	1.76	0.46109	0.00970874	1	CTX	Chronic	DEGs_dn
GO:0031175	neuron projection development	1147	20	6.52	0.46266	0.0174368	1	CTX	Chronic	DEGs_dn
GO:0030316	osteoclast differentiation	109	1	0.62	0.46398	0.00917431	1	CTX	Chronic	DEGs_dn
GO:0006275	regulation of DNA replication	109	1	0.62	0.46398	0.00917431	1	CTX	Chronic	DEGs_dn
GO:1902905	positive regulation of supramolecular fiber organization	177	2	1.01	0.474	0.0112994	1	CTX	Chronic	DEGs_dn
GO:0050679	positive regulation of epithelial cell proliferation	201	2	1.14	0.47446	0.00995025	1	CTX	Chronic	DEGs_dn
GO:0042177	negative regulation of protein catabolic process	113	1	0.64	0.47615	0.00884956	1	CTX	Chronic	DEGs_dn
GO:0007200	phospholipase C-activating G protein-coupled receptor signaling pathway	114	1	0.65	0.47914	0.00877193	1	CTX	Chronic	DEGs_dn
GO:0042445	hormone metabolic process	183	2	1.04	0.48004	0.010929	1	CTX	Chronic	DEGs_dn
GO:0032880	regulation of protein localization	943	6	5.36	0.48701	0.00636267	1	CTX	Chronic	DEGs_dn
GO:0000077	DNA damage checkpoint signaling	118	1	0.67	0.49097	0.00847458	1	CTX	Chronic	DEGs_dn
GO:0051260	protein homooligomerization	195	3	1.11	0.49133	0.0153846	1	CTX	Chronic	DEGs_dn
GO:0043409	negative regulation of MAPK cascade	169	2	0.96	0.4943	0.0118343	1	CTX	Chronic	DEGs_dn
GO:0030317	flagellated sperm motility	174	2	0.99	0.50009	0.0114943	1	CTX	Chronic	DEGs_dn
GO:0006974	DNA damage response	868	7	4.94	0.5046	0.00806452	1	CTX	Chronic	DEGs_dn
GO:0051495	positive regulation of cytoskeleton organization	188	2	1.07	0.506	0.0106383	1	CTX	Chronic	DEGs_dn
GO:0001933	negative regulation of protein phosphorylation	292	3	1.66	0.51011	0.010274	1	CTX	Chronic	DEGs_dn
GO:0006508	proteolysis	1319	2	0.89	0.5109	0.0015163	1	CTX	Chronic	DEGs_up
GO:0010467	gene expression	5570	3	3.76	0.5134	0.0005386	1	CTX	Chronic	DEGs_up
GO:0043200	response to amino acid	144	2	0.82	0.51345	0.0138889	1	CTX	Chronic	DEGs_dn
GO:0007204	positive regulation of cytosolic calcium ion concentration	157	2	0.89	0.51645	0.0127389	1	CTX	Chronic	DEGs_dn
GO:0051592	response to calcium ion	139	2	0.79	0.51882	0.0143885	1	CTX	Chronic	DEGs_dn
GO:0062012	regulation of small molecule metabolic process	336	3	1.91	0.52193	0.00892857	1	CTX	Chronic	DEGs_dn
GO:0030010	establishment of cell polarity	175	2	1	0.52225	0.0114286	1	CTX	Chronic	DEGs_dn
GO:0048839	inner ear development	213	2	1.21	0.52301	0.00938967	1	CTX	Chronic	DEGs_dn
GO:0048639	positive regulation of developmental growth	196	3	1.11	0.52714	0.0153061	1	CTX	Chronic	DEGs_dn
GO:0055123	digestive system development	131	1	0.75	0.52759	0.00763359	1	CTX	Chronic	DEGs_dn
GO:0030833	regulation of actin filament polymerization	131	1	0.75	0.52759	0.00763359	1	CTX	Chronic	DEGs_dn
GO:0006468	protein phosphorylation	1134	8	6.45	0.52815	0.00705467	1	CTX	Chronic	DEGs_dn
GO:0001666	response to hypoxia	310	2	1.76	0.52876	0.00645161	1	CTX	Chronic	DEGs_dn
GO:0002040	sprouting angiogenesis	133	1	0.76	0.53299	0.0075188	1	CTX	Chronic	DEGs_dn
GO:0050804	modulation of chemical synaptic transmission	633	8	3.6	0.53323	0.0126382	1	CTX	Chronic	DEGs_dn
GO:0007186	G protein-coupled receptor signaling pathway	703	5	4	0.53814	0.00711238	1	CTX	Chronic	DEGs_dn
GO:0010467	gene expression	5570	38	31.68	0.53902	0.00682226	1	CTX	Chronic	DEGs_dn
GO:0016192	vesicle-mediated transport	1492	9	8.49	0.53998	0.00603217	1	CTX	Chronic	DEGs_dn
GO:1902652	secondary alcohol metabolic process	136	1	0.77	0.54097	0.00735294	1	CTX	Chronic	DEGs_dn
GO:0006338	chromatin remodeling	1139	1	0.77	0.5487	0.000877963	1	CTX	Chronic	DEGs_up
GO:0007507	heart development	636	10	3.62	0.55271	0.0157233	1	CTX	Chronic	DEGs_dn
GO:0030177	positive regulation of Wnt signaling pathway	141	1	0.8	0.55398	0.0070922	1	CTX	Chronic	DEGs_dn
GO:0006997	nucleus organization	142	1	0.81	0.55654	0.00704225	1	CTX	Chronic	DEGs_dn
GO:0008277	regulation of G protein-coupled receptor signaling pathway	143	1	0.81	0.55908	0.00699301	1	CTX	Chronic	DEGs_dn
GO:0007173	epidermal growth factor receptor signaling pathway	144	1	0.82	0.56161	0.00694444	1	CTX	Chronic	DEGs_dn
GO:0010977	negative regulation of neuron projection development	156	2	0.89	0.56321	0.0128205	1	CTX	Chronic	DEGs_dn
GO:0042391	regulation of membrane potential	480	5	2.73	0.56377	0.0104167	1	CTX	Chronic	DEGs_dn
GO:0071345	cellular response to cytokine stimulus	837	5	4.76	0.56642	0.00597372	1	CTX	Chronic	DEGs_dn
GO:1990830	cellular response to leukemia inhibitory factor	146	1	0.83	0.56662	0.00684932	1	CTX	Chronic	DEGs_dn
GO:0055088	lipid homeostasis	147	1	0.84	0.5691	0.00680272	1	CTX	Chronic	DEGs_dn
GO:0022603	regulation of anatomical structure morphogenesis	864	9	4.91	0.57094	0.0104167	1	CTX	Chronic	DEGs_dn
GO:0051963	regulation of synapse assembly	204	2	1.16	0.57154	0.00980392	1	CTX	Chronic	DEGs_dn
GO:0006260	DNA replication	258	2	1.47	0.57266	0.00775194	1	CTX	Chronic	DEGs_dn
GO:0051301	cell division	599	3	3.41	0.58005	0.00500835	1	CTX	Chronic	DEGs_dn
GO:0051726	regulation of cell cycle	1020	7	5.8	0.58442	0.00686275	1	CTX	Chronic	DEGs_dn
GO:0007009	plasma membrane organization	155	1	0.88	0.58848	0.00645161	1	CTX	Chronic	DEGs_dn
GO:0045766	positive regulation of angiogenesis	160	1	0.91	0.60016	0.00625	1	CTX	Chronic	DEGs_dn
GO:0030178	negative regulation of Wnt signaling pathway	160	1	0.91	0.60016	0.00625	1	CTX	Chronic	DEGs_dn
GO:0001889	liver development	167	1	0.95	0.61595	0.00598802	1	CTX	Chronic	DEGs_dn
GO:0016331	morphogenesis of embryonic epithelium	169	1	0.96	0.62034	0.00591716	1	CTX	Chronic	DEGs_dn
GO:0006631	fatty acid metabolic process	368	2	2.09	0.62231	0.00543478	1	CTX	Chronic	DEGs_dn
GO:0045807	positive regulation of endocytosis	171	1	0.97	0.62469	0.00584795	1	CTX	Chronic	DEGs_dn
GO:0030258	lipid modification	183	2	1.04	0.62553	0.010929	1	CTX	Chronic	DEGs_dn
GO:0009952	anterior/posterior pattern specification	172	1	0.98	0.62685	0.00581395	1	CTX	Chronic	DEGs_dn
GO:0051897	positive regulation of phosphatidylinositol 3-kinase/protein kinase B signal transduction	179	1	1.02	0.64159	0.00558659	1	CTX	Chronic	DEGs_dn
GO:0051091	positive regulation of DNA-binding transcription factor activity	194	2	1.1	0.64432	0.0103093	1	CTX	Chronic	DEGs_dn
GO:0030308	negative regulation of cell growth	182	1	1.04	0.64774	0.00549451	1	CTX	Chronic	DEGs_dn
GO:0007155	cell adhesion	1321	18	7.51	0.64786	0.013626	1	CTX	Chronic	DEGs_dn
GO:0043484	regulation of RNA splicing	183	1	1.04	0.64976	0.00546448	1	CTX	Chronic	DEGs_dn
GO:0050920	regulation of chemotaxis	199	2	1.13	0.65628	0.0100503	1	CTX	Chronic	DEGs_dn
GO:0006397	mRNA processing	490	2	2.79	0.66433	0.00408163	1	CTX	Chronic	DEGs_dn
GO:0042742	defense response to bacterium	195	1	1.11	0.67317	0.00512821	1	CTX	Chronic	DEGs_dn
GO:0030154	cell differentiation	4080	44	23.2	0.67622	0.0107843	1	CTX	Chronic	DEGs_dn
GO:0045216	cell-cell junction organization	197	1	1.12	0.67692	0.00507614	1	CTX	Chronic	DEGs_dn
GO:0048469	cell maturation	203	1	1.15	0.68791	0.00492611	1	CTX	Chronic	DEGs_dn
GO:0050821	protein stabilization	205	1	1.17	0.69149	0.00487805	1	CTX	Chronic	DEGs_dn
GO:0043524	negative regulation of neuron apoptotic process	205	1	1.17	0.69149	0.00487805	1	CTX	Chronic	DEGs_dn
GO:0031334	positive regulation of protein-containing complex assembly	206	1	1.17	0.69327	0.00485437	1	CTX	Chronic	DEGs_dn
GO:0045596	negative regulation of cell differentiation	645	6	3.67	0.696	0.00930233	1	CTX	Chronic	DEGs_dn
GO:0006417	regulation of translation	341	3	1.94	0.69742	0.00879765	1	CTX	Chronic	DEGs_dn
GO:0045862	positive regulation of proteolysis	210	1	1.19	0.70027	0.0047619	1	CTX	Chronic	DEGs_dn
GO:0009636	response to toxic substance	211	1	1.2	0.70199	0.00473934	1	CTX	Chronic	DEGs_dn
GO:0006281	DNA repair	577	3	3.28	0.70739	0.00519931	1	CTX	Chronic	DEGs_dn
GO:0007165	signal transduction	4764	35	27.09	0.7148	0.00734677	1	CTX	Chronic	DEGs_dn
GO:0002699	positive regulation of immune effector process	232	1	1.32	0.73603	0.00431034	1	CTX	Chronic	DEGs_dn
GO:0006897	endocytosis	661	3	3.76	0.74213	0.00453858	1	CTX	Chronic	DEGs_dn
GO:0051607	defense response to virus	267	1	1.52	0.78441	0.00374532	1	CTX	Chronic	DEGs_dn
GO:0006357	regulation of transcription by RNA polymerase II	2237	1	1.51	0.8013	0.000447027	1	CTX	Chronic	DEGs_up
GO:0030336	negative regulation of cell migration	301	1	1.71	0.82297	0.00332226	1	CTX	Chronic	DEGs_dn
GO:0000398	mRNA splicing, via spliceosome	301	1	1.71	0.82297	0.00332226	1	CTX	Chronic	DEGs_dn
GO:0051240	positive regulation of multicellular organismal process	1631	14	9.28	0.83077	0.00858369	1	CTX	Chronic	DEGs_dn
GO:0006357	regulation of transcription by RNA polymerase II	2237	21	12.72	0.8324	0.00938757	1	CTX	Chronic	DEGs_dn
GO:0030335	positive regulation of cell migration	559	4	3.18	0.85717	0.00715564	1	CTX	Chronic	DEGs_dn
GO:0043410	positive regulation of MAPK cascade	481	2	2.74	0.88257	0.004158	1	CTX	Chronic	DEGs_dn
GO:0009410	response to xenobiotic stimulus	385	1	2.19	0.89139	0.0025974	1	CTX	Chronic	DEGs_dn
GO:0009617	response to bacterium	587	2	3.34	0.89602	0.00340716	1	CTX	Chronic	DEGs_dn
GO:0016567	protein ubiquitination	703	4	4	0.9074	0.0056899	1	CTX	Chronic	DEGs_dn
GO:0043066	negative regulation of apoptotic process	884	4	5.03	0.91372	0.00452489	1	CTX	Chronic	DEGs_dn
GO:0007005	mitochondrion organization	473	1	2.69	0.93506	0.00211416	1	CTX	Chronic	DEGs_dn
GO:0001934	positive regulation of protein phosphorylation	549	2	3.12	0.93554	0.00364299	1	CTX	Chronic	DEGs_dn
GO:0070887	cellular response to chemical stimulus	2004	14	11.4	0.93986	0.00698603	1	CTX	Chronic	DEGs_dn
GO:0008285	negative regulation of cell population proliferation	680	2	3.87	0.96701	0.00294118	1	CTX	Chronic	DEGs_dn
GO:2000317	negative regulation of T-helper 17 type immune response	14	2	0.08	1	0.142857	1	CTX	Chronic	DEGs_dn
GO:0019184	nonribosomal peptide biosynthetic process	14	2	0.08	1	0.142857	1	CTX	Chronic	DEGs_dn
GO:0086066	atrial cardiac muscle cell to AV node cell communication	15	2	0.09	1	0.133333	1	CTX	Chronic	DEGs_dn
GO:0086026	atrial cardiac muscle cell to AV node cell signaling	15	2	0.09	1	0.133333	1	CTX	Chronic	DEGs_dn
GO:0070572	positive regulation of neuron projection regeneration	15	2	0.09	1	0.133333	1	CTX	Chronic	DEGs_dn
GO:2001044	regulation of integrin-mediated signaling pathway	19	2	0.11	1	0.105263	1	CTX	Chronic	DEGs_dn
GO:0086027	AV node cell to bundle of His cell signaling	10	1	0.06	1	0.1	1	CTX	Chronic	DEGs_dn
GO:0106104	regulation of glutamate receptor clustering	10	1	0.06	1	0.1	1	CTX	Chronic	DEGs_dn
GO:0043043	peptide biosynthetic process	21	2	0.12	1	0.0952381	1	CTX	Chronic	DEGs_dn
GO:0045623	negative regulation of T-helper cell differentiation	21	2	0.12	1	0.0952381	1	CTX	Chronic	DEGs_dn
GO:2000319	regulation of T-helper 17 cell differentiation	21	2	0.12	1	0.0952381	1	CTX	Chronic	DEGs_dn
GO:1900115	extracellular regulation of signal transduction	11	1	0.06	1	0.0909091	1	CTX	Chronic	DEGs_dn
GO:1900116	extracellular negative regulation of signal transduction	11	1	0.06	1	0.0909091	1	CTX	Chronic	DEGs_dn
GO:0002713	negative regulation of B cell mediated immunity	11	1	0.06	1	0.0909091	1	CTX	Chronic	DEGs_dn
GO:0099639	neurotransmitter receptor transport, endosome to plasma membrane	11	1	0.06	1	0.0909091	1	CTX	Chronic	DEGs_dn
GO:0032011	ARF protein signal transduction	23	2	0.13	1	0.0869565	1	CTX	Chronic	DEGs_dn
GO:0086067	AV node cell to bundle of His cell communication	12	1	0.07	1	0.0833333	1	CTX	Chronic	DEGs_dn
GO:0043371	negative regulation of CD4-positive, alpha-beta T cell differentiation	24	2	0.14	1	0.0833333	1	CTX	Chronic	DEGs_dn
GO:0090505	epiboly involved in wound healing	36	3	0.2	1	0.0833333	1	CTX	Chronic	DEGs_dn
GO:0042939	tripeptide transport	12	1	0.07	1	0.0833333	1	CTX	Chronic	DEGs_dn
GO:0097707	ferroptosis	12	1	0.07	1	0.0833333	1	CTX	Chronic	DEGs_dn
GO:0090504	epiboly	37	3	0.21	1	0.0810811	1	CTX	Chronic	DEGs_dn
GO:0086019	cell-cell signaling involved in cardiac conduction	25	2	0.14	1	0.08	1	CTX	Chronic	DEGs_dn
GO:0072310	glomerular epithelial cell development	13	1	0.07	1	0.0769231	1	CTX	Chronic	DEGs_dn
GO:0071415	cellular response to purine-containing compound	13	1	0.07	1	0.0769231	1	CTX	Chronic	DEGs_dn
GO:0006828	manganese ion transport	13	1	0.07	1	0.0769231	1	CTX	Chronic	DEGs_dn
GO:0098828	modulation of inhibitory postsynaptic potential	13	1	0.07	1	0.0769231	1	CTX	Chronic	DEGs_dn
GO:1900376	regulation of secondary metabolite biosynthetic process	14	1	0.08	1	0.0714286	1	CTX	Chronic	DEGs_dn
GO:0061308	cardiac neural crest cell development involved in heart development	14	1	0.08	1	0.0714286	1	CTX	Chronic	DEGs_dn
GO:0097688	glutamate receptor clustering	14	1	0.08	1	0.0714286	1	CTX	Chronic	DEGs_dn
GO:0002921	negative regulation of humoral immune response	14	1	0.08	1	0.0714286	1	CTX	Chronic	DEGs_dn
GO:0033123	positive regulation of purine nucleotide catabolic process	28	2	0.16	1	0.0714286	1	CTX	Chronic	DEGs_dn
GO:0043455	regulation of secondary metabolic process	14	1	0.08	1	0.0714286	1	CTX	Chronic	DEGs_dn
GO:1903909	regulation of receptor clustering	28	2	0.16	1	0.0714286	1	CTX	Chronic	DEGs_dn
GO:0030813	positive regulation of nucleotide catabolic process	28	2	0.16	1	0.0714286	1	CTX	Chronic	DEGs_dn
GO:0097113	AMPA glutamate receptor clustering	14	1	0.08	1	0.0714286	1	CTX	Chronic	DEGs_dn
GO:0021955	central nervous system neuron axonogenesis	43	3	0.24	1	0.0697674	1	CTX	Chronic	DEGs_dn
GO:0046639	negative regulation of alpha-beta T cell differentiation	29	2	0.16	1	0.0689655	1	CTX	Chronic	DEGs_dn
GO:0071697	ectodermal placode morphogenesis	15	1	0.09	1	0.0666667	1	CTX	Chronic	DEGs_dn
GO:0060211	regulation of nuclear-transcribed mRNA poly(A) tail shortening	15	1	0.09	1	0.0666667	1	CTX	Chronic	DEGs_dn
GO:0061307	cardiac neural crest cell differentiation involved in heart development	15	1	0.09	1	0.0666667	1	CTX	Chronic	DEGs_dn
GO:0072376	protein activation cascade	15	1	0.09	1	0.0666667	1	CTX	Chronic	DEGs_dn
GO:0010882	regulation of cardiac muscle contraction by calcium ion signaling	15	1	0.09	1	0.0666667	1	CTX	Chronic	DEGs_dn
GO:0032222	regulation of synaptic transmission, cholinergic	15	1	0.09	1	0.0666667	1	CTX	Chronic	DEGs_dn
GO:0033750	ribosome localization	15	1	0.09	1	0.0666667	1	CTX	Chronic	DEGs_dn
GO:0015846	polyamine transport	15	1	0.09	1	0.0666667	1	CTX	Chronic	DEGs_dn
GO:2000316	regulation of T-helper 17 type immune response	31	2	0.18	1	0.0645161	1	CTX	Chronic	DEGs_dn
GO:0072539	T-helper 17 cell differentiation	31	2	0.18	1	0.0645161	1	CTX	Chronic	DEGs_dn
GO:0015813	L-glutamate transmembrane transport	31	2	0.18	1	0.0645161	1	CTX	Chronic	DEGs_dn
GO:0071696	ectodermal placode development	16	1	0.09	1	0.0625	1	CTX	Chronic	DEGs_dn
GO:0002467	germinal center formation	16	1	0.09	1	0.0625	1	CTX	Chronic	DEGs_dn
GO:1904994	regulation of leukocyte adhesion to vascular endothelial cell	32	2	0.18	1	0.0625	1	CTX	Chronic	DEGs_dn
GO:0033145	positive regulation of intracellular steroid hormone receptor signaling pathway	16	1	0.09	1	0.0625	1	CTX	Chronic	DEGs_dn
GO:1903846	positive regulation of cellular response to transforming growth factor beta stimulus	32	2	0.18	1	0.0625	1	CTX	Chronic	DEGs_dn
GO:0002823	negative regulation of adaptive immune response based on somatic recombination of immune receptors built from immunoglobulin superfamily domains	50	3	0.28	1	0.06	1	CTX	Chronic	DEGs_dn
GO:0060746	parental behavior	17	1	0.1	1	0.0588235	1	CTX	Chronic	DEGs_dn
GO:0140058	neuron projection arborization	34	2	0.19	1	0.0588235	1	CTX	Chronic	DEGs_dn
GO:2000515	negative regulation of CD4-positive, alpha-beta T cell activation	34	2	0.19	1	0.0588235	1	CTX	Chronic	DEGs_dn
GO:0032291	axon ensheathment in central nervous system	34	2	0.19	1	0.0588235	1	CTX	Chronic	DEGs_dn
GO:0048486	parasympathetic nervous system development	17	1	0.1	1	0.0588235	1	CTX	Chronic	DEGs_dn
GO:0040034	regulation of development, heterochronic	17	1	0.1	1	0.0588235	1	CTX	Chronic	DEGs_dn
GO:0072673	lamellipodium morphogenesis	17	1	0.1	1	0.0588235	1	CTX	Chronic	DEGs_dn
GO:0048679	regulation of axon regeneration	35	2	0.2	1	0.0571429	1	CTX	Chronic	DEGs_dn
GO:0031000	response to caffeine	18	1	0.1	1	0.0555556	1	CTX	Chronic	DEGs_dn
GO:0035728	response to hepatocyte growth factor	18	1	0.1	1	0.0555556	1	CTX	Chronic	DEGs_dn
GO:0030449	regulation of complement activation	18	1	0.1	1	0.0555556	1	CTX	Chronic	DEGs_dn
GO:0061430	bone trabecula morphogenesis	18	1	0.1	1	0.0555556	1	CTX	Chronic	DEGs_dn
GO:0070206	protein trimerization	18	1	0.1	1	0.0555556	1	CTX	Chronic	DEGs_dn
GO:0002820	negative regulation of adaptive immune response	54	3	0.31	1	0.0555556	1	CTX	Chronic	DEGs_dn
GO:0098880	maintenance of postsynaptic specialization structure	18	1	0.1	1	0.0555556	1	CTX	Chronic	DEGs_dn
GO:0045622	regulation of T-helper cell differentiation	37	2	0.21	1	0.0540541	1	CTX	Chronic	DEGs_dn
GO:1904505	regulation of telomere maintenance in response to DNA damage	19	1	0.11	1	0.0526316	1	CTX	Chronic	DEGs_dn
GO:0141137	positive regulation of gene expression, epigenetic	57	3	0.32	1	0.0526316	1	CTX	Chronic	DEGs_dn
GO:0048532	anatomical structure arrangement	19	1	0.11	1	0.0526316	1	CTX	Chronic	DEGs_dn
GO:0042398	modified amino acid biosynthetic process	38	2	0.22	1	0.0526316	1	CTX	Chronic	DEGs_dn
GO:0021859	pyramidal neuron differentiation	19	1	0.11	1	0.0526316	1	CTX	Chronic	DEGs_dn
GO:0007530	sex determination	20	1	0.11	1	0.05	1	CTX	Chronic	DEGs_dn
GO:0050891	multicellular organismal-level water homeostasis	20	1	0.11	1	0.05	1	CTX	Chronic	DEGs_dn
GO:0086065	cell communication involved in cardiac conduction	40	2	0.23	1	0.05	1	CTX	Chronic	DEGs_dn
GO:0071312	cellular response to alkaloid	40	2	0.23	1	0.05	1	CTX	Chronic	DEGs_dn
GO:0071340	skeletal muscle acetylcholine-gated channel clustering	20	1	0.11	1	0.05	1	CTX	Chronic	DEGs_dn
GO:0032352	positive regulation of hormone metabolic process	20	1	0.11	1	0.05	1	CTX	Chronic	DEGs_dn
GO:0042438	melanin biosynthetic process	20	1	0.11	1	0.05	1	CTX	Chronic	DEGs_dn
GO:1903236	regulation of leukocyte tethering or rolling	20	1	0.11	1	0.05	1	CTX	Chronic	DEGs_dn
GO:0051938	L-glutamate import	41	2	0.23	1	0.0487805	1	CTX	Chronic	DEGs_dn
GO:0002088	lens development in camera-type eye	83	4	0.47	1	0.0481928	1	CTX	Chronic	DEGs_dn
GO:0021535	cell migration in hindbrain	21	1	0.12	1	0.047619	1	CTX	Chronic	DEGs_dn
GO:0070168	negative regulation of biomineral tissue development	21	1	0.12	1	0.047619	1	CTX	Chronic	DEGs_dn
GO:0044550	secondary metabolite biosynthetic process	21	1	0.12	1	0.047619	1	CTX	Chronic	DEGs_dn
GO:0086011	membrane repolarization during action potential	21	1	0.12	1	0.047619	1	CTX	Chronic	DEGs_dn
GO:1904645	response to amyloid-beta	42	2	0.24	1	0.047619	1	CTX	Chronic	DEGs_dn
GO:0086002	cardiac muscle cell action potential involved in contraction	42	2	0.24	1	0.047619	1	CTX	Chronic	DEGs_dn
GO:0048846	axon extension involved in axon guidance	21	1	0.12	1	0.047619	1	CTX	Chronic	DEGs_dn
GO:0070570	regulation of neuron projection regeneration	42	2	0.24	1	0.047619	1	CTX	Chronic	DEGs_dn
GO:0032986	protein-DNA complex disassembly	21	1	0.12	1	0.047619	1	CTX	Chronic	DEGs_dn
GO:0099638	endosome to plasma membrane protein transport	21	1	0.12	1	0.047619	1	CTX	Chronic	DEGs_dn
GO:1902284	neuron projection extension involved in neuron projection guidance	21	1	0.12	1	0.047619	1	CTX	Chronic	DEGs_dn
GO:0006857	oligopeptide transport	21	1	0.12	1	0.047619	1	CTX	Chronic	DEGs_dn
GO:0061157	mRNA destabilization	87	4	0.49	1	0.045977	1	CTX	Chronic	DEGs_dn
GO:0006582	melanin metabolic process	22	1	0.13	1	0.0454545	1	CTX	Chronic	DEGs_dn
GO:0060221	retinal rod cell differentiation	22	1	0.13	1	0.0454545	1	CTX	Chronic	DEGs_dn
GO:0141156	cAMP/PKA signal transduction	22	1	0.13	1	0.0454545	1	CTX	Chronic	DEGs_dn
GO:0006356	regulation of transcription by RNA polymerase I	44	2	0.25	1	0.0454545	1	CTX	Chronic	DEGs_dn
GO:0010880	regulation of release of sequestered calcium ion into cytosol by sarcoplasmic reticulum	22	1	0.13	1	0.0454545	1	CTX	Chronic	DEGs_dn
GO:0010829	negative regulation of D-glucose transmembrane transport	22	1	0.13	1	0.0454545	1	CTX	Chronic	DEGs_dn
GO:0048670	regulation of collateral sprouting	22	1	0.13	1	0.0454545	1	CTX	Chronic	DEGs_dn
GO:0098969	neurotransmitter receptor transport to postsynaptic membrane	22	1	0.13	1	0.0454545	1	CTX	Chronic	DEGs_dn
GO:0046636	negative regulation of alpha-beta T cell activation	44	2	0.25	1	0.0454545	1	CTX	Chronic	DEGs_dn
GO:0072578	neurotransmitter-gated ion channel clustering	22	1	0.13	1	0.0454545	1	CTX	Chronic	DEGs_dn
GO:0072538	T-helper 17 type immune response	44	2	0.25	1	0.0454545	1	CTX	Chronic	DEGs_dn
GO:0048265	response to pain	44	2	0.25	1	0.0454545	1	CTX	Chronic	DEGs_dn
GO:1903580	positive regulation of ATP metabolic process	45	2	0.26	1	0.0444444	1	CTX	Chronic	DEGs_dn
GO:0050779	RNA destabilization	92	4	0.52	1	0.0434783	1	CTX	Chronic	DEGs_dn
GO:1903036	positive regulation of response to wounding	69	3	0.39	1	0.0434783	1	CTX	Chronic	DEGs_dn
GO:0061318	renal filtration cell differentiation	23	1	0.13	1	0.0434783	1	CTX	Chronic	DEGs_dn
GO:1903540	establishment of protein localization to postsynaptic membrane	23	1	0.13	1	0.0434783	1	CTX	Chronic	DEGs_dn
GO:0003177	pulmonary valve development	23	1	0.13	1	0.0434783	1	CTX	Chronic	DEGs_dn
GO:0072112	podocyte differentiation	23	1	0.13	1	0.0434783	1	CTX	Chronic	DEGs_dn
GO:0061014	positive regulation of mRNA catabolic process	93	4	0.53	1	0.0430108	1	CTX	Chronic	DEGs_dn
GO:0043954	cellular component maintenance	95	4	0.54	1	0.0421053	1	CTX	Chronic	DEGs_dn
GO:0072311	glomerular epithelial cell differentiation	24	1	0.14	1	0.0416667	1	CTX	Chronic	DEGs_dn
GO:0021602	cranial nerve morphogenesis	24	1	0.14	1	0.0416667	1	CTX	Chronic	DEGs_dn
GO:0060713	labyrinthine layer morphogenesis	24	1	0.14	1	0.0416667	1	CTX	Chronic	DEGs_dn
GO:0031646	positive regulation of nervous system process	48	2	0.27	1	0.0416667	1	CTX	Chronic	DEGs_dn
GO:0031365	N-terminal protein amino acid modification	24	1	0.14	1	0.0416667	1	CTX	Chronic	DEGs_dn
GO:0009649	entrainment of circadian clock	24	1	0.14	1	0.0416667	1	CTX	Chronic	DEGs_dn
GO:0061756	leukocyte adhesion to vascular endothelial cell	48	2	0.27	1	0.0416667	1	CTX	Chronic	DEGs_dn
GO:0031102	neuron projection regeneration	72	3	0.41	1	0.0416667	1	CTX	Chronic	DEGs_dn
GO:1900544	positive regulation of purine nucleotide metabolic process	48	2	0.27	1	0.0416667	1	CTX	Chronic	DEGs_dn
GO:0045981	positive regulation of nucleotide metabolic process	48	2	0.27	1	0.0416667	1	CTX	Chronic	DEGs_dn
GO:0043370	regulation of CD4-positive, alpha-beta T cell differentiation	49	2	0.28	1	0.0408163	1	CTX	Chronic	DEGs_dn
GO:0045581	negative regulation of T cell differentiation	49	2	0.28	1	0.0408163	1	CTX	Chronic	DEGs_dn
GO:0030850	prostate gland development	49	2	0.28	1	0.0408163	1	CTX	Chronic	DEGs_dn
GO:0021544	subpallium development	25	1	0.14	1	0.04	1	CTX	Chronic	DEGs_dn
GO:0006518	peptide metabolic process	50	2	0.28	1	0.04	1	CTX	Chronic	DEGs_dn
GO:0000289	nuclear-transcribed mRNA poly(A) tail shortening	25	1	0.14	1	0.04	1	CTX	Chronic	DEGs_dn
GO:0009048	dosage compensation by inactivation of X chromosome	25	1	0.14	1	0.04	1	CTX	Chronic	DEGs_dn
GO:0060080	inhibitory postsynaptic potential	25	1	0.14	1	0.04	1	CTX	Chronic	DEGs_dn
GO:0009648	photoperiodism	25	1	0.14	1	0.04	1	CTX	Chronic	DEGs_dn
GO:0043931	ossification involved in bone maturation	25	1	0.14	1	0.04	1	CTX	Chronic	DEGs_dn
GO:0097284	hepatocyte apoptotic process	25	1	0.14	1	0.04	1	CTX	Chronic	DEGs_dn
GO:0099159	regulation of modification of postsynaptic structure	25	1	0.14	1	0.04	1	CTX	Chronic	DEGs_dn
GO:0090335	regulation of brown fat cell differentiation	25	1	0.14	1	0.04	1	CTX	Chronic	DEGs_dn
GO:0060042	retina morphogenesis in camera-type eye	76	3	0.43	1	0.0394737	1	CTX	Chronic	DEGs_dn
GO:0089718	amino acid import across plasma membrane	51	2	0.29	1	0.0392157	1	CTX	Chronic	DEGs_dn
GO:0106030	neuron projection fasciculation	26	1	0.15	1	0.0384615	1	CTX	Chronic	DEGs_dn
GO:0000096	sulfur amino acid metabolic process	26	1	0.15	1	0.0384615	1	CTX	Chronic	DEGs_dn
GO:0014856	skeletal muscle cell proliferation	26	1	0.15	1	0.0384615	1	CTX	Chronic	DEGs_dn
GO:0014048	regulation of glutamate secretion	26	1	0.15	1	0.0384615	1	CTX	Chronic	DEGs_dn
GO:0014808	release of sequestered calcium ion into cytosol by sarcoplasmic reticulum	26	1	0.15	1	0.0384615	1	CTX	Chronic	DEGs_dn
GO:0015740	C4-dicarboxylate transport	26	1	0.15	1	0.0384615	1	CTX	Chronic	DEGs_dn
GO:0009299	mRNA transcription	52	2	0.3	1	0.0384615	1	CTX	Chronic	DEGs_dn
GO:0098877	neurotransmitter receptor transport to plasma membrane	26	1	0.15	1	0.0384615	1	CTX	Chronic	DEGs_dn
GO:0001941	postsynaptic membrane organization	53	2	0.3	1	0.0377358	1	CTX	Chronic	DEGs_dn
GO:0007549	sex-chromosome dosage compensation	27	1	0.15	1	0.037037	1	CTX	Chronic	DEGs_dn
GO:0070977	bone maturation	27	1	0.15	1	0.037037	1	CTX	Chronic	DEGs_dn
GO:1902074	response to salt	27	1	0.15	1	0.037037	1	CTX	Chronic	DEGs_dn
GO:0071634	regulation of transforming growth factor beta production	27	1	0.15	1	0.037037	1	CTX	Chronic	DEGs_dn
GO:1903514	release of sequestered calcium ion into cytosol by endoplasmic reticulum	27	1	0.15	1	0.037037	1	CTX	Chronic	DEGs_dn
GO:0046885	regulation of hormone biosynthetic process	27	1	0.15	1	0.037037	1	CTX	Chronic	DEGs_dn
GO:0072010	glomerular epithelium development	27	1	0.15	1	0.037037	1	CTX	Chronic	DEGs_dn
GO:0046473	phosphatidic acid metabolic process	27	1	0.15	1	0.037037	1	CTX	Chronic	DEGs_dn
GO:0098885	modification of postsynaptic actin cytoskeleton	27	1	0.15	1	0.037037	1	CTX	Chronic	DEGs_dn
GO:0015800	acidic amino acid transport	81	3	0.46	1	0.037037	1	CTX	Chronic	DEGs_dn
GO:0033598	mammary gland epithelial cell proliferation	27	1	0.15	1	0.037037	1	CTX	Chronic	DEGs_dn
GO:0002209	behavioral defense response	55	2	0.31	1	0.0363636	1	CTX	Chronic	DEGs_dn
GO:0045620	negative regulation of lymphocyte differentiation	55	2	0.31	1	0.0363636	1	CTX	Chronic	DEGs_dn
GO:0006749	glutathione metabolic process	55	2	0.31	1	0.0363636	1	CTX	Chronic	DEGs_dn
GO:0002313	mature B cell differentiation involved in immune response	28	1	0.16	1	0.0357143	1	CTX	Chronic	DEGs_dn
GO:0060512	prostate gland morphogenesis	28	1	0.16	1	0.0357143	1	CTX	Chronic	DEGs_dn
GO:0032197	retrotransposition	28	1	0.16	1	0.0357143	1	CTX	Chronic	DEGs_dn
GO:0098901	regulation of cardiac muscle cell action potential	28	1	0.16	1	0.0357143	1	CTX	Chronic	DEGs_dn
GO:0060343	trabecula formation	28	1	0.16	1	0.0357143	1	CTX	Chronic	DEGs_dn
GO:0009064	glutamine family amino acid metabolic process	57	2	0.32	1	0.0350877	1	CTX	Chronic	DEGs_dn
GO:0033121	regulation of purine nucleotide catabolic process	57	2	0.32	1	0.0350877	1	CTX	Chronic	DEGs_dn
GO:0006110	regulation of glycolytic process	57	2	0.32	1	0.0350877	1	CTX	Chronic	DEGs_dn
GO:0030811	regulation of nucleotide catabolic process	57	2	0.32	1	0.0350877	1	CTX	Chronic	DEGs_dn
GO:0071604	transforming growth factor beta production	29	1	0.16	1	0.0344828	1	CTX	Chronic	DEGs_dn
GO:0033688	regulation of osteoblast proliferation	29	1	0.16	1	0.0344828	1	CTX	Chronic	DEGs_dn
GO:0061440	kidney vasculature development	29	1	0.16	1	0.0344828	1	CTX	Chronic	DEGs_dn
GO:0061437	renal system vasculature development	29	1	0.16	1	0.0344828	1	CTX	Chronic	DEGs_dn
GO:0051291	protein heterooligomerization	29	1	0.16	1	0.0344828	1	CTX	Chronic	DEGs_dn
GO:0035567	non-canonical Wnt signaling pathway	58	2	0.33	1	0.0344828	1	CTX	Chronic	DEGs_dn
GO:0060008	Sertoli cell differentiation	29	1	0.16	1	0.0344828	1	CTX	Chronic	DEGs_dn
GO:1905562	regulation of vascular endothelial cell proliferation	29	1	0.16	1	0.0344828	1	CTX	Chronic	DEGs_dn
GO:0002260	lymphocyte homeostasis	87	3	0.49	1	0.0344828	1	CTX	Chronic	DEGs_dn
GO:0060669	embryonic placenta morphogenesis	29	1	0.16	1	0.0344828	1	CTX	Chronic	DEGs_dn
GO:0032196	transposition	29	1	0.16	1	0.0344828	1	CTX	Chronic	DEGs_dn
GO:0014003	oligodendrocyte development	58	2	0.33	1	0.0344828	1	CTX	Chronic	DEGs_dn
GO:0022030	telencephalon glial cell migration	29	1	0.16	1	0.0344828	1	CTX	Chronic	DEGs_dn
GO:0021801	cerebral cortex radial glia-guided migration	29	1	0.16	1	0.0344828	1	CTX	Chronic	DEGs_dn
GO:0010962	regulation of glucan biosynthetic process	29	1	0.16	1	0.0344828	1	CTX	Chronic	DEGs_dn
GO:0003407	neural retina development	88	3	0.5	1	0.0340909	1	CTX	Chronic	DEGs_dn
GO:0046324	regulation of D-glucose import	59	2	0.34	1	0.0338983	1	CTX	Chronic	DEGs_dn
GO:1900024	regulation of substrate adhesion-dependent cell spreading	59	2	0.34	1	0.0338983	1	CTX	Chronic	DEGs_dn
GO:0090659	walking behavior	59	2	0.34	1	0.0338983	1	CTX	Chronic	DEGs_dn
GO:0045940	positive regulation of steroid metabolic process	30	1	0.17	1	0.0333333	1	CTX	Chronic	DEGs_dn
GO:0048799	animal organ maturation	30	1	0.17	1	0.0333333	1	CTX	Chronic	DEGs_dn
GO:0070296	sarcoplasmic reticulum calcium ion transport	30	1	0.17	1	0.0333333	1	CTX	Chronic	DEGs_dn
GO:0086005	ventricular cardiac muscle cell action potential	30	1	0.17	1	0.0333333	1	CTX	Chronic	DEGs_dn
GO:0086001	cardiac muscle cell action potential	61	2	0.35	1	0.0327869	1	CTX	Chronic	DEGs_dn
GO:0042596	fear response	61	2	0.35	1	0.0327869	1	CTX	Chronic	DEGs_dn
GO:0042220	response to cocaine	61	2	0.35	1	0.0327869	1	CTX	Chronic	DEGs_dn
GO:0001655	urogenital system development	61	2	0.35	1	0.0327869	1	CTX	Chronic	DEGs_dn
GO:1905244	regulation of modification of synaptic structure	31	1	0.18	1	0.0322581	1	CTX	Chronic	DEGs_dn
GO:0072348	sulfur compound transport	62	2	0.35	1	0.0322581	1	CTX	Chronic	DEGs_dn
GO:0101023	vascular endothelial cell proliferation	31	1	0.18	1	0.0322581	1	CTX	Chronic	DEGs_dn
GO:1901222	regulation of non-canonical NF-kappaB signal transduction	94	3	0.53	1	0.0319149	1	CTX	Chronic	DEGs_dn
GO:1902475	L-alpha-amino acid transmembrane transport	63	2	0.36	1	0.031746	1	CTX	Chronic	DEGs_dn
GO:0048678	response to axon injury	95	3	0.54	1	0.0315789	1	CTX	Chronic	DEGs_dn
GO:0001776	leukocyte homeostasis	127	4	0.72	1	0.0314961	1	CTX	Chronic	DEGs_dn
GO:0061337	cardiac conduction	64	2	0.36	1	0.03125	1	CTX	Chronic	DEGs_dn
GO:0032648	regulation of interferon-beta production	64	2	0.36	1	0.03125	1	CTX	Chronic	DEGs_dn
GO:0032608	interferon-beta production	64	2	0.36	1	0.03125	1	CTX	Chronic	DEGs_dn
GO:0034331	cell junction maintenance	64	2	0.36	1	0.03125	1	CTX	Chronic	DEGs_dn
GO:0099622	cardiac muscle cell membrane repolarization	32	1	0.18	1	0.03125	1	CTX	Chronic	DEGs_dn
GO:0007271	synaptic transmission, cholinergic	32	1	0.18	1	0.03125	1	CTX	Chronic	DEGs_dn
GO:0060317	cardiac epithelial to mesenchymal transition	32	1	0.18	1	0.03125	1	CTX	Chronic	DEGs_dn
GO:1903053	regulation of extracellular matrix organization	64	2	0.36	1	0.03125	1	CTX	Chronic	DEGs_dn
GO:1903313	positive regulation of mRNA metabolic process	129	4	0.73	1	0.0310078	1	CTX	Chronic	DEGs_dn
GO:0002286	T cell activation involved in immune response	98	3	0.56	1	0.0306122	1	CTX	Chronic	DEGs_dn
GO:0097485	neuron projection guidance	230	7	1.31	1	0.0304348	1	CTX	Chronic	DEGs_dn
GO:0042093	T-helper cell differentiation	66	2	0.38	1	0.030303	1	CTX	Chronic	DEGs_dn
GO:0051957	positive regulation of amino acid transport	33	1	0.19	1	0.030303	1	CTX	Chronic	DEGs_dn
GO:0002293	alpha-beta T cell differentiation involved in immune response	66	2	0.38	1	0.030303	1	CTX	Chronic	DEGs_dn
GO:0002294	CD4-positive, alpha-beta T cell differentiation involved in immune response	66	2	0.38	1	0.030303	1	CTX	Chronic	DEGs_dn
GO:0050901	leukocyte tethering or rolling	33	1	0.19	1	0.030303	1	CTX	Chronic	DEGs_dn
GO:0043247	telomere maintenance in response to DNA damage	33	1	0.19	1	0.030303	1	CTX	Chronic	DEGs_dn
GO:0043010	camera-type eye development	367	11	2.09	1	0.0299728	1	CTX	Chronic	DEGs_dn
GO:0002287	alpha-beta T cell activation involved in immune response	67	2	0.38	1	0.0298507	1	CTX	Chronic	DEGs_dn
GO:0046637	regulation of alpha-beta T cell differentiation	67	2	0.38	1	0.0298507	1	CTX	Chronic	DEGs_dn
GO:0010586	miRNA metabolic process	101	3	0.57	1	0.029703	1	CTX	Chronic	DEGs_dn
GO:0050869	negative regulation of B cell activation	34	1	0.19	1	0.0294118	1	CTX	Chronic	DEGs_dn
GO:0033687	osteoblast proliferation	34	1	0.19	1	0.0294118	1	CTX	Chronic	DEGs_dn
GO:0072337	modified amino acid transport	34	1	0.19	1	0.0294118	1	CTX	Chronic	DEGs_dn
GO:0061951	establishment of protein localization to plasma membrane	68	2	0.39	1	0.0294118	1	CTX	Chronic	DEGs_dn
GO:0002920	regulation of humoral immune response	34	1	0.19	1	0.0294118	1	CTX	Chronic	DEGs_dn
GO:0048668	collateral sprouting	34	1	0.19	1	0.0294118	1	CTX	Chronic	DEGs_dn
GO:0033146	regulation of intracellular estrogen receptor signaling pathway	34	1	0.19	1	0.0294118	1	CTX	Chronic	DEGs_dn
GO:0060384	innervation	34	1	0.19	1	0.0294118	1	CTX	Chronic	DEGs_dn
GO:0060306	regulation of membrane repolarization	34	1	0.19	1	0.0294118	1	CTX	Chronic	DEGs_dn
GO:0001654	eye development	411	12	2.34	1	0.0291971	1	CTX	Chronic	DEGs_dn
GO:0006835	dicarboxylic acid transport	103	3	0.59	1	0.0291262	1	CTX	Chronic	DEGs_dn
GO:0150063	visual system development	414	12	2.35	1	0.0289855	1	CTX	Chronic	DEGs_dn
GO:0086003	cardiac muscle cell contraction	70	2	0.4	1	0.0285714	1	CTX	Chronic	DEGs_dn
GO:0048880	sensory system development	420	12	2.39	1	0.0285714	1	CTX	Chronic	DEGs_dn
GO:0034389	lipid droplet organization	35	1	0.2	1	0.0285714	1	CTX	Chronic	DEGs_dn
GO:0021954	central nervous system neuron development	106	3	0.6	1	0.0283019	1	CTX	Chronic	DEGs_dn
GO:2000514	regulation of CD4-positive, alpha-beta T cell activation	71	2	0.4	1	0.028169	1	CTX	Chronic	DEGs_dn
GO:0003208	cardiac ventricle morphogenesis	71	2	0.4	1	0.028169	1	CTX	Chronic	DEGs_dn
GO:0140448	signaling receptor ligand precursor processing	36	1	0.02	1	0.0277778	1	CTX	Chronic	DEGs_up
GO:0022616	DNA strand elongation	36	1	0.2	1	0.0277778	1	CTX	Chronic	DEGs_dn
GO:0036075	replacement ossification	36	1	0.2	1	0.0277778	1	CTX	Chronic	DEGs_dn
GO:0046032	ADP catabolic process	109	3	0.62	1	0.0275229	1	CTX	Chronic	DEGs_dn
GO:0090596	sensory organ morphogenesis	292	8	1.66	1	0.0273973	1	CTX	Chronic	DEGs_dn
GO:0007435	salivary gland morphogenesis	37	1	0.03	1	0.027027	1	CTX	Chronic	DEGs_up
GO:0032835	glomerulus development	74	2	0.42	1	0.027027	1	CTX	Chronic	DEGs_dn
GO:0002455	humoral immune response mediated by circulating immunoglobulin	37	1	0.21	1	0.027027	1	CTX	Chronic	DEGs_dn
GO:1902656	calcium ion import into cytosol	37	1	0.21	1	0.027027	1	CTX	Chronic	DEGs_dn
GO:0062149	detection of stimulus involved in sensory perception of pain	37	1	0.21	1	0.027027	1	CTX	Chronic	DEGs_dn
GO:0048048	embryonic eye morphogenesis	37	1	0.21	1	0.027027	1	CTX	Chronic	DEGs_dn
GO:0006360	transcription by RNA polymerase I	74	2	0.42	1	0.027027	1	CTX	Chronic	DEGs_dn
GO:0106056	regulation of calcineurin-mediated signaling	37	1	0.21	1	0.027027	1	CTX	Chronic	DEGs_dn
GO:0007435	salivary gland morphogenesis	37	1	0.21	1	0.027027	1	CTX	Chronic	DEGs_dn
GO:0007164	establishment of tissue polarity	37	1	0.21	1	0.027027	1	CTX	Chronic	DEGs_dn
GO:0045589	regulation of regulatory T cell differentiation	37	1	0.21	1	0.027027	1	CTX	Chronic	DEGs_dn
GO:0019364	pyridine nucleotide catabolic process	111	3	0.63	1	0.027027	1	CTX	Chronic	DEGs_dn
GO:0099637	neurotransmitter receptor transport	37	1	0.21	1	0.027027	1	CTX	Chronic	DEGs_dn
GO:0045601	regulation of endothelial cell differentiation	37	1	0.21	1	0.027027	1	CTX	Chronic	DEGs_dn
GO:0050931	pigment cell differentiation	37	1	0.21	1	0.027027	1	CTX	Chronic	DEGs_dn
GO:0001562	response to protozoan	37	1	0.21	1	0.027027	1	CTX	Chronic	DEGs_dn
GO:0002698	negative regulation of immune effector process	111	3	0.63	1	0.027027	1	CTX	Chronic	DEGs_dn
GO:0001504	neurotransmitter uptake	37	1	0.21	1	0.027027	1	CTX	Chronic	DEGs_dn
GO:0033028	myeloid cell apoptotic process	37	1	0.21	1	0.027027	1	CTX	Chronic	DEGs_dn
GO:0043470	regulation of carbohydrate catabolic process	75	2	0.43	1	0.0266667	1	CTX	Chronic	DEGs_dn
GO:0009181	purine ribonucleoside diphosphate catabolic process	113	3	0.64	1	0.0265487	1	CTX	Chronic	DEGs_dn
GO:0043279	response to alkaloid	113	3	0.64	1	0.0265487	1	CTX	Chronic	DEGs_dn
GO:0009137	purine nucleoside diphosphate catabolic process	113	3	0.64	1	0.0265487	1	CTX	Chronic	DEGs_dn
GO:0048736	appendage development	189	5	1.07	1	0.026455	1	CTX	Chronic	DEGs_dn
GO:0070286	axonemal dynein complex assembly	38	1	0.22	1	0.0263158	1	CTX	Chronic	DEGs_dn
GO:0086004	regulation of cardiac muscle cell contraction	38	1	0.22	1	0.0263158	1	CTX	Chronic	DEGs_dn
GO:0060840	artery development	114	3	0.65	1	0.0263158	1	CTX	Chronic	DEGs_dn
GO:0046031	ADP metabolic process	114	3	0.65	1	0.0263158	1	CTX	Chronic	DEGs_dn
GO:0030279	negative regulation of ossification	38	1	0.22	1	0.0263158	1	CTX	Chronic	DEGs_dn
GO:0046006	regulation of activated T cell proliferation	38	1	0.22	1	0.0263158	1	CTX	Chronic	DEGs_dn
GO:1905508	protein localization to microtubule organizing center	38	1	0.22	1	0.0263158	1	CTX	Chronic	DEGs_dn
GO:0042462	eye photoreceptor cell development	38	1	0.22	1	0.0263158	1	CTX	Chronic	DEGs_dn
GO:1905314	semi-lunar valve development	38	1	0.22	1	0.0263158	1	CTX	Chronic	DEGs_dn
GO:0048483	autonomic nervous system development	38	1	0.22	1	0.0263158	1	CTX	Chronic	DEGs_dn
GO:2000403	positive regulation of lymphocyte migration	38	1	0.22	1	0.0263158	1	CTX	Chronic	DEGs_dn
GO:0016064	immunoglobulin mediated immune response	114	3	0.65	1	0.0263158	1	CTX	Chronic	DEGs_dn
GO:0032885	regulation of polysaccharide biosynthetic process	38	1	0.22	1	0.0263158	1	CTX	Chronic	DEGs_dn
GO:0061387	regulation of extent of cell growth	115	3	0.65	1	0.026087	1	CTX	Chronic	DEGs_dn
GO:0072526	pyridine-containing compound catabolic process	115	3	0.65	1	0.026087	1	CTX	Chronic	DEGs_dn
GO:0061564	axon development	537	14	3.05	1	0.0260708	1	CTX	Chronic	DEGs_dn
GO:0010827	regulation of D-glucose transmembrane transport	77	2	0.44	1	0.025974	1	CTX	Chronic	DEGs_dn
GO:0040029	epigenetic regulation of gene expression	270	7	1.54	1	0.0259259	1	CTX	Chronic	DEGs_dn
GO:0038061	non-canonical NF-kappaB signal transduction	116	3	0.66	1	0.0258621	1	CTX	Chronic	DEGs_dn
GO:0019724	B cell mediated immunity	117	3	0.67	1	0.025641	1	CTX	Chronic	DEGs_dn
GO:0060219	camera-type eye photoreceptor cell differentiation	39	1	0.22	1	0.025641	1	CTX	Chronic	DEGs_dn
GO:0043045	epigenetic programming of gene expression	39	1	0.22	1	0.025641	1	CTX	Chronic	DEGs_dn
GO:0045823	positive regulation of heart contraction	39	1	0.22	1	0.025641	1	CTX	Chronic	DEGs_dn
GO:0070873	regulation of glycogen metabolic process	39	1	0.22	1	0.025641	1	CTX	Chronic	DEGs_dn
GO:0043488	regulation of mRNA stability	156	4	0.89	1	0.025641	1	CTX	Chronic	DEGs_dn
GO:0014032	neural crest cell development	78	2	0.44	1	0.025641	1	CTX	Chronic	DEGs_dn
GO:0009191	ribonucleoside diphosphate catabolic process	117	3	0.67	1	0.025641	1	CTX	Chronic	DEGs_dn
GO:0009134	nucleoside diphosphate catabolic process	118	3	0.67	1	0.0254237	1	CTX	Chronic	DEGs_dn
GO:0046323	D-glucose import	79	2	0.45	1	0.0253165	1	CTX	Chronic	DEGs_dn
GO:0000956	nuclear-transcribed mRNA catabolic process	119	3	0.68	1	0.0252101	1	CTX	Chronic	DEGs_dn
GO:0071312	cellular response to alkaloid	40	1	0.03	1	0.025	1	CTX	Chronic	DEGs_up
GO:0070972	protein localization to endoplasmic reticulum	80	2	0.45	1	0.025	1	CTX	Chronic	DEGs_dn
GO:0009179	purine ribonucleoside diphosphate metabolic process	121	3	0.69	1	0.0247934	1	CTX	Chronic	DEGs_dn
GO:0009135	purine nucleoside diphosphate metabolic process	121	3	0.69	1	0.0247934	1	CTX	Chronic	DEGs_dn
GO:0035194	regulatory ncRNA-mediated post-transcriptional gene silencing	81	2	0.46	1	0.0246914	1	CTX	Chronic	DEGs_dn
GO:0007431	salivary gland development	41	1	0.03	1	0.0243902	1	CTX	Chronic	DEGs_up
GO:1902882	regulation of response to oxidative stress	41	1	0.23	1	0.0243902	1	CTX	Chronic	DEGs_dn
GO:1903578	regulation of ATP metabolic process	82	2	0.47	1	0.0243902	1	CTX	Chronic	DEGs_dn
GO:0032350	regulation of hormone metabolic process	41	1	0.23	1	0.0243902	1	CTX	Chronic	DEGs_dn
GO:0045066	regulatory T cell differentiation	41	1	0.23	1	0.0243902	1	CTX	Chronic	DEGs_dn
GO:0007431	salivary gland development	41	1	0.23	1	0.0243902	1	CTX	Chronic	DEGs_dn
GO:0014047	glutamate secretion	41	1	0.23	1	0.0243902	1	CTX	Chronic	DEGs_dn
GO:0071711	basement membrane organization	41	1	0.23	1	0.0243902	1	CTX	Chronic	DEGs_dn
GO:0021799	cerebral cortex radially oriented cell migration	41	1	0.23	1	0.0243902	1	CTX	Chronic	DEGs_dn
GO:0021884	forebrain neuron development	41	1	0.23	1	0.0243902	1	CTX	Chronic	DEGs_dn
GO:1990806	ligand-gated ion channel signaling pathway	41	1	0.23	1	0.0243902	1	CTX	Chronic	DEGs_dn
GO:0015807	L-amino acid transport	82	2	0.47	1	0.0243902	1	CTX	Chronic	DEGs_dn
GO:0031076	embryonic camera-type eye development	42	1	0.24	1	0.0238095	1	CTX	Chronic	DEGs_dn
GO:0051283	negative regulation of sequestering of calcium ion	126	3	0.72	1	0.0238095	1	CTX	Chronic	DEGs_dn
GO:0005978	glycogen biosynthetic process	42	1	0.24	1	0.0238095	1	CTX	Chronic	DEGs_dn
GO:0009250	glucan biosynthetic process	42	1	0.24	1	0.0238095	1	CTX	Chronic	DEGs_dn
GO:0060541	respiratory system development	253	6	1.44	1	0.0237154	1	CTX	Chronic	DEGs_dn
GO:0014855	striated muscle cell proliferation	85	2	0.48	1	0.0235294	1	CTX	Chronic	DEGs_dn
GO:0051282	regulation of sequestering of calcium ion	128	3	0.73	1	0.0234375	1	CTX	Chronic	DEGs_dn
GO:0043487	regulation of RNA stability	171	4	0.97	1	0.0233918	1	CTX	Chronic	DEGs_dn
GO:1903524	positive regulation of blood circulation	43	1	0.24	1	0.0232558	1	CTX	Chronic	DEGs_dn
GO:0048864	stem cell development	86	2	0.49	1	0.0232558	1	CTX	Chronic	DEGs_dn
GO:0043367	CD4-positive, alpha-beta T cell differentiation	86	2	0.49	1	0.0232558	1	CTX	Chronic	DEGs_dn
GO:0006956	complement activation	43	1	0.24	1	0.0232558	1	CTX	Chronic	DEGs_dn
GO:0001706	endoderm formation	43	1	0.24	1	0.0232558	1	CTX	Chronic	DEGs_dn
GO:0043268	positive regulation of potassium ion transport	43	1	0.24	1	0.0232558	1	CTX	Chronic	DEGs_dn
GO:2000404	regulation of T cell migration	43	1	0.24	1	0.0232558	1	CTX	Chronic	DEGs_dn
GO:0002691	regulation of cellular extravasation	43	1	0.24	1	0.0232558	1	CTX	Chronic	DEGs_dn
GO:0046189	phenol-containing compound biosynthetic process	43	1	0.24	1	0.0232558	1	CTX	Chronic	DEGs_dn
GO:0061013	regulation of mRNA catabolic process	173	4	0.98	1	0.0231214	1	CTX	Chronic	DEGs_dn
GO:0051208	sequestering of calcium ion	130	3	0.74	1	0.0230769	1	CTX	Chronic	DEGs_dn
GO:0014015	positive regulation of gliogenesis	87	2	0.49	1	0.0229885	1	CTX	Chronic	DEGs_dn
GO:0002285	lymphocyte activation involved in immune response	175	4	1	1	0.0228571	1	CTX	Chronic	DEGs_dn
GO:0044848	biological phase	44	1	0.25	1	0.0227273	1	CTX	Chronic	DEGs_dn
GO:0016441	post-transcriptional gene silencing	88	2	0.5	1	0.0227273	1	CTX	Chronic	DEGs_dn
GO:0045047	protein targeting to ER	44	1	0.25	1	0.0227273	1	CTX	Chronic	DEGs_dn
GO:0006476	protein deacetylation	44	1	0.25	1	0.0227273	1	CTX	Chronic	DEGs_dn
GO:0032480	negative regulation of type I interferon production	44	1	0.25	1	0.0227273	1	CTX	Chronic	DEGs_dn
GO:0010543	regulation of platelet activation	44	1	0.25	1	0.0227273	1	CTX	Chronic	DEGs_dn
GO:0019915	lipid storage	88	2	0.5	1	0.0227273	1	CTX	Chronic	DEGs_dn
GO:0170062	nutrient storage	88	2	0.5	1	0.0227273	1	CTX	Chronic	DEGs_dn
GO:0009185	ribonucleoside diphosphate metabolic process	132	3	0.75	1	0.0227273	1	CTX	Chronic	DEGs_dn
GO:0009225	nucleotide-sugar metabolic process	44	1	0.25	1	0.0227273	1	CTX	Chronic	DEGs_dn
GO:0006040	amino sugar metabolic process	44	1	0.25	1	0.0227273	1	CTX	Chronic	DEGs_dn
GO:0003231	cardiac ventricle development	133	3	0.76	1	0.0225564	1	CTX	Chronic	DEGs_dn
GO:0001578	microtubule bundle formation	134	3	0.76	1	0.0223881	1	CTX	Chronic	DEGs_dn
GO:0030323	respiratory tube development	225	5	1.28	1	0.0222222	1	CTX	Chronic	DEGs_dn
GO:0003301	physiological cardiac muscle hypertrophy	45	1	0.26	1	0.0222222	1	CTX	Chronic	DEGs_dn
GO:0003298	physiological muscle hypertrophy	45	1	0.26	1	0.0222222	1	CTX	Chronic	DEGs_dn
GO:1904861	excitatory synapse assembly	45	1	0.26	1	0.0222222	1	CTX	Chronic	DEGs_dn
GO:0006090	pyruvate metabolic process	135	3	0.77	1	0.0222222	1	CTX	Chronic	DEGs_dn
GO:0009132	nucleoside diphosphate metabolic process	136	3	0.77	1	0.0220588	1	CTX	Chronic	DEGs_dn
GO:0014033	neural crest cell differentiation	91	2	0.52	1	0.021978	1	CTX	Chronic	DEGs_dn
GO:1903670	regulation of sprouting angiogenesis	46	1	0.03	1	0.0217391	1	CTX	Chronic	DEGs_up
GO:0008608	attachment of spindle microtubules to kinetochore	46	1	0.26	1	0.0217391	1	CTX	Chronic	DEGs_dn
GO:0098698	postsynaptic specialization assembly	46	1	0.26	1	0.0217391	1	CTX	Chronic	DEGs_dn
GO:0090224	regulation of spindle organization	46	1	0.26	1	0.0217391	1	CTX	Chronic	DEGs_dn
GO:0010828	positive regulation of D-glucose transmembrane transport	46	1	0.26	1	0.0217391	1	CTX	Chronic	DEGs_dn
GO:0033173	calcineurin-NFAT signaling cascade	46	1	0.26	1	0.0217391	1	CTX	Chronic	DEGs_dn
GO:1903115	regulation of actin filament-based movement	46	1	0.26	1	0.0217391	1	CTX	Chronic	DEGs_dn
GO:0002707	negative regulation of lymphocyte mediated immunity	46	1	0.26	1	0.0217391	1	CTX	Chronic	DEGs_dn
GO:0060323	head morphogenesis	46	1	0.26	1	0.0217391	1	CTX	Chronic	DEGs_dn
GO:0030520	estrogen receptor signaling pathway	46	1	0.26	1	0.0217391	1	CTX	Chronic	DEGs_dn
GO:1900542	regulation of purine nucleotide metabolic process	92	2	0.52	1	0.0217391	1	CTX	Chronic	DEGs_dn
GO:0050798	activated T cell proliferation	46	1	0.26	1	0.0217391	1	CTX	Chronic	DEGs_dn
GO:0045598	regulation of fat cell differentiation	139	3	0.79	1	0.0215827	1	CTX	Chronic	DEGs_dn
GO:0050806	positive regulation of synaptic transmission	232	5	1.32	1	0.0215517	1	CTX	Chronic	DEGs_dn
GO:0045814	negative regulation of gene expression, epigenetic	186	4	1.06	1	0.0215054	1	CTX	Chronic	DEGs_dn
GO:0006140	regulation of nucleotide metabolic process	93	2	0.53	1	0.0215054	1	CTX	Chronic	DEGs_dn
GO:0050772	positive regulation of axonogenesis	94	2	0.53	1	0.0212766	1	CTX	Chronic	DEGs_dn
GO:0035850	epithelial cell differentiation involved in kidney development	47	1	0.27	1	0.0212766	1	CTX	Chronic	DEGs_dn
GO:0035088	establishment or maintenance of apical/basal cell polarity	47	1	0.27	1	0.0212766	1	CTX	Chronic	DEGs_dn
GO:1903351	cellular response to dopamine	47	1	0.27	1	0.0212766	1	CTX	Chronic	DEGs_dn
GO:0099010	modification of postsynaptic structure	47	1	0.27	1	0.0212766	1	CTX	Chronic	DEGs_dn
GO:0060563	neuroepithelial cell differentiation	47	1	0.27	1	0.0212766	1	CTX	Chronic	DEGs_dn
GO:0061245	establishment or maintenance of bipolar cell polarity	47	1	0.27	1	0.0212766	1	CTX	Chronic	DEGs_dn
GO:0009154	purine ribonucleotide catabolic process	141	3	0.8	1	0.0212766	1	CTX	Chronic	DEGs_dn
GO:0048771	tissue remodeling	189	4	1.07	1	0.021164	1	CTX	Chronic	DEGs_dn
GO:0043467	regulation of generation of precursor metabolites and energy	142	3	0.81	1	0.0211268	1	CTX	Chronic	DEGs_dn
GO:0045913	positive regulation of carbohydrate metabolic process	95	2	0.54	1	0.0210526	1	CTX	Chronic	DEGs_dn
GO:0003333	amino acid transmembrane transport	95	2	0.54	1	0.0210526	1	CTX	Chronic	DEGs_dn
GO:0051262	protein tetramerization	95	2	0.54	1	0.0210526	1	CTX	Chronic	DEGs_dn
GO:0019748	secondary metabolic process	48	1	0.27	1	0.0208333	1	CTX	Chronic	DEGs_dn
GO:0021675	nerve development	96	2	0.55	1	0.0208333	1	CTX	Chronic	DEGs_dn
GO:0032941	secretion by tissue	48	1	0.27	1	0.0208333	1	CTX	Chronic	DEGs_dn
GO:1900077	negative regulation of cellular response to insulin stimulus	48	1	0.27	1	0.0208333	1	CTX	Chronic	DEGs_dn
GO:0050974	detection of mechanical stimulus involved in sensory perception	48	1	0.27	1	0.0208333	1	CTX	Chronic	DEGs_dn
GO:1905145	cellular response to acetylcholine	48	1	0.27	1	0.0208333	1	CTX	Chronic	DEGs_dn
GO:0032881	regulation of polysaccharide metabolic process	48	1	0.27	1	0.0208333	1	CTX	Chronic	DEGs_dn
GO:1904019	epithelial cell apoptotic process	96	2	0.55	1	0.0208333	1	CTX	Chronic	DEGs_dn
GO:0046148	pigment biosynthetic process	48	1	0.27	1	0.0208333	1	CTX	Chronic	DEGs_dn
GO:0120039	plasma membrane bounded cell projection morphogenesis	724	15	4.12	1	0.0207182	1	CTX	Chronic	DEGs_dn
GO:0002460	adaptive immune response based on somatic recombination of immune receptors built from immunoglobulin superfamily domains	290	6	1.65	1	0.0206897	1	CTX	Chronic	DEGs_dn
GO:0001892	embryonic placenta development	97	2	0.55	1	0.0206186	1	CTX	Chronic	DEGs_dn
GO:0048858	cell projection morphogenesis	731	15	4.16	1	0.0205198	1	CTX	Chronic	DEGs_dn
GO:0098742	cell-cell adhesion via plasma-membrane adhesion molecules	195	4	1.11	1	0.0205128	1	CTX	Chronic	DEGs_dn
GO:0042063	gliogenesis	391	8	2.22	1	0.0204604	1	CTX	Chronic	DEGs_dn
GO:1903350	response to dopamine	49	1	0.03	1	0.0204082	1	CTX	Chronic	DEGs_up
GO:0086009	membrane repolarization	49	1	0.28	1	0.0204082	1	CTX	Chronic	DEGs_dn
GO:1903350	response to dopamine	49	1	0.28	1	0.0204082	1	CTX	Chronic	DEGs_dn
GO:0098927	vesicle-mediated transport between endosomal compartments	49	1	0.28	1	0.0204082	1	CTX	Chronic	DEGs_dn
GO:2000351	regulation of endothelial cell apoptotic process	49	1	0.28	1	0.0204082	1	CTX	Chronic	DEGs_dn
GO:0072080	nephron tubule development	98	2	0.56	1	0.0204082	1	CTX	Chronic	DEGs_dn
GO:0030516	regulation of axon extension	98	2	0.56	1	0.0204082	1	CTX	Chronic	DEGs_dn
GO:1903034	regulation of response to wounding	148	3	0.84	1	0.0202703	1	CTX	Chronic	DEGs_dn
GO:0070252	actin-mediated cell contraction	99	2	0.56	1	0.020202	1	CTX	Chronic	DEGs_dn
GO:0035265	organ growth	199	4	1.13	1	0.0201005	1	CTX	Chronic	DEGs_dn
GO:0048066	developmental pigmentation	50	1	0.28	1	0.02	1	CTX	Chronic	DEGs_dn
GO:0006367	transcription initiation at RNA polymerase II promoter	150	3	0.85	1	0.02	1	CTX	Chronic	DEGs_dn
GO:0097720	calcineurin-mediated signaling	50	1	0.28	1	0.02	1	CTX	Chronic	DEGs_dn
GO:0009261	ribonucleotide catabolic process	150	3	0.85	1	0.02	1	CTX	Chronic	DEGs_dn
GO:0036215	response to stem cell factor	50	1	0.28	1	0.02	1	CTX	Chronic	DEGs_dn
GO:0036216	cellular response to stem cell factor stimulus	50	1	0.28	1	0.02	1	CTX	Chronic	DEGs_dn
GO:0006195	purine nucleotide catabolic process	151	3	0.86	1	0.0198675	1	CTX	Chronic	DEGs_dn
GO:1903432	regulation of TORC1 signaling	101	2	0.57	1	0.019802	1	CTX	Chronic	DEGs_dn
GO:1902106	negative regulation of leukocyte differentiation	101	2	0.57	1	0.019802	1	CTX	Chronic	DEGs_dn
GO:0031589	cell-substrate adhesion	354	7	2.01	1	0.019774	1	CTX	Chronic	DEGs_dn
GO:0048812	neuron projection morphogenesis	708	14	4.03	1	0.019774	1	CTX	Chronic	DEGs_dn
GO:0015872	dopamine transport	51	1	0.03	1	0.0196078	1	CTX	Chronic	DEGs_up
GO:0071868	cellular response to monoamine stimulus	51	1	0.03	1	0.0196078	1	CTX	Chronic	DEGs_up
GO:0071870	cellular response to catecholamine stimulus	51	1	0.03	1	0.0196078	1	CTX	Chronic	DEGs_up
GO:0032653	regulation of interleukin-10 production	51	1	0.29	1	0.0196078	1	CTX	Chronic	DEGs_dn
GO:0085029	extracellular matrix assembly	51	1	0.29	1	0.0196078	1	CTX	Chronic	DEGs_dn
GO:0090100	positive regulation of transmembrane receptor protein serine/threonine kinase signaling pathway	102	2	0.58	1	0.0196078	1	CTX	Chronic	DEGs_dn
GO:0071868	cellular response to monoamine stimulus	51	1	0.29	1	0.0196078	1	CTX	Chronic	DEGs_dn
GO:0071870	cellular response to catecholamine stimulus	51	1	0.29	1	0.0196078	1	CTX	Chronic	DEGs_dn
GO:1902743	regulation of lamellipodium organization	51	1	0.29	1	0.0196078	1	CTX	Chronic	DEGs_dn
GO:1905144	response to acetylcholine	51	1	0.29	1	0.0196078	1	CTX	Chronic	DEGs_dn
GO:1904659	D-glucose transmembrane transport	103	2	0.59	1	0.0194175	1	CTX	Chronic	DEGs_dn
GO:0099068	postsynapse assembly	103	2	0.59	1	0.0194175	1	CTX	Chronic	DEGs_dn
GO:0035107	appendage morphogenesis	155	3	0.88	1	0.0193548	1	CTX	Chronic	DEGs_dn
GO:0044782	cilium organization	414	8	2.35	1	0.0193237	1	CTX	Chronic	DEGs_dn
GO:0061383	trabecula morphogenesis	52	1	0.3	1	0.0192308	1	CTX	Chronic	DEGs_dn
GO:0061326	renal tubule development	104	2	0.59	1	0.0192308	1	CTX	Chronic	DEGs_dn
GO:0120316	sperm flagellum assembly	52	1	0.3	1	0.0192308	1	CTX	Chronic	DEGs_dn
GO:0003179	heart valve morphogenesis	52	1	0.3	1	0.0192308	1	CTX	Chronic	DEGs_dn
GO:0046634	regulation of alpha-beta T cell activation	104	2	0.59	1	0.0192308	1	CTX	Chronic	DEGs_dn
GO:0010631	epithelial cell migration	104	2	0.59	1	0.0192308	1	CTX	Chronic	DEGs_dn
GO:0030857	negative regulation of epithelial cell differentiation	52	1	0.3	1	0.0192308	1	CTX	Chronic	DEGs_dn
GO:0033002	muscle cell proliferation	260	5	1.48	1	0.0192308	1	CTX	Chronic	DEGs_dn
GO:0140014	mitotic nuclear division	262	5	1.49	1	0.019084	1	CTX	Chronic	DEGs_dn
GO:0090132	epithelium migration	105	2	0.6	1	0.0190476	1	CTX	Chronic	DEGs_dn
GO:0035272	exocrine system development	53	1	0.04	1	0.0188679	1	CTX	Chronic	DEGs_up
GO:0021545	cranial nerve development	53	1	0.3	1	0.0188679	1	CTX	Chronic	DEGs_dn
GO:0045103	intermediate filament-based process	53	1	0.3	1	0.0188679	1	CTX	Chronic	DEGs_dn
GO:0008645	hexose transmembrane transport	106	2	0.6	1	0.0188679	1	CTX	Chronic	DEGs_dn
GO:0051955	regulation of amino acid transport	53	1	0.3	1	0.0188679	1	CTX	Chronic	DEGs_dn
GO:0008344	adult locomotory behavior	106	2	0.6	1	0.0188679	1	CTX	Chronic	DEGs_dn
GO:0070588	calcium ion transmembrane transport	318	6	1.81	1	0.0188679	1	CTX	Chronic	DEGs_dn
GO:0001704	formation of primary germ layer	106	2	0.6	1	0.0188679	1	CTX	Chronic	DEGs_dn
GO:0072577	endothelial cell apoptotic process	53	1	0.3	1	0.0188679	1	CTX	Chronic	DEGs_dn
GO:0007596	blood coagulation	160	3	0.91	1	0.01875	1	CTX	Chronic	DEGs_dn
GO:0055017	cardiac muscle tissue growth	107	2	0.61	1	0.0186916	1	CTX	Chronic	DEGs_dn
GO:1903707	negative regulation of hemopoiesis	107	2	0.61	1	0.0186916	1	CTX	Chronic	DEGs_dn
GO:0060251	regulation of glial cell proliferation	54	1	0.31	1	0.0185185	1	CTX	Chronic	DEGs_dn
GO:0051445	regulation of meiotic cell cycle	54	1	0.31	1	0.0185185	1	CTX	Chronic	DEGs_dn
GO:0051954	positive regulation of amine transport	54	1	0.31	1	0.0185185	1	CTX	Chronic	DEGs_dn
GO:0048713	regulation of oligodendrocyte differentiation	54	1	0.31	1	0.0185185	1	CTX	Chronic	DEGs_dn
GO:0090130	tissue migration	108	2	0.61	1	0.0185185	1	CTX	Chronic	DEGs_dn
GO:0032613	interleukin-10 production	54	1	0.31	1	0.0185185	1	CTX	Chronic	DEGs_dn
GO:0045687	positive regulation of glial cell differentiation	54	1	0.31	1	0.0185185	1	CTX	Chronic	DEGs_dn
GO:0042446	hormone biosynthetic process	54	1	0.31	1	0.0185185	1	CTX	Chronic	DEGs_dn
GO:0072006	nephron development	162	3	0.92	1	0.0185185	1	CTX	Chronic	DEGs_dn
GO:0032892	positive regulation of organic acid transport	54	1	0.31	1	0.0185185	1	CTX	Chronic	DEGs_dn
GO:0050817	coagulation	163	3	0.93	1	0.0184049	1	CTX	Chronic	DEGs_dn
GO:0048534	hematopoietic or lymphoid organ development	109	2	0.62	1	0.0183486	1	CTX	Chronic	DEGs_dn
GO:0015749	monosaccharide transmembrane transport	109	2	0.62	1	0.0183486	1	CTX	Chronic	DEGs_dn
GO:0001101	response to acid chemical	164	3	0.93	1	0.0182927	1	CTX	Chronic	DEGs_dn
GO:0007599	hemostasis	164	3	0.93	1	0.0182927	1	CTX	Chronic	DEGs_dn
GO:0048589	developmental growth	769	14	4.37	1	0.0182055	1	CTX	Chronic	DEGs_dn
GO:0097061	dendritic spine organization	110	2	0.63	1	0.0181818	1	CTX	Chronic	DEGs_dn
GO:0003279	cardiac septum development	110	2	0.63	1	0.0181818	1	CTX	Chronic	DEGs_dn
GO:0099563	modification of synaptic structure	55	1	0.31	1	0.0181818	1	CTX	Chronic	DEGs_dn
GO:0035601	protein deacylation	55	1	0.31	1	0.0181818	1	CTX	Chronic	DEGs_dn
GO:0042461	photoreceptor cell development	55	1	0.31	1	0.0181818	1	CTX	Chronic	DEGs_dn
GO:0021795	cerebral cortex cell migration	55	1	0.31	1	0.0181818	1	CTX	Chronic	DEGs_dn
GO:0006865	amino acid transport	165	3	0.94	1	0.0181818	1	CTX	Chronic	DEGs_dn
GO:0021953	central nervous system neuron differentiation	221	4	1.26	1	0.0180995	1	CTX	Chronic	DEGs_dn
GO:0071331	cellular response to hexose stimulus	167	3	0.95	1	0.0179641	1	CTX	Chronic	DEGs_dn
GO:0010810	regulation of cell-substrate adhesion	223	4	1.27	1	0.0179372	1	CTX	Chronic	DEGs_dn
GO:0007611	learning or memory	335	6	1.91	1	0.0179104	1	CTX	Chronic	DEGs_dn
GO:0071869	response to catecholamine	56	1	0.04	1	0.0178571	1	CTX	Chronic	DEGs_up
GO:0050777	negative regulation of immune response	168	3	0.96	1	0.0178571	1	CTX	Chronic	DEGs_dn
GO:0071326	cellular response to monosaccharide stimulus	168	3	0.96	1	0.0178571	1	CTX	Chronic	DEGs_dn
GO:0051293	establishment of spindle localization	56	1	0.32	1	0.0178571	1	CTX	Chronic	DEGs_dn
GO:0014897	striated muscle hypertrophy	112	2	0.64	1	0.0178571	1	CTX	Chronic	DEGs_dn
GO:0061005	cell differentiation involved in kidney development	56	1	0.32	1	0.0178571	1	CTX	Chronic	DEGs_dn
GO:0071869	response to catecholamine	56	1	0.32	1	0.0178571	1	CTX	Chronic	DEGs_dn
GO:0009166	nucleotide catabolic process	169	3	0.96	1	0.0177515	1	CTX	Chronic	DEGs_dn
GO:0072523	purine-containing compound catabolic process	169	3	0.96	1	0.0177515	1	CTX	Chronic	DEGs_dn
GO:0043279	response to alkaloid	113	2	0.08	1	0.0176991	1	CTX	Chronic	DEGs_up
GO:0035270	endocrine system development	113	2	0.64	1	0.0176991	1	CTX	Chronic	DEGs_dn
GO:0071867	response to monoamine	57	1	0.04	1	0.0175439	1	CTX	Chronic	DEGs_up
GO:0090497	mesenchymal cell migration	57	1	0.32	1	0.0175439	1	CTX	Chronic	DEGs_dn
GO:0033555	multicellular organismal response to stress	114	2	0.65	1	0.0175439	1	CTX	Chronic	DEGs_dn
GO:1901019	regulation of calcium ion transmembrane transporter activity	57	1	0.32	1	0.0175439	1	CTX	Chronic	DEGs_dn
GO:0035710	CD4-positive, alpha-beta T cell activation	114	2	0.65	1	0.0175439	1	CTX	Chronic	DEGs_dn
GO:0036006	cellular response to macrophage colony-stimulating factor stimulus	57	1	0.32	1	0.0175439	1	CTX	Chronic	DEGs_dn
GO:0006383	transcription by RNA polymerase III	57	1	0.32	1	0.0175439	1	CTX	Chronic	DEGs_dn
GO:0045580	regulation of T cell differentiation	171	3	0.97	1	0.0175439	1	CTX	Chronic	DEGs_dn
GO:0014896	muscle hypertrophy	114	2	0.65	1	0.0175439	1	CTX	Chronic	DEGs_dn
GO:0001754	eye photoreceptor cell differentiation	57	1	0.32	1	0.0175439	1	CTX	Chronic	DEGs_dn
GO:0007215	glutamate receptor signaling pathway	57	1	0.32	1	0.0175439	1	CTX	Chronic	DEGs_dn
GO:0071867	response to monoamine	57	1	0.32	1	0.0175439	1	CTX	Chronic	DEGs_dn
GO:0035051	cardiocyte differentiation	172	3	0.98	1	0.0174419	1	CTX	Chronic	DEGs_dn
GO:0014909	smooth muscle cell migration	115	2	0.65	1	0.0173913	1	CTX	Chronic	DEGs_dn
GO:0060419	heart growth	115	2	0.65	1	0.0173913	1	CTX	Chronic	DEGs_dn
GO:0038202	TORC1 signaling	115	2	0.65	1	0.0173913	1	CTX	Chronic	DEGs_dn
GO:0072001	renal system development	346	6	1.97	1	0.017341	1	CTX	Chronic	DEGs_dn
GO:0050873	brown fat cell differentiation	58	1	0.33	1	0.0172414	1	CTX	Chronic	DEGs_dn
GO:0019098	reproductive behavior	58	1	0.33	1	0.0172414	1	CTX	Chronic	DEGs_dn
GO:0050879	multicellular organismal movement	58	1	0.33	1	0.0172414	1	CTX	Chronic	DEGs_dn
GO:0036005	response to macrophage colony-stimulating factor	58	1	0.33	1	0.0172414	1	CTX	Chronic	DEGs_dn
GO:0010812	negative regulation of cell-substrate adhesion	58	1	0.33	1	0.0172414	1	CTX	Chronic	DEGs_dn
GO:0051785	positive regulation of nuclear division	58	1	0.33	1	0.0172414	1	CTX	Chronic	DEGs_dn
GO:0010001	glial cell differentiation	290	5	1.65	1	0.0172414	1	CTX	Chronic	DEGs_dn
GO:0002712	regulation of B cell mediated immunity	58	1	0.33	1	0.0172414	1	CTX	Chronic	DEGs_dn
GO:0002704	negative regulation of leukocyte mediated immunity	58	1	0.33	1	0.0172414	1	CTX	Chronic	DEGs_dn
GO:0002889	regulation of immunoglobulin mediated immune response	58	1	0.33	1	0.0172414	1	CTX	Chronic	DEGs_dn
GO:0072698	protein localization to microtubule cytoskeleton	58	1	0.33	1	0.0172414	1	CTX	Chronic	DEGs_dn
GO:0072678	T cell migration	58	1	0.33	1	0.0172414	1	CTX	Chronic	DEGs_dn
GO:0050878	regulation of body fluid levels	291	5	1.65	1	0.0171821	1	CTX	Chronic	DEGs_dn
GO:0034219	carbohydrate transmembrane transport	117	2	0.67	1	0.017094	1	CTX	Chronic	DEGs_dn
GO:0016052	carbohydrate catabolic process	176	3	1	1	0.0170455	1	CTX	Chronic	DEGs_dn
GO:0050854	regulation of antigen receptor-mediated signaling pathway	59	1	0.34	1	0.0169492	1	CTX	Chronic	DEGs_dn
GO:0009593	detection of chemical stimulus	59	1	0.34	1	0.0169492	1	CTX	Chronic	DEGs_dn
GO:0030225	macrophage differentiation	59	1	0.34	1	0.0169492	1	CTX	Chronic	DEGs_dn
GO:0003205	cardiac chamber development	177	3	1.01	1	0.0169492	1	CTX	Chronic	DEGs_dn
GO:0097106	postsynaptic density organization	59	1	0.34	1	0.0169492	1	CTX	Chronic	DEGs_dn
GO:2000401	regulation of lymphocyte migration	59	1	0.34	1	0.0169492	1	CTX	Chronic	DEGs_dn
GO:0007369	gastrulation	178	3	1.01	1	0.0168539	1	CTX	Chronic	DEGs_dn
GO:0050868	negative regulation of T cell activation	119	2	0.68	1	0.0168067	1	CTX	Chronic	DEGs_dn
GO:0046632	alpha-beta T cell differentiation	119	2	0.68	1	0.0168067	1	CTX	Chronic	DEGs_dn
GO:0034330	cell junction organization	893	15	5.08	1	0.0167973	1	CTX	Chronic	DEGs_dn
GO:0002377	immunoglobulin production	120	2	0.68	1	0.0166667	1	CTX	Chronic	DEGs_dn
GO:0071322	cellular response to carbohydrate stimulus	180	3	1.02	1	0.0166667	1	CTX	Chronic	DEGs_dn
GO:0031641	regulation of myelination	60	1	0.34	1	0.0166667	1	CTX	Chronic	DEGs_dn
GO:0006473	protein acetylation	60	1	0.34	1	0.0166667	1	CTX	Chronic	DEGs_dn
GO:2001222	regulation of neuron migration	60	1	0.34	1	0.0166667	1	CTX	Chronic	DEGs_dn
GO:1990928	response to amino acid starvation	60	1	0.34	1	0.0166667	1	CTX	Chronic	DEGs_dn
GO:2000630	positive regulation of miRNA metabolic process	60	1	0.34	1	0.0166667	1	CTX	Chronic	DEGs_dn
GO:0009994	oocyte differentiation	60	1	0.34	1	0.0166667	1	CTX	Chronic	DEGs_dn
GO:0072009	nephron epithelium development	120	2	0.68	1	0.0166667	1	CTX	Chronic	DEGs_dn
GO:0098732	macromolecule deacylation	60	1	0.34	1	0.0166667	1	CTX	Chronic	DEGs_dn
GO:0001678	intracellular glucose homeostasis	181	3	1.03	1	0.0165746	1	CTX	Chronic	DEGs_dn
GO:0008643	carbohydrate transport	121	2	0.69	1	0.0165289	1	CTX	Chronic	DEGs_dn
GO:0006402	mRNA catabolic process	242	4	1.38	1	0.0165289	1	CTX	Chronic	DEGs_dn
GO:0042476	odontogenesis	121	2	0.69	1	0.0165289	1	CTX	Chronic	DEGs_dn
GO:1902808	positive regulation of cell cycle G1/S phase transition	61	1	0.35	1	0.0163934	1	CTX	Chronic	DEGs_dn
GO:0106027	neuron projection organization	122	2	0.69	1	0.0163934	1	CTX	Chronic	DEGs_dn
GO:0030048	actin filament-based movement	122	2	0.69	1	0.0163934	1	CTX	Chronic	DEGs_dn
GO:0050982	detection of mechanical stimulus	61	1	0.35	1	0.0163934	1	CTX	Chronic	DEGs_dn
GO:0051653	spindle localization	61	1	0.35	1	0.0163934	1	CTX	Chronic	DEGs_dn
GO:0055008	cardiac muscle tissue morphogenesis	61	1	0.35	1	0.0163934	1	CTX	Chronic	DEGs_dn
GO:0042255	ribosome assembly	61	1	0.35	1	0.0163934	1	CTX	Chronic	DEGs_dn
GO:0010171	body morphogenesis	61	1	0.35	1	0.0163934	1	CTX	Chronic	DEGs_dn
GO:0048729	tissue morphogenesis	612	10	3.48	1	0.0163399	1	CTX	Chronic	DEGs_dn
GO:0030902	hindbrain development	184	3	1.05	1	0.0163043	1	CTX	Chronic	DEGs_dn
GO:0008016	regulation of heart contraction	184	3	1.05	1	0.0163043	1	CTX	Chronic	DEGs_dn
GO:0006639	acylglycerol metabolic process	123	2	0.7	1	0.0162602	1	CTX	Chronic	DEGs_dn
GO:0001952	regulation of cell-matrix adhesion	123	2	0.7	1	0.0162602	1	CTX	Chronic	DEGs_dn
GO:0002822	regulation of adaptive immune response based on somatic recombination of immune receptors built from immunoglobulin superfamily domains	185	3	1.05	1	0.0162162	1	CTX	Chronic	DEGs_dn
GO:0061001	regulation of dendritic spine morphogenesis	62	1	0.04	1	0.016129	1	CTX	Chronic	DEGs_up
GO:0000271	polysaccharide biosynthetic process	62	1	0.35	1	0.016129	1	CTX	Chronic	DEGs_dn
GO:0003170	heart valve development	62	1	0.35	1	0.016129	1	CTX	Chronic	DEGs_dn
GO:0019362	pyridine nucleotide metabolic process	186	3	1.06	1	0.016129	1	CTX	Chronic	DEGs_dn
GO:0046496	nicotinamide nucleotide metabolic process	186	3	1.06	1	0.016129	1	CTX	Chronic	DEGs_dn
GO:0098739	import across plasma membrane	186	3	1.06	1	0.016129	1	CTX	Chronic	DEGs_dn
GO:0006893	Golgi to plasma membrane transport	62	1	0.35	1	0.016129	1	CTX	Chronic	DEGs_dn
GO:0048699	generation of neurons	1617	26	9.2	1	0.0160792	1	CTX	Chronic	DEGs_dn
GO:1903522	regulation of blood circulation	249	4	1.42	1	0.0160643	1	CTX	Chronic	DEGs_dn
GO:0006352	DNA-templated transcription initiation	187	3	1.06	1	0.0160428	1	CTX	Chronic	DEGs_dn
GO:1901292	nucleoside phosphate catabolic process	187	3	1.06	1	0.0160428	1	CTX	Chronic	DEGs_dn
GO:0006638	neutral lipid metabolic process	125	2	0.71	1	0.016	1	CTX	Chronic	DEGs_dn
GO:0002250	adaptive immune response	376	6	2.14	1	0.0159574	1	CTX	Chronic	DEGs_dn
GO:0048659	smooth muscle cell proliferation	188	3	1.07	1	0.0159574	1	CTX	Chronic	DEGs_dn
GO:0006109	regulation of carbohydrate metabolic process	188	3	1.07	1	0.0159574	1	CTX	Chronic	DEGs_dn
GO:0090109	regulation of cell-substrate junction assembly	63	1	0.36	1	0.015873	1	CTX	Chronic	DEGs_dn
GO:0003229	ventricular cardiac muscle tissue development	63	1	0.36	1	0.015873	1	CTX	Chronic	DEGs_dn
GO:0098926	postsynaptic signal transduction	63	1	0.36	1	0.015873	1	CTX	Chronic	DEGs_dn
GO:0035315	hair cell differentiation	63	1	0.36	1	0.015873	1	CTX	Chronic	DEGs_dn
GO:0042273	ribosomal large subunit biogenesis	63	1	0.36	1	0.015873	1	CTX	Chronic	DEGs_dn
GO:0008037	cell recognition	126	2	0.72	1	0.015873	1	CTX	Chronic	DEGs_dn
GO:0098815	modulation of excitatory postsynaptic potential	63	1	0.36	1	0.015873	1	CTX	Chronic	DEGs_dn
GO:0002366	leukocyte activation involved in immune response	254	4	1.44	1	0.015748	1	CTX	Chronic	DEGs_dn
GO:0060048	cardiac muscle contraction	127	2	0.72	1	0.015748	1	CTX	Chronic	DEGs_dn
GO:0002449	lymphocyte mediated immunity	255	4	1.45	1	0.0156863	1	CTX	Chronic	DEGs_dn
GO:0009416	response to light stimulus	319	5	1.81	1	0.015674	1	CTX	Chronic	DEGs_dn
GO:0050775	positive regulation of dendrite morphogenesis	64	1	0.04	1	0.015625	1	CTX	Chronic	DEGs_up
GO:0030888	regulation of B cell proliferation	64	1	0.36	1	0.015625	1	CTX	Chronic	DEGs_dn
GO:1904035	regulation of epithelial cell apoptotic process	64	1	0.36	1	0.015625	1	CTX	Chronic	DEGs_dn
GO:0031346	positive regulation of cell projection organization	449	7	2.55	1	0.0155902	1	CTX	Chronic	DEGs_dn
GO:0120036	plasma membrane bounded cell projection organization	1672	26	9.51	1	0.0155502	1	CTX	Chronic	DEGs_dn
GO:0002263	cell activation involved in immune response	258	4	1.47	1	0.0155039	1	CTX	Chronic	DEGs_dn
GO:0050432	catecholamine secretion	65	1	0.04	1	0.0153846	1	CTX	Chronic	DEGs_up
GO:0060285	cilium-dependent cell motility	195	3	1.11	1	0.0153846	1	CTX	Chronic	DEGs_dn
GO:0060538	skeletal muscle organ development	195	3	1.11	1	0.0153846	1	CTX	Chronic	DEGs_dn
GO:0032989	cellular anatomical entity morphogenesis	130	2	0.74	1	0.0153846	1	CTX	Chronic	DEGs_dn
GO:0014812	muscle cell migration	130	2	0.74	1	0.0153846	1	CTX	Chronic	DEGs_dn
GO:0048332	mesoderm morphogenesis	65	1	0.37	1	0.0153846	1	CTX	Chronic	DEGs_dn
GO:0042440	pigment metabolic process	65	1	0.37	1	0.0153846	1	CTX	Chronic	DEGs_dn
GO:0001539	cilium or flagellum-dependent cell motility	195	3	1.11	1	0.0153846	1	CTX	Chronic	DEGs_dn
GO:0010927	cellular component assembly involved in morphogenesis	130	2	0.74	1	0.0153846	1	CTX	Chronic	DEGs_dn
GO:0072524	pyridine-containing compound metabolic process	196	3	1.11	1	0.0153061	1	CTX	Chronic	DEGs_dn
GO:0048709	oligodendrocyte differentiation	131	2	0.75	1	0.0152672	1	CTX	Chronic	DEGs_dn
GO:0003206	cardiac chamber morphogenesis	131	2	0.75	1	0.0152672	1	CTX	Chronic	DEGs_dn
GO:0032479	regulation of type I interferon production	131	2	0.75	1	0.0152672	1	CTX	Chronic	DEGs_dn
GO:0014013	regulation of gliogenesis	131	2	0.75	1	0.0152672	1	CTX	Chronic	DEGs_dn
GO:1903037	regulation of leukocyte cell-cell adhesion	328	5	1.87	1	0.0152439	1	CTX	Chronic	DEGs_dn
GO:0009790	embryo development	1185	18	6.74	1	0.0151899	1	CTX	Chronic	DEGs_dn
GO:0030030	cell projection organization	1713	26	9.74	1	0.0151781	1	CTX	Chronic	DEGs_dn
GO:0010770	positive regulation of cell morphogenesis	66	1	0.04	1	0.0151515	1	CTX	Chronic	DEGs_up
GO:0030183	B cell differentiation	132	2	0.75	1	0.0151515	1	CTX	Chronic	DEGs_dn
GO:0044380	protein localization to cytoskeleton	66	1	0.38	1	0.0151515	1	CTX	Chronic	DEGs_dn
GO:0098727	maintenance of cell number	198	3	1.13	1	0.0151515	1	CTX	Chronic	DEGs_dn
GO:0051259	protein complex oligomerization	265	4	1.51	1	0.0150943	1	CTX	Chronic	DEGs_dn
GO:0045619	regulation of lymphocyte differentiation	199	3	1.13	1	0.0150754	1	CTX	Chronic	DEGs_dn
GO:0050905	neuromuscular process	199	3	1.13	1	0.0150754	1	CTX	Chronic	DEGs_dn
GO:0051225	spindle assembly	133	2	0.76	1	0.0150376	1	CTX	Chronic	DEGs_dn
GO:0002819	regulation of adaptive immune response	200	3	1.14	1	0.015	1	CTX	Chronic	DEGs_dn
GO:0045123	cellular extravasation	67	1	0.38	1	0.0149254	1	CTX	Chronic	DEGs_dn
GO:0030239	myofibril assembly	67	1	0.38	1	0.0149254	1	CTX	Chronic	DEGs_dn
GO:0060675	ureteric bud morphogenesis	67	1	0.38	1	0.0149254	1	CTX	Chronic	DEGs_dn
GO:0060350	endochondral bone morphogenesis	67	1	0.38	1	0.0149254	1	CTX	Chronic	DEGs_dn
GO:0061035	regulation of cartilage development	67	1	0.38	1	0.0149254	1	CTX	Chronic	DEGs_dn
GO:0022008	neurogenesis	1887	28	10.73	1	0.0148384	1	CTX	Chronic	DEGs_dn
GO:0045834	positive regulation of lipid metabolic process	135	2	0.77	1	0.0148148	1	CTX	Chronic	DEGs_dn
GO:0008361	regulation of cell size	203	3	1.15	1	0.0147783	1	CTX	Chronic	DEGs_dn
GO:0009653	anatomical structure morphogenesis	2574	38	14.64	1	0.014763	1	CTX	Chronic	DEGs_dn
GO:0060999	positive regulation of dendritic spine development	68	1	0.05	1	0.0147059	1	CTX	Chronic	DEGs_up
GO:0007528	neuromuscular junction development	68	1	0.39	1	0.0147059	1	CTX	Chronic	DEGs_dn
GO:1903038	negative regulation of leukocyte cell-cell adhesion	136	2	0.77	1	0.0147059	1	CTX	Chronic	DEGs_dn
GO:0032007	negative regulation of TOR signaling	68	1	0.39	1	0.0147059	1	CTX	Chronic	DEGs_dn
GO:0150116	regulation of cell-substrate junction organization	68	1	0.39	1	0.0147059	1	CTX	Chronic	DEGs_dn
GO:0032606	type I interferon production	136	2	0.77	1	0.0147059	1	CTX	Chronic	DEGs_dn
GO:0051783	regulation of nuclear division	136	2	0.77	1	0.0147059	1	CTX	Chronic	DEGs_dn
GO:0072171	mesonephric tubule morphogenesis	68	1	0.39	1	0.0147059	1	CTX	Chronic	DEGs_dn
GO:0045600	positive regulation of fat cell differentiation	68	1	0.39	1	0.0147059	1	CTX	Chronic	DEGs_dn
GO:0001944	vasculature development	750	11	4.27	1	0.0146667	1	CTX	Chronic	DEGs_dn
GO:0060560	developmental growth involved in morphogenesis	273	4	1.55	1	0.014652	1	CTX	Chronic	DEGs_dn
GO:1905039	carboxylic acid transmembrane transport	137	2	0.78	1	0.0145985	1	CTX	Chronic	DEGs_dn
GO:0140694	membraneless organelle assembly	412	6	2.34	1	0.0145631	1	CTX	Chronic	DEGs_dn
GO:0031099	regeneration	207	3	1.18	1	0.0144928	1	CTX	Chronic	DEGs_dn
GO:0033500	carbohydrate homeostasis	276	4	1.57	1	0.0144928	1	CTX	Chronic	DEGs_dn
GO:0010811	positive regulation of cell-substrate adhesion	138	2	0.78	1	0.0144928	1	CTX	Chronic	DEGs_dn
GO:0055117	regulation of cardiac muscle contraction	69	1	0.39	1	0.0144928	1	CTX	Chronic	DEGs_dn
GO:0060612	adipose tissue development	69	1	0.39	1	0.0144928	1	CTX	Chronic	DEGs_dn
GO:0007254	JNK cascade	207	3	1.18	1	0.0144928	1	CTX	Chronic	DEGs_dn
GO:0042130	negative regulation of T cell proliferation	69	1	0.39	1	0.0144928	1	CTX	Chronic	DEGs_dn
GO:0060415	muscle tissue morphogenesis	69	1	0.39	1	0.0144928	1	CTX	Chronic	DEGs_dn
GO:0022029	telencephalon cell migration	69	1	0.39	1	0.0144928	1	CTX	Chronic	DEGs_dn
GO:0006816	calcium ion transport	414	6	2.35	1	0.0144928	1	CTX	Chronic	DEGs_dn
GO:0048514	blood vessel morphogenesis	623	9	3.54	1	0.0144462	1	CTX	Chronic	DEGs_dn
GO:0031344	regulation of cell projection organization	763	11	4.34	1	0.0144168	1	CTX	Chronic	DEGs_dn
GO:0035295	tube development	1111	16	6.32	1	0.0144014	1	CTX	Chronic	DEGs_dn
GO:0007610	behavior	764	11	4.35	1	0.0143979	1	CTX	Chronic	DEGs_dn
GO:0050773	regulation of dendrite development	139	2	0.79	1	0.0143885	1	CTX	Chronic	DEGs_dn
GO:0170039	proteinogenic amino acid metabolic process	139	2	0.79	1	0.0143885	1	CTX	Chronic	DEGs_dn
GO:0060322	head development	769	11	4.37	1	0.0143043	1	CTX	Chronic	DEGs_dn
GO:0031047	regulatory ncRNA-mediated gene silencing	140	2	0.8	1	0.0142857	1	CTX	Chronic	DEGs_dn
GO:0140962	multicellular organismal-level chemical homeostasis	70	1	0.4	1	0.0142857	1	CTX	Chronic	DEGs_dn
GO:0017015	regulation of transforming growth factor beta receptor signaling pathway	140	2	0.8	1	0.0142857	1	CTX	Chronic	DEGs_dn
GO:0022037	metencephalon development	140	2	0.8	1	0.0142857	1	CTX	Chronic	DEGs_dn
GO:0010975	regulation of neuron projection development	560	8	3.18	1	0.0142857	1	CTX	Chronic	DEGs_dn
GO:0050954	sensory perception of mechanical stimulus	211	3	1.2	1	0.014218	1	CTX	Chronic	DEGs_dn
GO:0051651	maintenance of location in cell	211	3	1.2	1	0.014218	1	CTX	Chronic	DEGs_dn
GO:1903825	organic acid transmembrane transport	141	2	0.8	1	0.0141844	1	CTX	Chronic	DEGs_dn
GO:0051279	regulation of release of sequestered calcium ion into cytosol	71	1	0.4	1	0.0140845	1	CTX	Chronic	DEGs_dn
GO:0007492	endoderm development	71	1	0.4	1	0.0140845	1	CTX	Chronic	DEGs_dn
GO:0014074	response to purine-containing compound	142	2	0.81	1	0.0140845	1	CTX	Chronic	DEGs_dn
GO:0070925	organelle assembly	996	14	5.66	1	0.0140562	1	CTX	Chronic	DEGs_dn
GO:0014706	striated muscle tissue development	428	6	2.43	1	0.0140187	1	CTX	Chronic	DEGs_dn
GO:0044344	cellular response to fibroblast growth factor stimulus	143	2	0.81	1	0.013986	1	CTX	Chronic	DEGs_dn
GO:0006820	monoatomic anion transport	143	2	0.81	1	0.013986	1	CTX	Chronic	DEGs_dn
GO:1903844	regulation of cellular response to transforming growth factor beta stimulus	143	2	0.81	1	0.013986	1	CTX	Chronic	DEGs_dn
GO:0040007	growth	1002	14	5.7	1	0.0139721	1	CTX	Chronic	DEGs_dn
GO:0048646	anatomical structure formation involved in morphogenesis	1146	16	6.52	1	0.0139616	1	CTX	Chronic	DEGs_dn
GO:1903311	regulation of mRNA metabolic process	287	4	1.63	1	0.0139373	1	CTX	Chronic	DEGs_dn
GO:0006401	RNA catabolic process	287	4	1.63	1	0.0139373	1	CTX	Chronic	DEGs_dn
GO:0007159	leukocyte cell-cell adhesion	359	5	2.04	1	0.0139276	1	CTX	Chronic	DEGs_dn
GO:0034655	nucleobase-containing compound catabolic process	503	7	2.86	1	0.0139165	1	CTX	Chronic	DEGs_dn
GO:0072359	circulatory system development	1150	16	6.54	1	0.013913	1	CTX	Chronic	DEGs_dn
GO:0050810	regulation of steroid biosynthetic process	72	1	0.41	1	0.0138889	1	CTX	Chronic	DEGs_dn
GO:0044272	sulfur compound biosynthetic process	144	2	0.82	1	0.0138889	1	CTX	Chronic	DEGs_dn
GO:0021885	forebrain cell migration	72	1	0.41	1	0.0138889	1	CTX	Chronic	DEGs_dn
GO:1902893	regulation of miRNA transcription	72	1	0.41	1	0.0138889	1	CTX	Chronic	DEGs_dn
GO:0048167	regulation of synaptic plasticity	289	4	1.64	1	0.0138408	1	CTX	Chronic	DEGs_dn
GO:0009749	response to glucose	217	3	1.23	1	0.0138249	1	CTX	Chronic	DEGs_dn
GO:0043604	amide biosynthetic process	145	2	0.82	1	0.0137931	1	CTX	Chronic	DEGs_dn
GO:1902414	protein localization to cell junction	145	2	0.82	1	0.0137931	1	CTX	Chronic	DEGs_dn
GO:0000819	sister chromatid segregation	218	3	1.24	1	0.0137615	1	CTX	Chronic	DEGs_dn
GO:0032943	mononuclear cell proliferation	291	4	1.65	1	0.0137457	1	CTX	Chronic	DEGs_dn
GO:0120031	plasma membrane bounded cell projection assembly	583	8	3.32	1	0.0137221	1	CTX	Chronic	DEGs_dn
GO:0032008	positive regulation of TOR signaling	73	1	0.42	1	0.0136986	1	CTX	Chronic	DEGs_dn
GO:0032675	regulation of interleukin-6 production	146	2	0.83	1	0.0136986	1	CTX	Chronic	DEGs_dn
GO:0061180	mammary gland epithelium development	73	1	0.42	1	0.0136986	1	CTX	Chronic	DEGs_dn
GO:0099084	postsynaptic specialization organization	73	1	0.42	1	0.0136986	1	CTX	Chronic	DEGs_dn
GO:0046626	regulation of insulin receptor signaling pathway	73	1	0.42	1	0.0136986	1	CTX	Chronic	DEGs_dn
GO:0034728	nucleosome organization	73	1	0.42	1	0.0136986	1	CTX	Chronic	DEGs_dn
GO:0140115	export across plasma membrane	73	1	0.42	1	0.0136986	1	CTX	Chronic	DEGs_dn
GO:0016049	cell growth	511	7	2.91	1	0.0136986	1	CTX	Chronic	DEGs_dn
GO:1903051	negative regulation of proteolysis involved in protein catabolic process	73	1	0.42	1	0.0136986	1	CTX	Chronic	DEGs_dn
GO:0007585	respiratory gaseous exchange by respiratory system	73	1	0.42	1	0.0136986	1	CTX	Chronic	DEGs_dn
GO:0021782	glial cell development	147	2	0.84	1	0.0136054	1	CTX	Chronic	DEGs_dn
GO:0060047	heart contraction	221	3	1.26	1	0.0135747	1	CTX	Chronic	DEGs_dn
GO:0009746	response to hexose	222	3	1.26	1	0.0135135	1	CTX	Chronic	DEGs_dn
GO:0009880	embryonic pattern specification	74	1	0.42	1	0.0135135	1	CTX	Chronic	DEGs_dn
GO:0051250	negative regulation of lymphocyte activation	148	2	0.84	1	0.0135135	1	CTX	Chronic	DEGs_dn
GO:0046824	positive regulation of nucleocytoplasmic transport	74	1	0.42	1	0.0135135	1	CTX	Chronic	DEGs_dn
GO:0033143	regulation of intracellular steroid hormone receptor signaling pathway	74	1	0.42	1	0.0135135	1	CTX	Chronic	DEGs_dn
GO:0061614	miRNA transcription	74	1	0.42	1	0.0135135	1	CTX	Chronic	DEGs_dn
GO:0022407	regulation of cell-cell adhesion	445	6	2.53	1	0.0134831	1	CTX	Chronic	DEGs_dn
GO:0030031	cell projection assembly	595	8	3.38	1	0.0134454	1	CTX	Chronic	DEGs_dn
GO:0032006	regulation of TOR signaling	149	2	0.85	1	0.0134228	1	CTX	Chronic	DEGs_dn
GO:0050851	antigen receptor-mediated signaling pathway	149	2	0.85	1	0.0134228	1	CTX	Chronic	DEGs_dn
GO:0048732	gland development	447	6	2.54	1	0.0134228	1	CTX	Chronic	DEGs_dn
GO:0071774	response to fibroblast growth factor	149	2	0.85	1	0.0134228	1	CTX	Chronic	DEGs_dn
GO:0170033	L-amino acid metabolic process	149	2	0.85	1	0.0134228	1	CTX	Chronic	DEGs_dn
GO:0045911	positive regulation of DNA recombination	75	1	0.43	1	0.0133333	1	CTX	Chronic	DEGs_dn
GO:1903539	protein localization to postsynaptic membrane	75	1	0.43	1	0.0133333	1	CTX	Chronic	DEGs_dn
GO:0051235	maintenance of location	225	3	1.28	1	0.0133333	1	CTX	Chronic	DEGs_dn
GO:0042698	ovulation cycle	75	1	0.43	1	0.0133333	1	CTX	Chronic	DEGs_dn
GO:0048644	muscle organ morphogenesis	75	1	0.43	1	0.0133333	1	CTX	Chronic	DEGs_dn
GO:0044458	motile cilium assembly	75	1	0.43	1	0.0133333	1	CTX	Chronic	DEGs_dn
GO:0042306	regulation of protein import into nucleus	75	1	0.43	1	0.0133333	1	CTX	Chronic	DEGs_dn
GO:0120035	regulation of plasma membrane bounded cell projection organization	750	10	4.27	1	0.0133333	1	CTX	Chronic	DEGs_dn
GO:1902679	negative regulation of RNA biosynthetic process	1129	15	6.42	1	0.0132861	1	CTX	Chronic	DEGs_dn
GO:0048568	embryonic organ development	452	6	2.57	1	0.0132743	1	CTX	Chronic	DEGs_dn
GO:0060537	muscle tissue development	452	6	2.57	1	0.0132743	1	CTX	Chronic	DEGs_dn
GO:0032635	interleukin-6 production	151	2	0.86	1	0.013245	1	CTX	Chronic	DEGs_dn
GO:0006874	intracellular calcium ion homeostasis	303	4	1.72	1	0.0132013	1	CTX	Chronic	DEGs_dn
GO:0050769	positive regulation of neurogenesis	303	4	1.72	1	0.0132013	1	CTX	Chronic	DEGs_dn
GO:0062237	protein localization to postsynapse	76	1	0.43	1	0.0131579	1	CTX	Chronic	DEGs_dn
GO:0014823	response to activity	76	1	0.43	1	0.0131579	1	CTX	Chronic	DEGs_dn
GO:0072078	nephron tubule morphogenesis	76	1	0.43	1	0.0131579	1	CTX	Chronic	DEGs_dn
GO:0034762	regulation of transmembrane transport	457	6	2.6	1	0.0131291	1	CTX	Chronic	DEGs_dn
GO:0051254	positive regulation of RNA metabolic process	1600	21	9.1	1	0.013125	1	CTX	Chronic	DEGs_dn
GO:0034284	response to monosaccharide	229	3	1.3	1	0.0131004	1	CTX	Chronic	DEGs_dn
GO:1900180	regulation of protein localization to nucleus	153	2	0.87	1	0.0130719	1	CTX	Chronic	DEGs_dn
GO:0003015	heart process	230	3	1.31	1	0.0130435	1	CTX	Chronic	DEGs_dn
GO:1903706	regulation of hemopoiesis	384	5	2.18	1	0.0130208	1	CTX	Chronic	DEGs_dn
GO:0034109	homotypic cell-cell adhesion	77	1	0.44	1	0.012987	1	CTX	Chronic	DEGs_dn
GO:0002064	epithelial cell development	231	3	1.31	1	0.012987	1	CTX	Chronic	DEGs_dn
GO:0072073	kidney epithelium development	154	2	0.88	1	0.012987	1	CTX	Chronic	DEGs_dn
GO:0032206	positive regulation of telomere maintenance	77	1	0.44	1	0.012987	1	CTX	Chronic	DEGs_dn
GO:0098876	vesicle-mediated transport to the plasma membrane	155	2	0.88	1	0.0129032	1	CTX	Chronic	DEGs_dn
GO:0003341	cilium movement	233	3	1.33	1	0.0128755	1	CTX	Chronic	DEGs_dn
GO:0141188	nucleic acid catabolic process	311	4	1.77	1	0.0128617	1	CTX	Chronic	DEGs_dn
GO:0030098	lymphocyte differentiation	389	5	2.21	1	0.0128535	1	CTX	Chronic	DEGs_dn
GO:0003151	outflow tract morphogenesis	78	1	0.44	1	0.0128205	1	CTX	Chronic	DEGs_dn
GO:0031644	regulation of nervous system process	156	2	0.89	1	0.0128205	1	CTX	Chronic	DEGs_dn
GO:0070509	calcium ion import	78	1	0.44	1	0.0128205	1	CTX	Chronic	DEGs_dn
GO:0072088	nephron epithelium morphogenesis	78	1	0.44	1	0.0128205	1	CTX	Chronic	DEGs_dn
GO:0048168	regulation of neuronal synaptic plasticity	78	1	0.44	1	0.0128205	1	CTX	Chronic	DEGs_dn
GO:0072665	protein localization to vacuole	78	1	0.44	1	0.0128205	1	CTX	Chronic	DEGs_dn
GO:0072657	protein localization to membrane	625	8	3.55	1	0.0128	1	CTX	Chronic	DEGs_dn
GO:0050803	regulation of synapse structure or activity	391	5	2.22	1	0.0127877	1	CTX	Chronic	DEGs_dn
GO:0045935	positive regulation of nucleobase-containing compound metabolic process	1804	23	10.26	1	0.0127494	1	CTX	Chronic	DEGs_dn
GO:0071772	response to BMP	157	2	0.89	1	0.0127389	1	CTX	Chronic	DEGs_dn
GO:0071773	cellular response to BMP stimulus	157	2	0.89	1	0.0127389	1	CTX	Chronic	DEGs_dn
GO:0046034	ATP metabolic process	236	3	1.34	1	0.0127119	1	CTX	Chronic	DEGs_dn
GO:0007420	brain development	710	9	4.04	1	0.0126761	1	CTX	Chronic	DEGs_dn
GO:0060997	dendritic spine morphogenesis	79	1	0.05	1	0.0126582	1	CTX	Chronic	DEGs_up
GO:1901379	regulation of potassium ion transmembrane transport	79	1	0.45	1	0.0126582	1	CTX	Chronic	DEGs_dn
GO:0046530	photoreceptor cell differentiation	79	1	0.45	1	0.0126582	1	CTX	Chronic	DEGs_dn
GO:0030500	regulation of bone mineralization	79	1	0.45	1	0.0126582	1	CTX	Chronic	DEGs_dn
GO:0099177	regulation of trans-synaptic signaling	634	8	3.61	1	0.0126183	1	CTX	Chronic	DEGs_dn
GO:1903039	positive regulation of leukocyte cell-cell adhesion	239	3	1.36	1	0.0125523	1	CTX	Chronic	DEGs_dn
GO:0046434	organophosphate catabolic process	239	3	1.36	1	0.0125523	1	CTX	Chronic	DEGs_dn
GO:0048468	cell development	2874	36	16.35	1	0.0125261	1	CTX	Chronic	DEGs_dn
GO:0051937	catecholamine transport	80	1	0.05	1	0.0125	1	CTX	Chronic	DEGs_up
GO:2000736	regulation of stem cell differentiation	80	1	0.45	1	0.0125	1	CTX	Chronic	DEGs_dn
GO:0051781	positive regulation of cell division	80	1	0.45	1	0.0125	1	CTX	Chronic	DEGs_dn
GO:0010569	regulation of double-strand break repair via homologous recombination	80	1	0.45	1	0.0125	1	CTX	Chronic	DEGs_dn
GO:0072028	nephron morphogenesis	80	1	0.45	1	0.0125	1	CTX	Chronic	DEGs_dn
GO:0045165	cell fate commitment	240	3	1.36	1	0.0125	1	CTX	Chronic	DEGs_dn
GO:0043583	ear development	241	3	1.37	1	0.0124481	1	CTX	Chronic	DEGs_dn
GO:0019725	cellular homeostasis	804	10	4.57	1	0.0124378	1	CTX	Chronic	DEGs_dn
GO:0070661	leukocyte proliferation	322	4	1.83	1	0.0124224	1	CTX	Chronic	DEGs_dn
GO:0048762	mesenchymal cell differentiation	242	3	1.38	1	0.0123967	1	CTX	Chronic	DEGs_dn
GO:0035239	tube morphogenesis	889	11	5.06	1	0.0123735	1	CTX	Chronic	DEGs_dn
GO:1901136	carbohydrate derivative catabolic process	244	3	1.39	1	0.0122951	1	CTX	Chronic	DEGs_dn
GO:0006941	striated muscle contraction	163	2	0.93	1	0.0122699	1	CTX	Chronic	DEGs_dn
GO:0007417	central nervous system development	979	12	5.57	1	0.0122574	1	CTX	Chronic	DEGs_dn
GO:0051253	negative regulation of RNA metabolic process	1224	15	6.96	1	0.0122549	1	CTX	Chronic	DEGs_dn
GO:0048513	animal organ development	2861	35	16.27	1	0.0122335	1	CTX	Chronic	DEGs_dn
GO:0061333	renal tubule morphogenesis	82	1	0.47	1	0.0121951	1	CTX	Chronic	DEGs_dn
GO:0051966	regulation of synaptic transmission, glutamatergic	82	1	0.47	1	0.0121951	1	CTX	Chronic	DEGs_dn
GO:0002312	B cell activation involved in immune response	82	1	0.47	1	0.0121951	1	CTX	Chronic	DEGs_dn
GO:0009566	fertilization	164	2	0.93	1	0.0121951	1	CTX	Chronic	DEGs_dn
GO:0050672	negative regulation of lymphocyte proliferation	82	1	0.47	1	0.0121951	1	CTX	Chronic	DEGs_dn
GO:0032481	positive regulation of type I interferon production	82	1	0.47	1	0.0121951	1	CTX	Chronic	DEGs_dn
GO:0006766	vitamin metabolic process	82	1	0.47	1	0.0121951	1	CTX	Chronic	DEGs_dn
GO:0030641	regulation of cellular pH	82	1	0.47	1	0.0121951	1	CTX	Chronic	DEGs_dn
GO:0019229	regulation of vasoconstriction	82	1	0.47	1	0.0121951	1	CTX	Chronic	DEGs_dn
GO:0060429	epithelium development	1149	14	6.53	1	0.0121845	1	CTX	Chronic	DEGs_dn
GO:0034765	regulation of monoatomic ion transmembrane transport	329	4	1.87	1	0.0121581	1	CTX	Chronic	DEGs_dn
GO:0048731	system development	3867	47	21.99	1	0.0121541	1	CTX	Chronic	DEGs_dn
GO:0006575	modified amino acid metabolic process	165	2	0.94	1	0.0121212	1	CTX	Chronic	DEGs_dn
GO:1903169	regulation of calcium ion transmembrane transport	165	2	0.94	1	0.0121212	1	CTX	Chronic	DEGs_dn
GO:0001890	placenta development	165	2	0.94	1	0.0121212	1	CTX	Chronic	DEGs_dn
GO:0042129	regulation of T cell proliferation	165	2	0.94	1	0.0121212	1	CTX	Chronic	DEGs_dn
GO:0048738	cardiac muscle tissue development	249	3	1.42	1	0.0120482	1	CTX	Chronic	DEGs_dn
GO:0032465	regulation of cytokinesis	83	1	0.47	1	0.0120482	1	CTX	Chronic	DEGs_dn
GO:0006942	regulation of striated muscle contraction	83	1	0.47	1	0.0120482	1	CTX	Chronic	DEGs_dn
GO:0032945	negative regulation of mononuclear cell proliferation	83	1	0.47	1	0.0120482	1	CTX	Chronic	DEGs_dn
GO:0062013	positive regulation of small molecule metabolic process	166	2	0.94	1	0.0120482	1	CTX	Chronic	DEGs_dn
GO:0060113	inner ear receptor cell differentiation	83	1	0.47	1	0.0120482	1	CTX	Chronic	DEGs_dn
GO:0010608	post-transcriptional regulation of gene expression	499	6	2.84	1	0.012024	1	CTX	Chronic	DEGs_dn
GO:0000280	nuclear division	416	5	2.37	1	0.0120192	1	CTX	Chronic	DEGs_dn
GO:0009743	response to carbohydrate	251	3	1.43	1	0.0119522	1	CTX	Chronic	DEGs_dn
GO:0045444	fat cell differentiation	251	3	1.43	1	0.0119522	1	CTX	Chronic	DEGs_dn
GO:0071677	positive regulation of mononuclear cell migration	84	1	0.48	1	0.0119048	1	CTX	Chronic	DEGs_dn
GO:0046631	alpha-beta T cell activation	168	2	0.96	1	0.0119048	1	CTX	Chronic	DEGs_dn
GO:0042100	B cell proliferation	84	1	0.48	1	0.0119048	1	CTX	Chronic	DEGs_dn
GO:0021879	forebrain neuron differentiation	84	1	0.48	1	0.0119048	1	CTX	Chronic	DEGs_dn
GO:0032890	regulation of organic acid transport	84	1	0.48	1	0.0119048	1	CTX	Chronic	DEGs_dn
GO:1901699	cellular response to nitrogen compound	674	8	3.83	1	0.0118694	1	CTX	Chronic	DEGs_dn
GO:2000243	positive regulation of reproductive process	85	1	0.48	1	0.0117647	1	CTX	Chronic	DEGs_dn
GO:0071901	negative regulation of protein serine/threonine kinase activity	85	1	0.48	1	0.0117647	1	CTX	Chronic	DEGs_dn
GO:0005977	glycogen metabolic process	85	1	0.48	1	0.0117647	1	CTX	Chronic	DEGs_dn
GO:1900076	regulation of cellular response to insulin stimulus	85	1	0.48	1	0.0117647	1	CTX	Chronic	DEGs_dn
GO:0044092	negative regulation of molecular function	595	7	3.38	1	0.0117647	1	CTX	Chronic	DEGs_dn
GO:0072676	lymphocyte migration	85	1	0.48	1	0.0117647	1	CTX	Chronic	DEGs_dn
GO:0042113	B cell activation	256	3	1.46	1	0.0117188	1	CTX	Chronic	DEGs_dn
GO:0050770	regulation of axonogenesis	171	2	0.97	1	0.0116959	1	CTX	Chronic	DEGs_dn
GO:0002695	negative regulation of leukocyte activation	171	2	0.97	1	0.0116959	1	CTX	Chronic	DEGs_dn
GO:0061061	muscle structure development	686	8	3.9	1	0.0116618	1	CTX	Chronic	DEGs_dn
GO:0044042	glucan metabolic process	86	1	0.49	1	0.0116279	1	CTX	Chronic	DEGs_dn
GO:0033627	cell adhesion mediated by integrin	86	1	0.49	1	0.0116279	1	CTX	Chronic	DEGs_dn
GO:0002443	leukocyte mediated immunity	344	4	1.96	1	0.0116279	1	CTX	Chronic	DEGs_dn
GO:0048041	focal adhesion assembly	86	1	0.49	1	0.0116279	1	CTX	Chronic	DEGs_dn
GO:0051591	response to cAMP	86	1	0.49	1	0.0116279	1	CTX	Chronic	DEGs_dn
GO:0042770	signal transduction in response to DNA damage	172	2	0.98	1	0.0116279	1	CTX	Chronic	DEGs_dn
GO:0007275	multicellular organism development	4479	52	25.47	1	0.0116097	1	CTX	Chronic	DEGs_dn
GO:0009896	positive regulation of catabolic process	517	6	2.94	1	0.0116054	1	CTX	Chronic	DEGs_dn
GO:0009205	purine ribonucleoside triphosphate metabolic process	259	3	1.47	1	0.011583	1	CTX	Chronic	DEGs_dn
GO:0009314	response to radiation	432	5	2.46	1	0.0115741	1	CTX	Chronic	DEGs_dn
GO:0030099	myeloid cell differentiation	432	5	2.46	1	0.0115741	1	CTX	Chronic	DEGs_dn
GO:0009890	negative regulation of biosynthetic process	2078	24	11.82	1	0.0115496	1	CTX	Chronic	DEGs_dn
GO:0007606	sensory perception of chemical stimulus	87	1	0.49	1	0.0114943	1	CTX	Chronic	DEGs_dn
GO:0043393	regulation of protein binding	174	2	0.99	1	0.0114943	1	CTX	Chronic	DEGs_dn
GO:0032456	endocytic recycling	87	1	0.49	1	0.0114943	1	CTX	Chronic	DEGs_dn
GO:1902680	positive regulation of RNA biosynthetic process	1481	17	8.42	1	0.0114787	1	CTX	Chronic	DEGs_dn
GO:0048870	cell motility	1669	19	9.49	1	0.0113841	1	CTX	Chronic	DEGs_dn
GO:0060998	regulation of dendritic spine development	88	1	0.06	1	0.0113636	1	CTX	Chronic	DEGs_up
GO:1902099	regulation of metaphase/anaphase transition of cell cycle	88	1	0.5	1	0.0113636	1	CTX	Chronic	DEGs_dn
GO:0001938	positive regulation of endothelial cell proliferation	88	1	0.5	1	0.0113636	1	CTX	Chronic	DEGs_dn
GO:0060998	regulation of dendritic spine development	88	1	0.5	1	0.0113636	1	CTX	Chronic	DEGs_dn
GO:0007589	body fluid secretion	88	1	0.5	1	0.0113636	1	CTX	Chronic	DEGs_dn
GO:0033673	negative regulation of kinase activity	177	2	1.01	1	0.0112994	1	CTX	Chronic	DEGs_dn
GO:0009199	ribonucleoside triphosphate metabolic process	266	3	1.51	1	0.0112782	1	CTX	Chronic	DEGs_dn
GO:0071559	response to transforming growth factor beta	266	3	1.51	1	0.0112782	1	CTX	Chronic	DEGs_dn
GO:0048638	regulation of developmental growth	355	4	2.02	1	0.0112676	1	CTX	Chronic	DEGs_dn
GO:0022604	regulation of cell morphogenesis	267	3	1.52	1	0.011236	1	CTX	Chronic	DEGs_dn
GO:0072332	intrinsic apoptotic signaling pathway by p53 class mediator	89	1	0.51	1	0.011236	1	CTX	Chronic	DEGs_dn
GO:0070555	response to interleukin-1	89	1	0.51	1	0.011236	1	CTX	Chronic	DEGs_dn
GO:0031929	TOR signaling	178	2	1.01	1	0.011236	1	CTX	Chronic	DEGs_dn
GO:0070664	negative regulation of leukocyte proliferation	89	1	0.51	1	0.011236	1	CTX	Chronic	DEGs_dn
GO:0051668	localization within membrane	712	8	4.05	1	0.011236	1	CTX	Chronic	DEGs_dn
GO:0055002	striated muscle cell development	178	2	1.01	1	0.011236	1	CTX	Chronic	DEGs_dn
GO:0009913	epidermal cell differentiation	178	2	1.01	1	0.011236	1	CTX	Chronic	DEGs_dn
GO:0009144	purine nucleoside triphosphate metabolic process	267	3	1.52	1	0.011236	1	CTX	Chronic	DEGs_dn
GO:0048878	chemical homeostasis	983	11	5.59	1	0.0111902	1	CTX	Chronic	DEGs_dn
GO:0008283	cell population proliferation	1877	21	10.67	1	0.0111881	1	CTX	Chronic	DEGs_dn
GO:0045934	negative regulation of nucleobase-containing compound metabolic process	1341	15	7.63	1	0.0111857	1	CTX	Chronic	DEGs_dn
GO:0050877	nervous system process	1077	12	6.13	1	0.0111421	1	CTX	Chronic	DEGs_dn
GO:0043648	dicarboxylic acid metabolic process	90	1	0.51	1	0.0111111	1	CTX	Chronic	DEGs_dn
GO:0097722	sperm motility	180	2	1.02	1	0.0111111	1	CTX	Chronic	DEGs_dn
GO:0016477	cell migration	1448	16	8.24	1	0.0110497	1	CTX	Chronic	DEGs_dn
GO:0048660	regulation of smooth muscle cell proliferation	181	2	1.03	1	0.0110497	1	CTX	Chronic	DEGs_dn
GO:0002252	immune effector process	543	6	3.09	1	0.0110497	1	CTX	Chronic	DEGs_dn
GO:0016071	mRNA metabolic process	725	8	4.12	1	0.0110345	1	CTX	Chronic	DEGs_dn
GO:1901605	alpha-amino acid metabolic process	182	2	1.04	1	0.010989	1	CTX	Chronic	DEGs_dn
GO:0042490	mechanoreceptor differentiation	91	1	0.52	1	0.010989	1	CTX	Chronic	DEGs_dn
GO:0045685	regulation of glial cell differentiation	91	1	0.52	1	0.010989	1	CTX	Chronic	DEGs_dn
GO:0061515	myeloid cell development	91	1	0.52	1	0.010989	1	CTX	Chronic	DEGs_dn
GO:0007091	metaphase/anaphase transition of mitotic cell cycle	91	1	0.52	1	0.010989	1	CTX	Chronic	DEGs_dn
GO:0051962	positive regulation of nervous system development	367	4	2.09	1	0.0108992	1	CTX	Chronic	DEGs_dn
GO:0048009	insulin-like growth factor receptor signaling pathway	92	1	0.06	1	0.0108696	1	CTX	Chronic	DEGs_up
GO:0097581	lamellipodium organization	92	1	0.52	1	0.0108696	1	CTX	Chronic	DEGs_dn
GO:2000781	positive regulation of double-strand break repair	92	1	0.52	1	0.0108696	1	CTX	Chronic	DEGs_dn
GO:0043543	protein acylation	92	1	0.52	1	0.0108696	1	CTX	Chronic	DEGs_dn
GO:2001257	regulation of cation channel activity	92	1	0.52	1	0.0108696	1	CTX	Chronic	DEGs_dn
GO:0048562	embryonic organ morphogenesis	277	3	1.58	1	0.0108303	1	CTX	Chronic	DEGs_dn
GO:0071674	mononuclear cell migration	185	2	1.05	1	0.0108108	1	CTX	Chronic	DEGs_dn
GO:0042552	myelination	185	2	1.05	1	0.0108108	1	CTX	Chronic	DEGs_dn
GO:0048869	cellular developmental process	4081	44	23.21	1	0.0107817	1	CTX	Chronic	DEGs_dn
GO:0010605	negative regulation of macromolecule metabolic process	2416	26	13.74	1	0.0107616	1	CTX	Chronic	DEGs_dn
GO:0030307	positive regulation of cell growth	186	2	1.06	1	0.0107527	1	CTX	Chronic	DEGs_dn
GO:0051101	regulation of DNA binding	93	1	0.53	1	0.0107527	1	CTX	Chronic	DEGs_dn
GO:0048010	vascular endothelial growth factor receptor signaling pathway	93	1	0.53	1	0.0107527	1	CTX	Chronic	DEGs_dn
GO:0046849	bone remodeling	93	1	0.53	1	0.0107527	1	CTX	Chronic	DEGs_dn
GO:0008088	axo-dendritic transport	93	1	0.53	1	0.0107527	1	CTX	Chronic	DEGs_dn
GO:0021872	forebrain generation of neurons	93	1	0.53	1	0.0107527	1	CTX	Chronic	DEGs_dn
GO:0044784	metaphase/anaphase transition of cell cycle	93	1	0.53	1	0.0107527	1	CTX	Chronic	DEGs_dn
GO:0006366	transcription by RNA polymerase II	2332	25	13.26	1	0.0107204	1	CTX	Chronic	DEGs_dn
GO:0045927	positive regulation of growth	280	3	1.59	1	0.0107143	1	CTX	Chronic	DEGs_dn
GO:0046777	protein autophosphorylation	187	2	1.06	1	0.0106952	1	CTX	Chronic	DEGs_dn
GO:0032535	regulation of cellular component size	375	4	2.13	1	0.0106667	1	CTX	Chronic	DEGs_dn
GO:0050772	positive regulation of axonogenesis	94	1	0.06	1	0.0106383	1	CTX	Chronic	DEGs_up
GO:0035773	insulin secretion involved in cellular response to glucose stimulus	94	1	0.53	1	0.0106383	1	CTX	Chronic	DEGs_dn
GO:0050848	regulation of calcium-mediated signaling	94	1	0.53	1	0.0106383	1	CTX	Chronic	DEGs_dn
GO:0008366	axon ensheathment	188	2	1.07	1	0.0106383	1	CTX	Chronic	DEGs_dn
GO:0046890	regulation of lipid biosynthetic process	188	2	1.07	1	0.0106383	1	CTX	Chronic	DEGs_dn
GO:0007272	ensheathment of neurons	188	2	1.07	1	0.0106383	1	CTX	Chronic	DEGs_dn
GO:1901992	positive regulation of mitotic cell cycle phase transition	94	1	0.53	1	0.0106383	1	CTX	Chronic	DEGs_dn
GO:0099175	regulation of postsynapse organization	188	2	1.07	1	0.0106383	1	CTX	Chronic	DEGs_dn
GO:2000026	regulation of multicellular organismal development	1412	15	8.03	1	0.0106232	1	CTX	Chronic	DEGs_dn
GO:0048872	homeostasis of number of cells	377	4	2.14	1	0.0106101	1	CTX	Chronic	DEGs_dn
GO:0009141	nucleoside triphosphate metabolic process	283	3	1.61	1	0.0106007	1	CTX	Chronic	DEGs_dn
GO:0051606	detection of stimulus	189	2	1.07	1	0.010582	1	CTX	Chronic	DEGs_dn
GO:0007600	sensory perception	473	5	2.69	1	0.0105708	1	CTX	Chronic	DEGs_dn
GO:0022409	positive regulation of cell-cell adhesion	284	3	1.62	1	0.0105634	1	CTX	Chronic	DEGs_dn
GO:0060284	regulation of cell development	853	9	4.85	1	0.010551	1	CTX	Chronic	DEGs_dn
GO:0048285	organelle fission	474	5	2.7	1	0.0105485	1	CTX	Chronic	DEGs_dn
GO:0015844	monoamine transport	95	1	0.06	1	0.0105263	1	CTX	Chronic	DEGs_up
GO:0070167	regulation of biomineral tissue development	95	1	0.54	1	0.0105263	1	CTX	Chronic	DEGs_dn
GO:0097009	energy homeostasis	95	1	0.54	1	0.0105263	1	CTX	Chronic	DEGs_dn
GO:0006470	protein dephosphorylation	95	1	0.54	1	0.0105263	1	CTX	Chronic	DEGs_dn
GO:0007162	negative regulation of cell adhesion	285	3	1.62	1	0.0105263	1	CTX	Chronic	DEGs_dn
GO:0015711	organic anion transport	380	4	2.16	1	0.0105263	1	CTX	Chronic	DEGs_dn
GO:0051310	metaphase chromosome alignment	95	1	0.54	1	0.0105263	1	CTX	Chronic	DEGs_dn
GO:0019218	regulation of steroid metabolic process	95	1	0.54	1	0.0105263	1	CTX	Chronic	DEGs_dn
GO:0008589	regulation of smoothened signaling pathway	95	1	0.54	1	0.0105263	1	CTX	Chronic	DEGs_dn
GO:0050793	regulation of developmental process	2379	25	13.53	1	0.0105086	1	CTX	Chronic	DEGs_dn
GO:0055080	monoatomic cation homeostasis	571	6	3.25	1	0.0105079	1	CTX	Chronic	DEGs_dn
GO:1903131	mononuclear cell differentiation	477	5	2.71	1	0.0104822	1	CTX	Chronic	DEGs_dn
GO:0050866	negative regulation of cell activation	191	2	1.09	1	0.0104712	1	CTX	Chronic	DEGs_dn
GO:0048856	anatomical structure development	5469	57	31.1	1	0.0104224	1	CTX	Chronic	DEGs_dn
GO:0048814	regulation of dendrite morphogenesis	96	1	0.06	1	0.0104167	1	CTX	Chronic	DEGs_up
GO:0090288	negative regulation of cellular response to growth factor stimulus	96	1	0.55	1	0.0104167	1	CTX	Chronic	DEGs_dn
GO:0006112	energy reserve metabolic process	96	1	0.55	1	0.0104167	1	CTX	Chronic	DEGs_dn
GO:0099536	synaptic signaling	865	9	4.92	1	0.0104046	1	CTX	Chronic	DEGs_dn
GO:1990778	protein localization to cell periphery	387	4	2.2	1	0.0103359	1	CTX	Chronic	DEGs_dn
GO:0050801	monoatomic ion homeostasis	582	6	3.31	1	0.0103093	1	CTX	Chronic	DEGs_dn
GO:0018210	peptidyl-threonine modification	97	1	0.55	1	0.0103093	1	CTX	Chronic	DEGs_dn
GO:0055013	cardiac muscle cell development	97	1	0.55	1	0.0103093	1	CTX	Chronic	DEGs_dn
GO:0030510	regulation of BMP signaling pathway	97	1	0.55	1	0.0103093	1	CTX	Chronic	DEGs_dn
GO:0007044	cell-substrate junction assembly	97	1	0.55	1	0.0103093	1	CTX	Chronic	DEGs_dn
GO:0035282	segmentation	97	1	0.55	1	0.0103093	1	CTX	Chronic	DEGs_dn
GO:0030029	actin filament-based process	777	8	4.42	1	0.010296	1	CTX	Chronic	DEGs_dn
GO:0045637	regulation of myeloid cell differentiation	195	2	1.11	1	0.0102564	1	CTX	Chronic	DEGs_dn
GO:0030516	regulation of axon extension	98	1	0.07	1	0.0102041	1	CTX	Chronic	DEGs_up
GO:0060993	kidney morphogenesis	98	1	0.56	1	0.0102041	1	CTX	Chronic	DEGs_dn
GO:0006885	regulation of pH	98	1	0.56	1	0.0102041	1	CTX	Chronic	DEGs_dn
GO:0044057	regulation of system process	589	6	3.35	1	0.0101868	1	CTX	Chronic	DEGs_dn
GO:0032501	multicellular organismal process	6232	63	35.44	1	0.0101091	1	CTX	Chronic	DEGs_dn
GO:0043266	regulation of potassium ion transport	99	1	0.07	1	0.010101	1	CTX	Chronic	DEGs_up
GO:0006029	proteoglycan metabolic process	99	1	0.07	1	0.010101	1	CTX	Chronic	DEGs_up
GO:0000041	transition metal ion transport	99	1	0.56	1	0.010101	1	CTX	Chronic	DEGs_dn
GO:0043266	regulation of potassium ion transport	99	1	0.56	1	0.010101	1	CTX	Chronic	DEGs_dn
GO:0098813	nuclear chromosome segregation	297	3	1.69	1	0.010101	1	CTX	Chronic	DEGs_dn
GO:0030003	intracellular monoatomic cation homeostasis	496	5	2.82	1	0.0100806	1	CTX	Chronic	DEGs_dn
GO:0016043	cellular component organization	6352	64	36.13	1	0.0100756	1	CTX	Chronic	DEGs_dn
GO:0007051	spindle organization	199	2	1.13	1	0.0100503	1	CTX	Chronic	DEGs_dn
GO:1901888	regulation of cell junction assembly	299	3	1.7	1	0.0100334	1	CTX	Chronic	DEGs_dn
GO:0051348	negative regulation of transferase activity	200	2	1.14	1	0.01	1	CTX	Chronic	DEGs_dn
GO:0033045	regulation of sister chromatid segregation	100	1	0.57	1	0.01	1	CTX	Chronic	DEGs_dn
GO:0006790	sulfur compound metabolic process	301	3	1.71	1	0.00996678	1	CTX	Chronic	DEGs_dn
GO:0051252	regulation of RNA metabolic process	3114	31	17.71	1	0.00995504	1	CTX	Chronic	DEGs_dn
GO:0002520	immune system development	201	2	1.14	1	0.00995025	1	CTX	Chronic	DEGs_dn
GO:0098771	inorganic ion homeostasis	503	5	2.86	1	0.00994036	1	CTX	Chronic	DEGs_dn
GO:0030198	extracellular matrix organization	302	3	1.72	1	0.00993377	1	CTX	Chronic	DEGs_dn
GO:0051248	negative regulation of protein metabolic process	705	7	4.01	1	0.00992908	1	CTX	Chronic	DEGs_dn
GO:0043062	extracellular structure organization	303	3	1.72	1	0.00990099	1	CTX	Chronic	DEGs_dn
GO:0045229	external encapsulating structure organization	303	3	1.72	1	0.00990099	1	CTX	Chronic	DEGs_dn
GO:0010720	positive regulation of cell development	505	5	2.87	1	0.00990099	1	CTX	Chronic	DEGs_dn
GO:0022404	molting cycle process	101	1	0.57	1	0.00990099	1	CTX	Chronic	DEGs_dn
GO:0022405	hair cycle process	101	1	0.57	1	0.00990099	1	CTX	Chronic	DEGs_dn
GO:0007179	transforming growth factor beta receptor signaling pathway	202	2	1.15	1	0.00990099	1	CTX	Chronic	DEGs_dn
GO:0042310	vasoconstriction	101	1	0.57	1	0.00990099	1	CTX	Chronic	DEGs_dn
GO:0033135	regulation of peptidyl-serine phosphorylation	101	1	0.57	1	0.00990099	1	CTX	Chronic	DEGs_dn
GO:0060349	bone morphogenesis	101	1	0.57	1	0.00990099	1	CTX	Chronic	DEGs_dn
GO:0045595	regulation of cell differentiation	1517	15	8.63	1	0.00988794	1	CTX	Chronic	DEGs_dn
GO:0009892	negative regulation of metabolic process	2631	26	14.96	1	0.00988217	1	CTX	Chronic	DEGs_dn
GO:0006873	intracellular monoatomic ion homeostasis	506	5	2.88	1	0.00988142	1	CTX	Chronic	DEGs_dn
GO:0003008	system process	1723	17	9.8	1	0.00986651	1	CTX	Chronic	DEGs_dn
GO:0021543	pallium development	203	2	1.15	1	0.00985222	1	CTX	Chronic	DEGs_dn
GO:0051952	regulation of amine transport	102	1	0.58	1	0.00980392	1	CTX	Chronic	DEGs_dn
GO:0010717	regulation of epithelial to mesenchymal transition	102	1	0.58	1	0.00980392	1	CTX	Chronic	DEGs_dn
GO:0030216	keratinocyte differentiation	102	1	0.58	1	0.00980392	1	CTX	Chronic	DEGs_dn
GO:0048608	reproductive structure development	306	3	1.74	1	0.00980392	1	CTX	Chronic	DEGs_dn
GO:0097120	receptor localization to synapse	102	1	0.58	1	0.00980392	1	CTX	Chronic	DEGs_dn
GO:0035924	cellular response to vascular endothelial growth factor stimulus	102	1	0.58	1	0.00980392	1	CTX	Chronic	DEGs_dn
GO:0006892	post-Golgi vesicle-mediated transport	102	1	0.58	1	0.00980392	1	CTX	Chronic	DEGs_dn
GO:0001657	ureteric bud development	102	1	0.58	1	0.00980392	1	CTX	Chronic	DEGs_dn
GO:0098916	anterograde trans-synaptic signaling	817	8	4.65	1	0.00979192	1	CTX	Chronic	DEGs_dn
GO:0007268	chemical synaptic transmission	817	8	4.65	1	0.00979192	1	CTX	Chronic	DEGs_dn
GO:0071840	cellular component organization or biogenesis	6541	64	37.2	1	0.00978444	1	CTX	Chronic	DEGs_dn
GO:0040012	regulation of locomotion	1024	10	5.82	1	0.00976562	1	CTX	Chronic	DEGs_dn
GO:1902105	regulation of leukocyte differentiation	308	3	1.75	1	0.00974026	1	CTX	Chronic	DEGs_dn
GO:0030097	hemopoiesis	926	9	5.27	1	0.00971922	1	CTX	Chronic	DEGs_dn
GO:0032355	response to estradiol	103	1	0.59	1	0.00970874	1	CTX	Chronic	DEGs_dn
GO:0072163	mesonephric epithelium development	103	1	0.59	1	0.00970874	1	CTX	Chronic	DEGs_dn
GO:0072164	mesonephric tubule development	103	1	0.59	1	0.00970874	1	CTX	Chronic	DEGs_dn
GO:0032204	regulation of telomere maintenance	103	1	0.59	1	0.00970874	1	CTX	Chronic	DEGs_dn
GO:0046942	carboxylic acid transport	309	3	1.76	1	0.00970874	1	CTX	Chronic	DEGs_dn
GO:0099537	trans-synaptic signaling	825	8	4.69	1	0.00969697	1	CTX	Chronic	DEGs_dn
GO:0032502	developmental process	5881	57	33.45	1	0.00969223	1	CTX	Chronic	DEGs_dn
GO:0034329	cell junction assembly	516	5	2.93	1	0.00968992	1	CTX	Chronic	DEGs_dn
GO:0061458	reproductive system development	310	3	1.76	1	0.00967742	1	CTX	Chronic	DEGs_dn
GO:0018209	peptidyl-serine modification	207	2	1.18	1	0.00966184	1	CTX	Chronic	DEGs_dn
GO:1903047	mitotic cell cycle process	725	7	4.12	1	0.00965517	1	CTX	Chronic	DEGs_dn
GO:0042326	negative regulation of phosphorylation	311	3	1.77	1	0.0096463	1	CTX	Chronic	DEGs_dn
GO:0001558	regulation of cell growth	415	4	2.36	1	0.00963855	1	CTX	Chronic	DEGs_dn
GO:0080135	regulation of cellular response to stress	519	5	2.95	1	0.00963391	1	CTX	Chronic	DEGs_dn
GO:0150115	cell-substrate junction organization	104	1	0.59	1	0.00961538	1	CTX	Chronic	DEGs_dn
GO:0001823	mesonephros development	104	1	0.59	1	0.00961538	1	CTX	Chronic	DEGs_dn
GO:0015849	organic acid transport	312	3	1.77	1	0.00961538	1	CTX	Chronic	DEGs_dn
GO:0051239	regulation of multicellular organismal process	2811	27	15.99	1	0.00960512	1	CTX	Chronic	DEGs_dn
GO:0010557	positive regulation of macromolecule biosynthetic process	2304	22	13.1	1	0.00954861	1	CTX	Chronic	DEGs_dn
GO:1903557	positive regulation of tumor necrosis factor superfamily cytokine production	105	1	0.6	1	0.00952381	1	CTX	Chronic	DEGs_dn
GO:0071482	cellular response to light stimulus	105	1	0.6	1	0.00952381	1	CTX	Chronic	DEGs_dn
GO:0061041	regulation of wound healing	105	1	0.6	1	0.00952381	1	CTX	Chronic	DEGs_dn
GO:0055001	muscle cell development	210	2	1.19	1	0.00952381	1	CTX	Chronic	DEGs_dn
GO:0043255	regulation of carbohydrate biosynthetic process	105	1	0.6	1	0.00952381	1	CTX	Chronic	DEGs_dn
GO:0048515	spermatid differentiation	211	2	0.14	1	0.00947867	1	CTX	Chronic	DEGs_up
GO:0007631	feeding behavior	106	1	0.6	1	0.00943396	1	CTX	Chronic	DEGs_dn
GO:2001252	positive regulation of chromosome organization	106	1	0.6	1	0.00943396	1	CTX	Chronic	DEGs_dn
GO:0010660	regulation of muscle cell apoptotic process	106	1	0.6	1	0.00943396	1	CTX	Chronic	DEGs_dn
GO:0046928	regulation of neurotransmitter secretion	106	1	0.6	1	0.00943396	1	CTX	Chronic	DEGs_dn
GO:0098662	inorganic cation transmembrane transport	743	7	4.23	1	0.00942127	1	CTX	Chronic	DEGs_dn
GO:0019219	regulation of nucleobase-containing compound metabolic process	3397	32	19.32	1	0.00942008	1	CTX	Chronic	DEGs_dn
GO:0006355	regulation of DNA-templated transcription	2869	27	16.32	1	0.00941094	1	CTX	Chronic	DEGs_dn
GO:0006351	DNA-templated transcription	2981	28	16.95	1	0.00939282	1	CTX	Chronic	DEGs_dn
GO:2001141	regulation of RNA biosynthetic process	2877	27	16.36	1	0.00938478	1	CTX	Chronic	DEGs_dn
GO:0090066	regulation of anatomical structure size	533	5	3.03	1	0.00938086	1	CTX	Chronic	DEGs_dn
GO:0048008	platelet-derived growth factor receptor signaling pathway	107	1	0.61	1	0.00934579	1	CTX	Chronic	DEGs_dn
GO:0018958	phenol-containing compound metabolic process	107	1	0.61	1	0.00934579	1	CTX	Chronic	DEGs_dn
GO:0030518	nuclear receptor-mediated steroid hormone signaling pathway	107	1	0.61	1	0.00934579	1	CTX	Chronic	DEGs_dn
GO:0090316	positive regulation of intracellular protein transport	107	1	0.61	1	0.00934579	1	CTX	Chronic	DEGs_dn
GO:1905475	regulation of protein localization to membrane	215	2	1.22	1	0.00930233	1	CTX	Chronic	DEGs_dn
GO:0045787	positive regulation of cell cycle	324	3	1.84	1	0.00925926	1	CTX	Chronic	DEGs_dn
GO:0005976	polysaccharide metabolic process	108	1	0.61	1	0.00925926	1	CTX	Chronic	DEGs_dn
GO:0006282	regulation of DNA repair	216	2	1.23	1	0.00925926	1	CTX	Chronic	DEGs_dn
GO:0048477	oogenesis	108	1	0.61	1	0.00925926	1	CTX	Chronic	DEGs_dn
GO:0051303	establishment of chromosome localization	108	1	0.61	1	0.00925926	1	CTX	Chronic	DEGs_dn
GO:0141091	transforming growth factor beta receptor superfamily signaling pathway	325	3	1.85	1	0.00923077	1	CTX	Chronic	DEGs_dn
GO:0045664	regulation of neuron differentiation	217	2	1.23	1	0.00921659	1	CTX	Chronic	DEGs_dn
GO:0098655	monoatomic cation transmembrane transport	762	7	4.33	1	0.00918635	1	CTX	Chronic	DEGs_dn
GO:0007498	mesoderm development	109	1	0.62	1	0.00917431	1	CTX	Chronic	DEGs_dn
GO:0050670	regulation of lymphocyte proliferation	218	2	1.24	1	0.00917431	1	CTX	Chronic	DEGs_dn
GO:0035418	protein localization to synapse	109	1	0.62	1	0.00917431	1	CTX	Chronic	DEGs_dn
GO:2000145	regulation of cell motility	983	9	5.59	1	0.00915565	1	CTX	Chronic	DEGs_dn
GO:0034764	positive regulation of transmembrane transport	219	2	1.25	1	0.00913242	1	CTX	Chronic	DEGs_dn
GO:0050863	regulation of T cell activation	329	3	1.87	1	0.00911854	1	CTX	Chronic	DEGs_dn
GO:0009891	positive regulation of biosynthetic process	2416	22	13.74	1	0.00910596	1	CTX	Chronic	DEGs_dn
GO:0051130	positive regulation of cellular component organization	1208	11	6.87	1	0.00910596	1	CTX	Chronic	DEGs_dn
GO:0001775	cell activation	989	9	5.62	1	0.0091001	1	CTX	Chronic	DEGs_dn
GO:0097061	dendritic spine organization	110	1	0.07	1	0.00909091	1	CTX	Chronic	DEGs_up
GO:0010647	positive regulation of cell communication	1760	16	10.01	1	0.00909091	1	CTX	Chronic	DEGs_dn
GO:0051648	vesicle localization	220	2	1.25	1	0.00909091	1	CTX	Chronic	DEGs_dn
GO:0023056	positive regulation of signaling	1762	16	10.02	1	0.00908059	1	CTX	Chronic	DEGs_dn
GO:1901698	response to nitrogen compound	1102	10	6.27	1	0.00907441	1	CTX	Chronic	DEGs_dn
GO:0007018	microtubule-based movement	442	4	2.51	1	0.00904977	1	CTX	Chronic	DEGs_dn
GO:0098659	inorganic cation import across plasma membrane	111	1	0.63	1	0.00900901	1	CTX	Chronic	DEGs_dn
GO:0099587	inorganic ion import across plasma membrane	111	1	0.63	1	0.00900901	1	CTX	Chronic	DEGs_dn
GO:0032944	regulation of mononuclear cell proliferation	222	2	1.26	1	0.00900901	1	CTX	Chronic	DEGs_dn
GO:0003014	renal system process	111	1	0.63	1	0.00900901	1	CTX	Chronic	DEGs_dn
GO:0002065	columnar/cuboidal epithelial cell differentiation	111	1	0.63	1	0.00900901	1	CTX	Chronic	DEGs_dn
GO:0032231	regulation of actin filament bundle assembly	111	1	0.63	1	0.00900901	1	CTX	Chronic	DEGs_dn
GO:0016070	RNA metabolic process	3887	35	22.11	1	0.00900437	1	CTX	Chronic	DEGs_dn
GO:0050767	regulation of neurogenesis	445	4	2.53	1	0.00898876	1	CTX	Chronic	DEGs_dn
GO:0010604	positive regulation of macromolecule metabolic process	3004	27	17.08	1	0.00898802	1	CTX	Chronic	DEGs_dn
GO:0009612	response to mechanical stimulus	223	2	1.27	1	0.00896861	1	CTX	Chronic	DEGs_dn
GO:0034220	monoatomic ion transmembrane transport	893	8	5.08	1	0.00895857	1	CTX	Chronic	DEGs_dn
GO:0022607	cellular component assembly	2911	26	16.56	1	0.00893164	1	CTX	Chronic	DEGs_dn
GO:0050906	detection of stimulus involved in sensory perception	112	1	0.64	1	0.00892857	1	CTX	Chronic	DEGs_dn
GO:0009150	purine ribonucleotide metabolic process	336	3	1.91	1	0.00892857	1	CTX	Chronic	DEGs_dn
GO:0015837	amine transport	112	1	0.64	1	0.00892857	1	CTX	Chronic	DEGs_dn
GO:0042594	response to starvation	225	2	1.28	1	0.00888889	1	CTX	Chronic	DEGs_dn
GO:0045597	positive regulation of cell differentiation	900	8	5.12	1	0.00888889	1	CTX	Chronic	DEGs_dn
GO:0006836	neurotransmitter transport	225	2	1.28	1	0.00888889	1	CTX	Chronic	DEGs_dn
GO:0051094	positive regulation of developmental process	1352	12	7.69	1	0.00887574	1	CTX	Chronic	DEGs_dn
GO:0060079	excitatory postsynaptic potential	113	1	0.64	1	0.00884956	1	CTX	Chronic	DEGs_dn
GO:1901989	positive regulation of cell cycle phase transition	113	1	0.64	1	0.00884956	1	CTX	Chronic	DEGs_dn
GO:0007267	cell-cell signaling	1250	11	7.11	1	0.0088	1	CTX	Chronic	DEGs_dn
GO:0009615	response to virus	342	3	1.95	1	0.00877193	1	CTX	Chronic	DEGs_dn
GO:0042752	regulation of circadian rhythm	114	1	0.65	1	0.00877193	1	CTX	Chronic	DEGs_dn
GO:0065008	regulation of biological quality	2863	25	16.28	1	0.0087321	1	CTX	Chronic	DEGs_dn
GO:0007166	cell surface receptor signaling pathway	2414	21	13.73	1	0.00869925	1	CTX	Chronic	DEGs_dn
GO:0061387	regulation of extent of cell growth	115	1	0.08	1	0.00869565	1	CTX	Chronic	DEGs_up
GO:0050000	chromosome localization	115	1	0.65	1	0.00869565	1	CTX	Chronic	DEGs_dn
GO:0042633	hair cycle	115	1	0.65	1	0.00869565	1	CTX	Chronic	DEGs_dn
GO:0045582	positive regulation of T cell differentiation	115	1	0.65	1	0.00869565	1	CTX	Chronic	DEGs_dn
GO:0042303	molting cycle	115	1	0.65	1	0.00869565	1	CTX	Chronic	DEGs_dn
GO:0045446	endothelial cell differentiation	115	1	0.65	1	0.00869565	1	CTX	Chronic	DEGs_dn
GO:2000177	regulation of neural precursor cell proliferation	115	1	0.65	1	0.00869565	1	CTX	Chronic	DEGs_dn
GO:0043269	regulation of monoatomic ion transport	462	4	2.63	1	0.00865801	1	CTX	Chronic	DEGs_dn
GO:0030001	metal ion transport	809	7	4.6	1	0.00865266	1	CTX	Chronic	DEGs_dn
GO:0006612	protein targeting to membrane	116	1	0.66	1	0.00862069	1	CTX	Chronic	DEGs_dn
GO:0010038	response to metal ion	348	3	1.98	1	0.00862069	1	CTX	Chronic	DEGs_dn
GO:0002062	chondrocyte differentiation	116	1	0.66	1	0.00862069	1	CTX	Chronic	DEGs_dn
GO:0009967	positive regulation of signal transduction	1509	13	8.58	1	0.00861498	1	CTX	Chronic	DEGs_dn
GO:0007178	cell surface receptor protein serine/threonine kinase signaling pathway	349	3	1.98	1	0.00859599	1	CTX	Chronic	DEGs_dn
GO:0040011	locomotion	1164	10	6.62	1	0.00859107	1	CTX	Chronic	DEGs_dn
GO:0002429	immune response-activating cell surface receptor signaling pathway	233	2	1.33	1	0.00858369	1	CTX	Chronic	DEGs_dn
GO:0051656	establishment of organelle localization	467	4	2.66	1	0.00856531	1	CTX	Chronic	DEGs_dn
GO:0009582	detection of abiotic stimulus	117	1	0.67	1	0.00854701	1	CTX	Chronic	DEGs_dn
GO:0010657	muscle cell apoptotic process	117	1	0.67	1	0.00854701	1	CTX	Chronic	DEGs_dn
GO:0043401	steroid hormone receptor signaling pathway	117	1	0.67	1	0.00854701	1	CTX	Chronic	DEGs_dn
GO:0033044	regulation of chromosome organization	234	2	1.33	1	0.00854701	1	CTX	Chronic	DEGs_dn
GO:0098660	inorganic ion transmembrane transport	820	7	4.66	1	0.00853659	1	CTX	Chronic	DEGs_dn
GO:0009893	positive regulation of metabolic process	3284	28	18.68	1	0.00852619	1	CTX	Chronic	DEGs_dn
GO:1901701	cellular response to oxygen-containing compound	1174	10	6.68	1	0.00851789	1	CTX	Chronic	DEGs_dn
GO:1901700	response to oxygen-containing compound	1645	14	9.36	1	0.00851064	1	CTX	Chronic	DEGs_dn
GO:0002521	leukocyte differentiation	588	5	3.34	1	0.0085034	1	CTX	Chronic	DEGs_dn
GO:0007017	microtubule-based process	941	8	5.35	1	0.00850159	1	CTX	Chronic	DEGs_dn
GO:0045936	negative regulation of phosphate metabolic process	353	3	2.01	1	0.00849858	1	CTX	Chronic	DEGs_dn
GO:0010563	negative regulation of phosphorus metabolic process	353	3	2.01	1	0.00849858	1	CTX	Chronic	DEGs_dn
GO:0002697	regulation of immune effector process	353	3	2.01	1	0.00849858	1	CTX	Chronic	DEGs_dn
GO:0002440	production of molecular mediator of immune response	236	2	1.34	1	0.00847458	1	CTX	Chronic	DEGs_dn
GO:0009581	detection of external stimulus	118	1	0.67	1	0.00847458	1	CTX	Chronic	DEGs_dn
GO:0010468	regulation of gene expression	4263	36	24.24	1	0.00844476	1	CTX	Chronic	DEGs_dn
GO:0009894	regulation of catabolic process	949	8	5.4	1	0.00842993	1	CTX	Chronic	DEGs_dn
GO:0080090	regulation of primary metabolic process	4759	40	27.07	1	0.00840513	1	CTX	Chronic	DEGs_dn
GO:0006354	DNA-templated transcription elongation	119	1	0.68	1	0.00840336	1	CTX	Chronic	DEGs_dn
GO:0048145	regulation of fibroblast proliferation	119	1	0.68	1	0.00840336	1	CTX	Chronic	DEGs_dn
GO:0009259	ribonucleotide metabolic process	357	3	2.03	1	0.00840336	1	CTX	Chronic	DEGs_dn
GO:1902533	positive regulation of intracellular signal transduction	1074	9	6.11	1	0.00837989	1	CTX	Chronic	DEGs_dn
GO:0010564	regulation of cell cycle process	717	6	4.08	1	0.0083682	1	CTX	Chronic	DEGs_dn
GO:0043122	regulation of canonical NF-kappaB signal transduction	239	2	1.36	1	0.0083682	1	CTX	Chronic	DEGs_dn
GO:0032774	RNA biosynthetic process	3709	31	21.09	1	0.00835805	1	CTX	Chronic	DEGs_dn
GO:0007281	germ cell development	359	3	2.04	1	0.00835655	1	CTX	Chronic	DEGs_dn
GO:0021700	developmental maturation	360	3	2.05	1	0.00833333	1	CTX	Chronic	DEGs_dn
GO:0070663	regulation of leukocyte proliferation	241	2	1.37	1	0.00829876	1	CTX	Chronic	DEGs_dn
GO:0008015	blood circulation	482	4	2.74	1	0.00829876	1	CTX	Chronic	DEGs_dn
GO:0048522	positive regulation of cellular process	5428	45	30.87	1	0.00829035	1	CTX	Chronic	DEGs_dn
GO:0046649	lymphocyte activation	724	6	4.12	1	0.00828729	1	CTX	Chronic	DEGs_dn
GO:0007346	regulation of mitotic cell cycle	483	4	2.75	1	0.00828157	1	CTX	Chronic	DEGs_dn
GO:0000278	mitotic cell cycle	846	7	4.81	1	0.00827423	1	CTX	Chronic	DEGs_dn
GO:0034763	negative regulation of transmembrane transport	121	1	0.69	1	0.00826446	1	CTX	Chronic	DEGs_dn
GO:0021761	limbic system development	121	1	0.69	1	0.00826446	1	CTX	Chronic	DEGs_dn
GO:0016079	synaptic vesicle exocytosis	121	1	0.69	1	0.00826446	1	CTX	Chronic	DEGs_dn
GO:0019693	ribose phosphate metabolic process	364	3	2.07	1	0.00824176	1	CTX	Chronic	DEGs_dn
GO:0010556	regulation of macromolecule biosynthetic process	4372	36	24.86	1	0.00823422	1	CTX	Chronic	DEGs_dn
GO:0002768	immune response-regulating cell surface receptor signaling pathway	243	2	1.38	1	0.00823045	1	CTX	Chronic	DEGs_dn
GO:0044085	cellular component biogenesis	3170	26	18.03	1	0.00820189	1	CTX	Chronic	DEGs_dn
GO:0106027	neuron projection organization	122	1	0.08	1	0.00819672	1	CTX	Chronic	DEGs_up
GO:0030326	embryonic limb morphogenesis	122	1	0.69	1	0.00819672	1	CTX	Chronic	DEGs_dn
GO:0051056	regulation of small GTPase mediated signal transduction	244	2	1.39	1	0.00819672	1	CTX	Chronic	DEGs_dn
GO:0035113	embryonic appendage morphogenesis	122	1	0.69	1	0.00819672	1	CTX	Chronic	DEGs_dn
GO:0090304	nucleic acid metabolic process	4392	36	24.98	1	0.00819672	1	CTX	Chronic	DEGs_dn
GO:0055085	transmembrane transport	1343	11	7.64	1	0.00819062	1	CTX	Chronic	DEGs_dn
GO:0051962	positive regulation of nervous system development	367	3	0.25	1	0.00817439	1	CTX	Chronic	DEGs_up
GO:0031667	response to nutrient levels	490	4	2.79	1	0.00816327	1	CTX	Chronic	DEGs_dn
GO:0040008	regulation of growth	613	5	3.49	1	0.00815661	1	CTX	Chronic	DEGs_dn
GO:0009889	regulation of biosynthetic process	4546	37	25.85	1	0.00813902	1	CTX	Chronic	DEGs_dn
GO:1902531	regulation of intracellular signal transduction	1844	15	10.49	1	0.00813449	1	CTX	Chronic	DEGs_dn
GO:0141187	nucleic acid biosynthetic process	3811	31	21.67	1	0.00813435	1	CTX	Chronic	DEGs_dn
GO:0035249	synaptic transmission, glutamatergic	123	1	0.7	1	0.00813008	1	CTX	Chronic	DEGs_dn
GO:0046683	response to organophosphorus	123	1	0.7	1	0.00813008	1	CTX	Chronic	DEGs_dn
GO:0001501	skeletal system development	493	4	2.8	1	0.00811359	1	CTX	Chronic	DEGs_dn
GO:0051924	regulation of calcium ion transport	247	2	1.4	1	0.00809717	1	CTX	Chronic	DEGs_dn
GO:0141124	intracellular signaling cassette	1733	14	9.86	1	0.00807848	1	CTX	Chronic	DEGs_dn
GO:0051100	negative regulation of binding	124	1	0.71	1	0.00806452	1	CTX	Chronic	DEGs_dn
GO:0030282	bone mineralization	124	1	0.71	1	0.00806452	1	CTX	Chronic	DEGs_dn
GO:0051588	regulation of neurotransmitter transport	124	1	0.71	1	0.00806452	1	CTX	Chronic	DEGs_dn
GO:0006996	organelle organization	3362	27	19.12	1	0.00803093	1	CTX	Chronic	DEGs_dn
GO:0051983	regulation of chromosome segregation	125	1	0.71	1	0.008	1	CTX	Chronic	DEGs_dn
GO:0034341	response to type II interferon	125	1	0.71	1	0.008	1	CTX	Chronic	DEGs_dn
GO:0019941	modification-dependent protein catabolic process	625	5	3.55	1	0.008	1	CTX	Chronic	DEGs_dn
GO:0048675	axon extension	126	1	0.09	1	0.00793651	1	CTX	Chronic	DEGs_up
GO:0071675	regulation of mononuclear cell migration	126	1	0.72	1	0.00793651	1	CTX	Chronic	DEGs_dn
GO:0031570	DNA integrity checkpoint signaling	126	1	0.72	1	0.00793651	1	CTX	Chronic	DEGs_dn
GO:0048863	stem cell differentiation	252	2	1.43	1	0.00793651	1	CTX	Chronic	DEGs_dn
[truncated: 779 more rows]

## Sheet: Figure 4-1B
Extended Data Figure 4-1B.	GO enrichment analysis results for chronic ethanol vs. chronic saline DEGs in the dHPC. Supports Figure 4B.
GO.ID	Term	Annotated	Significant	Expected	weight01Fisher	GeneRatio	FDR	Region	Paradigm	level_dir
GO:0022010	central nervous system myelination	34	5	0.19	1.1e-06	0.147059	0.0072358	dHPC	Chronic	DEGs_dn
GO:0032288	myelin assembly	27	4	0.15	1.4e-05	0.148148	0.046046	dHPC	Chronic	DEGs_dn
GO:0051964	negative regulation of synapse assembly	13	3	0.07	4.7e-05	0.230769	0.299299	dHPC	Chronic	DEGs_up
GO:0016264	gap junction assembly	16	3	0.09	9.1e-05	0.1875	0.299299	dHPC	Chronic	DEGs_up
GO:1902895	positive regulation of miRNA transcription	53	4	0.3	0.00022	0.0754717	0.378235	dHPC	Chronic	DEGs_up
GO:0022407	regulation of cell-cell adhesion	445	7	2.5	0.00023	0.0157303	0.378235	dHPC	Chronic	DEGs_up
GO:0060572	morphogenesis of an epithelial bud	18	3	0.1	0.0008	0.166667	1	dHPC	Chronic	DEGs_dn
GO:0002357	defense response to tumor cell	10	2	0.06	0.00136	0.2	1	dHPC	Chronic	DEGs_up
GO:0048843	negative regulation of axon extension involved in axon guidance	10	2	0.06	0.00136	0.2	1	dHPC	Chronic	DEGs_up
GO:0050919	negative chemotaxis	41	3	0.23	0.00156	0.0731707	1	dHPC	Chronic	DEGs_up
GO:0099612	protein localization to axon	11	2	0.06	0.0016	0.181818	1	dHPC	Chronic	DEGs_dn
GO:0001938	positive regulation of endothelial cell proliferation	90	4	0.5	0.00165	0.0444444	1	dHPC	Chronic	DEGs_up
GO:0060442	branching involved in prostate gland morphogenesis	12	2	0.07	0.0019	0.166667	1	dHPC	Chronic	DEGs_dn
GO:0070445	regulation of oligodendrocyte progenitor proliferation	12	2	0.07	0.0019	0.166667	1	dHPC	Chronic	DEGs_dn
GO:2000310	regulation of NMDA receptor activity	12	2	0.07	0.00198	0.166667	1	dHPC	Chronic	DEGs_up
GO:0009880	embryonic pattern specification	74	4	0.41	0.0023	0.0540541	1	dHPC	Chronic	DEGs_dn
GO:0050679	positive regulation of epithelial cell proliferation	203	8	1.14	0.00246	0.0394089	1	dHPC	Chronic	DEGs_up
GO:0071103	DNA conformation change	15	2	0.08	0.003	0.133333	1	dHPC	Chronic	DEGs_dn
GO:0090336	positive regulation of brown fat cell differentiation	15	2	0.08	0.00312	0.133333	1	dHPC	Chronic	DEGs_up
GO:0006677	glycosylceramide metabolic process	16	2	0.09	0.0034	0.125	1	dHPC	Chronic	DEGs_dn
GO:2000252	negative regulation of feeding behavior	16	2	0.09	0.00355	0.125	1	dHPC	Chronic	DEGs_up
GO:0042552	myelination	186	11	1.02	0.0037	0.0591398	1	dHPC	Chronic	DEGs_dn
GO:0001755	neural crest cell migration	57	3	0.31	0.0038	0.0526316	1	dHPC	Chronic	DEGs_dn
GO:2001028	positive regulation of endothelial cell chemotaxis	17	2	0.1	0.00401	0.117647	1	dHPC	Chronic	DEGs_up
GO:0055003	cardiac myofibril assembly	17	2	0.1	0.00401	0.117647	1	dHPC	Chronic	DEGs_up
GO:0006658	phosphatidylserine metabolic process	19	2	0.11	0.005	0.105263	1	dHPC	Chronic	DEGs_up
GO:0098742	cell-cell adhesion via plasma-membrane adhesion molecules	204	6	1.12	0.005	0.0294118	1	dHPC	Chronic	DEGs_dn
GO:0009310	amine catabolic process	15	2	0.08	0.0054	0.133333	1	dHPC	Chronic	DEGs_dn
GO:0033238	regulation of amine metabolic process	27	2	0.15	0.0054	0.0740741	1	dHPC	Chronic	DEGs_dn
GO:0006699	bile acid biosynthetic process	20	2	0.11	0.00554	0.1	1	dHPC	Chronic	DEGs_up
GO:0031290	retinal ganglion cell axon guidance	20	2	0.11	0.00554	0.1	1	dHPC	Chronic	DEGs_up
GO:0030097	hemopoiesis	930	10	5.11	0.0058	0.0107527	1	dHPC	Chronic	DEGs_dn
GO:0060081	membrane hyperpolarization	21	2	0.12	0.0061	0.0952381	1	dHPC	Chronic	DEGs_up
GO:0035313	wound healing, spreading of epidermal cells	21	2	0.12	0.0061	0.0952381	1	dHPC	Chronic	DEGs_up
GO:0043129	surfactant homeostasis	23	2	0.13	0.007	0.0869565	1	dHPC	Chronic	DEGs_dn
GO:0060445	branching involved in salivary gland morphogenesis	24	2	0.13	0.0076	0.0833333	1	dHPC	Chronic	DEGs_dn
GO:1903672	positive regulation of sprouting angiogenesis	24	2	0.13	0.00793	0.0833333	1	dHPC	Chronic	DEGs_up
GO:0046337	phosphatidylethanolamine metabolic process	24	2	0.13	0.00793	0.0833333	1	dHPC	Chronic	DEGs_up
GO:0048013	ephrin receptor signaling pathway	75	3	0.41	0.0082	0.04	1	dHPC	Chronic	DEGs_dn
GO:0031507	heterochromatin formation	144	4	0.79	0.0082	0.0277778	1	dHPC	Chronic	DEGs_dn
GO:0007267	cell-cell signaling	1265	13	6.95	0.0085	0.0102767	1	dHPC	Chronic	DEGs_dn
GO:0042403	thyroid hormone metabolic process	25	2	0.14	0.00859	0.08	1	dHPC	Chronic	DEGs_up
GO:0035556	intracellular signal transduction	2775	29	15.56	0.00864	0.0104505	1	dHPC	Chronic	DEGs_up
GO:0070371	ERK1 and ERK2 cascade	315	6	1.73	0.0091	0.0190476	1	dHPC	Chronic	DEGs_dn
GO:0007015	actin filament organization	450	6	2.47	0.0091	0.0133333	1	dHPC	Chronic	DEGs_dn
GO:0051145	smooth muscle cell differentiation	78	3	0.44	0.00961	0.0384615	1	dHPC	Chronic	DEGs_up
GO:0046339	diacylglycerol metabolic process	27	2	0.15	0.00998	0.0740741	1	dHPC	Chronic	DEGs_up
GO:0002026	regulation of the force of heart contraction	28	2	0.15	0.0103	0.0714286	1	dHPC	Chronic	DEGs_dn
GO:0031643	positive regulation of myelination	28	2	0.15	0.0103	0.0714286	1	dHPC	Chronic	DEGs_dn
GO:0048266	behavioral response to pain	28	2	0.15	0.0103	0.0714286	1	dHPC	Chronic	DEGs_dn
GO:0008045	motor neuron axon guidance	28	2	0.16	0.0107	0.0714286	1	dHPC	Chronic	DEGs_up
GO:0090497	mesenchymal cell migration	59	4	0.32	0.0107	0.0677966	1	dHPC	Chronic	DEGs_dn
GO:1902548	negative regulation of cellular response to vascular endothelial growth factor stimulus	12	2	0.07	0.0109	0.166667	1	dHPC	Chronic	DEGs_dn
GO:0072028	nephron morphogenesis	81	2	0.45	0.0109	0.0246914	1	dHPC	Chronic	DEGs_dn
GO:0045665	negative regulation of neuron differentiation	84	3	0.46	0.0111	0.0357143	1	dHPC	Chronic	DEGs_dn
GO:0010800	positive regulation of peptidyl-threonine phosphorylation	29	2	0.16	0.01145	0.0689655	1	dHPC	Chronic	DEGs_up
GO:0006688	glycosphingolipid biosynthetic process	30	2	0.16	0.0118	0.0666667	1	dHPC	Chronic	DEGs_dn
GO:0019731	antibacterial humoral response	30	2	0.16	0.0118	0.0666667	1	dHPC	Chronic	DEGs_dn
GO:0071902	positive regulation of protein serine/threonine kinase activity	139	4	0.78	0.01191	0.028777	1	dHPC	Chronic	DEGs_up
GO:0030511	positive regulation of transforming growth factor beta receptor signaling pathway	32	2	0.18	0.01384	0.0625	1	dHPC	Chronic	DEGs_up
GO:0014015	positive regulation of gliogenesis	89	3	0.49	0.0139	0.0337079	1	dHPC	Chronic	DEGs_dn
GO:0015012	heparan sulfate proteoglycan biosynthetic process	33	2	0.18	0.0141	0.0606061	1	dHPC	Chronic	DEGs_dn
GO:0045943	positive regulation of transcription by RNA polymerase I	33	2	0.19	0.01468	0.0606061	1	dHPC	Chronic	DEGs_up
GO:0099505	regulation of presynaptic membrane potential	33	2	0.19	0.01468	0.0606061	1	dHPC	Chronic	DEGs_up
GO:0045987	positive regulation of smooth muscle contraction	33	2	0.19	0.01468	0.0606061	1	dHPC	Chronic	DEGs_up
GO:0008366	axon ensheathment	189	12	1.04	0.0147	0.0634921	1	dHPC	Chronic	DEGs_dn
GO:0001657	ureteric bud development	101	3	0.56	0.0148	0.029703	1	dHPC	Chronic	DEGs_dn
GO:0022011	myelination in peripheral nervous system	34	2	0.19	0.015	0.0588235	1	dHPC	Chronic	DEGs_dn
GO:0010595	positive regulation of endothelial cell migration	112	5	0.63	0.01552	0.0446429	1	dHPC	Chronic	DEGs_up
GO:0060601	lateral sprouting from an epithelium	13	2	0.07	0.0162	0.153846	1	dHPC	Chronic	DEGs_dn
GO:0002067	glandular epithelial cell differentiation	35	2	0.2	0.01643	0.0571429	1	dHPC	Chronic	DEGs_up
GO:0010811	positive regulation of cell-substrate adhesion	138	4	0.77	0.01691	0.0289855	1	dHPC	Chronic	DEGs_up
GO:0086091	regulation of heart rate by cardiac conduction	36	2	0.2	0.01733	0.0555556	1	dHPC	Chronic	DEGs_up
GO:0019369	arachidonate metabolic process	37	2	0.21	0.01825	0.0540541	1	dHPC	Chronic	DEGs_up
GO:0031952	regulation of protein autophosphorylation	37	2	0.21	0.01825	0.0540541	1	dHPC	Chronic	DEGs_up
GO:0060603	mammary gland duct morphogenesis	40	2	0.22	0.0204	0.05	1	dHPC	Chronic	DEGs_dn
GO:0007156	homophilic cell adhesion via plasma membrane adhesion molecules	104	3	0.58	0.02072	0.0288462	1	dHPC	Chronic	DEGs_up
GO:0001658	branching involved in ureteric bud morphogenesis	59	3	0.33	0.0208	0.0508475	1	dHPC	Chronic	DEGs_up
GO:0050919	negative chemotaxis	41	2	0.23	0.0213	0.0487805	1	dHPC	Chronic	DEGs_dn
GO:0045746	negative regulation of Notch signaling pathway	41	2	0.23	0.0213	0.0487805	1	dHPC	Chronic	DEGs_dn
GO:0002793	positive regulation of peptide secretion	139	3	0.78	0.02197	0.0215827	1	dHPC	Chronic	DEGs_up
GO:0007599	hemostasis	170	2	0.95	0.02223	0.0117647	1	dHPC	Chronic	DEGs_up
GO:0016525	negative regulation of angiogenesis	107	3	0.6	0.02232	0.0280374	1	dHPC	Chronic	DEGs_up
GO:0051260	protein homooligomerization	192	4	1.08	0.02295	0.0208333	1	dHPC	Chronic	DEGs_up
GO:0048812	neuron projection morphogenesis	719	15	3.95	0.0237	0.0208623	1	dHPC	Chronic	DEGs_dn
GO:0030282	bone mineralization	121	3	0.67	0.0241	0.0247934	1	dHPC	Chronic	DEGs_dn
GO:0045944	positive regulation of transcription by RNA polymerase II	1130	12	6.34	0.02416	0.0106195	1	dHPC	Chronic	DEGs_up
GO:0099560	synaptic membrane adhesion	43	2	0.24	0.02422	0.0465116	1	dHPC	Chronic	DEGs_up
GO:0045429	positive regulation of nitric oxide biosynthetic process	43	2	0.24	0.02422	0.0465116	1	dHPC	Chronic	DEGs_up
GO:1904707	positive regulation of vascular associated smooth muscle cell proliferation	45	2	0.25	0.02636	0.0444444	1	dHPC	Chronic	DEGs_up
GO:0030036	actin cytoskeleton organization	703	10	3.86	0.0268	0.0142248	1	dHPC	Chronic	DEGs_dn
GO:0036323	vascular endothelial growth factor receptor-1 signaling pathway	48	2	0.26	0.0286	0.0416667	1	dHPC	Chronic	DEGs_dn
GO:0006911	phagocytosis, engulfment	49	2	0.27	0.0298	0.0408163	1	dHPC	Chronic	DEGs_dn
GO:0009636	response to toxic substance	215	4	1.18	0.0309	0.0186047	1	dHPC	Chronic	DEGs_dn
GO:0038109	Kit signaling pathway	51	2	0.28	0.032	0.0392157	1	dHPC	Chronic	DEGs_dn
GO:0071526	semaphorin-plexin signaling pathway	51	2	0.28	0.032	0.0392157	1	dHPC	Chronic	DEGs_dn
GO:0055010	ventricular cardiac muscle tissue morphogenesis	50	2	0.28	0.03204	0.04	1	dHPC	Chronic	DEGs_up
GO:0099150	regulation of postsynaptic specialization assembly	28	2	0.15	0.0322	0.0714286	1	dHPC	Chronic	DEGs_dn
GO:0098927	vesicle-mediated transport between endosomal compartments	49	2	0.27	0.0323	0.0408163	1	dHPC	Chronic	DEGs_dn
GO:0003231	cardiac ventricle development	136	2	0.75	0.0324	0.0147059	1	dHPC	Chronic	DEGs_dn
GO:0071774	response to fibroblast growth factor	151	4	0.85	0.03247	0.0264901	1	dHPC	Chronic	DEGs_up
GO:0048841	regulation of axon extension involved in axon guidance	16	3	0.09	0.03255	0.1875	1	dHPC	Chronic	DEGs_up
GO:0071526	semaphorin-plexin signaling pathway	51	2	0.29	0.03322	0.0392157	1	dHPC	Chronic	DEGs_up
GO:0038145	macrophage colony-stimulating factor signaling pathway	53	2	0.29	0.0344	0.0377358	1	dHPC	Chronic	DEGs_dn
GO:0035790	platelet-derived growth factor receptor-alpha signaling pathway	53	2	0.29	0.0344	0.0377358	1	dHPC	Chronic	DEGs_dn
GO:1902305	regulation of sodium ion transmembrane transport	54	2	0.3	0.0356	0.037037	1	dHPC	Chronic	DEGs_dn
GO:0035790	platelet-derived growth factor receptor-alpha signaling pathway	53	2	0.3	0.03565	0.0377358	1	dHPC	Chronic	DEGs_up
GO:0010718	positive regulation of epithelial to mesenchymal transition	53	2	0.3	0.03565	0.0377358	1	dHPC	Chronic	DEGs_up
GO:0045773	positive regulation of axon extension	53	2	0.3	0.03565	0.0377358	1	dHPC	Chronic	DEGs_up
GO:0010634	positive regulation of epithelial cell migration	53	2	0.3	0.03565	0.0377358	1	dHPC	Chronic	DEGs_up
GO:0050829	defense response to Gram-negative bacterium	55	2	0.3	0.0368	0.0363636	1	dHPC	Chronic	DEGs_dn
GO:0045785	positive regulation of cell adhesion	470	7	2.64	0.03749	0.0148936	1	dHPC	Chronic	DEGs_up
GO:0086003	cardiac muscle cell contraction	70	2	0.38	0.0376	0.0285714	1	dHPC	Chronic	DEGs_dn
GO:0031547	brain-derived neurotrophic factor receptor signaling pathway	56	2	0.31	0.038	0.0357143	1	dHPC	Chronic	DEGs_dn
GO:0001662	behavioral fear response	55	2	0.31	0.03814	0.0363636	1	dHPC	Chronic	DEGs_up
GO:0090303	positive regulation of wound healing	55	2	0.31	0.03814	0.0363636	1	dHPC	Chronic	DEGs_up
GO:1902745	positive regulation of lamellipodium organization	37	2	0.21	0.03829	0.0540541	1	dHPC	Chronic	DEGs_up
GO:0014046	dopamine secretion	38	2	0.21	0.03829	0.0526316	1	dHPC	Chronic	DEGs_up
GO:0002764	immune response-regulating signaling pathway	440	3	2.47	0.03877	0.00681818	1	dHPC	Chronic	DEGs_up
GO:0038063	collagen-activated tyrosine kinase receptor signaling pathway	57	2	0.31	0.0393	0.0350877	1	dHPC	Chronic	DEGs_dn
GO:0030198	extracellular matrix organization	302	6	1.66	0.0398	0.0198675	1	dHPC	Chronic	DEGs_dn
GO:0007043	cell-cell junction assembly	141	3	0.78	0.0401	0.0212766	1	dHPC	Chronic	DEGs_dn
GO:0060688	regulation of morphogenesis of a branching structure	58	2	0.32	0.0405	0.0344828	1	dHPC	Chronic	DEGs_dn
GO:0048012	hepatocyte growth factor receptor signaling pathway	58	2	0.32	0.0405	0.0344828	1	dHPC	Chronic	DEGs_dn
GO:0048839	inner ear development	214	4	1.2	0.04115	0.0186916	1	dHPC	Chronic	DEGs_up
GO:0045766	positive regulation of angiogenesis	163	5	0.91	0.04141	0.0306748	1	dHPC	Chronic	DEGs_up
GO:0034114	regulation of heterotypic cell-cell adhesion	18	2	0.1	0.0427	0.111111	1	dHPC	Chronic	DEGs_dn
GO:0060675	ureteric bud morphogenesis	67	4	0.38	0.04285	0.0597015	1	dHPC	Chronic	DEGs_up
GO:0051402	neuron apoptotic process	374	6	2.1	0.04285	0.0160428	1	dHPC	Chronic	DEGs_up
GO:0035791	platelet-derived growth factor receptor-beta signaling pathway	60	2	0.33	0.0431	0.0333333	1	dHPC	Chronic	DEGs_dn
GO:0031103	axon regeneration	60	2	0.33	0.0431	0.0333333	1	dHPC	Chronic	DEGs_dn
GO:0002115	store-operated calcium entry	24	2	0.13	0.04361	0.0833333	1	dHPC	Chronic	DEGs_up
GO:0038084	vascular endothelial growth factor signaling pathway	84	3	0.46	0.0437	0.0357143	1	dHPC	Chronic	DEGs_dn
GO:0045839	negative regulation of mitotic nuclear division	61	2	0.34	0.0444	0.0327869	1	dHPC	Chronic	DEGs_dn
GO:0050731	positive regulation of peptidyl-tyrosine phosphorylation	144	3	0.79	0.045	0.0208333	1	dHPC	Chronic	DEGs_dn
GO:0051402	neuron apoptotic process	374	5	2.06	0.0459	0.013369	1	dHPC	Chronic	DEGs_dn
GO:0048583	regulation of response to stimulus	3714	25	20.41	0.0462	0.00673129	1	dHPC	Chronic	DEGs_dn
GO:0001764	neuron migration	205	4	1.15	0.04656	0.0195122	1	dHPC	Chronic	DEGs_up
GO:0032507	maintenance of protein location in cell	62	2	0.35	0.04737	0.0322581	1	dHPC	Chronic	DEGs_up
GO:0008652	amino acid biosynthetic process	63	2	0.35	0.0481	0.031746	1	dHPC	Chronic	DEGs_dn
GO:0043405	regulation of MAP kinase activity	149	3	0.84	0.04878	0.0201342	1	dHPC	Chronic	DEGs_up
GO:0048286	lung alveolus development	65	2	0.36	0.0497	0.0307692	1	dHPC	Chronic	DEGs_dn
GO:2000179	positive regulation of neural precursor cell proliferation	67	2	0.37	0.0525	0.0298507	1	dHPC	Chronic	DEGs_dn
GO:0021604	cranial nerve structural organization	10	1	0.05	0.0536	0.1	1	dHPC	Chronic	DEGs_dn
GO:0014062	regulation of serotonin secretion	10	1	0.05	0.0536	0.1	1	dHPC	Chronic	DEGs_dn
GO:0048843	negative regulation of axon extension involved in axon guidance	10	1	0.05	0.0536	0.1	1	dHPC	Chronic	DEGs_dn
GO:1900747	negative regulation of vascular endothelial growth factor signaling pathway	10	1	0.05	0.0536	0.1	1	dHPC	Chronic	DEGs_dn
GO:0003149	membranous septum morphogenesis	10	1	0.05	0.0536	0.1	1	dHPC	Chronic	DEGs_dn
GO:0014870	response to muscle inactivity	10	1	0.05	0.0536	0.1	1	dHPC	Chronic	DEGs_dn
GO:0014832	urinary bladder smooth muscle contraction	10	1	0.05	0.0536	0.1	1	dHPC	Chronic	DEGs_dn
GO:1903242	regulation of cardiac muscle hypertrophy in response to stress	10	1	0.05	0.0536	0.1	1	dHPC	Chronic	DEGs_dn
GO:0032836	glomerular basement membrane development	10	1	0.05	0.0536	0.1	1	dHPC	Chronic	DEGs_dn
GO:0033240	positive regulation of amine metabolic process	10	1	0.05	0.0536	0.1	1	dHPC	Chronic	DEGs_dn
GO:0060710	chorio-allantoic fusion	10	1	0.05	0.0536	0.1	1	dHPC	Chronic	DEGs_dn
GO:0038060	nitric oxide-cGMP-mediated signaling	10	1	0.05	0.0536	0.1	1	dHPC	Chronic	DEGs_dn
GO:0072110	glomerular mesangial cell proliferation	10	1	0.05	0.0536	0.1	1	dHPC	Chronic	DEGs_dn
GO:0034116	positive regulation of heterotypic cell-cell adhesion	10	1	0.05	0.0536	0.1	1	dHPC	Chronic	DEGs_dn
GO:0072203	cell proliferation involved in metanephros development	10	1	0.05	0.0536	0.1	1	dHPC	Chronic	DEGs_dn
GO:0060513	prostatic bud formation	10	1	0.05	0.0536	0.1	1	dHPC	Chronic	DEGs_dn
GO:0072015	podocyte development	10	1	0.05	0.0536	0.1	1	dHPC	Chronic	DEGs_dn
GO:0086016	AV node cell action potential	10	1	0.05	0.0536	0.1	1	dHPC	Chronic	DEGs_dn
GO:1903367	positive regulation of fear response	10	1	0.05	0.0536	0.1	1	dHPC	Chronic	DEGs_dn
GO:2001054	negative regulation of mesenchymal cell apoptotic process	10	1	0.05	0.0536	0.1	1	dHPC	Chronic	DEGs_dn
GO:0035360	positive regulation of peroxisome proliferator activated receptor signaling pathway	10	1	0.05	0.0536	0.1	1	dHPC	Chronic	DEGs_dn
GO:0046513	ceramide biosynthetic process	68	2	0.37	0.0539	0.0294118	1	dHPC	Chronic	DEGs_dn
GO:0086019	cell-cell signaling involved in cardiac conduction	25	2	0.14	0.05421	0.08	1	dHPC	Chronic	DEGs_up
GO:0045188	regulation of circadian sleep/wake cycle, non-REM sleep	10	1	0.06	0.0547	0.1	1	dHPC	Chronic	DEGs_up
GO:0150172	regulation of phosphatidylcholine metabolic process	10	1	0.06	0.0547	0.1	1	dHPC	Chronic	DEGs_up
GO:0071394	cellular response to testosterone stimulus	10	1	0.06	0.0547	0.1	1	dHPC	Chronic	DEGs_up
GO:0021604	cranial nerve structural organization	10	1	0.06	0.0547	0.1	1	dHPC	Chronic	DEGs_up
GO:0071314	cellular response to cocaine	10	1	0.06	0.0547	0.1	1	dHPC	Chronic	DEGs_up
GO:0033603	positive regulation of dopamine secretion	10	1	0.06	0.0547	0.1	1	dHPC	Chronic	DEGs_up
GO:0003406	retinal pigment epithelium development	10	1	0.06	0.0547	0.1	1	dHPC	Chronic	DEGs_up
GO:0035871	protein K11-linked deubiquitination	10	1	0.06	0.0547	0.1	1	dHPC	Chronic	DEGs_up
GO:0045743	positive regulation of fibroblast growth factor receptor signaling pathway	10	1	0.06	0.0547	0.1	1	dHPC	Chronic	DEGs_up
GO:0035562	negative regulation of chromatin binding	10	1	0.06	0.0547	0.1	1	dHPC	Chronic	DEGs_up
GO:0002934	desmosome organization	10	1	0.06	0.0547	0.1	1	dHPC	Chronic	DEGs_up
GO:0046834	lipid phosphorylation	10	1	0.06	0.0547	0.1	1	dHPC	Chronic	DEGs_up
GO:0070862	negative regulation of protein exit from endoplasmic reticulum	10	1	0.06	0.0547	0.1	1	dHPC	Chronic	DEGs_up
GO:0048671	negative regulation of collateral sprouting	10	1	0.06	0.0547	0.1	1	dHPC	Chronic	DEGs_up
GO:0018242	protein O-linked glycosylation via serine	10	1	0.06	0.0547	0.1	1	dHPC	Chronic	DEGs_up
GO:0018243	protein O-linked glycosylation via threonine	10	1	0.06	0.0547	0.1	1	dHPC	Chronic	DEGs_up
GO:0014824	artery smooth muscle contraction	10	1	0.06	0.0547	0.1	1	dHPC	Chronic	DEGs_up
GO:0033299	secretion of lysosomal enzymes	10	1	0.06	0.0547	0.1	1	dHPC	Chronic	DEGs_up
GO:2000392	regulation of lamellipodium morphogenesis	10	1	0.06	0.0547	0.1	1	dHPC	Chronic	DEGs_up
GO:0043922	negative regulation by host of viral transcription	10	1	0.06	0.0547	0.1	1	dHPC	Chronic	DEGs_up
GO:0061043	regulation of vascular wound healing	10	1	0.06	0.0547	0.1	1	dHPC	Chronic	DEGs_up
GO:0002016	regulation of blood volume by renin-angiotensin	10	1	0.06	0.0547	0.1	1	dHPC	Chronic	DEGs_up
GO:0140252	regulation protein catabolic process at postsynapse	10	1	0.06	0.0547	0.1	1	dHPC	Chronic	DEGs_up
GO:0015871	choline transport	10	1	0.06	0.0547	0.1	1	dHPC	Chronic	DEGs_up
GO:0060900	embryonic camera-type eye formation	10	1	0.06	0.0547	0.1	1	dHPC	Chronic	DEGs_up
GO:0010922	positive regulation of phosphatase activity	10	1	0.06	0.0547	0.1	1	dHPC	Chronic	DEGs_up
GO:0002645	positive regulation of tolerance induction	10	1	0.06	0.0547	0.1	1	dHPC	Chronic	DEGs_up
GO:0007017	microtubule-based process	960	4	5.38	0.05599	0.00416667	1	dHPC	Chronic	DEGs_up
GO:0007204	positive regulation of cytosolic calcium ion concentration	156	3	0.87	0.05748	0.0192308	1	dHPC	Chronic	DEGs_up
GO:0010463	mesenchymal cell proliferation	54	2	0.3	0.0584	0.037037	1	dHPC	Chronic	DEGs_dn
GO:0007044	cell-substrate junction assembly	97	2	0.53	0.0585	0.0206186	1	dHPC	Chronic	DEGs_dn
GO:0072175	epithelial tube formation	155	2	0.85	0.0587	0.0129032	1	dHPC	Chronic	DEGs_dn
GO:0046949	fatty-acyl-CoA biosynthetic process	11	1	0.06	0.0588	0.0909091	1	dHPC	Chronic	DEGs_dn
GO:0048541	Peyer's patch development	11	1	0.06	0.0588	0.0909091	1	dHPC	Chronic	DEGs_dn
GO:1904672	regulation of somatic stem cell population maintenance	11	1	0.06	0.0588	0.0909091	1	dHPC	Chronic	DEGs_dn
GO:0060068	vagina development	11	1	0.06	0.0588	0.0909091	1	dHPC	Chronic	DEGs_dn
GO:1905048	regulation of metallopeptidase activity	11	1	0.06	0.0588	0.0909091	1	dHPC	Chronic	DEGs_dn
GO:0097017	renal protein absorption	11	1	0.06	0.0588	0.0909091	1	dHPC	Chronic	DEGs_dn
GO:0061309	cardiac neural crest cell development involved in outflow tract morphogenesis	11	1	0.06	0.0588	0.0909091	1	dHPC	Chronic	DEGs_dn
GO:0110011	regulation of basement membrane organization	11	1	0.06	0.0588	0.0909091	1	dHPC	Chronic	DEGs_dn
GO:0071871	response to epinephrine	11	1	0.06	0.0588	0.0909091	1	dHPC	Chronic	DEGs_dn
GO:0071838	cell proliferation in bone marrow	11	1	0.06	0.0588	0.0909091	1	dHPC	Chronic	DEGs_dn
GO:0009415	response to water	11	1	0.06	0.0588	0.0909091	1	dHPC	Chronic	DEGs_dn
GO:0070244	negative regulation of thymocyte apoptotic process	11	1	0.06	0.0588	0.0909091	1	dHPC	Chronic	DEGs_dn
GO:2000343	positive regulation of chemokine (C-X-C motif) ligand 2 production	11	1	0.06	0.0588	0.0909091	1	dHPC	Chronic	DEGs_dn
GO:0072075	metanephric mesenchyme development	11	1	0.06	0.0588	0.0909091	1	dHPC	Chronic	DEGs_dn
GO:0060502	epithelial cell proliferation involved in lung morphogenesis	11	1	0.06	0.0588	0.0909091	1	dHPC	Chronic	DEGs_dn
GO:0045091	regulation of single stranded viral RNA replication via double stranded DNA intermediate	11	1	0.06	0.0588	0.0909091	1	dHPC	Chronic	DEGs_dn
GO:0048733	sebaceous gland development	11	1	0.06	0.0588	0.0909091	1	dHPC	Chronic	DEGs_dn
GO:0061337	cardiac conduction	63	3	0.35	0.05901	0.047619	1	dHPC	Chronic	DEGs_up
GO:0046463	acylglycerol biosynthetic process	54	2	0.3	0.05956	0.037037	1	dHPC	Chronic	DEGs_up
GO:0046622	positive regulation of organ growth	55	2	0.31	0.05956	0.0363636	1	dHPC	Chronic	DEGs_up
GO:0071333	cellular response to glucose stimulus	167	3	0.94	0.05979	0.0179641	1	dHPC	Chronic	DEGs_up
GO:0050774	negative regulation of dendrite morphogenesis	11	1	0.06	0.06	0.0909091	1	dHPC	Chronic	DEGs_up
GO:0060287	epithelial cilium movement involved in determination of left/right asymmetry	11	1	0.06	0.06	0.0909091	1	dHPC	Chronic	DEGs_up
GO:0034616	response to laminar fluid shear stress	11	1	0.06	0.06	0.0909091	1	dHPC	Chronic	DEGs_up
GO:0060717	chorion development	11	1	0.06	0.06	0.0909091	1	dHPC	Chronic	DEGs_up
GO:0048845	venous blood vessel morphogenesis	11	1	0.06	0.06	0.0909091	1	dHPC	Chronic	DEGs_up
GO:0060872	semicircular canal development	11	1	0.06	0.06	0.0909091	1	dHPC	Chronic	DEGs_up
GO:0072178	nephric duct morphogenesis	11	1	0.06	0.06	0.0909091	1	dHPC	Chronic	DEGs_up
GO:2000562	negative regulation of CD4-positive, alpha-beta T cell proliferation	11	1	0.06	0.06	0.0909091	1	dHPC	Chronic	DEGs_up
GO:0060385	axonogenesis involved in innervation	11	1	0.06	0.06	0.0909091	1	dHPC	Chronic	DEGs_up
GO:0036151	phosphatidylcholine acyl-chain remodeling	11	1	0.06	0.06	0.0909091	1	dHPC	Chronic	DEGs_up
GO:0021707	cerebellar granule cell differentiation	11	1	0.06	0.06	0.0909091	1	dHPC	Chronic	DEGs_up
GO:0061669	spontaneous neurotransmitter secretion	11	1	0.06	0.06	0.0909091	1	dHPC	Chronic	DEGs_up
GO:0001542	ovulation from ovarian follicle	11	1	0.06	0.06	0.0909091	1	dHPC	Chronic	DEGs_up
GO:0060297	regulation of sarcomere organization	11	1	0.06	0.06	0.0909091	1	dHPC	Chronic	DEGs_up
GO:0048009	insulin-like growth factor receptor signaling pathway	95	3	0.52	0.0616	0.0315789	1	dHPC	Chronic	DEGs_dn
GO:0033138	positive regulation of peptidyl-serine phosphorylation	73	2	0.41	0.0633	0.0273973	1	dHPC	Chronic	DEGs_up
GO:0048146	positive regulation of fibroblast proliferation	73	2	0.41	0.0633	0.0273973	1	dHPC	Chronic	DEGs_up
GO:0015669	gas transport	12	1	0.07	0.064	0.0833333	1	dHPC	Chronic	DEGs_dn
GO:0001696	gastric acid secretion	12	1	0.07	0.064	0.0833333	1	dHPC	Chronic	DEGs_dn
GO:0051307	meiotic chromosome separation	12	1	0.07	0.064	0.0833333	1	dHPC	Chronic	DEGs_dn
GO:0072498	embryonic skeletal joint development	12	1	0.07	0.064	0.0833333	1	dHPC	Chronic	DEGs_dn
GO:0048672	positive regulation of collateral sprouting	12	1	0.07	0.064	0.0833333	1	dHPC	Chronic	DEGs_dn
GO:0021783	preganglionic parasympathetic fiber development	12	1	0.07	0.064	0.0833333	1	dHPC	Chronic	DEGs_dn
GO:0060742	epithelial cell differentiation involved in prostate gland development	12	1	0.07	0.064	0.0833333	1	dHPC	Chronic	DEGs_dn
GO:0060736	prostate gland growth	12	1	0.07	0.064	0.0833333	1	dHPC	Chronic	DEGs_dn
GO:0042761	very long-chain fatty acid biosynthetic process	12	1	0.07	0.064	0.0833333	1	dHPC	Chronic	DEGs_dn
GO:0042048	olfactory behavior	12	1	0.07	0.064	0.0833333	1	dHPC	Chronic	DEGs_dn
GO:0071599	otic vesicle development	12	1	0.07	0.064	0.0833333	1	dHPC	Chronic	DEGs_dn
GO:1901722	regulation of cell proliferation involved in kidney development	12	1	0.07	0.064	0.0833333	1	dHPC	Chronic	DEGs_dn
GO:0034756	regulation of iron ion transport	12	1	0.07	0.064	0.0833333	1	dHPC	Chronic	DEGs_dn
GO:0060670	branching involved in labyrinthine layer morphogenesis	12	1	0.07	0.064	0.0833333	1	dHPC	Chronic	DEGs_dn
GO:0030432	peristalsis	12	1	0.07	0.06527	0.0833333	1	dHPC	Chronic	DEGs_up
GO:0010744	positive regulation of macrophage derived foam cell differentiation	12	1	0.07	0.06527	0.0833333	1	dHPC	Chronic	DEGs_up
GO:0043653	mitochondrial fragmentation involved in apoptotic process	12	1	0.07	0.06527	0.0833333	1	dHPC	Chronic	DEGs_up
GO:0060837	blood vessel endothelial cell differentiation	12	1	0.07	0.06527	0.0833333	1	dHPC	Chronic	DEGs_up
GO:0060013	righting reflex	12	1	0.07	0.06527	0.0833333	1	dHPC	Chronic	DEGs_up
GO:0072182	regulation of nephron tubule epithelial cell differentiation	12	1	0.07	0.06527	0.0833333	1	dHPC	Chronic	DEGs_up
GO:1904152	regulation of retrograde protein transport, ER to cytosol	12	1	0.07	0.06527	0.0833333	1	dHPC	Chronic	DEGs_up
GO:0051036	regulation of endosome size	12	1	0.07	0.06527	0.0833333	1	dHPC	Chronic	DEGs_up
GO:0015937	coenzyme A biosynthetic process	12	1	0.07	0.06527	0.0833333	1	dHPC	Chronic	DEGs_up
GO:0098911	regulation of ventricular cardiac muscle cell action potential	12	1	0.07	0.06527	0.0833333	1	dHPC	Chronic	DEGs_up
GO:0021783	preganglionic parasympathetic fiber development	12	1	0.07	0.06527	0.0833333	1	dHPC	Chronic	DEGs_up
GO:0032717	negative regulation of interleukin-8 production	12	1	0.07	0.06527	0.0833333	1	dHPC	Chronic	DEGs_up
GO:0002664	regulation of T cell tolerance induction	12	1	0.07	0.06527	0.0833333	1	dHPC	Chronic	DEGs_up
GO:0070471	uterine smooth muscle contraction	12	1	0.07	0.06527	0.0833333	1	dHPC	Chronic	DEGs_up
GO:0072672	neutrophil extravasation	12	1	0.07	0.06527	0.0833333	1	dHPC	Chronic	DEGs_up
GO:0070373	negative regulation of ERK1 and ERK2 cascade	76	2	0.42	0.0656	0.0263158	1	dHPC	Chronic	DEGs_dn
GO:0043123	positive regulation of canonical NF-kappaB signal transduction	166	3	0.93	0.06667	0.0180723	1	dHPC	Chronic	DEGs_up
GO:0070588	calcium ion transmembrane transport	319	3	1.79	0.06834	0.00940439	1	dHPC	Chronic	DEGs_up
GO:0060411	cardiac septum morphogenesis	71	2	0.39	0.0687	0.028169	1	dHPC	Chronic	DEGs_dn
GO:0009214	cyclic nucleotide catabolic process	13	1	0.07	0.0692	0.0769231	1	dHPC	Chronic	DEGs_dn
GO:0070831	basement membrane assembly	13	1	0.07	0.0692	0.0769231	1	dHPC	Chronic	DEGs_dn
GO:0006521	regulation of amino acid metabolic process	13	1	0.07	0.0692	0.0769231	1	dHPC	Chronic	DEGs_dn
GO:0014745	negative regulation of muscle adaptation	13	1	0.07	0.0692	0.0769231	1	dHPC	Chronic	DEGs_dn
GO:1902043	positive regulation of extrinsic apoptotic signaling pathway via death domain receptors	13	1	0.07	0.0692	0.0769231	1	dHPC	Chronic	DEGs_dn
GO:1900025	negative regulation of substrate adhesion-dependent cell spreading	13	1	0.07	0.0692	0.0769231	1	dHPC	Chronic	DEGs_dn
GO:0045586	regulation of gamma-delta T cell differentiation	13	1	0.07	0.0692	0.0769231	1	dHPC	Chronic	DEGs_dn
GO:0014889	muscle atrophy	13	1	0.07	0.0692	0.0769231	1	dHPC	Chronic	DEGs_dn
GO:0051451	myoblast migration	13	1	0.07	0.0692	0.0769231	1	dHPC	Chronic	DEGs_dn
GO:0010269	response to selenium ion	13	1	0.07	0.0692	0.0769231	1	dHPC	Chronic	DEGs_dn
GO:0019755	one-carbon compound transport	13	1	0.07	0.0692	0.0769231	1	dHPC	Chronic	DEGs_dn
GO:0044857	plasma membrane raft organization	13	1	0.07	0.0692	0.0769231	1	dHPC	Chronic	DEGs_dn
GO:2000822	regulation of behavioral fear response	13	1	0.07	0.0692	0.0769231	1	dHPC	Chronic	DEGs_dn
GO:0010889	regulation of triglyceride storage	13	1	0.07	0.0692	0.0769231	1	dHPC	Chronic	DEGs_dn
GO:0021860	pyramidal neuron development	13	1	0.07	0.0692	0.0769231	1	dHPC	Chronic	DEGs_dn
GO:1902337	regulation of apoptotic process involved in morphogenesis	13	1	0.07	0.0692	0.0769231	1	dHPC	Chronic	DEGs_dn
GO:0140059	dendrite arborization	13	1	0.07	0.0692	0.0769231	1	dHPC	Chronic	DEGs_dn
GO:0086069	bundle of His cell to Purkinje myocyte communication	13	1	0.07	0.0692	0.0769231	1	dHPC	Chronic	DEGs_dn
GO:0045638	negative regulation of myeloid cell differentiation	79	2	0.43	0.0702	0.0253165	1	dHPC	Chronic	DEGs_dn
GO:0051967	negative regulation of synaptic transmission, glutamatergic	13	1	0.07	0.07052	0.0769231	1	dHPC	Chronic	DEGs_up
GO:0086069	bundle of His cell to Purkinje myocyte communication	13	1	0.07	0.07052	0.0769231	1	dHPC	Chronic	DEGs_up
GO:0035865	cellular response to potassium ion	13	1	0.07	0.07052	0.0769231	1	dHPC	Chronic	DEGs_up
GO:0009078	pyruvate family amino acid metabolic process	13	1	0.07	0.07052	0.0769231	1	dHPC	Chronic	DEGs_up
GO:0003157	endocardium development	13	1	0.07	0.07052	0.0769231	1	dHPC	Chronic	DEGs_up
GO:1905089	regulation of type 2 mitophagy	13	1	0.07	0.07052	0.0769231	1	dHPC	Chronic	DEGs_up
GO:0010838	positive regulation of keratinocyte proliferation	13	1	0.07	0.07052	0.0769231	1	dHPC	Chronic	DEGs_up
GO:0014745	negative regulation of muscle adaptation	13	1	0.07	0.07052	0.0769231	1	dHPC	Chronic	DEGs_up
GO:0099542	trans-synaptic signaling by endocannabinoid	13	1	0.07	0.07052	0.0769231	1	dHPC	Chronic	DEGs_up
GO:0072283	metanephric renal vesicle morphogenesis	13	1	0.07	0.07052	0.0769231	1	dHPC	Chronic	DEGs_up
GO:2000672	negative regulation of motor neuron apoptotic process	13	1	0.07	0.07052	0.0769231	1	dHPC	Chronic	DEGs_up
GO:0098917	retrograde trans-synaptic signaling	13	1	0.07	0.07052	0.0769231	1	dHPC	Chronic	DEGs_up
GO:0009313	oligosaccharide catabolic process	13	1	0.07	0.07052	0.0769231	1	dHPC	Chronic	DEGs_up
GO:0030836	positive regulation of actin filament depolymerization	13	1	0.07	0.07052	0.0769231	1	dHPC	Chronic	DEGs_up
GO:0046462	monoacylglycerol metabolic process	13	1	0.07	0.07052	0.0769231	1	dHPC	Chronic	DEGs_up
GO:0042756	drinking behavior	13	1	0.07	0.07052	0.0769231	1	dHPC	Chronic	DEGs_up
GO:0003151	outflow tract morphogenesis	78	2	0.44	0.07105	0.025641	1	dHPC	Chronic	DEGs_up
GO:0050807	regulation of synapse organization	385	6	2.16	0.0713	0.0155844	1	dHPC	Chronic	DEGs_up
GO:0051781	positive regulation of cell division	81	2	0.45	0.0733	0.0246914	1	dHPC	Chronic	DEGs_dn
GO:0060042	retina morphogenesis in camera-type eye	80	2	0.45	0.07424	0.025	1	dHPC	Chronic	DEGs_up
GO:0007216	G protein-coupled glutamate receptor signaling pathway	14	1	0.08	0.0743	0.0714286	1	dHPC	Chronic	DEGs_dn
GO:0010172	embryonic body morphogenesis	14	1	0.08	0.0743	0.0714286	1	dHPC	Chronic	DEGs_dn
GO:0043589	skin morphogenesis	14	1	0.08	0.0743	0.0714286	1	dHPC	Chronic	DEGs_dn
GO:0042402	biogenic amine catabolic process	14	1	0.08	0.0743	0.0714286	1	dHPC	Chronic	DEGs_dn
GO:0048505	regulation of timing of cell differentiation	14	1	0.08	0.0743	0.0714286	1	dHPC	Chronic	DEGs_dn
GO:0070307	lens fiber cell development	14	1	0.08	0.0743	0.0714286	1	dHPC	Chronic	DEGs_dn
GO:0061548	ganglion development	14	1	0.08	0.0743	0.0714286	1	dHPC	Chronic	DEGs_dn
GO:0051127	positive regulation of actin nucleation	14	1	0.08	0.0743	0.0714286	1	dHPC	Chronic	DEGs_dn
GO:0018119	peptidyl-cysteine S-nitrosylation	14	1	0.08	0.0743	0.0714286	1	dHPC	Chronic	DEGs_dn
GO:0010738	regulation of protein kinase A signaling	14	1	0.08	0.0743	0.0714286	1	dHPC	Chronic	DEGs_dn
GO:1903867	extraembryonic membrane development	14	1	0.08	0.0743	0.0714286	1	dHPC	Chronic	DEGs_dn
GO:0071801	regulation of podosome assembly	14	1	0.08	0.0743	0.0714286	1	dHPC	Chronic	DEGs_dn
GO:1901203	positive regulation of extracellular matrix assembly	14	1	0.08	0.0743	0.0714286	1	dHPC	Chronic	DEGs_dn
GO:0030497	fatty acid elongation	14	1	0.08	0.0743	0.0714286	1	dHPC	Chronic	DEGs_dn
GO:0045760	positive regulation of action potential	14	1	0.08	0.0743	0.0714286	1	dHPC	Chronic	DEGs_dn
GO:0071372	cellular response to follicle-stimulating hormone stimulus	14	1	0.08	0.0743	0.0714286	1	dHPC	Chronic	DEGs_dn
GO:1902903	regulation of supramolecular fiber organization	385	3	2.12	0.0743	0.00779221	1	dHPC	Chronic	DEGs_dn
GO:0007411	axon guidance	236	5	1.3	0.0748	0.0211864	1	dHPC	Chronic	DEGs_dn
GO:0060788	ectodermal placode formation	14	1	0.08	0.07574	0.0714286	1	dHPC	Chronic	DEGs_up
GO:0035845	photoreceptor cell outer segment organization	14	1	0.08	0.07574	0.0714286	1	dHPC	Chronic	DEGs_up
GO:0150011	regulation of neuron projection arborization	14	1	0.08	0.07574	0.0714286	1	dHPC	Chronic	DEGs_up
GO:0061029	eyelid development in camera-type eye	14	1	0.08	0.07574	0.0714286	1	dHPC	Chronic	DEGs_up
GO:0002827	positive regulation of T-helper 1 type immune response	14	1	0.08	0.07574	0.0714286	1	dHPC	Chronic	DEGs_up
GO:0070365	hepatocyte differentiation	14	1	0.08	0.07574	0.0714286	1	dHPC	Chronic	DEGs_up
GO:0070307	lens fiber cell development	14	1	0.08	0.07574	0.0714286	1	dHPC	Chronic	DEGs_up
GO:0090394	negative regulation of excitatory postsynaptic potential	14	1	0.08	0.07574	0.0714286	1	dHPC	Chronic	DEGs_up
GO:1901203	positive regulation of extracellular matrix assembly	14	1	0.08	0.07574	0.0714286	1	dHPC	Chronic	DEGs_up
GO:0048102	autophagic cell death	14	1	0.08	0.07574	0.0714286	1	dHPC	Chronic	DEGs_up
GO:0051965	positive regulation of synapse assembly	83	2	0.46	0.0764	0.0240964	1	dHPC	Chronic	DEGs_dn
GO:0007409	axonogenesis	484	9	2.66	0.0774	0.018595	1	dHPC	Chronic	DEGs_dn
GO:0007422	peripheral nervous system development	82	2	0.46	0.07747	0.0243902	1	dHPC	Chronic	DEGs_up
GO:0007218	neuropeptide signaling pathway	84	2	0.46	0.078	0.0238095	1	dHPC	Chronic	DEGs_dn
GO:1904427	positive regulation of calcium ion transmembrane transport	84	2	0.46	0.078	0.0238095	1	dHPC	Chronic	DEGs_dn
GO:0031579	membrane raft organization	28	2	0.15	0.0787	0.0714286	1	dHPC	Chronic	DEGs_dn
GO:0070885	negative regulation of calcineurin-NFAT signaling cascade	15	1	0.08	0.0794	0.0666667	1	dHPC	Chronic	DEGs_dn
GO:0090336	positive regulation of brown fat cell differentiation	15	1	0.08	0.0794	0.0666667	1	dHPC	Chronic	DEGs_dn
GO:0170043	non-proteinogenic amino acid biosynthetic process	15	1	0.08	0.0794	0.0666667	1	dHPC	Chronic	DEGs_dn
GO:0055119	relaxation of cardiac muscle	15	1	0.08	0.0794	0.0666667	1	dHPC	Chronic	DEGs_dn
GO:0000712	resolution of meiotic recombination intermediates	15	1	0.08	0.0794	0.0666667	1	dHPC	Chronic	DEGs_dn
GO:0014874	response to stimulus involved in regulation of muscle adaptation	15	1	0.08	0.0794	0.0666667	1	dHPC	Chronic	DEGs_dn
GO:0010960	magnesium ion homeostasis	15	1	0.08	0.0794	0.0666667	1	dHPC	Chronic	DEGs_dn
GO:0010950	positive regulation of endopeptidase activity	15	1	0.08	0.0794	0.0666667	1	dHPC	Chronic	DEGs_dn
GO:0055057	neuroblast division	15	1	0.08	0.0794	0.0666667	1	dHPC	Chronic	DEGs_dn
GO:0060979	vasculogenesis involved in coronary vascular morphogenesis	15	1	0.08	0.0794	0.0666667	1	dHPC	Chronic	DEGs_dn
GO:0106380	purine ribonucleotide salvage	15	1	0.08	0.0794	0.0666667	1	dHPC	Chronic	DEGs_dn
GO:0006167	AMP biosynthetic process	15	1	0.08	0.0794	0.0666667	1	dHPC	Chronic	DEGs_dn
GO:1903729	regulation of plasma membrane organization	15	1	0.08	0.0794	0.0666667	1	dHPC	Chronic	DEGs_dn
GO:0086014	atrial cardiac muscle cell action potential	15	1	0.08	0.0794	0.0666667	1	dHPC	Chronic	DEGs_dn
GO:0048755	branching morphogenesis of a nerve	15	1	0.08	0.0794	0.0666667	1	dHPC	Chronic	DEGs_dn
GO:0048711	positive regulation of astrocyte differentiation	15	1	0.08	0.0794	0.0666667	1	dHPC	Chronic	DEGs_dn
GO:0001821	histamine secretion	15	1	0.08	0.0794	0.0666667	1	dHPC	Chronic	DEGs_dn
GO:0022029	telencephalon cell migration	70	2	0.39	0.08039	0.0285714	1	dHPC	Chronic	DEGs_up
GO:0050804	modulation of chemical synaptic transmission	631	6	3.54	0.08069	0.00950872	1	dHPC	Chronic	DEGs_up
GO:0007218	neuropeptide signaling pathway	84	2	0.47	0.08075	0.0238095	1	dHPC	Chronic	DEGs_up
GO:0051048	negative regulation of secretion	188	2	1.05	0.0809	0.0106383	1	dHPC	Chronic	DEGs_up
GO:0006570	tyrosine metabolic process	15	1	0.08	0.08092	0.0666667	1	dHPC	Chronic	DEGs_up
GO:0048755	branching morphogenesis of a nerve	15	1	0.08	0.08092	0.0666667	1	dHPC	Chronic	DEGs_up
GO:0086014	atrial cardiac muscle cell action potential	15	1	0.08	0.08092	0.0666667	1	dHPC	Chronic	DEGs_up
GO:0070278	extracellular matrix constituent secretion	15	1	0.08	0.08092	0.0666667	1	dHPC	Chronic	DEGs_up
GO:0010715	regulation of extracellular matrix disassembly	15	1	0.08	0.08092	0.0666667	1	dHPC	Chronic	DEGs_up
GO:0042541	hemoglobin biosynthetic process	15	1	0.08	0.08092	0.0666667	1	dHPC	Chronic	DEGs_up
GO:0045737	positive regulation of cyclin-dependent protein serine/threonine kinase activity	15	1	0.08	0.08092	0.0666667	1	dHPC	Chronic	DEGs_up
GO:0030214	hyaluronan catabolic process	15	1	0.08	0.08092	0.0666667	1	dHPC	Chronic	DEGs_up
GO:0003228	atrial cardiac muscle tissue development	15	1	0.08	0.08092	0.0666667	1	dHPC	Chronic	DEGs_up
GO:0018149	peptide cross-linking	15	1	0.08	0.08092	0.0666667	1	dHPC	Chronic	DEGs_up
GO:1903998	regulation of eating behavior	15	1	0.08	0.08092	0.0666667	1	dHPC	Chronic	DEGs_up
GO:0090051	negative regulation of cell migration involved in sprouting angiogenesis	15	1	0.08	0.08092	0.0666667	1	dHPC	Chronic	DEGs_up
GO:0014874	response to stimulus involved in regulation of muscle adaptation	15	1	0.08	0.08092	0.0666667	1	dHPC	Chronic	DEGs_up
GO:0033147	negative regulation of intracellular estrogen receptor signaling pathway	15	1	0.08	0.08092	0.0666667	1	dHPC	Chronic	DEGs_up
GO:0032926	negative regulation of activin receptor signaling pathway	15	1	0.08	0.08092	0.0666667	1	dHPC	Chronic	DEGs_up
GO:0006103	2-oxoglutarate metabolic process	15	1	0.08	0.08092	0.0666667	1	dHPC	Chronic	DEGs_up
GO:0043951	negative regulation of cAMP-mediated signaling	15	1	0.08	0.08092	0.0666667	1	dHPC	Chronic	DEGs_up
GO:0031115	negative regulation of microtubule polymerization	15	1	0.08	0.08092	0.0666667	1	dHPC	Chronic	DEGs_up
GO:0055091	phospholipid homeostasis	15	1	0.08	0.08092	0.0666667	1	dHPC	Chronic	DEGs_up
GO:0046322	negative regulation of fatty acid oxidation	15	1	0.08	0.08092	0.0666667	1	dHPC	Chronic	DEGs_up
GO:0055012	ventricular cardiac muscle cell differentiation	15	1	0.08	0.08092	0.0666667	1	dHPC	Chronic	DEGs_up
GO:0046479	glycosphingolipid catabolic process	15	1	0.08	0.08092	0.0666667	1	dHPC	Chronic	DEGs_up
GO:0072659	protein localization to plasma membrane	301	4	1.65	0.0813	0.013289	1	dHPC	Chronic	DEGs_dn
GO:2000147	positive regulation of cell motility	587	6	3.23	0.0829	0.0102215	1	dHPC	Chronic	DEGs_dn
GO:0035336	long-chain fatty-acyl-CoA metabolic process	16	1	0.09	0.0844	0.0625	1	dHPC	Chronic	DEGs_dn
GO:0010470	regulation of gastrulation	16	1	0.09	0.0844	0.0625	1	dHPC	Chronic	DEGs_dn
GO:0051354	negative regulation of oxidoreductase activity	16	1	0.09	0.0844	0.0625	1	dHPC	Chronic	DEGs_dn
GO:0090136	epithelial cell-cell adhesion	16	1	0.09	0.0844	0.0625	1	dHPC	Chronic	DEGs_dn
GO:0060973	cell migration involved in heart development	16	1	0.09	0.0844	0.0625	1	dHPC	Chronic	DEGs_dn
GO:0097094	craniofacial suture morphogenesis	16	1	0.09	0.0844	0.0625	1	dHPC	Chronic	DEGs_dn
GO:0061450	trophoblast cell migration	16	1	0.09	0.0844	0.0625	1	dHPC	Chronic	DEGs_dn
GO:0051014	actin filament severing	16	1	0.09	0.0844	0.0625	1	dHPC	Chronic	DEGs_dn
GO:0010517	regulation of phospholipase activity	16	1	0.09	0.0844	0.0625	1	dHPC	Chronic	DEGs_dn
GO:0086012	membrane depolarization during cardiac muscle cell action potential	16	1	0.09	0.0844	0.0625	1	dHPC	Chronic	DEGs_dn
GO:0045019	negative regulation of nitric oxide biosynthetic process	16	1	0.09	0.0844	0.0625	1	dHPC	Chronic	DEGs_dn
GO:1903671	negative regulation of sprouting angiogenesis	16	1	0.09	0.0844	0.0625	1	dHPC	Chronic	DEGs_dn
GO:1903038	negative regulation of leukocyte cell-cell adhesion	134	3	0.75	0.08498	0.0223881	1	dHPC	Chronic	DEGs_up
GO:0060004	reflex	28	2	0.16	0.08532	0.0714286	1	dHPC	Chronic	DEGs_up
GO:0045088	regulation of innate immune response	413	2	2.27	0.0854	0.00484262	1	dHPC	Chronic	DEGs_dn
GO:0086012	membrane depolarization during cardiac muscle cell action potential	16	1	0.09	0.08608	0.0625	1	dHPC	Chronic	DEGs_up
GO:0006677	glycosylceramide metabolic process	16	1	0.09	0.08608	0.0625	1	dHPC	Chronic	DEGs_up
GO:1901653	cellular response to peptide	16	1	0.09	0.08608	0.0625	1	dHPC	Chronic	DEGs_up
GO:0072148	epithelial cell fate commitment	16	1	0.09	0.08608	0.0625	1	dHPC	Chronic	DEGs_up
GO:2001256	regulation of store-operated calcium entry	16	1	0.09	0.08608	0.0625	1	dHPC	Chronic	DEGs_up
GO:0007406	negative regulation of neuroblast proliferation	16	1	0.09	0.08608	0.0625	1	dHPC	Chronic	DEGs_up
GO:0045655	regulation of monocyte differentiation	16	1	0.09	0.08608	0.0625	1	dHPC	Chronic	DEGs_up
GO:0008543	fibroblast growth factor receptor signaling pathway	121	3	0.68	0.08789	0.0247934	1	dHPC	Chronic	DEGs_up
GO:0042692	muscle cell differentiation	435	7	2.44	0.08798	0.016092	1	dHPC	Chronic	DEGs_up
GO:0016525	negative regulation of angiogenesis	107	3	0.59	0.0881	0.0280374	1	dHPC	Chronic	DEGs_dn
GO:0040008	regulation of growth	620	5	3.41	0.0889	0.00806452	1	dHPC	Chronic	DEGs_dn
GO:0002076	osteoblast development	17	1	0.09	0.0895	0.0588235	1	dHPC	Chronic	DEGs_dn
GO:0060193	positive regulation of lipase activity	17	1	0.09	0.0895	0.0588235	1	dHPC	Chronic	DEGs_dn
GO:0070486	leukocyte aggregation	17	1	0.09	0.0895	0.0588235	1	dHPC	Chronic	DEGs_dn
GO:0055003	cardiac myofibril assembly	17	1	0.09	0.0895	0.0588235	1	dHPC	Chronic	DEGs_dn
GO:0044849	estrous cycle	17	1	0.09	0.0895	0.0588235	1	dHPC	Chronic	DEGs_dn
GO:0016338	calcium-independent cell-cell adhesion via plasma membrane cell-adhesion molecules	17	1	0.09	0.0895	0.0588235	1	dHPC	Chronic	DEGs_dn
GO:0002327	immature B cell differentiation	17	1	0.09	0.0895	0.0588235	1	dHPC	Chronic	DEGs_dn
GO:0043217	myelin maintenance	17	1	0.09	0.0895	0.0588235	1	dHPC	Chronic	DEGs_dn
GO:0106072	negative regulation of adenylate cyclase-activating G protein-coupled receptor signaling pathway	17	1	0.09	0.0895	0.0588235	1	dHPC	Chronic	DEGs_dn
GO:0035672	oligopeptide transmembrane transport	17	1	0.09	0.0895	0.0588235	1	dHPC	Chronic	DEGs_dn
GO:0048232	male gamete generation	556	4	3.06	0.0895	0.00719424	1	dHPC	Chronic	DEGs_dn
GO:0044319	wound healing, spreading of cells	38	3	0.21	0.08958	0.0789474	1	dHPC	Chronic	DEGs_up
GO:1903055	positive regulation of extracellular matrix organization	31	2	0.17	0.09041	0.0645161	1	dHPC	Chronic	DEGs_up
GO:0061756	leukocyte adhesion to vascular endothelial cell	51	2	0.29	0.09051	0.0392157	1	dHPC	Chronic	DEGs_up
GO:1900024	regulation of substrate adhesion-dependent cell spreading	58	2	0.33	0.09054	0.0344828	1	dHPC	Chronic	DEGs_up
GO:0032510	endosome to lysosome transport via multivesicular body sorting pathway	17	1	0.1	0.09121	0.0588235	1	dHPC	Chronic	DEGs_up
GO:0033631	cell-cell adhesion mediated by integrin	17	1	0.1	0.09121	0.0588235	1	dHPC	Chronic	DEGs_up
GO:0045056	transcytosis	17	1	0.1	0.09121	0.0588235	1	dHPC	Chronic	DEGs_up
GO:0033194	response to hydroperoxide	17	1	0.1	0.09121	0.0588235	1	dHPC	Chronic	DEGs_up
GO:0043923	positive regulation by host of viral transcription	17	1	0.1	0.09121	0.0588235	1	dHPC	Chronic	DEGs_up
GO:1901978	positive regulation of cell cycle checkpoint	17	1	0.1	0.09121	0.0588235	1	dHPC	Chronic	DEGs_up
GO:0051386	regulation of neurotrophin TRK receptor signaling pathway	17	1	0.1	0.09121	0.0588235	1	dHPC	Chronic	DEGs_up
GO:0006959	humoral immune response	149	3	0.82	0.0933	0.0201342	1	dHPC	Chronic	DEGs_dn
GO:0030198	extracellular matrix organization	302	5	1.69	0.09373	0.0165563	1	dHPC	Chronic	DEGs_up
GO:0048557	embryonic digestive tract morphogenesis	18	1	0.1	0.0945	0.0555556	1	dHPC	Chronic	DEGs_dn
GO:0055062	phosphate ion homeostasis	18	1	0.1	0.0945	0.0555556	1	dHPC	Chronic	DEGs_dn
GO:1901160	primary amino compound metabolic process	18	1	0.1	0.0945	0.0555556	1	dHPC	Chronic	DEGs_dn
GO:0071880	adenylate cyclase-activating adrenergic receptor signaling pathway	18	1	0.1	0.0945	0.0555556	1	dHPC	Chronic	DEGs_dn
GO:0050999	regulation of nitric-oxide synthase activity	18	1	0.1	0.0945	0.0555556	1	dHPC	Chronic	DEGs_dn
GO:0086005	ventricular cardiac muscle cell action potential	30	2	0.17	0.09546	0.0666667	1	dHPC	Chronic	DEGs_up
GO:0017156	calcium-ion regulated exocytosis	72	2	0.4	0.09568	0.0277778	1	dHPC	Chronic	DEGs_up
GO:0034377	plasma lipoprotein particle assembly	18	1	0.1	0.09631	0.0555556	1	dHPC	Chronic	DEGs_up
GO:0010867	positive regulation of triglyceride biosynthetic process	18	1	0.1	0.09631	0.0555556	1	dHPC	Chronic	DEGs_up
GO:0034114	regulation of heterotypic cell-cell adhesion	18	1	0.1	0.09631	0.0555556	1	dHPC	Chronic	DEGs_up
GO:0033599	regulation of mammary gland epithelial cell proliferation	18	1	0.1	0.09631	0.0555556	1	dHPC	Chronic	DEGs_up
GO:0070374	positive regulation of ERK1 and ERK2 cascade	195	3	1.09	0.09677	0.0153846	1	dHPC	Chronic	DEGs_up
GO:0061138	morphogenesis of a branching epithelium	204	6	1.14	0.09756	0.0294118	1	dHPC	Chronic	DEGs_up
GO:0048814	regulation of dendrite morphogenesis	96	2	0.53	0.0979	0.0208333	1	dHPC	Chronic	DEGs_dn
GO:0034103	regulation of tissue remodeling	70	2	0.38	0.0988	0.0285714	1	dHPC	Chronic	DEGs_dn
GO:0048870	cell motility	1703	21	9.55	0.09922	0.0123312	1	dHPC	Chronic	DEGs_up
GO:0032230	positive regulation of synaptic transmission, GABAergic	19	1	0.1	0.0995	0.0526316	1	dHPC	Chronic	DEGs_dn
GO:1903902	positive regulation of viral life cycle	19	1	0.1	0.0995	0.0526316	1	dHPC	Chronic	DEGs_dn
GO:0048485	sympathetic nervous system development	19	1	0.1	0.0995	0.0526316	1	dHPC	Chronic	DEGs_dn
GO:0060602	branch elongation of an epithelium	19	1	0.1	0.0995	0.0526316	1	dHPC	Chronic	DEGs_dn
GO:0042471	ear morphogenesis	129	2	0.72	0.10102	0.0155039	1	dHPC	Chronic	DEGs_up
GO:0090190	positive regulation of branching involved in ureteric bud morphogenesis	19	1	0.11	0.10138	0.0526316	1	dHPC	Chronic	DEGs_up
GO:0045217	cell-cell junction maintenance	19	1	0.11	0.10138	0.0526316	1	dHPC	Chronic	DEGs_up
GO:0060856	establishment of blood-brain barrier	19	1	0.11	0.10138	0.0526316	1	dHPC	Chronic	DEGs_up
GO:0035022	positive regulation of Rac protein signal transduction	19	1	0.11	0.10138	0.0526316	1	dHPC	Chronic	DEGs_up
GO:0071498	cellular response to fluid shear stress	19	1	0.11	0.10138	0.0526316	1	dHPC	Chronic	DEGs_up
GO:0042659	regulation of cell fate specification	19	1	0.11	0.10138	0.0526316	1	dHPC	Chronic	DEGs_up
GO:0050687	negative regulation of defense response to virus	19	1	0.11	0.10138	0.0526316	1	dHPC	Chronic	DEGs_up
GO:0070886	positive regulation of calcineurin-NFAT signaling cascade	19	1	0.11	0.10138	0.0526316	1	dHPC	Chronic	DEGs_up
GO:0046514	ceramide catabolic process	19	1	0.11	0.10138	0.0526316	1	dHPC	Chronic	DEGs_up
GO:2000341	regulation of chemokine (C-X-C motif) ligand 2 production	19	1	0.11	0.10138	0.0526316	1	dHPC	Chronic	DEGs_up
GO:0048485	sympathetic nervous system development	19	1	0.11	0.10138	0.0526316	1	dHPC	Chronic	DEGs_up
GO:0046847	filopodium assembly	77	2	0.42	0.1037	0.025974	1	dHPC	Chronic	DEGs_dn
GO:1902806	regulation of cell cycle G1/S phase transition	180	2	0.99	0.1043	0.0111111	1	dHPC	Chronic	DEGs_dn
GO:0006525	arginine metabolic process	20	1	0.11	0.1044	0.05	1	dHPC	Chronic	DEGs_dn
GO:0032026	response to magnesium ion	20	1	0.11	0.1044	0.05	1	dHPC	Chronic	DEGs_dn
GO:0051412	response to corticosterone	20	1	0.11	0.1044	0.05	1	dHPC	Chronic	DEGs_dn
GO:0060216	definitive hemopoiesis	20	1	0.11	0.1044	0.05	1	dHPC	Chronic	DEGs_dn
GO:0060019	radial glial cell differentiation	20	1	0.11	0.1044	0.05	1	dHPC	Chronic	DEGs_dn
GO:0031290	retinal ganglion cell axon guidance	20	1	0.11	0.1044	0.05	1	dHPC	Chronic	DEGs_dn
GO:0010644	cell communication by electrical coupling	20	1	0.11	0.1044	0.05	1	dHPC	Chronic	DEGs_dn
GO:0043525	positive regulation of neuron apoptotic process	98	2	0.55	0.10479	0.0204082	1	dHPC	Chronic	DEGs_up
GO:0010721	negative regulation of cell development	277	6	1.52	0.1055	0.0216606	1	dHPC	Chronic	DEGs_dn
GO:0048791	calcium ion-regulated exocytosis of neurotransmitter	20	1	0.11	0.10643	0.05	1	dHPC	Chronic	DEGs_up
GO:0010288	response to lead ion	20	1	0.11	0.10643	0.05	1	dHPC	Chronic	DEGs_up
GO:0031645	negative regulation of nervous system process	20	1	0.11	0.10643	0.05	1	dHPC	Chronic	DEGs_up
GO:0010894	negative regulation of steroid biosynthetic process	20	1	0.11	0.10643	0.05	1	dHPC	Chronic	DEGs_up
GO:0001991	regulation of systemic arterial blood pressure by circulatory renin-angiotensin	20	1	0.11	0.10643	0.05	1	dHPC	Chronic	DEGs_up
GO:0001976	nervous system process involved in regulation of systemic arterial blood pressure	20	1	0.11	0.10643	0.05	1	dHPC	Chronic	DEGs_up
GO:0003214	cardiac left ventricle morphogenesis	20	1	0.11	0.10643	0.05	1	dHPC	Chronic	DEGs_up
GO:0030206	chondroitin sulfate biosynthetic process	20	1	0.11	0.10643	0.05	1	dHPC	Chronic	DEGs_up
GO:0099502	calcium-dependent activation of synaptic vesicle fusion	20	1	0.11	0.10643	0.05	1	dHPC	Chronic	DEGs_up
GO:0072234	metanephric nephron tubule development	20	1	0.11	0.10643	0.05	1	dHPC	Chronic	DEGs_up
GO:0072202	cell differentiation involved in metanephros development	20	1	0.11	0.10643	0.05	1	dHPC	Chronic	DEGs_up
GO:0014061	regulation of norepinephrine secretion	20	1	0.11	0.10643	0.05	1	dHPC	Chronic	DEGs_up
GO:0031998	regulation of fatty acid beta-oxidation	20	1	0.11	0.10643	0.05	1	dHPC	Chronic	DEGs_up
GO:0010644	cell communication by electrical coupling	20	1	0.11	0.10643	0.05	1	dHPC	Chronic	DEGs_up
GO:0051546	keratinocyte migration	20	1	0.11	0.10643	0.05	1	dHPC	Chronic	DEGs_up
GO:0002043	blood vessel endothelial cell proliferation involved in sprouting angiogenesis	20	1	0.11	0.10643	0.05	1	dHPC	Chronic	DEGs_up
GO:0050908	detection of light stimulus involved in visual perception	20	1	0.11	0.10643	0.05	1	dHPC	Chronic	DEGs_up
GO:0048143	astrocyte activation	20	1	0.11	0.10643	0.05	1	dHPC	Chronic	DEGs_up
GO:0010958	regulation of amino acid import across plasma membrane	20	1	0.11	0.10643	0.05	1	dHPC	Chronic	DEGs_up
GO:0045666	positive regulation of neuron differentiation	101	2	0.56	0.1066	0.019802	1	dHPC	Chronic	DEGs_dn
GO:0030148	sphingolipid biosynthetic process	95	3	0.52	0.1077	0.0315789	1	dHPC	Chronic	DEGs_dn
GO:0006885	regulation of pH	102	2	0.56	0.1083	0.0196078	1	dHPC	Chronic	DEGs_dn
GO:0043567	regulation of insulin-like growth factor receptor signaling pathway	21	1	0.12	0.1094	0.047619	1	dHPC	Chronic	DEGs_dn
GO:1900006	positive regulation of dendrite development	21	1	0.12	0.1094	0.047619	1	dHPC	Chronic	DEGs_dn
GO:0036315	cellular response to sterol	21	1	0.12	0.1094	0.047619	1	dHPC	Chronic	DEGs_dn
GO:0010884	positive regulation of lipid storage	21	1	0.12	0.1094	0.047619	1	dHPC	Chronic	DEGs_dn
GO:0099550	trans-synaptic signaling, modulating synaptic transmission	21	1	0.12	0.1094	0.047619	1	dHPC	Chronic	DEGs_dn
GO:0098719	sodium ion import across plasma membrane	21	1	0.12	0.1094	0.047619	1	dHPC	Chronic	DEGs_dn
GO:0050966	detection of mechanical stimulus involved in sensory perception of pain	21	1	0.12	0.1094	0.047619	1	dHPC	Chronic	DEGs_dn
GO:0060307	regulation of ventricular cardiac muscle cell membrane repolarization	21	1	0.12	0.1094	0.047619	1	dHPC	Chronic	DEGs_dn
GO:0060348	bone development	221	4	1.24	0.10952	0.0180995	1	dHPC	Chronic	DEGs_up
GO:0007040	lysosome organization	103	2	0.57	0.1101	0.0194175	1	dHPC	Chronic	DEGs_dn
GO:0045666	positive regulation of neuron differentiation	101	2	0.57	0.11017	0.019802	1	dHPC	Chronic	DEGs_up
GO:0003333	amino acid transmembrane transport	100	2	0.56	0.11086	0.02	1	dHPC	Chronic	DEGs_up
GO:0034765	regulation of monoatomic ion transmembrane transport	333	3	1.87	0.11118	0.00900901	1	dHPC	Chronic	DEGs_up
GO:0046394	carboxylic acid biosynthetic process	271	5	1.49	0.1114	0.0184502	1	dHPC	Chronic	DEGs_dn
GO:0071625	vocalization behavior	21	1	0.12	0.11144	0.047619	1	dHPC	Chronic	DEGs_up
GO:0003323	type B pancreatic cell development	21	1	0.12	0.11144	0.047619	1	dHPC	Chronic	DEGs_up
GO:0035743	CD4-positive, alpha-beta T cell cytokine production	21	1	0.12	0.11144	0.047619	1	dHPC	Chronic	DEGs_up
GO:2000846	regulation of corticosteroid hormone secretion	21	1	0.12	0.11144	0.047619	1	dHPC	Chronic	DEGs_up
GO:0001946	lymphangiogenesis	21	1	0.12	0.11144	0.047619	1	dHPC	Chronic	DEGs_up
GO:0034104	negative regulation of tissue remodeling	21	1	0.12	0.11144	0.047619	1	dHPC	Chronic	DEGs_up
GO:0038166	angiotensin-activated signaling pathway	21	1	0.12	0.11144	0.047619	1	dHPC	Chronic	DEGs_up
GO:0002693	positive regulation of cellular extravasation	21	1	0.12	0.11144	0.047619	1	dHPC	Chronic	DEGs_up
GO:0010001	glial cell differentiation	294	9	1.62	0.1116	0.0306122	1	dHPC	Chronic	DEGs_dn
GO:0050771	negative regulation of axonogenesis	58	3	0.32	0.1123	0.0517241	1	dHPC	Chronic	DEGs_dn
GO:1903053	regulation of extracellular matrix organization	65	2	0.36	0.1134	0.0307692	1	dHPC	Chronic	DEGs_dn
GO:0046928	regulation of neurotransmitter secretion	105	2	0.58	0.1136	0.0190476	1	dHPC	Chronic	DEGs_dn
GO:0035633	maintenance of blood-brain barrier	22	1	0.12	0.1143	0.0454545	1	dHPC	Chronic	DEGs_dn
GO:2000114	regulation of establishment of cell polarity	22	1	0.12	0.1143	0.0454545	1	dHPC	Chronic	DEGs_dn
GO:0009065	glutamine family amino acid catabolic process	22	1	0.12	0.1143	0.0454545	1	dHPC	Chronic	DEGs_dn
GO:0099151	regulation of postsynaptic density assembly	22	1	0.12	0.1143	0.0454545	1	dHPC	Chronic	DEGs_dn
GO:0046040	IMP metabolic process	22	1	0.12	0.1143	0.0454545	1	dHPC	Chronic	DEGs_dn
GO:0035994	response to muscle stretch	22	1	0.12	0.1143	0.0454545	1	dHPC	Chronic	DEGs_dn
GO:0042053	regulation of dopamine metabolic process	22	1	0.12	0.1143	0.0454545	1	dHPC	Chronic	DEGs_dn
GO:0042753	positive regulation of circadian rhythm	22	1	0.12	0.1143	0.0454545	1	dHPC	Chronic	DEGs_dn
GO:0034122	negative regulation of toll-like receptor signaling pathway	22	1	0.12	0.1143	0.0454545	1	dHPC	Chronic	DEGs_dn
GO:0001768	establishment of T cell polarity	22	1	0.12	0.1143	0.0454545	1	dHPC	Chronic	DEGs_dn
GO:1903670	regulation of sprouting angiogenesis	46	3	0.26	0.1144	0.0652174	1	dHPC	Chronic	DEGs_up
GO:0043410	positive regulation of MAPK cascade	487	7	2.73	0.11602	0.0143737	1	dHPC	Chronic	DEGs_up
GO:0150104	transport across blood-brain barrier	22	1	0.12	0.11643	0.0454545	1	dHPC	Chronic	DEGs_up
GO:0045723	positive regulation of fatty acid biosynthetic process	22	1	0.12	0.11643	0.0454545	1	dHPC	Chronic	DEGs_up
GO:0017121	plasma membrane phospholipid scrambling	22	1	0.12	0.11643	0.0454545	1	dHPC	Chronic	DEGs_up
GO:0035633	maintenance of blood-brain barrier	22	1	0.12	0.11643	0.0454545	1	dHPC	Chronic	DEGs_up
GO:0002726	positive regulation of T cell cytokine production	22	1	0.12	0.11643	0.0454545	1	dHPC	Chronic	DEGs_up
GO:0032930	positive regulation of superoxide anion generation	22	1	0.12	0.11643	0.0454545	1	dHPC	Chronic	DEGs_up
GO:0010640	regulation of platelet-derived growth factor receptor signaling pathway	22	1	0.12	0.11643	0.0454545	1	dHPC	Chronic	DEGs_up
GO:0003084	positive regulation of systemic arterial blood pressure	22	1	0.12	0.11643	0.0454545	1	dHPC	Chronic	DEGs_up
GO:0035994	response to muscle stretch	22	1	0.12	0.11643	0.0454545	1	dHPC	Chronic	DEGs_up
GO:0002675	positive regulation of acute inflammatory response	22	1	0.12	0.11643	0.0454545	1	dHPC	Chronic	DEGs_up
GO:0045956	positive regulation of calcium ion-dependent exocytosis	22	1	0.12	0.11643	0.0454545	1	dHPC	Chronic	DEGs_up
GO:0042753	positive regulation of circadian rhythm	22	1	0.12	0.11643	0.0454545	1	dHPC	Chronic	DEGs_up
GO:0042981	regulation of apoptotic process	1469	13	8.24	0.11753	0.00884956	1	dHPC	Chronic	DEGs_up
GO:0014888	striated muscle adaptation	53	2	0.29	0.1182	0.0377358	1	dHPC	Chronic	DEGs_dn
GO:0030837	negative regulation of actin filament polymerization	58	2	0.32	0.1182	0.0344828	1	dHPC	Chronic	DEGs_dn
GO:0016331	morphogenesis of embryonic epithelium	172	2	0.95	0.1189	0.0116279	1	dHPC	Chronic	DEGs_dn
GO:0003156	regulation of animal organ formation	23	1	0.13	0.1191	0.0434783	1	dHPC	Chronic	DEGs_dn
GO:1904322	cellular response to forskolin	23	1	0.13	0.1191	0.0434783	1	dHPC	Chronic	DEGs_dn
GO:0048333	mesodermal cell differentiation	23	1	0.13	0.1191	0.0434783	1	dHPC	Chronic	DEGs_dn
GO:0060039	pericardium development	23	1	0.13	0.1191	0.0434783	1	dHPC	Chronic	DEGs_dn
GO:0045780	positive regulation of bone resorption	23	1	0.13	0.1191	0.0434783	1	dHPC	Chronic	DEGs_dn
GO:0050796	regulation of insulin secretion	200	4	1.12	0.1191	0.02	1	dHPC	Chronic	DEGs_up
GO:0055074	calcium ion homeostasis	328	2	1.8	0.1199	0.00609756	1	dHPC	Chronic	DEGs_dn
GO:0006644	phospholipid metabolic process	344	7	1.93	0.1213	0.0203488	1	dHPC	Chronic	DEGs_up
GO:0051969	regulation of transmission of nerve impulse	23	1	0.13	0.12139	0.0434783	1	dHPC	Chronic	DEGs_up
GO:0051043	regulation of membrane protein ectodomain proteolysis	23	1	0.13	0.12139	0.0434783	1	dHPC	Chronic	DEGs_up
GO:1900746	regulation of vascular endothelial growth factor signaling pathway	23	1	0.13	0.12139	0.0434783	1	dHPC	Chronic	DEGs_up
GO:0002070	epithelial cell maturation	23	1	0.13	0.12139	0.0434783	1	dHPC	Chronic	DEGs_up
GO:0006883	intracellular sodium ion homeostasis	23	1	0.13	0.12139	0.0434783	1	dHPC	Chronic	DEGs_up
GO:0048738	cardiac muscle tissue development	253	4	1.39	0.1219	0.0158103	1	dHPC	Chronic	DEGs_dn
GO:0048675	axon extension	128	5	0.72	0.12229	0.0390625	1	dHPC	Chronic	DEGs_up
GO:0030048	actin filament-based movement	123	3	0.68	0.1223	0.0243902	1	dHPC	Chronic	DEGs_dn
GO:0010631	epithelial cell migration	104	4	0.58	0.12332	0.0384615	1	dHPC	Chronic	DEGs_up
GO:0003148	outflow tract septum morphogenesis	24	1	0.13	0.124	0.0416667	1	dHPC	Chronic	DEGs_dn
GO:0010954	positive regulation of protein processing	24	1	0.13	0.124	0.0416667	1	dHPC	Chronic	DEGs_dn
GO:0032874	positive regulation of stress-activated MAPK cascade	24	1	0.13	0.124	0.0416667	1	dHPC	Chronic	DEGs_dn
GO:0035855	megakaryocyte development	24	1	0.13	0.124	0.0416667	1	dHPC	Chronic	DEGs_dn
GO:0032331	negative regulation of chondrocyte differentiation	24	1	0.13	0.124	0.0416667	1	dHPC	Chronic	DEGs_dn
GO:1902455	negative regulation of stem cell population maintenance	24	1	0.13	0.124	0.0416667	1	dHPC	Chronic	DEGs_dn
GO:0021522	spinal cord motor neuron differentiation	24	1	0.13	0.124	0.0416667	1	dHPC	Chronic	DEGs_dn
GO:2001224	positive regulation of neuron migration	24	1	0.13	0.124	0.0416667	1	dHPC	Chronic	DEGs_dn
GO:1904037	positive regulation of epithelial cell apoptotic process	24	1	0.13	0.124	0.0416667	1	dHPC	Chronic	DEGs_dn
GO:0042327	positive regulation of phosphorylation	577	4	3.17	0.124	0.00693241	1	dHPC	Chronic	DEGs_dn
GO:0022407	regulation of cell-cell adhesion	445	3	2.45	0.1244	0.00674157	1	dHPC	Chronic	DEGs_dn
GO:0016601	Rac protein signal transduction	58	2	0.33	0.12538	0.0344828	1	dHPC	Chronic	DEGs_up
GO:0060560	developmental growth involved in morphogenesis	274	5	1.51	0.1256	0.0182482	1	dHPC	Chronic	DEGs_dn
GO:0071363	cellular response to growth factor stimulus	716	10	4.02	0.12585	0.0139665	1	dHPC	Chronic	DEGs_up
GO:0006654	phosphatidic acid biosynthetic process	24	1	0.13	0.12633	0.0416667	1	dHPC	Chronic	DEGs_up
GO:2000810	regulation of bicellular tight junction assembly	24	1	0.13	0.12633	0.0416667	1	dHPC	Chronic	DEGs_up
GO:0031365	N-terminal protein amino acid modification	24	1	0.13	0.12633	0.0416667	1	dHPC	Chronic	DEGs_up
GO:2001224	positive regulation of neuron migration	24	1	0.13	0.12633	0.0416667	1	dHPC	Chronic	DEGs_up
GO:0010666	positive regulation of cardiac muscle cell apoptotic process	24	1	0.13	0.12633	0.0416667	1	dHPC	Chronic	DEGs_up
GO:0061098	positive regulation of protein tyrosine kinase activity	24	1	0.13	0.12633	0.0416667	1	dHPC	Chronic	DEGs_up
GO:0002834	regulation of response to tumor cell	24	1	0.13	0.12633	0.0416667	1	dHPC	Chronic	DEGs_up
GO:0060445	branching involved in salivary gland morphogenesis	24	1	0.13	0.12633	0.0416667	1	dHPC	Chronic	DEGs_up
GO:0032816	positive regulation of natural killer cell activation	24	1	0.13	0.12633	0.0416667	1	dHPC	Chronic	DEGs_up
GO:0048708	astrocyte differentiation	92	3	0.51	0.1268	0.0326087	1	dHPC	Chronic	DEGs_dn
GO:0050679	positive regulation of epithelial cell proliferation	203	3	1.12	0.1271	0.0147783	1	dHPC	Chronic	DEGs_dn
GO:0050920	regulation of chemotaxis	201	4	1.13	0.12876	0.0199005	1	dHPC	Chronic	DEGs_up
GO:0002089	lens morphogenesis in camera-type eye	25	1	0.14	0.1288	0.04	1	dHPC	Chronic	DEGs_dn
GO:0031424	keratinization	25	1	0.14	0.1288	0.04	1	dHPC	Chronic	DEGs_dn
GO:0042759	long-chain fatty acid biosynthetic process	25	1	0.14	0.1288	0.04	1	dHPC	Chronic	DEGs_dn
GO:0051016	barbed-end actin filament capping	25	1	0.14	0.1288	0.04	1	dHPC	Chronic	DEGs_dn
GO:0045070	positive regulation of viral genome replication	25	1	0.14	0.1288	0.04	1	dHPC	Chronic	DEGs_dn
GO:0010720	positive regulation of cell development	509	5	2.85	0.12963	0.00982318	1	dHPC	Chronic	DEGs_up
GO:0031103	axon regeneration	60	2	0.34	0.13026	0.0333333	1	dHPC	Chronic	DEGs_up
GO:0050860	negative regulation of T cell receptor signaling pathway	25	1	0.14	0.13123	0.04	1	dHPC	Chronic	DEGs_up
GO:0032682	negative regulation of chemokine production	25	1	0.14	0.13123	0.04	1	dHPC	Chronic	DEGs_up
GO:0045742	positive regulation of epidermal growth factor receptor signaling pathway	25	1	0.14	0.13123	0.04	1	dHPC	Chronic	DEGs_up
GO:0003209	cardiac atrium morphogenesis	25	1	0.14	0.13123	0.04	1	dHPC	Chronic	DEGs_up
GO:0033137	negative regulation of peptidyl-serine phosphorylation	25	1	0.14	0.13123	0.04	1	dHPC	Chronic	DEGs_up
GO:0043931	ossification involved in bone maturation	25	1	0.14	0.13123	0.04	1	dHPC	Chronic	DEGs_up
GO:0002089	lens morphogenesis in camera-type eye	25	1	0.14	0.13123	0.04	1	dHPC	Chronic	DEGs_up
GO:0007265	Ras protein signal transduction	113	2	0.63	0.13236	0.0176991	1	dHPC	Chronic	DEGs_up
GO:0030517	negative regulation of axon extension	36	2	0.2	0.1324	0.0555556	1	dHPC	Chronic	DEGs_dn
GO:0051932	synaptic transmission, GABAergic	71	2	0.39	0.1326	0.028169	1	dHPC	Chronic	DEGs_dn
GO:0032940	secretion by cell	892	6	4.9	0.1333	0.00672646	1	dHPC	Chronic	DEGs_dn
GO:0003272	endocardial cushion formation	26	1	0.14	0.1336	0.0384615	1	dHPC	Chronic	DEGs_dn
GO:0031630	regulation of synaptic vesicle fusion to presynaptic active zone membrane	26	1	0.14	0.1336	0.0384615	1	dHPC	Chronic	DEGs_dn
GO:0060045	positive regulation of cardiac muscle cell proliferation	26	1	0.14	0.1336	0.0384615	1	dHPC	Chronic	DEGs_dn
GO:0007350	blastoderm segmentation	26	1	0.14	0.1336	0.0384615	1	dHPC	Chronic	DEGs_dn
GO:0010839	negative regulation of keratinocyte proliferation	26	1	0.14	0.1336	0.0384615	1	dHPC	Chronic	DEGs_dn
GO:0030324	lung development	226	3	1.27	0.1339	0.0132743	1	dHPC	Chronic	DEGs_up
GO:0000902	cell morphogenesis	1066	15	5.98	0.13423	0.0140713	1	dHPC	Chronic	DEGs_up
GO:0019216	regulation of lipid metabolic process	319	4	1.79	0.13438	0.0125392	1	dHPC	Chronic	DEGs_up
GO:0042059	negative regulation of epidermal growth factor receptor signaling pathway	26	1	0.15	0.13611	0.0384615	1	dHPC	Chronic	DEGs_up
GO:0006359	regulation of transcription by RNA polymerase III	26	1	0.15	0.13611	0.0384615	1	dHPC	Chronic	DEGs_up
GO:0007413	axonal fasciculation	26	1	0.15	0.13611	0.0384615	1	dHPC	Chronic	DEGs_up
GO:0071108	protein K48-linked deubiquitination	26	1	0.15	0.13611	0.0384615	1	dHPC	Chronic	DEGs_up
GO:0051560	mitochondrial calcium ion homeostasis	26	1	0.15	0.13611	0.0384615	1	dHPC	Chronic	DEGs_up
GO:0097150	neuronal stem cell population maintenance	26	1	0.15	0.13611	0.0384615	1	dHPC	Chronic	DEGs_up
GO:0003071	renal system process involved in regulation of systemic arterial blood pressure	26	1	0.15	0.13611	0.0384615	1	dHPC	Chronic	DEGs_up
GO:1904754	positive regulation of vascular associated smooth muscle cell migration	26	1	0.15	0.13611	0.0384615	1	dHPC	Chronic	DEGs_up
GO:0046471	phosphatidylglycerol metabolic process	26	1	0.15	0.13611	0.0384615	1	dHPC	Chronic	DEGs_up
GO:0070498	interleukin-1-mediated signaling pathway	26	1	0.15	0.13611	0.0384615	1	dHPC	Chronic	DEGs_up
GO:0070371	ERK1 and ERK2 cascade	315	6	1.77	0.1365	0.0190476	1	dHPC	Chronic	DEGs_up
GO:0070372	regulation of ERK1 and ERK2 cascade	288	5	1.62	0.13762	0.0173611	1	dHPC	Chronic	DEGs_up
GO:0021761	limbic system development	125	2	0.69	0.1378	0.016	1	dHPC	Chronic	DEGs_dn
GO:0042634	regulation of hair cycle	27	1	0.15	0.1384	0.037037	1	dHPC	Chronic	DEGs_dn
GO:0048535	lymph node development	27	1	0.15	0.1384	0.037037	1	dHPC	Chronic	DEGs_dn
GO:0071276	cellular response to cadmium ion	27	1	0.15	0.1384	0.037037	1	dHPC	Chronic	DEGs_dn
GO:0097284	hepatocyte apoptotic process	27	1	0.15	0.1384	0.037037	1	dHPC	Chronic	DEGs_dn
GO:0032691	negative regulation of interleukin-1 beta production	27	1	0.15	0.1384	0.037037	1	dHPC	Chronic	DEGs_dn
GO:0006958	complement activation, classical pathway	27	1	0.15	0.1384	0.037037	1	dHPC	Chronic	DEGs_dn
GO:0001654	eye development	418	5	2.34	0.13857	0.0119617	1	dHPC	Chronic	DEGs_up
GO:0007200	phospholipase C-activating G protein-coupled receptor signaling pathway	117	2	0.66	0.13998	0.017094	1	dHPC	Chronic	DEGs_up
GO:0008284	positive regulation of cell population proliferation	890	10	4.89	0.1401	0.011236	1	dHPC	Chronic	DEGs_dn
GO:0002456	T cell mediated immunity	125	2	0.7	0.14038	0.016	1	dHPC	Chronic	DEGs_up
GO:0097062	dendritic spine maintenance	27	1	0.15	0.14096	0.037037	1	dHPC	Chronic	DEGs_up
GO:0150077	regulation of neuroinflammatory response	27	1	0.15	0.14096	0.037037	1	dHPC	Chronic	DEGs_up
GO:0071276	cellular response to cadmium ion	27	1	0.15	0.14096	0.037037	1	dHPC	Chronic	DEGs_up
GO:0070536	protein K63-linked deubiquitination	27	1	0.15	0.14096	0.037037	1	dHPC	Chronic	DEGs_up
GO:0007263	nitric oxide mediated signal transduction	27	1	0.15	0.14096	0.037037	1	dHPC	Chronic	DEGs_up
GO:0050995	negative regulation of lipid catabolic process	27	1	0.15	0.14096	0.037037	1	dHPC	Chronic	DEGs_up
GO:1904862	inhibitory synapse assembly	27	1	0.15	0.14096	0.037037	1	dHPC	Chronic	DEGs_up
GO:0015812	gamma-aminobutyric acid transport	27	1	0.15	0.14096	0.037037	1	dHPC	Chronic	DEGs_up
GO:0060048	cardiac muscle contraction	125	3	0.69	0.1411	0.024	1	dHPC	Chronic	DEGs_dn
GO:0048704	embryonic skeletal system morphogenesis	76	2	0.42	0.1421	0.0263158	1	dHPC	Chronic	DEGs_dn
GO:0033688	regulation of osteoblast proliferation	28	1	0.15	0.1431	0.0357143	1	dHPC	Chronic	DEGs_dn
GO:0010460	positive regulation of heart rate	28	1	0.15	0.1431	0.0357143	1	dHPC	Chronic	DEGs_dn
GO:0030262	apoptotic nuclear changes	28	1	0.15	0.1431	0.0357143	1	dHPC	Chronic	DEGs_dn
GO:1903909	regulation of receptor clustering	28	1	0.15	0.1431	0.0357143	1	dHPC	Chronic	DEGs_dn
GO:0008045	motor neuron axon guidance	28	1	0.15	0.1431	0.0357143	1	dHPC	Chronic	DEGs_dn
GO:0010039	response to iron ion	28	1	0.15	0.1431	0.0357143	1	dHPC	Chronic	DEGs_dn
GO:0060037	pharyngeal system development	28	1	0.15	0.1431	0.0357143	1	dHPC	Chronic	DEGs_dn
GO:0046597	host-mediated suppression of symbiont invasion	28	1	0.15	0.1431	0.0357143	1	dHPC	Chronic	DEGs_dn
GO:0060586	multicellular organismal-level iron ion homeostasis	28	1	0.15	0.1431	0.0357143	1	dHPC	Chronic	DEGs_dn
GO:0008543	fibroblast growth factor receptor signaling pathway	121	2	0.67	0.1431	0.0165289	1	dHPC	Chronic	DEGs_dn
GO:0045332	phospholipid translocation	50	2	0.28	0.14461	0.04	1	dHPC	Chronic	DEGs_up
GO:2000819	regulation of nucleotide-excision repair	28	1	0.16	0.14579	0.0357143	1	dHPC	Chronic	DEGs_up
GO:0010039	response to iron ion	28	1	0.16	0.14579	0.0357143	1	dHPC	Chronic	DEGs_up
GO:0032469	endoplasmic reticulum calcium ion homeostasis	28	1	0.16	0.14579	0.0357143	1	dHPC	Chronic	DEGs_up
GO:2001240	negative regulation of extrinsic apoptotic signaling pathway in absence of ligand	28	1	0.16	0.14579	0.0357143	1	dHPC	Chronic	DEGs_up
GO:1900227	positive regulation of NLRP3 inflammasome complex assembly	28	1	0.16	0.14579	0.0357143	1	dHPC	Chronic	DEGs_up
GO:0010460	positive regulation of heart rate	28	1	0.16	0.14579	0.0357143	1	dHPC	Chronic	DEGs_up
GO:0072574	hepatocyte proliferation	28	1	0.16	0.14579	0.0357143	1	dHPC	Chronic	DEGs_up
GO:0050678	regulation of epithelial cell proliferation	374	4	2.06	0.1463	0.0106952	1	dHPC	Chronic	DEGs_dn
GO:0045595	regulation of cell differentiation	1524	18	8.55	0.14631	0.011811	1	dHPC	Chronic	DEGs_up
GO:0009791	post-embryonic development	123	2	0.68	0.1468	0.0162602	1	dHPC	Chronic	DEGs_dn
GO:0048596	embryonic camera-type eye morphogenesis	29	1	0.16	0.1478	0.0344828	1	dHPC	Chronic	DEGs_dn
GO:1900745	positive regulation of p38MAPK cascade	29	1	0.16	0.1478	0.0344828	1	dHPC	Chronic	DEGs_dn
GO:0010996	response to auditory stimulus	29	1	0.16	0.1478	0.0344828	1	dHPC	Chronic	DEGs_dn
GO:0035902	response to immobilization stress	29	1	0.16	0.1478	0.0344828	1	dHPC	Chronic	DEGs_dn
GO:0001889	liver development	166	3	0.93	0.14785	0.0180723	1	dHPC	Chronic	DEGs_up
GO:0048545	response to steroid hormone	315	3	1.77	0.14788	0.00952381	1	dHPC	Chronic	DEGs_up
GO:0050730	regulation of peptidyl-tyrosine phosphorylation	203	3	1.14	0.14916	0.0147783	1	dHPC	Chronic	DEGs_up
GO:0009617	response to bacterium	602	4	3.38	0.14934	0.00664452	1	dHPC	Chronic	DEGs_up
GO:0048745	smooth muscle tissue development	29	1	0.16	0.15059	0.0344828	1	dHPC	Chronic	DEGs_up
GO:0060740	prostate gland epithelium morphogenesis	29	1	0.16	0.15059	0.0344828	1	dHPC	Chronic	DEGs_up
GO:0046856	phosphatidylinositol dephosphorylation	29	1	0.16	0.15059	0.0344828	1	dHPC	Chronic	DEGs_up
GO:0050482	arachidonate secretion	29	1	0.16	0.15059	0.0344828	1	dHPC	Chronic	DEGs_up
GO:0003085	negative regulation of systemic arterial blood pressure	29	1	0.16	0.15059	0.0344828	1	dHPC	Chronic	DEGs_up
GO:0120009	intermembrane lipid transfer	29	1	0.16	0.15059	0.0344828	1	dHPC	Chronic	DEGs_up
GO:0010971	positive regulation of G2/M transition of mitotic cell cycle	29	1	0.16	0.15059	0.0344828	1	dHPC	Chronic	DEGs_up
GO:0010092	specification of animal organ identity	30	1	0.16	0.1525	0.0333333	1	dHPC	Chronic	DEGs_dn
GO:0003094	glomerular filtration	30	1	0.16	0.1525	0.0333333	1	dHPC	Chronic	DEGs_dn
GO:0035235	ionotropic glutamate receptor signaling pathway	30	1	0.16	0.1525	0.0333333	1	dHPC	Chronic	DEGs_dn
GO:1990000	amyloid fibril formation	30	1	0.16	0.1525	0.0333333	1	dHPC	Chronic	DEGs_dn
GO:0001779	natural killer cell differentiation	30	1	0.16	0.1525	0.0333333	1	dHPC	Chronic	DEGs_dn
GO:0031069	hair follicle morphogenesis	30	1	0.16	0.1525	0.0333333	1	dHPC	Chronic	DEGs_dn
GO:0015868	purine ribonucleotide transport	30	1	0.16	0.1525	0.0333333	1	dHPC	Chronic	DEGs_dn
GO:0086005	ventricular cardiac muscle cell action potential	30	1	0.16	0.1525	0.0333333	1	dHPC	Chronic	DEGs_dn
GO:0030155	regulation of cell adhesion	740	15	4.15	0.15337	0.0202703	1	dHPC	Chronic	DEGs_up
GO:0007405	neuroblast proliferation	83	2	0.47	0.15436	0.0240964	1	dHPC	Chronic	DEGs_up
GO:0021542	dentate gyrus development	30	1	0.17	0.15536	0.0333333	1	dHPC	Chronic	DEGs_up
GO:0071480	cellular response to gamma radiation	30	1	0.17	0.15536	0.0333333	1	dHPC	Chronic	DEGs_up
GO:0010592	positive regulation of lamellipodium assembly	30	1	0.17	0.15536	0.0333333	1	dHPC	Chronic	DEGs_up
GO:0046628	positive regulation of insulin receptor signaling pathway	30	1	0.17	0.15536	0.0333333	1	dHPC	Chronic	DEGs_up
GO:2000352	negative regulation of endothelial cell apoptotic process	30	1	0.17	0.15536	0.0333333	1	dHPC	Chronic	DEGs_up
GO:0042325	regulation of phosphorylation	915	6	5.03	0.157	0.00655738	1	dHPC	Chronic	DEGs_dn
GO:0010951	negative regulation of endopeptidase activity	31	1	0.17	0.1572	0.0322581	1	dHPC	Chronic	DEGs_dn
GO:0021895	cerebral cortex neuron differentiation	31	1	0.17	0.1572	0.0322581	1	dHPC	Chronic	DEGs_dn
GO:0030073	insulin secretion	241	2	1.32	0.1574	0.00829876	1	dHPC	Chronic	DEGs_dn
GO:0010565	regulation of ketone metabolic process	128	3	0.72	0.15797	0.0234375	1	dHPC	Chronic	DEGs_up
GO:0051899	membrane depolarization	97	2	0.54	0.15918	0.0206186	1	dHPC	Chronic	DEGs_up
GO:0002446	neutrophil mediated immunity	31	1	0.17	0.1601	0.0322581	1	dHPC	Chronic	DEGs_up
GO:0090314	positive regulation of protein targeting to membrane	31	1	0.17	0.1601	0.0322581	1	dHPC	Chronic	DEGs_up
GO:0090090	negative regulation of canonical Wnt signaling pathway	130	2	0.71	0.1602	0.0153846	1	dHPC	Chronic	DEGs_dn
GO:0046717	acid secretion	44	2	0.24	0.1604	0.0454545	1	dHPC	Chronic	DEGs_dn
GO:0061564	axon development	550	10	3.02	0.161	0.0181818	1	dHPC	Chronic	DEGs_dn
GO:0060487	lung epithelial cell differentiation	32	1	0.18	0.1618	0.03125	1	dHPC	Chronic	DEGs_dn
GO:0043537	negative regulation of blood vessel endothelial cell migration	32	1	0.18	0.1618	0.03125	1	dHPC	Chronic	DEGs_dn
GO:0030511	positive regulation of transforming growth factor beta receptor signaling pathway	32	1	0.18	0.1618	0.03125	1	dHPC	Chronic	DEGs_dn
GO:0010975	regulation of neuron projection development	561	9	3.08	0.1627	0.0160428	1	dHPC	Chronic	DEGs_dn
GO:0055085	transmembrane transport	1366	12	7.66	0.1634	0.00878477	1	dHPC	Chronic	DEGs_up
GO:0034113	heterotypic cell-cell adhesion	50	2	0.28	0.16347	0.04	1	dHPC	Chronic	DEGs_up
GO:0015909	long-chain fatty acid transport	61	2	0.34	0.16357	0.0327869	1	dHPC	Chronic	DEGs_up
GO:0048662	negative regulation of smooth muscle cell proliferation	64	2	0.36	0.16359	0.03125	1	dHPC	Chronic	DEGs_up
GO:0035295	tube development	1120	11	6.16	0.1643	0.00982143	1	dHPC	Chronic	DEGs_dn
GO:0048247	lymphocyte chemotaxis	32	1	0.18	0.16482	0.03125	1	dHPC	Chronic	DEGs_up
GO:0009651	response to salt stress	32	1	0.18	0.16482	0.03125	1	dHPC	Chronic	DEGs_up
GO:0021952	central nervous system projection neuron axonogenesis	32	1	0.18	0.16482	0.03125	1	dHPC	Chronic	DEGs_up
GO:1904706	negative regulation of vascular associated smooth muscle cell proliferation	32	1	0.18	0.16482	0.03125	1	dHPC	Chronic	DEGs_up
GO:0034067	protein localization to Golgi apparatus	32	1	0.18	0.16482	0.03125	1	dHPC	Chronic	DEGs_up
GO:0035108	limb morphogenesis	155	2	0.85	0.1659	0.0129032	1	dHPC	Chronic	DEGs_dn
GO:0060441	epithelial tube branching involved in lung morphogenesis	33	1	0.18	0.1664	0.030303	1	dHPC	Chronic	DEGs_dn
GO:0072539	T-helper 17 cell differentiation	33	1	0.18	0.1664	0.030303	1	dHPC	Chronic	DEGs_dn
GO:0050869	negative regulation of B cell activation	33	1	0.18	0.1664	0.030303	1	dHPC	Chronic	DEGs_dn
GO:0061384	heart trabecula morphogenesis	33	1	0.18	0.1664	0.030303	1	dHPC	Chronic	DEGs_dn
GO:0061436	establishment of skin barrier	33	1	0.18	0.1664	0.030303	1	dHPC	Chronic	DEGs_dn
GO:0044342	type B pancreatic cell proliferation	33	1	0.18	0.1664	0.030303	1	dHPC	Chronic	DEGs_dn
GO:0050873	brown fat cell differentiation	57	3	0.32	0.16664	0.0526316	1	dHPC	Chronic	DEGs_up
GO:0001657	ureteric bud development	101	5	0.57	0.16845	0.049505	1	dHPC	Chronic	DEGs_up
GO:0060173	limb development	189	3	1.04	0.1692	0.015873	1	dHPC	Chronic	DEGs_dn
GO:0048730	epidermis morphogenesis	33	1	0.19	0.16951	0.030303	1	dHPC	Chronic	DEGs_up
GO:0061436	establishment of skin barrier	33	1	0.19	0.16951	0.030303	1	dHPC	Chronic	DEGs_up
GO:0014850	response to muscle activity	33	1	0.19	0.16951	0.030303	1	dHPC	Chronic	DEGs_up
GO:1905606	regulation of presynapse assembly	33	1	0.19	0.16951	0.030303	1	dHPC	Chronic	DEGs_up
GO:0046464	acylglycerol catabolic process	33	1	0.19	0.16951	0.030303	1	dHPC	Chronic	DEGs_up
GO:0007097	nuclear migration	33	1	0.19	0.16951	0.030303	1	dHPC	Chronic	DEGs_up
GO:0030154	cell differentiation	4135	37	23.19	0.17009	0.008948	1	dHPC	Chronic	DEGs_up
GO:0002063	chondrocyte development	34	1	0.19	0.171	0.0294118	1	dHPC	Chronic	DEGs_dn
GO:0002053	positive regulation of mesenchymal cell proliferation	34	1	0.19	0.171	0.0294118	1	dHPC	Chronic	DEGs_dn
GO:0051642	centrosome localization	34	1	0.19	0.171	0.0294118	1	dHPC	Chronic	DEGs_dn
GO:0048520	positive regulation of behavior	34	1	0.19	0.171	0.0294118	1	dHPC	Chronic	DEGs_dn
GO:0033280	response to vitamin D	34	1	0.19	0.171	0.0294118	1	dHPC	Chronic	DEGs_dn
GO:0016339	calcium-dependent cell-cell adhesion via plasma membrane cell adhesion molecules	34	1	0.19	0.171	0.0294118	1	dHPC	Chronic	DEGs_dn
GO:0010614	negative regulation of cardiac muscle hypertrophy	34	1	0.19	0.171	0.0294118	1	dHPC	Chronic	DEGs_dn
GO:0009790	embryo development	1199	10	6.59	0.1711	0.00834028	1	dHPC	Chronic	DEGs_dn
GO:0007049	cell cycle	1563	8	8.76	0.17216	0.00511836	1	dHPC	Chronic	DEGs_up
GO:0010927	cellular component assembly involved in morphogenesis	134	6	0.74	0.1727	0.0447761	1	dHPC	Chronic	DEGs_dn
GO:0045931	positive regulation of mitotic cell cycle	131	2	0.73	0.17346	0.0152672	1	dHPC	Chronic	DEGs_up
GO:0051957	positive regulation of amino acid transport	34	1	0.19	0.17418	0.0294118	1	dHPC	Chronic	DEGs_up
GO:0048520	positive regulation of behavior	34	1	0.19	0.17418	0.0294118	1	dHPC	Chronic	DEGs_up
GO:1904994	regulation of leukocyte adhesion to vascular endothelial cell	34	1	0.19	0.17418	0.0294118	1	dHPC	Chronic	DEGs_up
GO:0002063	chondrocyte development	34	1	0.19	0.17418	0.0294118	1	dHPC	Chronic	DEGs_up
GO:0035909	aorta morphogenesis	34	1	0.19	0.17418	0.0294118	1	dHPC	Chronic	DEGs_up
GO:0016242	negative regulation of macroautophagy	35	1	0.19	0.1756	0.0285714	1	dHPC	Chronic	DEGs_dn
GO:0002067	glandular epithelial cell differentiation	35	1	0.19	0.1756	0.0285714	1	dHPC	Chronic	DEGs_dn
GO:0034389	lipid droplet organization	35	1	0.19	0.1756	0.0285714	1	dHPC	Chronic	DEGs_dn
GO:0090023	positive regulation of neutrophil chemotaxis	35	1	0.19	0.1756	0.0285714	1	dHPC	Chronic	DEGs_dn
GO:0001958	endochondral ossification	35	1	0.19	0.1756	0.0285714	1	dHPC	Chronic	DEGs_dn
GO:0021846	cell proliferation in forebrain	35	1	0.19	0.1756	0.0285714	1	dHPC	Chronic	DEGs_dn
GO:0043277	apoptotic cell clearance	35	1	0.19	0.1756	0.0285714	1	dHPC	Chronic	DEGs_dn
GO:0045087	innate immune response	785	6	4.31	0.1757	0.00764331	1	dHPC	Chronic	DEGs_dn
GO:0030036	actin cytoskeleton organization	703	6	3.94	0.17695	0.00853485	1	dHPC	Chronic	DEGs_up
GO:1990778	protein localization to cell periphery	393	4	2.2	0.17719	0.0101781	1	dHPC	Chronic	DEGs_up
GO:0001958	endochondral ossification	35	1	0.2	0.17882	0.0285714	1	dHPC	Chronic	DEGs_up
GO:0048679	regulation of axon regeneration	35	1	0.2	0.17882	0.0285714	1	dHPC	Chronic	DEGs_up
GO:0016242	negative regulation of macroautophagy	35	1	0.2	0.17882	0.0285714	1	dHPC	Chronic	DEGs_up
GO:0001709	cell fate determination	35	1	0.2	0.17882	0.0285714	1	dHPC	Chronic	DEGs_up
GO:0097107	postsynaptic density assembly	35	1	0.2	0.17882	0.0285714	1	dHPC	Chronic	DEGs_up
GO:0043277	apoptotic cell clearance	35	1	0.2	0.17882	0.0285714	1	dHPC	Chronic	DEGs_up
GO:0043547	positive regulation of GTPase activity	137	2	0.77	0.17928	0.0145985	1	dHPC	Chronic	DEGs_up
GO:0042476	odontogenesis	121	2	0.67	0.1793	0.0165289	1	dHPC	Chronic	DEGs_dn
GO:0030261	chromosome condensation	36	1	0.2	0.1801	0.0277778	1	dHPC	Chronic	DEGs_dn
GO:0032781	positive regulation of ATP-dependent activity	36	1	0.2	0.1801	0.0277778	1	dHPC	Chronic	DEGs_dn
GO:0045577	regulation of B cell differentiation	36	1	0.2	0.1801	0.0277778	1	dHPC	Chronic	DEGs_dn
GO:0007588	excretion	36	1	0.2	0.1801	0.0277778	1	dHPC	Chronic	DEGs_dn
GO:0086091	regulation of heart rate by cardiac conduction	36	1	0.2	0.1801	0.0277778	1	dHPC	Chronic	DEGs_dn
GO:0006508	proteolysis	1331	6	7.46	0.18166	0.00450789	1	dHPC	Chronic	DEGs_up
GO:0031016	pancreas development	78	2	0.44	0.18217	0.025641	1	dHPC	Chronic	DEGs_up
GO:0042832	defense response to protozoan	36	1	0.2	0.18343	0.0277778	1	dHPC	Chronic	DEGs_up
GO:0090162	establishment of epithelial cell polarity	36	1	0.2	0.18343	0.0277778	1	dHPC	Chronic	DEGs_up
GO:0051281	positive regulation of release of sequestered calcium ion into cytosol	36	1	0.2	0.18343	0.0277778	1	dHPC	Chronic	DEGs_up
GO:0045184	establishment of protein localization	1690	10	9.48	0.18394	0.00591716	1	dHPC	Chronic	DEGs_up
GO:0014002	astrocyte development	37	1	0.2	0.1847	0.027027	1	dHPC	Chronic	DEGs_dn
GO:0051150	regulation of smooth muscle cell differentiation	37	1	0.2	0.1847	0.027027	1	dHPC	Chronic	DEGs_dn
GO:0045471	response to ethanol	140	2	0.79	0.18532	0.0142857	1	dHPC	Chronic	DEGs_up
GO:0051924	regulation of calcium ion transport	253	3	1.42	0.18668	0.0118577	1	dHPC	Chronic	DEGs_up
GO:0001707	mesoderm formation	61	2	0.34	0.1876	0.0327869	1	dHPC	Chronic	DEGs_dn
GO:0007173	epidermal growth factor receptor signaling pathway	144	2	0.79	0.1876	0.0138889	1	dHPC	Chronic	DEGs_dn
GO:0001736	establishment of planar polarity	37	1	0.21	0.18802	0.027027	1	dHPC	Chronic	DEGs_up
GO:0070316	regulation of G0 to G1 transition	37	1	0.21	0.18802	0.027027	1	dHPC	Chronic	DEGs_up
GO:0040018	positive regulation of multicellular organism growth	37	1	0.21	0.18802	0.027027	1	dHPC	Chronic	DEGs_up
GO:0050931	pigment cell differentiation	38	1	0.21	0.1891	0.0263158	1	dHPC	Chronic	DEGs_dn
GO:0009066	aspartate family amino acid metabolic process	38	1	0.21	0.1891	0.0263158	1	dHPC	Chronic	DEGs_dn
GO:0086004	regulation of cardiac muscle cell contraction	38	1	0.21	0.1891	0.0263158	1	dHPC	Chronic	DEGs_dn
GO:0021680	cerebellar Purkinje cell layer development	38	1	0.21	0.1891	0.0263158	1	dHPC	Chronic	DEGs_dn
GO:0045745	positive regulation of G protein-coupled receptor signaling pathway	38	1	0.21	0.1891	0.0263158	1	dHPC	Chronic	DEGs_dn
GO:0015914	phospholipid transport	88	3	0.49	0.18962	0.0340909	1	dHPC	Chronic	DEGs_up
GO:0032438	melanosome organization	38	1	0.21	0.19258	0.0263158	1	dHPC	Chronic	DEGs_up
GO:0061744	motor behavior	38	1	0.21	0.19258	0.0263158	1	dHPC	Chronic	DEGs_up
GO:0051491	positive regulation of filopodium assembly	38	1	0.21	0.19258	0.0263158	1	dHPC	Chronic	DEGs_up
GO:0003009	skeletal muscle contraction	39	1	0.21	0.1936	0.025641	1	dHPC	Chronic	DEGs_dn
GO:0045109	intermediate filament organization	39	1	0.21	0.1936	0.025641	1	dHPC	Chronic	DEGs_dn
GO:0060391	positive regulation of SMAD protein signal transduction	39	1	0.21	0.1936	0.025641	1	dHPC	Chronic	DEGs_dn
GO:0006897	endocytosis	671	8	3.69	0.1936	0.0119225	1	dHPC	Chronic	DEGs_dn
GO:0016358	dendrite development	323	6	1.78	0.196	0.0185759	1	dHPC	Chronic	DEGs_dn
GO:0007416	synapse assembly	295	5	1.65	0.19697	0.0169492	1	dHPC	Chronic	DEGs_up
GO:0099149	regulation of postsynaptic neurotransmitter receptor internalization	39	1	0.22	0.19712	0.025641	1	dHPC	Chronic	DEGs_up
GO:0045109	intermediate filament organization	39	1	0.22	0.19712	0.025641	1	dHPC	Chronic	DEGs_up
GO:0042531	positive regulation of tyrosine phosphorylation of STAT protein	39	1	0.22	0.19712	0.025641	1	dHPC	Chronic	DEGs_up
GO:2000649	regulation of sodium ion transmembrane transporter activity	39	1	0.22	0.19712	0.025641	1	dHPC	Chronic	DEGs_up
GO:0048169	regulation of long-term neuronal synaptic plasticity	39	1	0.22	0.19712	0.025641	1	dHPC	Chronic	DEGs_up
GO:0050890	cognition	380	5	2.13	0.19782	0.0131579	1	dHPC	Chronic	DEGs_up
GO:0032570	response to progesterone	40	1	0.22	0.1981	0.025	1	dHPC	Chronic	DEGs_dn
GO:0001892	embryonic placenta development	99	3	0.54	0.1994	0.030303	1	dHPC	Chronic	DEGs_dn
GO:0007626	locomotory behavior	268	4	1.47	0.1994	0.0149254	1	dHPC	Chronic	DEGs_dn
GO:0098742	cell-cell adhesion via plasma-membrane adhesion molecules	204	5	1.14	0.20043	0.0245098	1	dHPC	Chronic	DEGs_up
GO:0034446	substrate adhesion-dependent cell spreading	99	2	0.54	0.2012	0.020202	1	dHPC	Chronic	DEGs_dn
GO:0043392	negative regulation of DNA binding	40	1	0.22	0.20163	0.025	1	dHPC	Chronic	DEGs_up
GO:0051968	positive regulation of synaptic transmission, glutamatergic	41	1	0.23	0.2025	0.0243902	1	dHPC	Chronic	DEGs_dn
GO:0010613	positive regulation of cardiac muscle hypertrophy	41	1	0.23	0.2025	0.0243902	1	dHPC	Chronic	DEGs_dn
GO:0051056	regulation of small GTPase mediated signal transduction	244	4	1.37	0.20315	0.0163934	1	dHPC	Chronic	DEGs_up
GO:0045595	regulation of cell differentiation	1524	15	8.38	0.2032	0.00984252	1	dHPC	Chronic	DEGs_dn
GO:0035249	synaptic transmission, glutamatergic	124	2	0.7	0.20514	0.016129	1	dHPC	Chronic	DEGs_up
GO:0051966	regulation of synaptic transmission, glutamatergic	83	2	0.46	0.2054	0.0240964	1	dHPC	Chronic	DEGs_dn
GO:0010613	positive regulation of cardiac muscle hypertrophy	41	1	0.23	0.20612	0.0243902	1	dHPC	Chronic	DEGs_up
GO:0021799	cerebral cortex radially oriented cell migration	41	1	0.23	0.20612	0.0243902	1	dHPC	Chronic	DEGs_up
GO:1900026	positive regulation of substrate adhesion-dependent cell spreading	41	1	0.23	0.20612	0.0243902	1	dHPC	Chronic	DEGs_up
GO:0001569	branching involved in blood vessel morphogenesis	41	1	0.23	0.20612	0.0243902	1	dHPC	Chronic	DEGs_up
GO:0030866	cortical actin cytoskeleton organization	42	1	0.23	0.2069	0.0238095	1	dHPC	Chronic	DEGs_dn
GO:0015908	fatty acid transport	103	3	0.58	0.20749	0.0291262	1	dHPC	Chronic	DEGs_up
GO:0048008	platelet-derived growth factor receptor signaling pathway	107	3	0.59	0.2081	0.0280374	1	dHPC	Chronic	DEGs_dn
GO:0048667	cell morphogenesis involved in neuron differentiation	655	9	3.67	0.21029	0.0137405	1	dHPC	Chronic	DEGs_up
GO:0099558	maintenance of synapse structure	42	1	0.24	0.21058	0.0238095	1	dHPC	Chronic	DEGs_up
GO:0097484	dendrite extension	42	1	0.24	0.21058	0.0238095	1	dHPC	Chronic	DEGs_up
GO:0030901	midbrain development	43	1	0.24	0.2112	0.0232558	1	dHPC	Chronic	DEGs_dn
GO:0010765	positive regulation of sodium ion transport	43	1	0.24	0.2112	0.0232558	1	dHPC	Chronic	DEGs_dn
GO:0099560	synaptic membrane adhesion	43	1	0.24	0.2112	0.0232558	1	dHPC	Chronic	DEGs_dn
GO:0007143	female meiotic nuclear division	43	1	0.24	0.2112	0.0232558	1	dHPC	Chronic	DEGs_dn
GO:0045022	early endosome to late endosome transport	43	1	0.24	0.2112	0.0232558	1	dHPC	Chronic	DEGs_dn
GO:0097191	extrinsic apoptotic signaling pathway	224	2	1.23	0.2112	0.00892857	1	dHPC	Chronic	DEGs_dn
GO:0001525	angiogenesis	528	10	2.96	0.21219	0.0189394	1	dHPC	Chronic	DEGs_up
GO:0040014	regulation of multicellular organism growth	80	2	0.45	0.21352	0.025	1	dHPC	Chronic	DEGs_up
GO:0090288	negative regulation of cellular response to growth factor stimulus	97	2	0.54	0.2137	0.0206186	1	dHPC	Chronic	DEGs_up
GO:0043491	phosphatidylinositol 3-kinase/protein kinase B signal transduction	308	3	1.69	0.2145	0.00974026	1	dHPC	Chronic	DEGs_dn
GO:0010765	positive regulation of sodium ion transport	43	1	0.24	0.21502	0.0232558	1	dHPC	Chronic	DEGs_up
GO:0001937	negative regulation of endothelial cell proliferation	43	1	0.24	0.21502	0.0232558	1	dHPC	Chronic	DEGs_up
GO:0044331	cell-cell adhesion mediated by cadherin	44	1	0.24	0.2156	0.0227273	1	dHPC	Chronic	DEGs_dn
GO:0007157	heterophilic cell-cell adhesion via plasma membrane cell adhesion molecules	44	1	0.24	0.2156	0.0227273	1	dHPC	Chronic	DEGs_dn
GO:0050773	regulation of dendrite development	140	2	0.79	0.21854	0.0142857	1	dHPC	Chronic	DEGs_up
GO:0007015	actin filament organization	450	4	2.52	0.21886	0.00888889	1	dHPC	Chronic	DEGs_up
GO:0003382	epithelial cell morphogenesis	44	1	0.25	0.21943	0.0227273	1	dHPC	Chronic	DEGs_up
GO:0007157	heterophilic cell-cell adhesion via plasma membrane cell adhesion molecules	44	1	0.25	0.21943	0.0227273	1	dHPC	Chronic	DEGs_up
GO:0001774	microglial cell activation	44	1	0.25	0.21943	0.0227273	1	dHPC	Chronic	DEGs_up
GO:0043114	regulation of vascular permeability	44	1	0.25	0.21943	0.0227273	1	dHPC	Chronic	DEGs_up
GO:0021772	olfactory bulb development	44	1	0.25	0.21943	0.0227273	1	dHPC	Chronic	DEGs_up
GO:0060421	positive regulation of heart growth	44	1	0.25	0.21943	0.0227273	1	dHPC	Chronic	DEGs_up
GO:0099170	postsynaptic modulation of chemical synaptic transmission	44	1	0.25	0.21943	0.0227273	1	dHPC	Chronic	DEGs_up
GO:1990573	potassium ion import across plasma membrane	44	1	0.25	0.21943	0.0227273	1	dHPC	Chronic	DEGs_up
GO:0030902	hindbrain development	187	2	1.03	0.2195	0.0106952	1	dHPC	Chronic	DEGs_dn
GO:0061049	cell growth involved in cardiac muscle cell development	45	1	0.25	0.2199	0.0222222	1	dHPC	Chronic	DEGs_dn
GO:0030890	positive regulation of B cell proliferation	45	1	0.25	0.2199	0.0222222	1	dHPC	Chronic	DEGs_dn
GO:0030501	positive regulation of bone mineralization	45	1	0.25	0.2199	0.0222222	1	dHPC	Chronic	DEGs_dn
GO:1904707	positive regulation of vascular associated smooth muscle cell proliferation	45	1	0.25	0.2199	0.0222222	1	dHPC	Chronic	DEGs_dn
GO:0007162	negative regulation of cell adhesion	281	3	1.54	0.2228	0.0106762	1	dHPC	Chronic	DEGs_dn
GO:0060078	regulation of postsynaptic membrane potential	158	2	0.89	0.2231	0.0126582	1	dHPC	Chronic	DEGs_up
GO:0007520	myoblast fusion	45	1	0.25	0.22382	0.0222222	1	dHPC	Chronic	DEGs_up
GO:0006623	protein targeting to vacuole	45	1	0.25	0.22382	0.0222222	1	dHPC	Chronic	DEGs_up
GO:0071300	cellular response to retinoic acid	45	1	0.25	0.22382	0.0222222	1	dHPC	Chronic	DEGs_up
GO:0045663	positive regulation of myoblast differentiation	45	1	0.25	0.22382	0.0222222	1	dHPC	Chronic	DEGs_up
GO:0061049	cell growth involved in cardiac muscle cell development	45	1	0.25	0.22382	0.0222222	1	dHPC	Chronic	DEGs_up
GO:0060412	ventricular septum morphogenesis	45	1	0.25	0.22382	0.0222222	1	dHPC	Chronic	DEGs_up
GO:0051205	protein insertion into membrane	46	1	0.25	0.2242	0.0217391	1	dHPC	Chronic	DEGs_dn
GO:0002027	regulation of heart rate	106	3	0.59	0.22486	0.0283019	1	dHPC	Chronic	DEGs_up
GO:0034976	response to endoplasmic reticulum stress	269	3	1.51	0.22494	0.0111524	1	dHPC	Chronic	DEGs_up
GO:0070507	regulation of microtubule cytoskeleton organization	163	2	0.9	0.2257	0.0122699	1	dHPC	Chronic	DEGs_dn
GO:0019226	transmission of nerve impulse	103	2	0.57	0.2271	0.0194175	1	dHPC	Chronic	DEGs_dn
GO:0050727	regulation of inflammatory response	324	5	1.82	0.22736	0.0154321	1	dHPC	Chronic	DEGs_up
GO:0043604	amide biosynthetic process	150	4	0.82	0.2277	0.0266667	1	dHPC	Chronic	DEGs_dn
GO:0045740	positive regulation of DNA replication	46	1	0.26	0.22818	0.0217391	1	dHPC	Chronic	DEGs_up
GO:0045071	negative regulation of viral genome replication	46	1	0.26	0.22818	0.0217391	1	dHPC	Chronic	DEGs_up
GO:0009409	response to cold	46	1	0.26	0.22818	0.0217391	1	dHPC	Chronic	DEGs_up
GO:0007399	nervous system development	2540	23	14.24	0.23087	0.00905512	1	dHPC	Chronic	DEGs_up
GO:0009395	phospholipid catabolic process	47	1	0.26	0.23252	0.0212766	1	dHPC	Chronic	DEGs_up
GO:0048701	embryonic cranial skeleton morphogenesis	48	1	0.26	0.2327	0.0208333	1	dHPC	Chronic	DEGs_dn
GO:0050853	B cell receptor signaling pathway	48	1	0.26	0.2327	0.0208333	1	dHPC	Chronic	DEGs_dn
GO:1905145	cellular response to acetylcholine	48	1	0.26	0.2327	0.0208333	1	dHPC	Chronic	DEGs_dn
GO:0006636	unsaturated fatty acid biosynthetic process	48	1	0.26	0.2327	0.0208333	1	dHPC	Chronic	DEGs_dn
GO:0043010	camera-type eye development	374	4	2.1	0.23439	0.0106952	1	dHPC	Chronic	DEGs_up
GO:0016477	cell migration	1477	11	8.12	0.2351	0.00744753	1	dHPC	Chronic	DEGs_dn
GO:0008306	associative learning	124	2	0.7	0.23565	0.016129	1	dHPC	Chronic	DEGs_up
GO:1902624	positive regulation of neutrophil migration	48	1	0.27	0.23683	0.0208333	1	dHPC	Chronic	DEGs_up
GO:1903351	cellular response to dopamine	48	1	0.27	0.23683	0.0208333	1	dHPC	Chronic	DEGs_up
GO:0036323	vascular endothelial growth factor receptor-1 signaling pathway	48	1	0.27	0.23683	0.0208333	1	dHPC	Chronic	DEGs_up
GO:0010717	regulation of epithelial to mesenchymal transition	103	2	0.57	0.2397	0.0194175	1	dHPC	Chronic	DEGs_dn
GO:0035774	positive regulation of insulin secretion involved in cellular response to glucose stimulus	49	1	0.27	0.24113	0.0204082	1	dHPC	Chronic	DEGs_up
GO:0043407	negative regulation of MAP kinase activity	49	1	0.27	0.24113	0.0204082	1	dHPC	Chronic	DEGs_up
GO:0060122	inner ear receptor cell stereocilium organization	49	1	0.27	0.24113	0.0204082	1	dHPC	Chronic	DEGs_up
GO:0055010	ventricular cardiac muscle tissue morphogenesis	50	1	0.27	0.2412	0.02	1	dHPC	Chronic	DEGs_dn
GO:0007628	adult walking behavior	50	1	0.27	0.2412	0.02	1	dHPC	Chronic	DEGs_dn
GO:0045214	sarcomere organization	50	1	0.27	0.2412	0.02	1	dHPC	Chronic	DEGs_dn
GO:0001676	long-chain fatty acid metabolic process	87	3	0.49	0.24159	0.0344828	1	dHPC	Chronic	DEGs_up
GO:0000165	MAPK cascade	770	10	4.23	0.2419	0.012987	1	dHPC	Chronic	DEGs_dn
GO:0050921	positive regulation of chemotaxis	142	2	0.78	0.2443	0.0140845	1	dHPC	Chronic	DEGs_dn
GO:0034097	response to cytokine	932	8	5.23	0.245	0.00858369	1	dHPC	Chronic	DEGs_up
GO:0008038	neuron recognition	51	1	0.28	0.2453	0.0196078	1	dHPC	Chronic	DEGs_dn
GO:0018108	peptidyl-tyrosine phosphorylation	255	4	1.4	0.2453	0.0156863	1	dHPC	Chronic	DEGs_dn
GO:0051155	positive regulation of striated muscle cell differentiation	50	1	0.28	0.24539	0.02	1	dHPC	Chronic	DEGs_up
GO:0099645	neurotransmitter receptor localization to postsynaptic specialization membrane	50	1	0.28	0.24539	0.02	1	dHPC	Chronic	DEGs_up
GO:0051602	response to electrical stimulus	50	1	0.28	0.24539	0.02	1	dHPC	Chronic	DEGs_up
GO:0042267	natural killer cell mediated cytotoxicity	50	1	0.28	0.24539	0.02	1	dHPC	Chronic	DEGs_up
GO:1990778	protein localization to cell periphery	393	5	2.16	0.2488	0.0127226	1	dHPC	Chronic	DEGs_dn
GO:0045786	negative regulation of cell cycle	377	3	2.11	0.24927	0.00795756	1	dHPC	Chronic	DEGs_up
GO:0042149	cellular response to glucose starvation	52	1	0.29	0.2495	0.0192308	1	dHPC	Chronic	DEGs_dn
GO:0060074	synapse maturation	52	1	0.29	0.2495	0.0192308	1	dHPC	Chronic	DEGs_dn
GO:2000648	positive regulation of stem cell proliferation	52	1	0.29	0.2495	0.0192308	1	dHPC	Chronic	DEGs_dn
GO:0006024	glycosaminoglycan biosynthetic process	52	1	0.29	0.2495	0.0192308	1	dHPC	Chronic	DEGs_dn
GO:0051403	stress-activated MAPK cascade	51	1	0.29	0.24964	0.0196078	1	dHPC	Chronic	DEGs_up
GO:0038109	Kit signaling pathway	51	1	0.29	0.24964	0.0196078	1	dHPC	Chronic	DEGs_up
GO:0019233	sensory perception of pain	89	2	0.49	0.2519	0.0224719	1	dHPC	Chronic	DEGs_dn
GO:0008286	insulin receptor signaling pathway	176	2	0.97	0.2521	0.0113636	1	dHPC	Chronic	DEGs_dn
GO:0043473	pigmentation	109	2	0.61	0.25237	0.0183486	1	dHPC	Chronic	DEGs_up
GO:2000134	negative regulation of G1/S transition of mitotic cell cycle	53	1	0.29	0.2536	0.0188679	1	dHPC	Chronic	DEGs_dn
GO:0070527	platelet aggregation	53	1	0.29	0.2536	0.0188679	1	dHPC	Chronic	DEGs_dn
GO:0010718	positive regulation of epithelial to mesenchymal transition	53	1	0.29	0.2536	0.0188679	1	dHPC	Chronic	DEGs_dn
GO:0007605	sensory perception of sound	174	2	0.98	0.25523	0.0114943	1	dHPC	Chronic	DEGs_up
GO:0009749	response to glucose	221	2	1.21	0.2576	0.00904977	1	dHPC	Chronic	DEGs_dn
GO:0006518	peptide metabolic process	54	1	0.3	0.2578	0.0185185	1	dHPC	Chronic	DEGs_dn
GO:0003254	regulation of membrane depolarization	54	1	0.3	0.2578	0.0185185	1	dHPC	Chronic	DEGs_dn
GO:1901607	alpha-amino acid biosynthetic process	54	1	0.3	0.2578	0.0185185	1	dHPC	Chronic	DEGs_dn
GO:0045620	negative regulation of lymphocyte differentiation	54	1	0.3	0.2578	0.0185185	1	dHPC	Chronic	DEGs_dn
GO:0030858	positive regulation of epithelial cell differentiation	54	1	0.3	0.2578	0.0185185	1	dHPC	Chronic	DEGs_dn
GO:0048489	synaptic vesicle transport	54	1	0.3	0.2578	0.0185185	1	dHPC	Chronic	DEGs_dn
GO:0034198	cellular response to amino acid starvation	54	1	0.3	0.2578	0.0185185	1	dHPC	Chronic	DEGs_dn
GO:0038145	macrophage colony-stimulating factor signaling pathway	53	1	0.3	0.25805	0.0188679	1	dHPC	Chronic	DEGs_up
GO:0050918	positive chemotaxis	53	1	0.3	0.25805	0.0188679	1	dHPC	Chronic	DEGs_up
GO:2000134	negative regulation of G1/S transition of mitotic cell cycle	53	1	0.3	0.25805	0.0188679	1	dHPC	Chronic	DEGs_up
GO:0006629	lipid metabolic process	1190	7	6.54	0.2584	0.00588235	1	dHPC	Chronic	DEGs_dn
GO:0060070	canonical Wnt signaling pathway	302	2	1.69	0.25894	0.00662252	1	dHPC	Chronic	DEGs_up
GO:0060560	developmental growth involved in morphogenesis	274	7	1.54	0.25937	0.0255474	1	dHPC	Chronic	DEGs_up
GO:0042220	response to cocaine	64	2	0.36	0.26012	0.03125	1	dHPC	Chronic	DEGs_up
GO:0042130	negative regulation of T cell proliferation	68	2	0.38	0.26017	0.0294118	1	dHPC	Chronic	DEGs_up
GO:0043393	regulation of protein binding	177	2	0.99	0.26147	0.0112994	1	dHPC	Chronic	DEGs_up
GO:0150052	regulation of postsynapse assembly	55	1	0.3	0.2618	0.0181818	1	dHPC	Chronic	DEGs_dn
GO:0003254	regulation of membrane depolarization	54	1	0.3	0.26222	0.0185185	1	dHPC	Chronic	DEGs_up
GO:0030858	positive regulation of epithelial cell differentiation	54	1	0.3	0.26222	0.0185185	1	dHPC	Chronic	DEGs_up
GO:0030838	positive regulation of actin filament polymerization	54	1	0.3	0.26222	0.0185185	1	dHPC	Chronic	DEGs_up
GO:0001881	receptor recycling	54	1	0.3	0.26222	0.0185185	1	dHPC	Chronic	DEGs_up
GO:0030514	negative regulation of BMP signaling pathway	54	1	0.3	0.26222	0.0185185	1	dHPC	Chronic	DEGs_up
GO:0010463	mesenchymal cell proliferation	54	1	0.3	0.26222	0.0185185	1	dHPC	Chronic	DEGs_up
GO:0099173	postsynapse organization	312	4	1.75	0.2628	0.0128205	1	dHPC	Chronic	DEGs_up
GO:0051897	positive regulation of phosphatidylinositol 3-kinase/protein kinase B signal transduction	182	2	1	0.2644	0.010989	1	dHPC	Chronic	DEGs_dn
GO:0061061	muscle structure development	698	5	3.84	0.2648	0.00716332	1	dHPC	Chronic	DEGs_dn
GO:0019228	neuronal action potential	56	1	0.31	0.2659	0.0178571	1	dHPC	Chronic	DEGs_dn
GO:0001961	positive regulation of cytokine-mediated signaling pathway	55	1	0.31	0.26637	0.0181818	1	dHPC	Chronic	DEGs_up
GO:0046676	negative regulation of insulin secretion	55	1	0.31	0.26637	0.0181818	1	dHPC	Chronic	DEGs_up
GO:0035458	cellular response to interferon-beta	55	1	0.31	0.26637	0.0181818	1	dHPC	Chronic	DEGs_up
GO:0045785	positive regulation of cell adhesion	470	3	2.58	0.2666	0.00638298	1	dHPC	Chronic	DEGs_dn
GO:0099175	regulation of postsynapse organization	190	3	1.04	0.267	0.0157895	1	dHPC	Chronic	DEGs_dn
GO:0007219	Notch signaling pathway	180	2	1.01	0.26771	0.0111111	1	dHPC	Chronic	DEGs_up
GO:0008344	adult locomotory behavior	107	2	0.59	0.2683	0.0186916	1	dHPC	Chronic	DEGs_dn
GO:0048666	neuron development	1309	16	7.34	0.26972	0.0122231	1	dHPC	Chronic	DEGs_up
GO:0046902	regulation of mitochondrial membrane permeability	57	1	0.31	0.27	0.0175439	1	dHPC	Chronic	DEGs_dn
GO:0051489	regulation of filopodium assembly	57	1	0.31	0.27	0.0175439	1	dHPC	Chronic	DEGs_dn
GO:0031648	protein destabilization	57	1	0.31	0.27	0.0175439	1	dHPC	Chronic	DEGs_dn
GO:0031547	brain-derived neurotrophic factor receptor signaling pathway	56	1	0.31	0.2705	0.0178571	1	dHPC	Chronic	DEGs_up
GO:0035329	hippo signaling	56	1	0.31	0.2705	0.0178571	1	dHPC	Chronic	DEGs_up
GO:0051897	positive regulation of phosphatidylinositol 3-kinase/protein kinase B signal transduction	182	2	1.02	0.27186	0.010989	1	dHPC	Chronic	DEGs_up
GO:0007369	gastrulation	179	4	0.98	0.2724	0.0223464	1	dHPC	Chronic	DEGs_dn
GO:0034332	adherens junction organization	58	1	0.32	0.274	0.0172414	1	dHPC	Chronic	DEGs_dn
GO:0001525	angiogenesis	528	5	2.9	0.2741	0.0094697	1	dHPC	Chronic	DEGs_dn
GO:0038063	collagen-activated tyrosine kinase receptor signaling pathway	57	1	0.32	0.2746	0.0175439	1	dHPC	Chronic	DEGs_up
GO:0001974	blood vessel remodeling	57	1	0.32	0.2746	0.0175439	1	dHPC	Chronic	DEGs_up
GO:2001238	positive regulation of extrinsic apoptotic signaling pathway	57	1	0.32	0.2746	0.0175439	1	dHPC	Chronic	DEGs_up
GO:0001755	neural crest cell migration	57	1	0.32	0.2746	0.0175439	1	dHPC	Chronic	DEGs_up
GO:0032892	positive regulation of organic acid transport	57	1	0.32	0.2746	0.0175439	1	dHPC	Chronic	DEGs_up
GO:0046777	protein autophosphorylation	188	2	1.03	0.2766	0.0106383	1	dHPC	Chronic	DEGs_dn
GO:0001658	branching involved in ureteric bud morphogenesis	59	1	0.32	0.278	0.0169492	1	dHPC	Chronic	DEGs_dn
GO:0048012	hepatocyte growth factor receptor signaling pathway	58	1	0.33	0.27869	0.0172414	1	dHPC	Chronic	DEGs_up
GO:0034332	adherens junction organization	58	1	0.33	0.27869	0.0172414	1	dHPC	Chronic	DEGs_up
GO:0006497	protein lipidation	58	1	0.33	0.27869	0.0172414	1	dHPC	Chronic	DEGs_up
GO:0042698	ovulation cycle	77	2	0.42	0.2798	0.025974	1	dHPC	Chronic	DEGs_dn
GO:0007041	lysosomal transport	128	2	0.72	0.28129	0.015625	1	dHPC	Chronic	DEGs_up
GO:0048260	positive regulation of receptor-mediated endocytosis	60	1	0.33	0.282	0.0166667	1	dHPC	Chronic	DEGs_dn
GO:0001837	epithelial to mesenchymal transition	164	3	0.9	0.2824	0.0182927	1	dHPC	Chronic	DEGs_dn
GO:0097305	response to alcohol	288	4	1.62	0.2826	0.0138889	1	dHPC	Chronic	DEGs_up
GO:0170040	proteinogenic amino acid catabolic process	59	1	0.33	0.28274	0.0169492	1	dHPC	Chronic	DEGs_up
GO:0048565	digestive tract development	121	2	0.67	0.2843	0.0165289	1	dHPC	Chronic	DEGs_dn
GO:0009267	cellular response to starvation	188	2	1.05	0.28433	0.0106383	1	dHPC	Chronic	DEGs_up
GO:0051057	positive regulation of small GTPase mediated signal transduction	79	2	0.44	0.28464	0.0253165	1	dHPC	Chronic	DEGs_up
GO:0032024	positive regulation of insulin secretion	109	2	0.61	0.28504	0.0183486	1	dHPC	Chronic	DEGs_up
GO:0032868	response to insulin	322	3	1.81	0.28549	0.00931677	1	dHPC	Chronic	DEGs_up
GO:1903078	positive regulation of protein localization to plasma membrane	61	1	0.34	0.2859	0.0163934	1	dHPC	Chronic	DEGs_dn
GO:0002381	immunoglobulin production involved in immunoglobulin-mediated immune response	61	1	0.34	0.2859	0.0163934	1	dHPC	Chronic	DEGs_dn
GO:0035791	platelet-derived growth factor receptor-beta signaling pathway	60	1	0.34	0.28678	0.0166667	1	dHPC	Chronic	DEGs_up
GO:0038066	p38MAPK cascade	60	1	0.34	0.28678	0.0166667	1	dHPC	Chronic	DEGs_up
GO:0007409	axonogenesis	484	8	2.71	0.28693	0.0165289	1	dHPC	Chronic	DEGs_up
GO:0055088	lipid homeostasis	155	3	0.87	0.2872	0.0193548	1	dHPC	Chronic	DEGs_up
GO:0007155	cell adhesion	1331	15	7.32	0.2881	0.0112697	1	dHPC	Chronic	DEGs_dn
GO:0006915	apoptotic process	1867	14	10.26	0.2882	0.00749866	1	dHPC	Chronic	DEGs_dn
GO:0045598	regulation of fat cell differentiation	138	2	0.76	0.2884	0.0144928	1	dHPC	Chronic	DEGs_dn
GO:0099175	regulation of postsynapse organization	190	2	1.07	0.28849	0.0105263	1	dHPC	Chronic	DEGs_up
GO:0038084	vascular endothelial growth factor signaling pathway	84	2	0.47	0.28868	0.0238095	1	dHPC	Chronic	DEGs_up
GO:0043087	regulation of GTPase activity	199	2	1.09	0.2893	0.0100503	1	dHPC	Chronic	DEGs_dn
GO:0043433	negative regulation of DNA-binding transcription factor activity	131	2	0.73	0.28932	0.0152672	1	dHPC	Chronic	DEGs_up
GO:0021537	telencephalon development	308	6	1.73	0.28961	0.0194805	1	dHPC	Chronic	DEGs_up
GO:0043065	positive regulation of apoptotic process	600	6	3.36	0.28966	0.01	1	dHPC	Chronic	DEGs_up
GO:0061001	regulation of dendritic spine morphogenesis	62	1	0.34	0.2899	0.016129	1	dHPC	Chronic	DEGs_dn
GO:0030900	forebrain development	445	8	2.5	0.29019	0.0179775	1	dHPC	Chronic	DEGs_up
GO:0001756	somitogenesis	61	1	0.34	0.29079	0.0163934	1	dHPC	Chronic	DEGs_up
GO:0170035	L-amino acid catabolic process	61	1	0.34	0.29079	0.0163934	1	dHPC	Chronic	DEGs_up
GO:0070374	positive regulation of ERK1 and ERK2 cascade	195	2	1.07	0.2909	0.0102564	1	dHPC	Chronic	DEGs_dn
GO:0043087	regulation of GTPase activity	199	3	1.12	0.29174	0.0150754	1	dHPC	Chronic	DEGs_up
GO:0042180	ketone metabolic process	191	4	1.07	0.29305	0.0209424	1	dHPC	Chronic	DEGs_up
GO:0043524	negative regulation of neuron apoptotic process	207	3	1.16	0.29309	0.0144928	1	dHPC	Chronic	DEGs_up
GO:0007179	transforming growth factor beta receptor signaling pathway	206	4	1.16	0.29326	0.0194175	1	dHPC	Chronic	DEGs_up
GO:0002011	morphogenesis of an epithelial sheet	63	1	0.35	0.2938	0.015873	1	dHPC	Chronic	DEGs_dn
GO:0051893	regulation of focal adhesion assembly	63	1	0.35	0.2938	0.015873	1	dHPC	Chronic	DEGs_dn
GO:0006879	intracellular iron ion homeostasis	63	1	0.35	0.2938	0.015873	1	dHPC	Chronic	DEGs_dn
GO:0043124	negative regulation of canonical NF-kappaB signal transduction	62	1	0.35	0.29478	0.016129	1	dHPC	Chronic	DEGs_up
GO:0001817	regulation of cytokine production	704	4	3.87	0.2952	0.00568182	1	dHPC	Chronic	DEGs_dn
GO:0006915	apoptotic process	1867	18	10.47	0.29814	0.00964114	1	dHPC	Chronic	DEGs_up
GO:0042311	vasodilation	63	1	0.35	0.29875	0.015873	1	dHPC	Chronic	DEGs_up
GO:0002763	positive regulation of myeloid leukocyte differentiation	63	1	0.35	0.29875	0.015873	1	dHPC	Chronic	DEGs_up
GO:0046903	secretion	1006	8	5.53	0.3005	0.00795229	1	dHPC	Chronic	DEGs_dn
GO:0030199	collagen fibril organization	65	1	0.36	0.3016	0.0153846	1	dHPC	Chronic	DEGs_dn
GO:0034764	positive regulation of transmembrane transport	222	2	1.24	0.30241	0.00900901	1	dHPC	Chronic	DEGs_up
GO:0007417	central nervous system development	999	16	5.49	0.3027	0.016016	1	dHPC	Chronic	DEGs_dn
GO:0010038	response to metal ion	351	5	1.93	0.3028	0.014245	1	dHPC	Chronic	DEGs_dn
GO:0099072	regulation of postsynaptic membrane neurotransmitter receptor levels	166	3	0.93	0.30298	0.0180723	1	dHPC	Chronic	DEGs_up
GO:0007010	cytoskeleton organization	1425	13	7.83	0.3038	0.00912281	1	dHPC	Chronic	DEGs_dn
GO:0099171	presynaptic modulation of chemical synaptic transmission	66	1	0.36	0.3054	0.0151515	1	dHPC	Chronic	DEGs_dn
GO:1901224	positive regulation of non-canonical NF-kappaB signal transduction	66	1	0.36	0.3054	0.0151515	1	dHPC	Chronic	DEGs_dn
GO:1905330	regulation of morphogenesis of an epithelium	66	1	0.36	0.3054	0.0151515	1	dHPC	Chronic	DEGs_dn
GO:0051898	negative regulation of phosphatidylinositol 3-kinase/protein kinase B signal transduction	65	1	0.36	0.30662	0.0153846	1	dHPC	Chronic	DEGs_up
GO:0032729	positive regulation of type II interferon production	65	1	0.36	0.30662	0.0153846	1	dHPC	Chronic	DEGs_up
GO:0006633	fatty acid biosynthetic process	145	3	0.8	0.3089	0.0206897	1	dHPC	Chronic	DEGs_dn
GO:0070830	bicellular tight junction assembly	67	1	0.37	0.3092	0.0149254	1	dHPC	Chronic	DEGs_dn
GO:2000242	negative regulation of reproductive process	67	1	0.37	0.3092	0.0149254	1	dHPC	Chronic	DEGs_dn
GO:0007528	neuromuscular junction development	67	1	0.37	0.3092	0.0149254	1	dHPC	Chronic	DEGs_dn
GO:0051058	negative regulation of small GTPase mediated signal transduction	67	1	0.37	0.3092	0.0149254	1	dHPC	Chronic	DEGs_dn
GO:0033363	secretory granule organization	66	1	0.37	0.31052	0.0151515	1	dHPC	Chronic	DEGs_up
GO:1902475	L-alpha-amino acid transmembrane transport	66	1	0.37	0.31052	0.0151515	1	dHPC	Chronic	DEGs_up
GO:0006805	xenobiotic metabolic process	68	1	0.37	0.3131	0.0147059	1	dHPC	Chronic	DEGs_dn
GO:0007528	neuromuscular junction development	67	1	0.38	0.3144	0.0149254	1	dHPC	Chronic	DEGs_up
GO:2000179	positive regulation of neural precursor cell proliferation	67	1	0.38	0.3144	0.0149254	1	dHPC	Chronic	DEGs_up
GO:0043524	negative regulation of neuron apoptotic process	207	2	1.14	0.3152	0.00966184	1	dHPC	Chronic	DEGs_dn
GO:0021766	hippocampus development	98	2	0.55	0.3161	0.0204082	1	dHPC	Chronic	DEGs_up
GO:0032922	circadian regulation of gene expression	69	1	0.38	0.3168	0.0144928	1	dHPC	Chronic	DEGs_dn
GO:2000573	positive regulation of DNA biosynthetic process	68	1	0.38	0.31826	0.0147059	1	dHPC	Chronic	DEGs_up
GO:0042440	pigment metabolic process	68	1	0.38	0.31826	0.0147059	1	dHPC	Chronic	DEGs_up
GO:0061077	chaperone-mediated protein folding	68	1	0.38	0.31826	0.0147059	1	dHPC	Chronic	DEGs_up
GO:0001836	release of cytochrome c from mitochondria	68	1	0.38	0.31826	0.0147059	1	dHPC	Chronic	DEGs_up
GO:0008285	negative regulation of cell population proliferation	680	9	3.81	0.31939	0.0132353	1	dHPC	Chronic	DEGs_up
GO:0060612	adipose tissue development	70	1	0.38	0.3206	0.0142857	1	dHPC	Chronic	DEGs_dn
GO:0016042	lipid catabolic process	279	5	1.56	0.32204	0.0179211	1	dHPC	Chronic	DEGs_up
GO:0048663	neuron fate commitment	69	1	0.39	0.3221	0.0144928	1	dHPC	Chronic	DEGs_up
GO:0002637	regulation of immunoglobulin production	71	1	0.39	0.3244	0.0140845	1	dHPC	Chronic	DEGs_dn
GO:0048661	positive regulation of smooth muscle cell proliferation	116	3	0.65	0.32503	0.0258621	1	dHPC	Chronic	DEGs_up
GO:0050885	neuromuscular process controlling balance	70	1	0.39	0.32592	0.0142857	1	dHPC	Chronic	DEGs_up
GO:0034308	primary alcohol metabolic process	70	1	0.39	0.32592	0.0142857	1	dHPC	Chronic	DEGs_up
GO:0097194	execution phase of apoptosis	70	1	0.39	0.32592	0.0142857	1	dHPC	Chronic	DEGs_up
GO:0032088	negative regulation of NF-kappaB transcription factor activity	70	1	0.39	0.32592	0.0142857	1	dHPC	Chronic	DEGs_up
GO:0051250	negative regulation of lymphocyte activation	150	2	0.82	0.3265	0.0133333	1	dHPC	Chronic	DEGs_dn
GO:0007193	adenylate cyclase-inhibiting G protein-coupled receptor signaling pathway	72	1	0.4	0.3281	0.0138889	1	dHPC	Chronic	DEGs_dn
GO:0060326	cell chemotaxis	266	2	1.46	0.3283	0.0075188	1	dHPC	Chronic	DEGs_dn
GO:0007010	cytoskeleton organization	1425	9	7.99	0.32858	0.00631579	1	dHPC	Chronic	DEGs_up
GO:0007623	circadian rhythm	224	3	1.23	0.3286	0.0133929	1	dHPC	Chronic	DEGs_dn
GO:0043434	response to peptide hormone	488	3	2.68	0.3289	0.00614754	1	dHPC	Chronic	DEGs_dn
GO:0048709	oligodendrocyte differentiation	134	6	0.74	0.3296	0.0447761	1	dHPC	Chronic	DEGs_dn
GO:0001885	endothelial cell development	71	1	0.4	0.32971	0.0140845	1	dHPC	Chronic	DEGs_up
GO:0030097	hemopoiesis	930	3	5.22	0.32985	0.00322581	1	dHPC	Chronic	DEGs_up
GO:0051216	cartilage development	203	2	1.12	0.331	0.00985222	1	dHPC	Chronic	DEGs_dn
GO:1903008	organelle disassembly	73	1	0.4	0.3318	0.0136986	1	dHPC	Chronic	DEGs_dn
GO:0021885	forebrain cell migration	73	1	0.4	0.3318	0.0136986	1	dHPC	Chronic	DEGs_dn
GO:0006914	autophagy	516	3	2.84	0.333	0.00581395	1	dHPC	Chronic	DEGs_dn
GO:0007193	adenylate cyclase-inhibiting G protein-coupled receptor signaling pathway	72	1	0.4	0.33348	0.0138889	1	dHPC	Chronic	DEGs_up
GO:0007612	learning	197	3	1.1	0.33368	0.0152284	1	dHPC	Chronic	DEGs_up
GO:0007267	cell-cell signaling	1265	15	7.09	0.33669	0.0118577	1	dHPC	Chronic	DEGs_up
GO:0021536	diencephalon development	73	1	0.41	0.33724	0.0136986	1	dHPC	Chronic	DEGs_up
GO:0007032	endosome organization	73	1	0.41	0.33724	0.0136986	1	dHPC	Chronic	DEGs_up
GO:2000144	positive regulation of DNA-templated transcription initiation	73	1	0.41	0.33724	0.0136986	1	dHPC	Chronic	DEGs_up
GO:0062014	negative regulation of small molecule metabolic process	108	2	0.61	0.33875	0.0185185	1	dHPC	Chronic	DEGs_up
GO:0071260	cellular response to mechanical stimulus	75	1	0.41	0.3392	0.0133333	1	dHPC	Chronic	DEGs_dn
GO:0045669	positive regulation of osteoblast differentiation	75	1	0.41	0.3392	0.0133333	1	dHPC	Chronic	DEGs_dn
GO:0007492	endoderm development	75	1	0.41	0.3392	0.0133333	1	dHPC	Chronic	DEGs_dn
GO:0001570	vasculogenesis	91	2	0.5	0.3402	0.021978	1	dHPC	Chronic	DEGs_dn
GO:0002065	columnar/cuboidal epithelial cell differentiation	111	2	0.61	0.3405	0.018018	1	dHPC	Chronic	DEGs_dn
GO:0070301	cellular response to hydrogen peroxide	74	1	0.41	0.34097	0.0135135	1	dHPC	Chronic	DEGs_up
GO:0009913	epidermal cell differentiation	180	2	0.99	0.3416	0.0111111	1	dHPC	Chronic	DEGs_dn
GO:0000122	negative regulation of transcription by RNA polymerase II	850	6	4.77	0.34198	0.00705882	1	dHPC	Chronic	DEGs_up
GO:0051851	host-mediated perturbation of symbiont process	99	2	0.56	0.34229	0.020202	1	dHPC	Chronic	DEGs_up
GO:0051480	regulation of cytosolic calcium ion concentration	76	1	0.42	0.3428	0.0131579	1	dHPC	Chronic	DEGs_dn
GO:0034614	cellular response to reactive oxygen species	149	2	0.84	0.34306	0.0134228	1	dHPC	Chronic	DEGs_up
GO:0048013	ephrin receptor signaling pathway	75	1	0.42	0.34468	0.0133333	1	dHPC	Chronic	DEGs_up
GO:0045669	positive regulation of osteoblast differentiation	75	1	0.42	0.34468	0.0133333	1	dHPC	Chronic	DEGs_up
GO:1901264	carbohydrate derivative transport	75	1	0.42	0.34468	0.0133333	1	dHPC	Chronic	DEGs_up
GO:0032956	regulation of actin cytoskeleton organization	344	3	1.89	0.3449	0.00872093	1	dHPC	Chronic	DEGs_dn
GO:1902017	regulation of cilium assembly	77	1	0.42	0.3464	0.012987	1	dHPC	Chronic	DEGs_dn
GO:0032436	positive regulation of proteasomal ubiquitin-dependent protein catabolic process	77	1	0.42	0.3464	0.012987	1	dHPC	Chronic	DEGs_dn
GO:1905039	carboxylic acid transmembrane transport	142	2	0.8	0.34662	0.0140845	1	dHPC	Chronic	DEGs_up
GO:0019725	cellular homeostasis	817	5	4.49	0.3467	0.00611995	1	dHPC	Chronic	DEGs_dn
GO:0030100	regulation of endocytosis	320	3	1.76	0.3481	0.009375	1	dHPC	Chronic	DEGs_dn
GO:0051480	regulation of cytosolic calcium ion concentration	76	1	0.43	0.34837	0.0131579	1	dHPC	Chronic	DEGs_up
GO:0070373	negative regulation of ERK1 and ERK2 cascade	76	1	0.43	0.34837	0.0131579	1	dHPC	Chronic	DEGs_up
GO:0008542	visual learning	76	1	0.43	0.34837	0.0131579	1	dHPC	Chronic	DEGs_up
GO:0031175	neuron projection development	1160	15	6.5	0.34855	0.012931	1	dHPC	Chronic	DEGs_up
GO:0071248	cellular response to metal ion	186	3	1.02	0.3496	0.016129	1	dHPC	Chronic	DEGs_dn
GO:0046718	symbiont entry into host cell	78	1	0.43	0.35	0.0128205	1	dHPC	Chronic	DEGs_dn
GO:0060761	negative regulation of response to cytokine stimulus	77	1	0.43	0.35204	0.012987	1	dHPC	Chronic	DEGs_up
GO:0035019	somatic stem cell population maintenance	77	1	0.43	0.35204	0.012987	1	dHPC	Chronic	DEGs_up
GO:0032206	positive regulation of telomere maintenance	77	1	0.43	0.35204	0.012987	1	dHPC	Chronic	DEGs_up
GO:0018193	peptidyl-amino acid modification	702	10	3.94	0.35275	0.014245	1	dHPC	Chronic	DEGs_up
GO:0072657	protein localization to membrane	633	5	3.55	0.35313	0.00789889	1	dHPC	Chronic	DEGs_up
GO:0070050	neuron cellular homeostasis	79	1	0.43	0.3536	0.0126582	1	dHPC	Chronic	DEGs_dn
GO:0030334	regulation of cell migration	957	12	5.37	0.35474	0.0125392	1	dHPC	Chronic	DEGs_up
GO:0034109	homotypic cell-cell adhesion	78	1	0.44	0.35569	0.0128205	1	dHPC	Chronic	DEGs_up
GO:0007160	cell-matrix adhesion	223	2	1.25	0.35635	0.00896861	1	dHPC	Chronic	DEGs_up
GO:0007160	cell-matrix adhesion	223	2	1.23	0.3566	0.00896861	1	dHPC	Chronic	DEGs_dn
GO:1901379	regulation of potassium ion transmembrane transport	80	1	0.44	0.3572	0.0125	1	dHPC	Chronic	DEGs_dn
GO:0006909	phagocytosis	196	2	1.1	0.35834	0.0102041	1	dHPC	Chronic	DEGs_up
GO:0008625	extrinsic apoptotic signaling pathway via death domain receptors	79	1	0.44	0.35932	0.0126582	1	dHPC	Chronic	DEGs_up
GO:0060395	SMAD protein signal transduction	79	1	0.44	0.35932	0.0126582	1	dHPC	Chronic	DEGs_up
GO:0042246	tissue regeneration	81	1	0.45	0.3607	0.0123457	1	dHPC	Chronic	DEGs_dn
GO:0032418	lysosome localization	81	1	0.45	0.3607	0.0123457	1	dHPC	Chronic	DEGs_dn
GO:0030900	forebrain development	445	5	2.45	0.3617	0.011236	1	dHPC	Chronic	DEGs_dn
GO:0009611	response to wounding	524	4	2.88	0.3626	0.00763359	1	dHPC	Chronic	DEGs_dn
GO:0035050	embryonic heart tube development	80	1	0.45	0.36293	0.0125	1	dHPC	Chronic	DEGs_up
GO:0042752	regulation of circadian rhythm	117	2	0.66	0.36422	0.017094	1	dHPC	Chronic	DEGs_up
GO:0071277	cellular response to calcium ion	82	1	0.45	0.3643	0.0121951	1	dHPC	Chronic	DEGs_dn
GO:0035914	skeletal muscle cell differentiation	82	1	0.45	0.3643	0.0121951	1	dHPC	Chronic	DEGs_dn
GO:0006469	negative regulation of protein kinase activity	166	2	0.93	0.36501	0.0120482	1	dHPC	Chronic	DEGs_up
GO:0042176	regulation of protein catabolic process	362	2	1.99	0.3659	0.00552486	1	dHPC	Chronic	DEGs_dn
GO:2000736	regulation of stem cell differentiation	81	1	0.45	0.36651	0.0123457	1	dHPC	Chronic	DEGs_up
GO:0015800	acidic amino acid transport	81	1	0.45	0.36651	0.0123457	1	dHPC	Chronic	DEGs_up
GO:0030335	positive regulation of cell migration	571	5	3.14	0.3668	0.00875657	1	dHPC	Chronic	DEGs_dn
GO:0045824	negative regulation of innate immune response	83	1	0.46	0.3678	0.0120482	1	dHPC	Chronic	DEGs_dn
GO:0007173	epidermal growth factor receptor signaling pathway	144	3	0.81	0.36878	0.0208333	1	dHPC	Chronic	DEGs_up
GO:0007623	circadian rhythm	224	3	1.26	0.37008	0.0133929	1	dHPC	Chronic	DEGs_up
GO:0032481	positive regulation of type I interferon production	82	1	0.46	0.37008	0.0121951	1	dHPC	Chronic	DEGs_up
GO:0071277	cellular response to calcium ion	82	1	0.46	0.37008	0.0121951	1	dHPC	Chronic	DEGs_up
GO:0048754	branching morphogenesis of an epithelial tube	172	3	0.95	0.3702	0.0174419	1	dHPC	Chronic	DEGs_dn
GO:0002250	adaptive immune response	379	3	2.08	0.3702	0.00791557	1	dHPC	Chronic	DEGs_dn
GO:0045444	fat cell differentiation	251	4	1.41	0.37104	0.0159363	1	dHPC	Chronic	DEGs_up
GO:0042475	odontogenesis of dentin-containing tooth	85	1	0.47	0.3747	0.0117647	1	dHPC	Chronic	DEGs_dn
GO:0042632	cholesterol homeostasis	84	1	0.47	0.37716	0.0119048	1	dHPC	Chronic	DEGs_up
GO:0009410	response to xenobiotic stimulus	392	3	2.2	0.37752	0.00765306	1	dHPC	Chronic	DEGs_up
GO:0061178	regulation of insulin secretion involved in cellular response to glucose stimulus	86	1	0.47	0.3782	0.0116279	1	dHPC	Chronic	DEGs_dn
GO:0033627	cell adhesion mediated by integrin	87	1	0.48	0.3816	0.0114943	1	dHPC	Chronic	DEGs_dn
GO:0006094	gluconeogenesis	87	1	0.49	0.38763	0.0114943	1	dHPC	Chronic	DEGs_up
GO:0030071	regulation of mitotic metaphase/anaphase transition	89	1	0.49	0.3884	0.011236	1	dHPC	Chronic	DEGs_dn
GO:0009725	response to hormone	919	7	5.15	0.39028	0.00761697	1	dHPC	Chronic	DEGs_up
GO:0006637	acyl-CoA metabolic process	88	1	0.49	0.39108	0.0113636	1	dHPC	Chronic	DEGs_up
GO:0009408	response to heat	88	1	0.49	0.39108	0.0113636	1	dHPC	Chronic	DEGs_up
GO:0001938	positive regulation of endothelial cell proliferation	90	1	0.49	0.3918	0.0111111	1	dHPC	Chronic	DEGs_dn
GO:0021987	cerebral cortex development	144	2	0.81	0.39242	0.0138889	1	dHPC	Chronic	DEGs_up
GO:0030071	regulation of mitotic metaphase/anaphase transition	89	1	0.5	0.39451	0.011236	1	dHPC	Chronic	DEGs_up
GO:0043648	dicarboxylic acid metabolic process	91	1	0.5	0.3952	0.010989	1	dHPC	Chronic	DEGs_dn
GO:0045165	cell fate commitment	248	2	1.36	0.3966	0.00806452	1	dHPC	Chronic	DEGs_dn
GO:0009410	response to xenobiotic stimulus	392	3	2.15	0.3975	0.00765306	1	dHPC	Chronic	DEGs_dn
GO:0072332	intrinsic apoptotic signaling pathway by p53 class mediator	90	1	0.5	0.39792	0.0111111	1	dHPC	Chronic	DEGs_up
GO:0021879	forebrain neuron differentiation	90	1	0.5	0.39792	0.0111111	1	dHPC	Chronic	DEGs_up
GO:0098609	cell-cell adhesion	801	10	4.4	0.4009	0.0124844	1	dHPC	Chronic	DEGs_dn
GO:0007165	signal transduction	4829	33	26.54	0.4011	0.00683371	1	dHPC	Chronic	DEGs_dn
GO:0097009	energy homeostasis	91	1	0.51	0.40132	0.010989	1	dHPC	Chronic	DEGs_up
GO:0006355	regulation of DNA-templated transcription	2890	21	16.21	0.40189	0.00726644	1	dHPC	Chronic	DEGs_up
GO:0003407	neural retina development	93	1	0.51	0.4019	0.0107527	1	dHPC	Chronic	DEGs_dn
GO:0032755	positive regulation of interleukin-6 production	93	1	0.51	0.4019	0.0107527	1	dHPC	Chronic	DEGs_dn
GO:0007162	negative regulation of cell adhesion	281	4	1.58	0.40196	0.0142349	1	dHPC	Chronic	DEGs_up
GO:0030182	neuron differentiation	1560	21	8.57	0.4044	0.0134615	1	dHPC	Chronic	DEGs_dn
GO:0043543	protein acylation	92	1	0.52	0.40469	0.0108696	1	dHPC	Chronic	DEGs_up
GO:0042752	regulation of circadian rhythm	117	2	0.64	0.4057	0.017094	1	dHPC	Chronic	DEGs_dn
GO:0050768	negative regulation of neurogenesis	155	4	0.85	0.4064	0.0258065	1	dHPC	Chronic	DEGs_dn
GO:0034599	cellular response to oxidative stress	243	3	1.36	0.40774	0.0123457	1	dHPC	Chronic	DEGs_up
GO:2000781	positive regulation of double-strand break repair	93	1	0.52	0.40805	0.0107527	1	dHPC	Chronic	DEGs_up
GO:0019218	regulation of steroid metabolic process	95	1	0.52	0.4084	0.0105263	1	dHPC	Chronic	DEGs_dn
GO:0006470	protein dephosphorylation	95	1	0.52	0.4084	0.0105263	1	dHPC	Chronic	DEGs_dn
GO:0033077	T cell differentiation in thymus	95	1	0.52	0.4084	0.0105263	1	dHPC	Chronic	DEGs_dn
GO:0042127	regulation of cell population proliferation	1556	14	8.55	0.41	0.00899743	1	dHPC	Chronic	DEGs_dn
GO:0021510	spinal cord development	94	1	0.53	0.41138	0.0106383	1	dHPC	Chronic	DEGs_up
GO:0008589	regulation of smoothened signaling pathway	96	1	0.53	0.4117	0.0104167	1	dHPC	Chronic	DEGs_dn
GO:0042593	glucose homeostasis	281	2	1.54	0.4118	0.00711744	1	dHPC	Chronic	DEGs_dn
GO:0006790	sulfur compound metabolic process	307	4	1.69	0.4122	0.0130293	1	dHPC	Chronic	DEGs_dn
GO:0043065	positive regulation of apoptotic process	600	5	3.3	0.4139	0.00833333	1	dHPC	Chronic	DEGs_dn
GO:0042127	regulation of cell population proliferation	1556	19	8.73	0.41391	0.0122108	1	dHPC	Chronic	DEGs_up
GO:0048009	insulin-like growth factor receptor signaling pathway	95	1	0.53	0.4147	0.0105263	1	dHPC	Chronic	DEGs_up
GO:0043406	positive regulation of MAP kinase activity	95	1	0.53	0.4147	0.0105263	1	dHPC	Chronic	DEGs_up
GO:0050764	regulation of phagocytosis	95	1	0.53	0.4147	0.0105263	1	dHPC	Chronic	DEGs_up
GO:0007229	integrin-mediated signaling pathway	98	1	0.54	0.4182	0.0102041	1	dHPC	Chronic	DEGs_dn
GO:0021766	hippocampus development	98	1	0.54	0.4182	0.0102041	1	dHPC	Chronic	DEGs_dn
GO:0010977	negative regulation of neuron projection development	157	4	0.88	0.41922	0.0254777	1	dHPC	Chronic	DEGs_up
GO:0060041	retina development in camera-type eye	192	2	1.06	0.4198	0.0104167	1	dHPC	Chronic	DEGs_dn
GO:0045860	positive regulation of protein kinase activity	259	5	1.45	0.42095	0.019305	1	dHPC	Chronic	DEGs_up
GO:0070936	protein K48-linked ubiquitination	97	1	0.54	0.42128	0.0103093	1	dHPC	Chronic	DEGs_up
GO:0030512	negative regulation of transforming growth factor beta receptor signaling pathway	97	1	0.54	0.42128	0.0103093	1	dHPC	Chronic	DEGs_up
GO:0006979	response to oxidative stress	407	4	2.28	0.42368	0.00982801	1	dHPC	Chronic	DEGs_up
GO:0003007	heart morphogenesis	266	5	1.49	0.42422	0.018797	1	dHPC	Chronic	DEGs_up
GO:0019882	antigen processing and presentation	100	1	0.55	0.4246	0.01	1	dHPC	Chronic	DEGs_dn
GO:0006869	lipid transport	386	7	2.16	0.42595	0.0181347	1	dHPC	Chronic	DEGs_up
GO:2000045	regulation of G1/S transition of mitotic cell cycle	153	2	0.86	0.42877	0.0130719	1	dHPC	Chronic	DEGs_up
GO:0008286	insulin receptor signaling pathway	176	2	0.99	0.42918	0.0113636	1	dHPC	Chronic	DEGs_up
GO:0030855	epithelial cell differentiation	645	7	3.62	0.43068	0.0108527	1	dHPC	Chronic	DEGs_up
GO:0007586	digestion	100	1	0.56	0.43102	0.01	1	dHPC	Chronic	DEGs_up
GO:0006508	proteolysis	1331	9	7.32	0.4322	0.00676183	1	dHPC	Chronic	DEGs_dn
GO:0022604	regulation of cell morphogenesis	267	2	1.47	0.4329	0.00749064	1	dHPC	Chronic	DEGs_dn
GO:0032760	positive regulation of tumor necrosis factor production	103	1	0.57	0.4341	0.00970874	1	dHPC	Chronic	DEGs_dn
GO:0006892	post-Golgi vesicle-mediated transport	103	1	0.57	0.4341	0.00970874	1	dHPC	Chronic	DEGs_dn
GO:0006576	biogenic amine metabolic process	101	1	0.57	0.43422	0.00990099	1	dHPC	Chronic	DEGs_up
GO:0043523	regulation of neuron apoptotic process	311	3	1.71	0.4344	0.0096463	1	dHPC	Chronic	DEGs_dn
GO:0006355	regulation of DNA-templated transcription	2890	14	15.89	0.4368	0.00484429	1	dHPC	Chronic	DEGs_dn
GO:0003073	regulation of systemic arterial blood pressure	104	1	0.57	0.4372	0.00961538	1	dHPC	Chronic	DEGs_dn
GO:0007156	homophilic cell adhesion via plasma membrane adhesion molecules	104	1	0.57	0.4372	0.00961538	1	dHPC	Chronic	DEGs_dn
GO:0010906	regulation of glucose metabolic process	105	1	0.58	0.4403	0.00952381	1	dHPC	Chronic	DEGs_dn
GO:0032355	response to estradiol	105	1	0.58	0.4403	0.00952381	1	dHPC	Chronic	DEGs_dn
GO:0071346	cellular response to type II interferon	105	1	0.58	0.4403	0.00952381	1	dHPC	Chronic	DEGs_dn
GO:0007040	lysosome organization	103	1	0.58	0.44059	0.00970874	1	dHPC	Chronic	DEGs_up
GO:0001822	kidney development	332	7	1.86	0.44316	0.0210843	1	dHPC	Chronic	DEGs_up
GO:0007189	adenylate cyclase-activating G protein-coupled receptor signaling pathway	144	2	0.79	0.4439	0.0138889	1	dHPC	Chronic	DEGs_dn
GO:0050729	positive regulation of inflammatory response	127	2	0.71	0.44402	0.015748	1	dHPC	Chronic	DEGs_up
GO:0031667	response to nutrient levels	494	4	2.77	0.44417	0.00809717	1	dHPC	Chronic	DEGs_up
GO:0071346	cellular response to type II interferon	105	1	0.59	0.44688	0.00952381	1	dHPC	Chronic	DEGs_up
GO:0062014	negative regulation of small molecule metabolic process	108	1	0.59	0.4496	0.00925926	1	dHPC	Chronic	DEGs_dn
GO:0001933	negative regulation of protein phosphorylation	293	4	1.64	0.44964	0.0136519	1	dHPC	Chronic	DEGs_up
GO:0022604	regulation of cell morphogenesis	267	4	1.5	0.45218	0.0149813	1	dHPC	Chronic	DEGs_up
GO:0042472	inner ear morphogenesis	110	1	0.6	0.4556	0.00909091	1	dHPC	Chronic	DEGs_dn
GO:0030316	osteoclast differentiation	110	1	0.6	0.4556	0.00909091	1	dHPC	Chronic	DEGs_dn
GO:0031349	positive regulation of defense response	454	2	2.5	0.4557	0.00440529	1	dHPC	Chronic	DEGs_dn
GO:0071621	granulocyte chemotaxis	108	1	0.61	0.45619	0.00925926	1	dHPC	Chronic	DEGs_up
GO:0048477	oogenesis	108	1	0.61	0.45619	0.00925926	1	dHPC	Chronic	DEGs_up
GO:0014020	primary neural tube formation	111	1	0.61	0.4587	0.00900901	1	dHPC	Chronic	DEGs_dn
GO:0090263	positive regulation of canonical Wnt signaling pathway	111	1	0.61	0.4587	0.00900901	1	dHPC	Chronic	DEGs_dn
GO:0031175	neuron projection development	1160	19	6.38	0.459	0.0163793	1	dHPC	Chronic	DEGs_dn
GO:0090316	positive regulation of intracellular protein transport	109	1	0.61	0.45926	0.00917431	1	dHPC	Chronic	DEGs_up
GO:0045892	negative regulation of DNA-templated transcription	1130	8	6.34	0.46076	0.00707965	1	dHPC	Chronic	DEGs_up
GO:0045807	positive regulation of endocytosis	173	2	0.95	0.4623	0.0115607	1	dHPC	Chronic	DEGs_dn
GO:0005976	polysaccharide metabolic process	110	1	0.62	0.46231	0.00909091	1	dHPC	Chronic	DEGs_up
GO:0042472	inner ear morphogenesis	110	1	0.62	0.46231	0.00909091	1	dHPC	Chronic	DEGs_up
GO:0090263	positive regulation of canonical Wnt signaling pathway	111	1	0.62	0.46534	0.00900901	1	dHPC	Chronic	DEGs_up
GO:0006413	translational initiation	111	1	0.62	0.46534	0.00900901	1	dHPC	Chronic	DEGs_up
GO:0050852	T cell receptor signaling pathway	114	1	0.63	0.4676	0.00877193	1	dHPC	Chronic	DEGs_dn
GO:1901655	cellular response to ketone	123	2	0.69	0.46819	0.0162602	1	dHPC	Chronic	DEGs_up
GO:0051092	positive regulation of NF-kappaB transcription factor activity	112	1	0.63	0.46836	0.00892857	1	dHPC	Chronic	DEGs_up
GO:0006338	chromatin remodeling	1152	7	6.46	0.46974	0.00607639	1	dHPC	Chronic	DEGs_up
GO:1902905	positive regulation of supramolecular fiber organization	179	3	1	0.47174	0.0167598	1	dHPC	Chronic	DEGs_up
GO:0055085	transmembrane transport	1366	10	7.51	0.474	0.00732064	1	dHPC	Chronic	DEGs_dn
GO:0043086	negative regulation of catalytic activity	316	3	1.77	0.47434	0.00949367	1	dHPC	Chronic	DEGs_up
GO:0007200	phospholipase C-activating G protein-coupled receptor signaling pathway	117	1	0.64	0.4764	0.00854701	1	dHPC	Chronic	DEGs_dn
GO:0006986	response to unfolded protein	117	1	0.64	0.4764	0.00854701	1	dHPC	Chronic	DEGs_dn
GO:0030163	protein catabolic process	1030	5	5.66	0.4772	0.00485437	1	dHPC	Chronic	DEGs_dn
GO:0031398	positive regulation of protein ubiquitination	115	1	0.64	0.47731	0.00869565	1	dHPC	Chronic	DEGs_up
GO:0097306	cellular response to alcohol	115	1	0.64	0.47731	0.00869565	1	dHPC	Chronic	DEGs_up
GO:0042177	negative regulation of protein catabolic process	116	1	0.65	0.48026	0.00862069	1	dHPC	Chronic	DEGs_up
GO:0046488	phosphatidylinositol metabolic process	147	2	0.82	0.48325	0.0136054	1	dHPC	Chronic	DEGs_up
GO:0000819	sister chromatid segregation	224	2	1.23	0.4835	0.00892857	1	dHPC	Chronic	DEGs_dn
GO:0051240	positive regulation of multicellular organismal process	1653	18	9.27	0.48421	0.0108893	1	dHPC	Chronic	DEGs_up
GO:0034220	monoatomic ion transmembrane transport	908	7	4.99	0.4902	0.00770925	1	dHPC	Chronic	DEGs_dn
GO:0030326	embryonic limb morphogenesis	122	1	0.67	0.4907	0.00819672	1	dHPC	Chronic	DEGs_dn
GO:0006325	chromatin organization	1276	8	7.01	0.4939	0.00626959	1	dHPC	Chronic	DEGs_dn
GO:0048565	digestive tract development	121	1	0.68	0.49476	0.00826446	1	dHPC	Chronic	DEGs_up
GO:0008306	associative learning	124	1	0.68	0.4963	0.00806452	1	dHPC	Chronic	DEGs_dn
GO:0010628	positive regulation of gene expression	1132	7	6.22	0.4982	0.00618375	1	dHPC	Chronic	DEGs_dn
GO:0006468	protein phosphorylation	1141	14	6.4	0.49984	0.0122699	1	dHPC	Chronic	DEGs_up
GO:0009791	post-embryonic development	123	1	0.69	0.50045	0.00813008	1	dHPC	Chronic	DEGs_up
GO:0008643	carbohydrate transport	123	1	0.69	0.50045	0.00813008	1	dHPC	Chronic	DEGs_up
GO:0051495	positive regulation of cytoskeleton organization	190	3	1.07	0.50312	0.0157895	1	dHPC	Chronic	DEGs_up
GO:0016192	vesicle-mediated transport	1508	11	8.29	0.5035	0.00729443	1	dHPC	Chronic	DEGs_dn
GO:0000122	negative regulation of transcription by RNA polymerase II	850	5	4.67	0.5036	0.00588235	1	dHPC	Chronic	DEGs_dn
GO:0072659	protein localization to plasma membrane	301	2	1.69	0.5054	0.00664452	1	dHPC	Chronic	DEGs_up
GO:0008104	protein localization	2535	16	14.22	0.50579	0.00631164	1	dHPC	Chronic	DEGs_up
GO:0007041	lysosomal transport	128	1	0.7	0.5074	0.0078125	1	dHPC	Chronic	DEGs_dn
GO:0043271	negative regulation of monoatomic ion transport	128	1	0.7	0.5074	0.0078125	1	dHPC	Chronic	DEGs_dn
GO:0008203	cholesterol metabolic process	126	1	0.71	0.50886	0.00793651	1	dHPC	Chronic	DEGs_up
GO:0007601	visual perception	130	1	0.71	0.5128	0.00769231	1	dHPC	Chronic	DEGs_dn
GO:1901890	positive regulation of cell junction assembly	128	1	0.72	0.5144	0.0078125	1	dHPC	Chronic	DEGs_up
GO:0017148	negative regulation of translation	128	1	0.72	0.5144	0.0078125	1	dHPC	Chronic	DEGs_up
GO:0007030	Golgi organization	131	1	0.72	0.5155	0.00763359	1	dHPC	Chronic	DEGs_dn
GO:0043433	negative regulation of DNA-binding transcription factor activity	131	1	0.72	0.5155	0.00763359	1	dHPC	Chronic	DEGs_dn
GO:0032496	response to lipopolysaccharide	314	2	1.73	0.5173	0.00636943	1	dHPC	Chronic	DEGs_dn
GO:0030307	positive regulation of cell growth	187	3	1.05	0.52457	0.0160428	1	dHPC	Chronic	DEGs_up
GO:0090277	positive regulation of peptide hormone secretion	135	1	0.74	0.5262	0.00740741	1	dHPC	Chronic	DEGs_dn
GO:0007009	plasma membrane organization	156	2	0.87	0.52752	0.0128205	1	dHPC	Chronic	DEGs_up
GO:0030308	negative regulation of cell growth	181	4	1.01	0.52865	0.0220994	1	dHPC	Chronic	DEGs_up
GO:0009966	regulation of signal transduction	2889	18	15.88	0.5287	0.00623053	1	dHPC	Chronic	DEGs_dn
GO:0043547	positive regulation of GTPase activity	137	1	0.75	0.5314	0.00729927	1	dHPC	Chronic	DEGs_dn
GO:0001934	positive regulation of protein phosphorylation	553	8	3.1	0.53147	0.0144665	1	dHPC	Chronic	DEGs_up
GO:0010811	positive regulation of cell-substrate adhesion	138	1	0.76	0.534	0.00724638	1	dHPC	Chronic	DEGs_dn
GO:0008360	regulation of cell shape	136	1	0.76	0.53591	0.00735294	1	dHPC	Chronic	DEGs_up
GO:0030010	establishment of cell polarity	174	2	0.98	0.5383	0.0114943	1	dHPC	Chronic	DEGs_up
GO:0045471	response to ethanol	140	1	0.77	0.5391	0.00714286	1	dHPC	Chronic	DEGs_dn
GO:0000902	cell morphogenesis	1066	17	5.86	0.5425	0.0159475	1	dHPC	Chronic	DEGs_dn
GO:0050728	negative regulation of inflammatory response	142	1	0.78	0.5442	0.00704225	1	dHPC	Chronic	DEGs_dn
GO:0045787	positive regulation of cell cycle	331	2	1.82	0.5458	0.0060423	1	dHPC	Chronic	DEGs_dn
GO:0001764	neuron migration	205	2	1.13	0.5468	0.0097561	1	dHPC	Chronic	DEGs_dn
GO:0050804	modulation of chemical synaptic transmission	631	6	3.47	0.5503	0.00950872	1	dHPC	Chronic	DEGs_dn
GO:0001824	blastocyst development	142	1	0.8	0.55143	0.00704225	1	dHPC	Chronic	DEGs_up
GO:1990830	cellular response to leukemia inhibitory factor	142	1	0.8	0.55143	0.00704225	1	dHPC	Chronic	DEGs_up
GO:2001234	negative regulation of apoptotic signaling pathway	235	2	1.32	0.55223	0.00851064	1	dHPC	Chronic	DEGs_up
GO:0140588	chromatin looping	143	1	0.8	0.55396	0.00699301	1	dHPC	Chronic	DEGs_up
GO:0035264	multicellular organism growth	226	3	1.27	0.55586	0.0132743	1	dHPC	Chronic	DEGs_up
GO:0045861	negative regulation of proteolysis	144	1	0.81	0.55648	0.00694444	1	dHPC	Chronic	DEGs_up
GO:0006997	nucleus organization	144	1	0.81	0.55648	0.00694444	1	dHPC	Chronic	DEGs_up
GO:0007189	adenylate cyclase-activating G protein-coupled receptor signaling pathway	144	1	0.81	0.55648	0.00694444	1	dHPC	Chronic	DEGs_up
GO:0008277	regulation of G protein-coupled receptor signaling pathway	144	1	0.81	0.55648	0.00694444	1	dHPC	Chronic	DEGs_up
GO:0070588	calcium ion transmembrane transport	319	3	1.75	0.5625	0.00940439	1	dHPC	Chronic	DEGs_dn
GO:0030509	BMP signaling pathway	151	1	0.83	0.5665	0.00662252	1	dHPC	Chronic	DEGs_dn
GO:0015718	monocarboxylic acid transport	151	1	0.83	0.5665	0.00662252	1	dHPC	Chronic	DEGs_dn
GO:0046777	protein autophosphorylation	188	3	1.05	0.56721	0.0159574	1	dHPC	Chronic	DEGs_up
GO:0006511	ubiquitin-dependent protein catabolic process	613	3	3.37	0.5685	0.00489396	1	dHPC	Chronic	DEGs_dn
GO:0060291	long-term synaptic potentiation	149	1	0.84	0.56888	0.00671141	1	dHPC	Chronic	DEGs_up
GO:0007283	spermatogenesis	539	3	2.96	0.5723	0.00556586	1	dHPC	Chronic	DEGs_dn
GO:0009411	response to UV	154	1	0.85	0.5736	0.00649351	1	dHPC	Chronic	DEGs_dn
GO:0071456	cellular response to hypoxia	151	1	0.85	0.57374	0.00662252	1	dHPC	Chronic	DEGs_up
GO:0010508	positive regulation of autophagy	155	1	0.85	0.576	0.00645161	1	dHPC	Chronic	DEGs_dn
GO:0048863	stem cell differentiation	258	4	1.42	0.5761	0.0155039	1	dHPC	Chronic	DEGs_dn
GO:0002244	hematopoietic progenitor cell differentiation	156	1	0.86	0.5783	0.00641026	1	dHPC	Chronic	DEGs_dn
GO:0007204	positive regulation of cytosolic calcium ion concentration	156	1	0.86	0.5783	0.00641026	1	dHPC	Chronic	DEGs_dn
GO:0043412	macromolecule modification	2666	11	14.65	0.5827	0.00412603	1	dHPC	Chronic	DEGs_dn
GO:0010508	positive regulation of autophagy	155	1	0.87	0.5833	0.00645161	1	dHPC	Chronic	DEGs_up
GO:1990845	adaptive thermogenesis	159	1	0.87	0.5853	0.00628931	1	dHPC	Chronic	DEGs_dn
GO:0002244	hematopoietic progenitor cell differentiation	156	1	0.87	0.58566	0.00641026	1	dHPC	Chronic	DEGs_up
GO:0007584	response to nutrient	157	1	0.88	0.588	0.00636943	1	dHPC	Chronic	DEGs_up
GO:0051726	regulation of cell cycle	1032	7	5.79	0.5885	0.00678295	1	dHPC	Chronic	DEGs_up
GO:0016485	protein processing	222	2	1.22	0.5897	0.00900901	1	dHPC	Chronic	DEGs_dn
GO:0007420	brain development	726	8	3.99	0.5902	0.0110193	1	dHPC	Chronic	DEGs_dn
GO:0022607	cellular component assembly	2935	16	16.13	0.5935	0.00545145	1	dHPC	Chronic	DEGs_dn
GO:0070887	cellular response to chemical stimulus	2023	15	11.34	0.59386	0.00741473	1	dHPC	Chronic	DEGs_up
GO:0045944	positive regulation of transcription by RNA polymerase II	1130	6	6.21	0.5942	0.00530973	1	dHPC	Chronic	DEGs_dn
GO:0001666	response to hypoxia	311	2	1.74	0.59441	0.00643087	1	dHPC	Chronic	DEGs_up
GO:0045893	positive regulation of DNA-templated transcription	1494	8	8.21	0.5991	0.00535475	1	dHPC	Chronic	DEGs_dn
GO:0042445	hormone metabolic process	191	3	1.07	0.60167	0.0157068	1	dHPC	Chronic	DEGs_up
GO:0007507	heart development	647	6	3.56	0.6029	0.00927357	1	dHPC	Chronic	DEGs_dn
GO:0007596	blood coagulation	166	1	0.93	0.60852	0.0060241	1	dHPC	Chronic	DEGs_up
GO:0001890	placenta development	167	1	0.94	0.61073	0.00598802	1	dHPC	Chronic	DEGs_up
GO:0035148	tube formation	167	1	0.94	0.61073	0.00598802	1	dHPC	Chronic	DEGs_up
GO:1903531	negative regulation of secretion by cell	171	1	0.94	0.6121	0.00584795	1	dHPC	Chronic	DEGs_dn
GO:0006468	protein phosphorylation	1141	7	6.27	0.6159	0.00613497	1	dHPC	Chronic	DEGs_dn
GO:0098655	monoatomic cation transmembrane transport	770	6	4.23	0.6161	0.00779221	1	dHPC	Chronic	DEGs_dn
GO:0071356	cellular response to tumor necrosis factor	170	1	0.95	0.6173	0.00588235	1	dHPC	Chronic	DEGs_up
GO:0007605	sensory perception of sound	174	1	0.96	0.6185	0.00574713	1	dHPC	Chronic	DEGs_dn
GO:0007613	memory	172	1	0.96	0.62163	0.00581395	1	dHPC	Chronic	DEGs_up
GO:0016331	morphogenesis of embryonic epithelium	172	1	0.96	0.62163	0.00581395	1	dHPC	Chronic	DEGs_up
GO:0006839	mitochondrial transport	172	1	0.96	0.62163	0.00581395	1	dHPC	Chronic	DEGs_up
GO:0001659	temperature homeostasis	172	1	0.96	0.62163	0.00581395	1	dHPC	Chronic	DEGs_up
GO:0007420	brain development	726	9	4.07	0.62345	0.0123967	1	dHPC	Chronic	DEGs_up
GO:0030317	flagellated sperm motility	177	1	0.97	0.6248	0.00564972	1	dHPC	Chronic	DEGs_dn
GO:0006606	protein import into nucleus	175	1	0.98	0.62802	0.00571429	1	dHPC	Chronic	DEGs_up
GO:0006954	inflammatory response	707	3	3.89	0.6299	0.00424328	1	dHPC	Chronic	DEGs_dn
GO:0048469	cell maturation	203	2	1.14	0.63523	0.00985222	1	dHPC	Chronic	DEGs_up
GO:0007369	gastrulation	179	1	1	0.63637	0.00558659	1	dHPC	Chronic	DEGs_up
GO:0009913	epidermal cell differentiation	180	1	1.01	0.63843	0.00555556	1	dHPC	Chronic	DEGs_up
GO:0030258	lipid modification	185	1	1.02	0.6412	0.00540541	1	dHPC	Chronic	DEGs_dn
GO:0022408	negative regulation of cell-cell adhesion	188	1	1.03	0.6471	0.00531915	1	dHPC	Chronic	DEGs_dn
GO:0015031	protein transport	1423	6	7.82	0.648	0.00421644	1	dHPC	Chronic	DEGs_dn
GO:0030522	intracellular receptor signaling pathway	355	2	1.95	0.6507	0.0056338	1	dHPC	Chronic	DEGs_dn
GO:0060173	limb development	189	1	1.06	0.65645	0.00529101	1	dHPC	Chronic	DEGs_up
GO:0030335	positive regulation of cell migration	571	9	3.2	0.65829	0.0157618	1	dHPC	Chronic	DEGs_up
GO:0043603	amide metabolic process	433	4	2.43	0.66181	0.00923788	1	dHPC	Chronic	DEGs_up
GO:0002064	epithelial cell development	229	3	1.26	0.6703	0.0131004	1	dHPC	Chronic	DEGs_dn
GO:0009416	response to light stimulus	323	3	1.81	0.67609	0.00928793	1	dHPC	Chronic	DEGs_up
GO:0060285	cilium-dependent cell motility	200	1	1.12	0.67728	0.005	1	dHPC	Chronic	DEGs_up
GO:0045732	positive regulation of protein catabolic process	200	1	1.12	0.67728	0.005	1	dHPC	Chronic	DEGs_up
GO:0048732	gland development	452	5	2.48	0.6795	0.0110619	1	dHPC	Chronic	DEGs_dn
GO:0042742	defense response to bacterium	203	1	1.14	0.68274	0.00492611	1	dHPC	Chronic	DEGs_up
GO:0050769	positive regulation of neurogenesis	305	3	1.71	0.68979	0.00983607	1	dHPC	Chronic	DEGs_up
GO:0051607	defense response to virus	271	2	1.52	0.69275	0.00738007	1	dHPC	Chronic	DEGs_up
GO:0007254	JNK cascade	209	1	1.17	0.69339	0.00478469	1	dHPC	Chronic	DEGs_up
GO:0051247	positive regulation of protein metabolic process	1064	10	5.97	0.69408	0.0093985	1	dHPC	Chronic	DEGs_up
GO:0007018	microtubule-based movement	453	2	2.54	0.69988	0.00441501	1	dHPC	Chronic	DEGs_up
GO:0007165	signal transduction	4829	40	27.08	0.7137	0.00828329	1	dHPC	Chronic	DEGs_up
GO:0048646	anatomical structure formation involved in morphogenesis	1162	15	6.52	0.71899	0.0129088	1	dHPC	Chronic	DEGs_up
GO:0019221	cytokine-mediated signaling pathway	436	3	2.44	0.7234	0.00688073	1	dHPC	Chronic	DEGs_up
GO:0010976	positive regulation of neuron projection development	232	1	1.3	0.73102	0.00431034	1	dHPC	Chronic	DEGs_up
GO:0046034	ATP metabolic process	238	1	1.31	0.733	0.00420168	1	dHPC	Chronic	DEGs_dn
GO:0008284	positive regulation of cell population proliferation	890	12	4.99	0.73339	0.0134831	1	dHPC	Chronic	DEGs_up
GO:0043066	negative regulation of apoptotic process	896	8	5.02	0.73814	0.00892857	1	dHPC	Chronic	DEGs_up
GO:0043410	positive regulation of MAPK cascade	487	5	2.68	0.7447	0.0102669	1	dHPC	Chronic	DEGs_dn
GO:1901699	cellular response to nitrogen compound	679	4	3.81	0.74828	0.00589102	1	dHPC	Chronic	DEGs_up
GO:0016197	endosomal transport	280	2	1.57	0.75163	0.00714286	1	dHPC	Chronic	DEGs_up
GO:0048646	anatomical structure formation involved in morphogenesis	1162	13	6.39	0.7551	0.0111876	1	dHPC	Chronic	DEGs_dn
GO:0030336	negative regulation of cell migration	302	2	1.69	0.75754	0.00662252	1	dHPC	Chronic	DEGs_up
GO:0001819	positive regulation of cytokine production	442	3	2.48	0.76478	0.00678733	1	dHPC	Chronic	DEGs_up
GO:0007517	muscle organ development	336	3	1.88	0.76535	0.00892857	1	dHPC	Chronic	DEGs_up
GO:0009895	negative regulation of catabolic process	344	2	1.89	0.7672	0.00581395	1	dHPC	Chronic	DEGs_dn
GO:0001932	regulation of protein phosphorylation	860	4	4.73	0.7676	0.00465116	1	dHPC	Chronic	DEGs_dn
GO:0006954	inflammatory response	707	8	3.96	0.76884	0.0113154	1	dHPC	Chronic	DEGs_up
GO:0045087	innate immune response	785	4	4.4	0.77187	0.00509554	1	dHPC	Chronic	DEGs_up
GO:0051604	protein maturation	497	3	2.73	0.7754	0.00603622	1	dHPC	Chronic	DEGs_dn
GO:0034976	response to endoplasmic reticulum stress	269	1	1.48	0.7755	0.00371747	1	dHPC	Chronic	DEGs_dn
GO:0007626	locomotory behavior	268	1	1.5	0.78094	0.00373134	1	dHPC	Chronic	DEGs_up
GO:0061024	membrane organization	784	7	4.31	0.7846	0.00892857	1	dHPC	Chronic	DEGs_dn
GO:0045892	negative regulation of DNA-templated transcription	1130	6	6.21	0.7879	0.00530973	1	dHPC	Chronic	DEGs_dn
GO:0008285	negative regulation of cell population proliferation	680	3	3.74	0.7886	0.00441176	1	dHPC	Chronic	DEGs_dn
GO:0051094	positive regulation of developmental process	1369	9	7.52	0.7921	0.00657414	1	dHPC	Chronic	DEGs_dn
GO:0048167	regulation of synaptic plasticity	286	1	1.57	0.7959	0.0034965	1	dHPC	Chronic	DEGs_dn
GO:0022409	positive regulation of cell-cell adhesion	287	1	1.61	0.80347	0.00348432	1	dHPC	Chronic	DEGs_up
GO:0016567	protein ubiquitination	705	3	3.95	0.81431	0.00425532	1	dHPC	Chronic	DEGs_up
GO:0043161	proteasome-mediated ubiquitin-dependent protein catabolic process	432	2	2.37	0.8155	0.00462963	1	dHPC	Chronic	DEGs_dn
GO:0060271	cilium assembly	388	2	2.13	0.8208	0.00515464	1	dHPC	Chronic	DEGs_dn
GO:0045893	positive regulation of DNA-templated transcription	1494	16	8.38	0.82293	0.0107095	1	dHPC	Chronic	DEGs_up
GO:0032496	response to lipopolysaccharide	314	1	1.76	0.83159	0.00318471	1	dHPC	Chronic	DEGs_up
GO:0006338	chromatin remodeling	1152	7	6.33	0.856	0.00607639	1	dHPC	Chronic	DEGs_dn
GO:0051649	establishment of localization in cell	2009	10	11.04	0.8581	0.0049776	1	dHPC	Chronic	DEGs_dn
GO:0010467	gene expression	5615	25	31.49	0.86064	0.00445236	1	dHPC	Chronic	DEGs_up
GO:0006357	regulation of transcription by RNA polymerase II	2261	15	12.68	0.86095	0.00663423	1	dHPC	Chronic	DEGs_up
GO:0007005	mitochondrion organization	477	3	2.67	0.8648	0.00628931	1	dHPC	Chronic	DEGs_up
GO:0045596	negative regulation of cell differentiation	646	6	3.62	0.86788	0.00928793	1	dHPC	Chronic	DEGs_up
GO:0051649	establishment of localization in cell	2009	10	11.27	0.87375	0.0049776	1	dHPC	Chronic	DEGs_up
GO:0001701	in utero embryonic development	509	2	2.85	0.8752	0.00392927	1	dHPC	Chronic	DEGs_up
GO:1901701	cellular response to oxygen-containing compound	1191	9	6.68	0.87816	0.00755668	1	dHPC	Chronic	DEGs_up
GO:0048872	homeostasis of number of cells	378	1	2.08	0.8782	0.0026455	1	dHPC	Chronic	DEGs_dn
GO:0006886	intracellular protein transport	657	2	3.61	0.8808	0.00304414	1	dHPC	Chronic	DEGs_dn
GO:0044089	positive regulation of cellular component biogenesis	532	4	2.92	0.8817	0.0075188	1	dHPC	Chronic	DEGs_dn
GO:0048872	homeostasis of number of cells	378	1	2.12	0.88332	0.0026455	1	dHPC	Chronic	DEGs_up
GO:0006869	lipid transport	386	1	2.12	0.8836	0.00259067	1	dHPC	Chronic	DEGs_dn
GO:0031400	negative regulation of protein modification process	392	1	2.15	0.8875	0.00255102	1	dHPC	Chronic	DEGs_dn
GO:0060271	cilium assembly	388	1	2.18	0.88983	0.00257732	1	dHPC	Chronic	DEGs_up
GO:0001701	in utero embryonic development	509	4	2.8	0.8924	0.00785855	1	dHPC	Chronic	DEGs_dn
GO:0051301	cell division	607	3	3.34	0.9038	0.00494234	1	dHPC	Chronic	DEGs_dn
GO:0007283	spermatogenesis	539	1	3.02	0.95392	0.00185529	1	dHPC	Chronic	DEGs_up
GO:0043066	negative regulation of apoptotic process	896	5	4.92	0.9661	0.00558036	1	dHPC	Chronic	DEGs_dn
GO:0006511	ubiquitin-dependent protein catabolic process	613	1	3.44	0.97002	0.00163132	1	dHPC	Chronic	DEGs_up
GO:0006357	regulation of transcription by RNA polymerase II	2261	11	12.43	0.9708	0.0048651	1	dHPC	Chronic	DEGs_dn
GO:0010629	negative regulation of gene expression	1097	6	6.03	0.9726	0.00546946	1	dHPC	Chronic	DEGs_dn
GO:0010628	positive regulation of gene expression	1132	4	6.35	0.97628	0.00353357	1	dHPC	Chronic	DEGs_up
GO:0016567	protein ubiquitination	705	1	3.88	0.981	0.00141844	1	dHPC	Chronic	DEGs_dn
GO:0010629	negative regulation of gene expression	1097	3	6.15	0.98342	0.00273473	1	dHPC	Chronic	DEGs_up
GO:0010467	gene expression	5615	28	30.86	0.9916	0.00498664	1	dHPC	Chronic	DEGs_dn
GO:0006974	DNA damage response	873	1	4.8	0.9928	0.00114548	1	dHPC	Chronic	DEGs_dn
GO:1905809	negative regulation of synapse organization	19	3	0.11	1	0.157895	1	dHPC	Chronic	DEGs_up
GO:0070444	oligodendrocyte progenitor proliferation	13	2	0.07	1	0.153846	1	dHPC	Chronic	DEGs_dn
GO:0032291	axon ensheathment in central nervous system	34	5	0.19	1	0.147059	1	dHPC	Chronic	DEGs_dn
GO:0048846	axon extension involved in axon guidance	21	3	0.12	1	0.142857	1	dHPC	Chronic	DEGs_up
GO:1902284	neuron projection extension involved in neuron projection guidance	21	3	0.12	1	0.142857	1	dHPC	Chronic	DEGs_up
GO:0060571	morphogenesis of an epithelial fold	28	3	0.15	1	0.107143	1	dHPC	Chronic	DEGs_dn
GO:2001026	regulation of endothelial cell chemotaxis	20	2	0.11	1	0.1	1	dHPC	Chronic	DEGs_up
GO:0086027	AV node cell to bundle of His cell signaling	10	1	0.05	1	0.1	1	dHPC	Chronic	DEGs_dn
GO:0042748	circadian sleep/wake cycle, non-REM sleep	11	1	0.06	1	0.0909091	1	dHPC	Chronic	DEGs_up
GO:0021684	cerebellar granular layer formation	11	1	0.06	1	0.0909091	1	dHPC	Chronic	DEGs_up
GO:0014820	tonic smooth muscle contraction	11	1	0.06	1	0.0909091	1	dHPC	Chronic	DEGs_up
GO:0048537	mucosa-associated lymphoid tissue development	11	1	0.06	1	0.0909091	1	dHPC	Chronic	DEGs_dn
GO:0072310	glomerular epithelial cell development	11	1	0.06	1	0.0909091	1	dHPC	Chronic	DEGs_dn
GO:0010612	regulation of cardiac muscle adaptation	11	1	0.06	1	0.0909091	1	dHPC	Chronic	DEGs_dn
GO:0014003	oligodendrocyte development	58	5	0.32	1	0.0862069	1	dHPC	Chronic	DEGs_dn
GO:1901889	negative regulation of cell junction assembly	36	3	0.2	1	0.0833333	1	dHPC	Chronic	DEGs_up
GO:0035306	positive regulation of dephosphorylation	12	1	0.07	1	0.0833333	1	dHPC	Chronic	DEGs_up
GO:0090335	regulation of brown fat cell differentiation	24	2	0.13	1	0.0833333	1	dHPC	Chronic	DEGs_up
GO:0014854	response to inactivity	12	1	0.07	1	0.0833333	1	dHPC	Chronic	DEGs_dn
GO:0060713	labyrinthine layer morphogenesis	24	2	0.13	1	0.0833333	1	dHPC	Chronic	DEGs_dn
GO:0039692	single stranded viral RNA replication via double stranded DNA intermediate	12	1	0.07	1	0.0833333	1	dHPC	Chronic	DEGs_dn
GO:0086067	AV node cell to bundle of His cell communication	12	1	0.07	1	0.0833333	1	dHPC	Chronic	DEGs_dn
GO:1902547	regulation of cellular response to vascular endothelial growth factor stimulus	25	2	0.14	1	0.08	1	dHPC	Chronic	DEGs_dn
GO:0090505	epiboly involved in wound healing	38	3	0.21	1	0.0789474	1	dHPC	Chronic	DEGs_up
GO:0021683	cerebellar granular layer morphogenesis	13	1	0.07	1	0.0769231	1	dHPC	Chronic	DEGs_up
GO:0099541	trans-synaptic signaling by lipid	13	1	0.07	1	0.0769231	1	dHPC	Chronic	DEGs_up
GO:0090504	epiboly	39	3	0.22	1	0.0769231	1	dHPC	Chronic	DEGs_up
GO:0014848	urinary tract smooth muscle contraction	13	1	0.07	1	0.0769231	1	dHPC	Chronic	DEGs_dn
GO:0046643	regulation of gamma-delta T cell activation	13	1	0.07	1	0.0769231	1	dHPC	Chronic	DEGs_dn
GO:0072074	kidney mesenchyme development	13	1	0.07	1	0.0769231	1	dHPC	Chronic	DEGs_dn
GO:1904748	regulation of apoptotic process involved in development	13	1	0.07	1	0.0769231	1	dHPC	Chronic	DEGs_dn
GO:2001053	regulation of mesenchymal cell apoptotic process	13	1	0.07	1	0.0769231	1	dHPC	Chronic	DEGs_dn
GO:0048521	negative regulation of behavior	27	2	0.15	1	0.0740741	1	dHPC	Chronic	DEGs_up
GO:0071697	ectodermal placode morphogenesis	14	1	0.08	1	0.0714286	1	dHPC	Chronic	DEGs_up
GO:0072160	nephron tubule epithelial cell differentiation	14	1	0.08	1	0.0714286	1	dHPC	Chronic	DEGs_up
GO:0046642	negative regulation of alpha-beta T cell proliferation	14	1	0.08	1	0.0714286	1	dHPC	Chronic	DEGs_up
GO:0048486	parasympathetic nervous system development	14	1	0.08	1	0.0714286	1	dHPC	Chronic	DEGs_up
GO:0002517	T cell tolerance induction	14	1	0.08	1	0.0714286	1	dHPC	Chronic	DEGs_up
GO:0140250	regulation protein catabolic process at synapse	14	1	0.08	1	0.0714286	1	dHPC	Chronic	DEGs_up
GO:1903867	extraembryonic membrane development	14	1	0.08	1	0.0714286	1	dHPC	Chronic	DEGs_up
GO:0048486	parasympathetic nervous system development	14	1	0.08	1	0.0714286	1	dHPC	Chronic	DEGs_dn
GO:0061308	cardiac neural crest cell development involved in heart development	14	1	0.08	1	0.0714286	1	dHPC	Chronic	DEGs_dn
GO:1903365	regulation of fear response	14	1	0.08	1	0.0714286	1	dHPC	Chronic	DEGs_dn
GO:0035767	endothelial cell chemotaxis	29	2	0.16	1	0.0689655	1	dHPC	Chronic	DEGs_up
GO:0060740	prostate gland epithelium morphogenesis	29	2	0.16	1	0.0689655	1	dHPC	Chronic	DEGs_dn
GO:0060512	prostate gland morphogenesis	29	2	0.16	1	0.0689655	1	dHPC	Chronic	DEGs_dn
GO:0060669	embryonic placenta morphogenesis	29	2	0.16	1	0.0689655	1	dHPC	Chronic	DEGs_dn
GO:0071696	ectodermal placode development	15	1	0.08	1	0.0666667	1	dHPC	Chronic	DEGs_up
GO:0086066	atrial cardiac muscle cell to AV node cell communication	15	1	0.08	1	0.0666667	1	dHPC	Chronic	DEGs_up
GO:0086026	atrial cardiac muscle cell to AV node cell signaling	15	1	0.08	1	0.0666667	1	dHPC	Chronic	DEGs_up
GO:0072176	nephric duct development	15	1	0.08	1	0.0666667	1	dHPC	Chronic	DEGs_up
GO:2000630	positive regulation of miRNA metabolic process	60	4	0.34	1	0.0666667	1	dHPC	Chronic	DEGs_up
GO:0008206	bile acid metabolic process	30	2	0.17	1	0.0666667	1	dHPC	Chronic	DEGs_up
GO:0097152	mesenchymal cell apoptotic process	15	1	0.08	1	0.0666667	1	dHPC	Chronic	DEGs_dn
GO:0030730	triglyceride storage	15	1	0.08	1	0.0666667	1	dHPC	Chronic	DEGs_dn
GO:0017014	protein nitrosylation	15	1	0.08	1	0.0666667	1	dHPC	Chronic	DEGs_dn
GO:0061307	cardiac neural crest cell differentiation involved in heart development	15	1	0.08	1	0.0666667	1	dHPC	Chronic	DEGs_dn
GO:0072109	glomerular mesangium development	15	1	0.08	1	0.0666667	1	dHPC	Chronic	DEGs_dn
GO:0086066	atrial cardiac muscle cell to AV node cell communication	15	1	0.08	1	0.0666667	1	dHPC	Chronic	DEGs_dn
GO:0086026	atrial cardiac muscle cell to AV node cell signaling	15	1	0.08	1	0.0666667	1	dHPC	Chronic	DEGs_dn
GO:0106057	negative regulation of calcineurin-mediated signaling	15	1	0.08	1	0.0666667	1	dHPC	Chronic	DEGs_dn
GO:0007272	ensheathment of neurons	189	12	1.04	1	0.0634921	1	dHPC	Chronic	DEGs_dn
GO:0072077	renal vesicle morphogenesis	16	1	0.09	1	0.0625	1	dHPC	Chronic	DEGs_up
GO:1903846	positive regulation of cellular response to transforming growth factor beta stimulus	32	2	0.18	1	0.0625	1	dHPC	Chronic	DEGs_up
GO:0048841	regulation of axon extension involved in axon guidance	16	1	0.09	1	0.0625	1	dHPC	Chronic	DEGs_dn
GO:0042492	gamma-delta T cell differentiation	16	1	0.09	1	0.0625	1	dHPC	Chronic	DEGs_dn
GO:1904406	negative regulation of nitric oxide metabolic process	16	1	0.09	1	0.0625	1	dHPC	Chronic	DEGs_dn
GO:0040034	regulation of development, heterochronic	16	1	0.09	1	0.0625	1	dHPC	Chronic	DEGs_dn
GO:0001820	serotonin secretion	16	1	0.09	1	0.0625	1	dHPC	Chronic	DEGs_dn
GO:0021681	cerebellar granular layer development	17	1	0.1	1	0.0588235	1	dHPC	Chronic	DEGs_up
GO:0060841	venous blood vessel development	17	1	0.1	1	0.0588235	1	dHPC	Chronic	DEGs_up
GO:0072171	mesonephric tubule morphogenesis	68	4	0.38	1	0.0588235	1	dHPC	Chronic	DEGs_up
GO:0019377	glycolipid catabolic process	17	1	0.1	1	0.0588235	1	dHPC	Chronic	DEGs_up
GO:0061734	type 2 mitophagy	17	1	0.1	1	0.0588235	1	dHPC	Chronic	DEGs_up
GO:1904031	positive regulation of cyclin-dependent protein kinase activity	17	1	0.1	1	0.0588235	1	dHPC	Chronic	DEGs_up
GO:0002643	regulation of tolerance induction	17	1	0.1	1	0.0588235	1	dHPC	Chronic	DEGs_up
GO:0098814	spontaneous synaptic transmission	17	1	0.1	1	0.0588235	1	dHPC	Chronic	DEGs_up
GO:0072673	lamellipodium morphogenesis	17	1	0.1	1	0.0588235	1	dHPC	Chronic	DEGs_up
GO:0032292	peripheral nervous system axon ensheathment	34	2	0.19	1	0.0588235	1	dHPC	Chronic	DEGs_dn
GO:0030540	female genitalia development	17	1	0.09	1	0.0588235	1	dHPC	Chronic	DEGs_dn
GO:0033605	positive regulation of catecholamine secretion	18	1	0.1	1	0.0555556	1	dHPC	Chronic	DEGs_up
GO:0048532	anatomical structure arrangement	18	1	0.1	1	0.0555556	1	dHPC	Chronic	DEGs_up
GO:2000696	regulation of epithelial cell differentiation involved in kidney development	18	1	0.1	1	0.0555556	1	dHPC	Chronic	DEGs_up
GO:0072087	renal vesicle development	18	1	0.1	1	0.0555556	1	dHPC	Chronic	DEGs_up
GO:0030517	negative regulation of axon extension	36	2	0.2	1	0.0555556	1	dHPC	Chronic	DEGs_up
GO:0032261	purine nucleotide salvage	18	1	0.1	1	0.0555556	1	dHPC	Chronic	DEGs_dn
GO:0051608	histamine transport	18	1	0.1	1	0.0555556	1	dHPC	Chronic	DEGs_dn
GO:0048532	anatomical structure arrangement	18	1	0.1	1	0.0555556	1	dHPC	Chronic	DEGs_dn
GO:0007635	chemosensory behavior	18	1	0.1	1	0.0555556	1	dHPC	Chronic	DEGs_dn
GO:0070243	regulation of thymocyte apoptotic process	18	1	0.1	1	0.0555556	1	dHPC	Chronic	DEGs_dn
GO:0035358	regulation of peroxisome proliferator activated receptor signaling pathway	18	1	0.1	1	0.0555556	1	dHPC	Chronic	DEGs_dn
GO:1902893	regulation of miRNA transcription	73	4	0.41	1	0.0547945	1	dHPC	Chronic	DEGs_up
GO:0007435	salivary gland morphogenesis	37	2	0.2	1	0.0540541	1	dHPC	Chronic	DEGs_dn
GO:0061614	miRNA transcription	75	4	0.42	1	0.0533333	1	dHPC	Chronic	DEGs_up
GO:0090189	regulation of branching involved in ureteric bud morphogenesis	19	1	0.11	1	0.0526316	1	dHPC	Chronic	DEGs_up
GO:0035864	response to potassium ion	19	1	0.11	1	0.0526316	1	dHPC	Chronic	DEGs_up
GO:0106058	positive regulation of calcineurin-mediated signaling	19	1	0.11	1	0.0526316	1	dHPC	Chronic	DEGs_up
GO:0097494	regulation of vesicle size	19	1	0.11	1	0.0526316	1	dHPC	Chronic	DEGs_up
GO:0030728	ovulation	19	1	0.11	1	0.0526316	1	dHPC	Chronic	DEGs_up
GO:0061042	vascular wound healing	19	1	0.11	1	0.0526316	1	dHPC	Chronic	DEGs_up
GO:0072567	chemokine (C-X-C motif) ligand 2 production	19	1	0.11	1	0.0526316	1	dHPC	Chronic	DEGs_up
GO:0072567	chemokine (C-X-C motif) ligand 2 production	19	1	0.1	1	0.0526316	1	dHPC	Chronic	DEGs_dn
GO:0072111	cell proliferation involved in kidney development	19	1	0.1	1	0.0526316	1	dHPC	Chronic	DEGs_dn
GO:0032354	response to follicle-stimulating hormone	19	1	0.1	1	0.0526316	1	dHPC	Chronic	DEGs_dn
GO:0021859	pyramidal neuron differentiation	19	1	0.1	1	0.0526316	1	dHPC	Chronic	DEGs_dn
GO:2000341	regulation of chemokine (C-X-C motif) ligand 2 production	19	1	0.1	1	0.0526316	1	dHPC	Chronic	DEGs_dn
GO:0071371	cellular response to gonadotropin stimulus	19	1	0.1	1	0.0526316	1	dHPC	Chronic	DEGs_dn
GO:0072078	nephron tubule morphogenesis	77	4	0.43	1	0.0519481	1	dHPC	Chronic	DEGs_up
GO:0050771	negative regulation of axonogenesis	58	3	0.33	1	0.0517241	1	dHPC	Chronic	DEGs_up
GO:0060259	regulation of feeding behavior	39	2	0.22	1	0.0512821	1	dHPC	Chronic	DEGs_up
GO:0086065	cell communication involved in cardiac conduction	39	2	0.22	1	0.0512821	1	dHPC	Chronic	DEGs_up
GO:0002347	response to tumor cell	39	2	0.22	1	0.0512821	1	dHPC	Chronic	DEGs_up
GO:0050922	negative regulation of chemotaxis	39	2	0.22	1	0.0512821	1	dHPC	Chronic	DEGs_up
GO:0072088	nephron epithelium morphogenesis	79	4	0.44	1	0.0506329	1	dHPC	Chronic	DEGs_up
GO:1901881	positive regulation of protein depolymerization	20	1	0.11	1	0.05	1	dHPC	Chronic	DEGs_up
GO:0010743	regulation of macrophage derived foam cell differentiation	20	1	0.11	1	0.05	1	dHPC	Chronic	DEGs_up
GO:0031632	positive regulation of synaptic vesicle fusion to presynaptic active zone membrane	20	1	0.11	1	0.05	1	dHPC	Chronic	DEGs_up
GO:1901634	positive regulation of synaptic vesicle membrane organization	20	1	0.11	1	0.05	1	dHPC	Chronic	DEGs_up
GO:0020027	hemoglobin metabolic process	20	1	0.11	1	0.05	1	dHPC	Chronic	DEGs_up
GO:2000671	regulation of motor neuron apoptotic process	20	1	0.11	1	0.05	1	dHPC	Chronic	DEGs_up
GO:0015936	coenzyme A metabolic process	20	1	0.11	1	0.05	1	dHPC	Chronic	DEGs_up
GO:0050962	detection of light stimulus involved in sensory perception	20	1	0.11	1	0.05	1	dHPC	Chronic	DEGs_up
GO:1903789	regulation of amino acid transmembrane transport	20	1	0.11	1	0.05	1	dHPC	Chronic	DEGs_up
GO:1901201	regulation of extracellular matrix assembly	20	1	0.11	1	0.05	1	dHPC	Chronic	DEGs_up
GO:0010921	regulation of phosphatase activity	20	1	0.11	1	0.05	1	dHPC	Chronic	DEGs_up
GO:0046629	gamma-delta T cell activation	20	1	0.11	1	0.05	1	dHPC	Chronic	DEGs_dn
GO:0007431	salivary gland development	40	2	0.22	1	0.05	1	dHPC	Chronic	DEGs_dn
GO:1901201	regulation of extracellular matrix assembly	20	1	0.11	1	0.05	1	dHPC	Chronic	DEGs_dn
GO:0006857	oligopeptide transport	20	1	0.11	1	0.05	1	dHPC	Chronic	DEGs_dn
GO:0072028	nephron morphogenesis	81	4	0.45	1	0.0493827	1	dHPC	Chronic	DEGs_up
GO:0072163	mesonephric epithelium development	102	5	0.57	1	0.0490196	1	dHPC	Chronic	DEGs_up
GO:0072164	mesonephric tubule development	102	5	0.57	1	0.0490196	1	dHPC	Chronic	DEGs_up
GO:0099601	regulation of neurotransmitter receptor activity	41	2	0.23	1	0.0487805	1	dHPC	Chronic	DEGs_up
GO:0061333	renal tubule morphogenesis	83	4	0.47	1	0.0481928	1	dHPC	Chronic	DEGs_up
GO:0001823	mesonephros development	104	5	0.58	1	0.0480769	1	dHPC	Chronic	DEGs_up
GO:0045187	regulation of circadian sleep/wake cycle, sleep	21	1	0.12	1	0.047619	1	dHPC	Chronic	DEGs_up
GO:0021602	cranial nerve morphogenesis	21	1	0.12	1	0.047619	1	dHPC	Chronic	DEGs_up
GO:0086002	cardiac muscle cell action potential involved in contraction	42	2	0.24	1	0.047619	1	dHPC	Chronic	DEGs_up
GO:0070861	regulation of protein exit from endoplasmic reticulum	21	1	0.12	1	0.047619	1	dHPC	Chronic	DEGs_up
GO:0002011	morphogenesis of an epithelial sheet	63	3	0.35	1	0.047619	1	dHPC	Chronic	DEGs_up
GO:0021602	cranial nerve morphogenesis	21	1	0.12	1	0.047619	1	dHPC	Chronic	DEGs_dn
GO:1902284	neuron projection extension involved in neuron projection guidance	21	1	0.12	1	0.047619	1	dHPC	Chronic	DEGs_dn
GO:0048846	axon extension involved in axon guidance	21	1	0.12	1	0.047619	1	dHPC	Chronic	DEGs_dn
GO:0050849	negative regulation of calcium-mediated signaling	21	1	0.12	1	0.047619	1	dHPC	Chronic	DEGs_dn
GO:0061318	renal filtration cell differentiation	21	1	0.12	1	0.047619	1	dHPC	Chronic	DEGs_dn
GO:0072112	podocyte differentiation	21	1	0.12	1	0.047619	1	dHPC	Chronic	DEGs_dn
GO:0043101	purine-containing compound salvage	21	1	0.12	1	0.047619	1	dHPC	Chronic	DEGs_dn
GO:0030201	heparan sulfate proteoglycan metabolic process	43	2	0.24	1	0.0465116	1	dHPC	Chronic	DEGs_dn
GO:0048243	norepinephrine secretion	22	1	0.12	1	0.0454545	1	dHPC	Chronic	DEGs_up
GO:0045939	negative regulation of steroid metabolic process	22	1	0.12	1	0.0454545	1	dHPC	Chronic	DEGs_up
GO:0006356	regulation of transcription by RNA polymerase I	44	2	0.25	1	0.0454545	1	dHPC	Chronic	DEGs_up
GO:0090208	positive regulation of triglyceride metabolic process	22	1	0.12	1	0.0454545	1	dHPC	Chronic	DEGs_up
GO:2000561	regulation of CD4-positive, alpha-beta T cell proliferation	22	1	0.12	1	0.0454545	1	dHPC	Chronic	DEGs_up
GO:0048670	regulation of collateral sprouting	22	1	0.12	1	0.0454545	1	dHPC	Chronic	DEGs_up
GO:0072273	metanephric nephron morphogenesis	22	1	0.12	1	0.0454545	1	dHPC	Chronic	DEGs_up
GO:0072243	metanephric nephron epithelium development	22	1	0.12	1	0.0454545	1	dHPC	Chronic	DEGs_up
GO:0065005	protein-lipid complex assembly	22	1	0.12	1	0.0454545	1	dHPC	Chronic	DEGs_up
GO:0006027	glycosaminoglycan catabolic process	22	1	0.12	1	0.0454545	1	dHPC	Chronic	DEGs_up
GO:0072311	glomerular epithelial cell differentiation	22	1	0.12	1	0.0454545	1	dHPC	Chronic	DEGs_dn
GO:0048670	regulation of collateral sprouting	22	1	0.12	1	0.0454545	1	dHPC	Chronic	DEGs_dn
GO:0001767	establishment of lymphocyte polarity	22	1	0.12	1	0.0454545	1	dHPC	Chronic	DEGs_dn
GO:0009168	purine ribonucleoside monophosphate biosynthetic process	22	1	0.12	1	0.0454545	1	dHPC	Chronic	DEGs_dn
GO:2000628	regulation of miRNA metabolic process	89	4	0.5	1	0.0449438	1	dHPC	Chronic	DEGs_up
GO:0032989	cellular anatomical entity morphogenesis	134	6	0.74	1	0.0447761	1	dHPC	Chronic	DEGs_dn
GO:1904407	positive regulation of nitric oxide metabolic process	45	2	0.25	1	0.0444444	1	dHPC	Chronic	DEGs_up
GO:0048265	response to pain	45	2	0.25	1	0.0444444	1	dHPC	Chronic	DEGs_dn
GO:0010232	vascular transport	23	1	0.13	1	0.0434783	1	dHPC	Chronic	DEGs_up
GO:0035739	CD4-positive, alpha-beta T cell proliferation	23	1	0.13	1	0.0434783	1	dHPC	Chronic	DEGs_up
GO:0030204	chondroitin sulfate metabolic process	23	1	0.13	1	0.0434783	1	dHPC	Chronic	DEGs_up
GO:0050432	catecholamine secretion	69	3	0.39	1	0.0434783	1	dHPC	Chronic	DEGs_up
GO:1901570	fatty acid derivative biosynthetic process	23	1	0.13	1	0.0434783	1	dHPC	Chronic	DEGs_dn
GO:1900746	regulation of vascular endothelial growth factor signaling pathway	23	1	0.13	1	0.0434783	1	dHPC	Chronic	DEGs_dn
GO:0098698	postsynaptic specialization assembly	46	2	0.25	1	0.0434783	1	dHPC	Chronic	DEGs_dn
GO:0010737	protein kinase A signaling	23	1	0.13	1	0.0434783	1	dHPC	Chronic	DEGs_dn
GO:0071800	podosome assembly	23	1	0.13	1	0.0434783	1	dHPC	Chronic	DEGs_dn
GO:0061387	regulation of extent of cell growth	117	5	0.66	1	0.042735	1	dHPC	Chronic	DEGs_up
GO:0010799	regulation of peptidyl-threonine phosphorylation	47	2	0.26	1	0.0425532	1	dHPC	Chronic	DEGs_up
GO:0140962	multicellular organismal-level chemical homeostasis	71	3	0.39	1	0.0422535	1	dHPC	Chronic	DEGs_dn
GO:0042749	regulation of circadian sleep/wake cycle	24	1	0.13	1	0.0416667	1	dHPC	Chronic	DEGs_up
GO:0050802	circadian sleep/wake cycle, sleep	24	1	0.13	1	0.0416667	1	dHPC	Chronic	DEGs_up
GO:0072170	metanephric tubule development	24	1	0.13	1	0.0416667	1	dHPC	Chronic	DEGs_up
GO:0014821	phasic smooth muscle contraction	24	1	0.13	1	0.0416667	1	dHPC	Chronic	DEGs_up
GO:0032925	regulation of activin receptor signaling pathway	24	1	0.13	1	0.0416667	1	dHPC	Chronic	DEGs_up
GO:0036303	lymph vessel morphogenesis	24	1	0.13	1	0.0416667	1	dHPC	Chronic	DEGs_up
GO:0035930	corticosteroid hormone secretion	24	1	0.13	1	0.0416667	1	dHPC	Chronic	DEGs_up
GO:0035337	fatty-acyl-CoA metabolic process	24	1	0.13	1	0.0416667	1	dHPC	Chronic	DEGs_dn
GO:0090335	regulation of brown fat cell differentiation	24	1	0.13	1	0.0416667	1	dHPC	Chronic	DEGs_dn
GO:0014044	Schwann cell development	48	2	0.26	1	0.0416667	1	dHPC	Chronic	DEGs_dn
GO:1904321	response to forskolin	24	1	0.13	1	0.0416667	1	dHPC	Chronic	DEGs_dn
GO:0010952	positive regulation of peptidase activity	24	1	0.13	1	0.0416667	1	dHPC	Chronic	DEGs_dn
GO:0070304	positive regulation of stress-activated protein kinase signaling cascade	24	1	0.13	1	0.0416667	1	dHPC	Chronic	DEGs_dn
GO:0042069	regulation of catecholamine metabolic process	24	1	0.13	1	0.0416667	1	dHPC	Chronic	DEGs_dn
GO:0039694	viral RNA genome replication	24	1	0.13	1	0.0416667	1	dHPC	Chronic	DEGs_dn
GO:0070242	thymocyte apoptotic process	24	1	0.13	1	0.0416667	1	dHPC	Chronic	DEGs_dn
GO:0009127	purine nucleoside monophosphate biosynthetic process	24	1	0.13	1	0.0416667	1	dHPC	Chronic	DEGs_dn
GO:0106070	regulation of adenylate cyclase-activating G protein-coupled receptor signaling pathway	24	1	0.13	1	0.0416667	1	dHPC	Chronic	DEGs_dn
GO:0003208	cardiac ventricle morphogenesis	73	3	0.41	1	0.0410959	1	dHPC	Chronic	DEGs_up
GO:0072080	nephron tubule development	98	4	0.55	1	0.0408163	1	dHPC	Chronic	DEGs_up
GO:0021782	glial cell development	147	6	0.81	1	0.0408163	1	dHPC	Chronic	DEGs_dn
GO:0060993	kidney morphogenesis	99	4	0.56	1	0.040404	1	dHPC	Chronic	DEGs_up
GO:1902547	regulation of cellular response to vascular endothelial growth factor stimulus	25	1	0.14	1	0.04	1	dHPC	Chronic	DEGs_up
GO:0010742	macrophage derived foam cell differentiation	25	1	0.14	1	0.04	1	dHPC	Chronic	DEGs_up
GO:0010866	regulation of triglyceride biosynthetic process	25	1	0.14	1	0.04	1	dHPC	Chronic	DEGs_up
GO:0010663	positive regulation of striated muscle cell apoptotic process	25	1	0.14	1	0.04	1	dHPC	Chronic	DEGs_up
GO:0032928	regulation of superoxide anion generation	25	1	0.14	1	0.04	1	dHPC	Chronic	DEGs_up
GO:0002825	regulation of T-helper 1 type immune response	25	1	0.14	1	0.04	1	dHPC	Chronic	DEGs_up
GO:0030516	regulation of axon extension	100	4	0.56	1	0.04	1	dHPC	Chronic	DEGs_up
GO:1902221	erythrose 4-phosphate/phosphoenolpyruvate family amino acid metabolic process	25	1	0.14	1	0.04	1	dHPC	Chronic	DEGs_up
GO:0002507	tolerance induction	25	1	0.14	1	0.04	1	dHPC	Chronic	DEGs_up
GO:0031646	positive regulation of nervous system process	50	2	0.27	1	0.04	1	dHPC	Chronic	DEGs_dn
GO:0030850	prostate gland development	50	2	0.27	1	0.04	1	dHPC	Chronic	DEGs_dn
GO:0034113	heterotypic cell-cell adhesion	50	2	0.27	1	0.04	1	dHPC	Chronic	DEGs_dn
GO:0072010	glomerular epithelium development	25	1	0.14	1	0.04	1	dHPC	Chronic	DEGs_dn
GO:0086019	cell-cell signaling involved in cardiac conduction	25	1	0.14	1	0.04	1	dHPC	Chronic	DEGs_dn
GO:0099623	regulation of cardiac muscle cell membrane repolarization	25	1	0.14	1	0.04	1	dHPC	Chronic	DEGs_dn
GO:0099625	ventricular cardiac muscle cell membrane repolarization	25	1	0.14	1	0.04	1	dHPC	Chronic	DEGs_dn
GO:0010586	miRNA metabolic process	102	4	0.57	1	0.0392157	1	dHPC	Chronic	DEGs_up
GO:0072073	kidney epithelium development	153	6	0.86	1	0.0392157	1	dHPC	Chronic	DEGs_up
GO:1902743	regulation of lamellipodium organization	51	2	0.29	1	0.0392157	1	dHPC	Chronic	DEGs_up
GO:0060428	lung epithelium development	51	2	0.28	1	0.0392157	1	dHPC	Chronic	DEGs_dn
GO:0036215	response to stem cell factor	51	2	0.28	1	0.0392157	1	dHPC	Chronic	DEGs_dn
GO:0036216	cellular response to stem cell factor stimulus	51	2	0.28	1	0.0392157	1	dHPC	Chronic	DEGs_dn
GO:0035924	cellular response to vascular endothelial growth factor stimulus	103	4	0.57	1	0.038835	1	dHPC	Chronic	DEGs_dn
GO:0061326	renal tubule development	104	4	0.58	1	0.0384615	1	dHPC	Chronic	DEGs_up
GO:0097049	motor neuron apoptotic process	26	1	0.15	1	0.0384615	1	dHPC	Chronic	DEGs_up
GO:0060055	angiogenesis involved in wound healing	26	1	0.15	1	0.0384615	1	dHPC	Chronic	DEGs_up
GO:0031630	regulation of synaptic vesicle fusion to presynaptic active zone membrane	26	1	0.15	1	0.0384615	1	dHPC	Chronic	DEGs_up
GO:0022410	circadian sleep/wake cycle process	26	1	0.15	1	0.0384615	1	dHPC	Chronic	DEGs_up
GO:0106030	neuron projection fasciculation	26	1	0.15	1	0.0384615	1	dHPC	Chronic	DEGs_up
GO:1901632	regulation of synaptic vesicle membrane organization	26	1	0.15	1	0.0384615	1	dHPC	Chronic	DEGs_up
GO:0050650	chondroitin sulfate proteoglycan biosynthetic process	26	1	0.15	1	0.0384615	1	dHPC	Chronic	DEGs_up
GO:0072207	metanephric epithelium development	26	1	0.15	1	0.0384615	1	dHPC	Chronic	DEGs_up
GO:0046033	AMP metabolic process	26	1	0.14	1	0.0384615	1	dHPC	Chronic	DEGs_dn
GO:1901632	regulation of synaptic vesicle membrane organization	26	1	0.14	1	0.0384615	1	dHPC	Chronic	DEGs_dn
GO:0035272	exocrine system development	52	2	0.29	1	0.0384615	1	dHPC	Chronic	DEGs_dn
GO:0052548	regulation of endopeptidase activity	52	2	0.29	1	0.0384615	1	dHPC	Chronic	DEGs_dn
GO:0060561	apoptotic process involved in morphogenesis	26	1	0.14	1	0.0384615	1	dHPC	Chronic	DEGs_dn
GO:0070233	negative regulation of T cell apoptotic process	26	1	0.14	1	0.0384615	1	dHPC	Chronic	DEGs_dn
GO:1903319	positive regulation of protein maturation	26	1	0.14	1	0.0384615	1	dHPC	Chronic	DEGs_dn
GO:0090132	epithelium migration	105	4	0.59	1	0.0380952	1	dHPC	Chronic	DEGs_up
GO:0150076	neuroinflammatory response	79	3	0.44	1	0.0379747	1	dHPC	Chronic	DEGs_up
GO:0014032	neural crest cell development	79	3	0.43	1	0.0379747	1	dHPC	Chronic	DEGs_dn
GO:0045933	positive regulation of muscle contraction	53	2	0.3	1	0.0377358	1	dHPC	Chronic	DEGs_up
GO:0015872	dopamine transport	53	2	0.3	1	0.0377358	1	dHPC	Chronic	DEGs_up
GO:0060711	labyrinthine layer development	53	2	0.29	1	0.0377358	1	dHPC	Chronic	DEGs_dn
GO:0001936	regulation of endothelial cell proliferation	133	5	0.75	1	0.037594	1	dHPC	Chronic	DEGs_up
GO:0070977	bone maturation	27	1	0.15	1	0.037037	1	dHPC	Chronic	DEGs_up
GO:0003309	type B pancreatic cell differentiation	27	1	0.15	1	0.037037	1	dHPC	Chronic	DEGs_up
GO:0090130	tissue migration	108	4	0.61	1	0.037037	1	dHPC	Chronic	DEGs_up
GO:0061900	glial cell activation	54	2	0.3	1	0.037037	1	dHPC	Chronic	DEGs_up
GO:0090077	foam cell differentiation	27	1	0.15	1	0.037037	1	dHPC	Chronic	DEGs_up
GO:1901186	positive regulation of ERBB signaling pathway	27	1	0.15	1	0.037037	1	dHPC	Chronic	DEGs_up
GO:0046460	neutral lipid biosynthetic process	54	2	0.3	1	0.037037	1	dHPC	Chronic	DEGs_up
GO:1905962	glutamatergic neuron differentiation	27	1	0.15	1	0.037037	1	dHPC	Chronic	DEGs_up
GO:0006026	aminoglycan catabolic process	27	1	0.15	1	0.037037	1	dHPC	Chronic	DEGs_up
GO:0006837	serotonin transport	27	1	0.15	1	0.037037	1	dHPC	Chronic	DEGs_dn
GO:0006687	glycosphingolipid metabolic process	54	2	0.3	1	0.037037	1	dHPC	Chronic	DEGs_dn
GO:0032878	regulation of establishment or maintenance of cell polarity	27	1	0.15	1	0.037037	1	dHPC	Chronic	DEGs_dn
GO:1905874	regulation of postsynaptic density organization	27	1	0.15	1	0.037037	1	dHPC	Chronic	DEGs_dn
GO:0072012	glomerulus vasculature development	27	1	0.15	1	0.037037	1	dHPC	Chronic	DEGs_dn
GO:0007263	nitric oxide mediated signal transduction	27	1	0.15	1	0.037037	1	dHPC	Chronic	DEGs_dn
GO:1904889	regulation of excitatory synapse assembly	27	1	0.15	1	0.037037	1	dHPC	Chronic	DEGs_dn
GO:0051961	negative regulation of nervous system development	164	6	0.92	1	0.0365854	1	dHPC	Chronic	DEGs_up
GO:0051954	positive regulation of amine transport	55	2	0.31	1	0.0363636	1	dHPC	Chronic	DEGs_up
GO:0034204	lipid translocation	55	2	0.31	1	0.0363636	1	dHPC	Chronic	DEGs_up
GO:0014037	Schwann cell differentiation	55	2	0.3	1	0.0363636	1	dHPC	Chronic	DEGs_dn
GO:0048524	positive regulation of viral process	55	2	0.3	1	0.0363636	1	dHPC	Chronic	DEGs_dn
GO:1901099	negative regulation of signal transduction in absence of ligand	28	1	0.16	1	0.0357143	1	dHPC	Chronic	DEGs_up
GO:0003338	metanephros morphogenesis	28	1	0.16	1	0.0357143	1	dHPC	Chronic	DEGs_up
GO:2000831	regulation of steroid hormone secretion	28	1	0.16	1	0.0357143	1	dHPC	Chronic	DEGs_up
GO:0002209	behavioral defense response	56	2	0.31	1	0.0357143	1	dHPC	Chronic	DEGs_up
GO:0014829	vascular associated smooth muscle contraction	28	1	0.16	1	0.0357143	1	dHPC	Chronic	DEGs_up
GO:0098901	regulation of cardiac muscle cell action potential	28	1	0.16	1	0.0357143	1	dHPC	Chronic	DEGs_up
GO:0046473	phosphatidic acid metabolic process	28	1	0.16	1	0.0357143	1	dHPC	Chronic	DEGs_up
GO:0072575	epithelial cell proliferation involved in liver morphogenesis	28	1	0.16	1	0.0357143	1	dHPC	Chronic	DEGs_up
GO:0060443	mammary gland morphogenesis	56	2	0.31	1	0.0357143	1	dHPC	Chronic	DEGs_dn
GO:0036314	response to sterol	28	1	0.15	1	0.0357143	1	dHPC	Chronic	DEGs_dn
GO:0043173	nucleotide salvage	28	1	0.15	1	0.0357143	1	dHPC	Chronic	DEGs_dn
GO:0010594	regulation of endothelial cell migration	169	6	0.95	1	0.035503	1	dHPC	Chronic	DEGs_up
GO:0051937	catecholamine transport	85	3	0.48	1	0.0352941	1	dHPC	Chronic	DEGs_up
GO:0050433	regulation of catecholamine secretion	57	2	0.32	1	0.0350877	1	dHPC	Chronic	DEGs_up
GO:0007215	glutamate receptor signaling pathway	57	2	0.31	1	0.0350877	1	dHPC	Chronic	DEGs_dn
GO:0021533	cell differentiation in hindbrain	29	1	0.16	1	0.0344828	1	dHPC	Chronic	DEGs_up
GO:0022617	extracellular matrix disassembly	29	1	0.16	1	0.0344828	1	dHPC	Chronic	DEGs_up
GO:1903513	endoplasmic reticulum to cytosol transport	29	1	0.16	1	0.0344828	1	dHPC	Chronic	DEGs_up
GO:0086010	membrane depolarization during action potential	29	1	0.16	1	0.0344828	1	dHPC	Chronic	DEGs_up
GO:0030970	retrograde protein transport, ER to cytosol	29	1	0.16	1	0.0344828	1	dHPC	Chronic	DEGs_up
GO:0048596	embryonic camera-type eye morphogenesis	29	1	0.16	1	0.0344828	1	dHPC	Chronic	DEGs_up
GO:0030149	sphingolipid catabolic process	29	1	0.16	1	0.0344828	1	dHPC	Chronic	DEGs_up
GO:0060512	prostate gland morphogenesis	29	1	0.16	1	0.0344828	1	dHPC	Chronic	DEGs_up
GO:0031340	positive regulation of vesicle fusion	29	1	0.16	1	0.0344828	1	dHPC	Chronic	DEGs_up
GO:1903963	arachidonate transport	29	1	0.16	1	0.0344828	1	dHPC	Chronic	DEGs_up
GO:0141087	positive regulation of inflammasome-mediated signaling pathway	29	1	0.16	1	0.0344828	1	dHPC	Chronic	DEGs_up
GO:1901185	negative regulation of ERBB signaling pathway	29	1	0.16	1	0.0344828	1	dHPC	Chronic	DEGs_up
GO:0046470	phosphatidylcholine metabolic process	58	2	0.33	1	0.0344828	1	dHPC	Chronic	DEGs_up
GO:0033598	mammary gland epithelial cell proliferation	29	1	0.16	1	0.0344828	1	dHPC	Chronic	DEGs_up
GO:0048864	stem cell development	87	3	0.48	1	0.0344828	1	dHPC	Chronic	DEGs_dn
GO:0014898	cardiac muscle hypertrophy in response to stress	29	1	0.16	1	0.0344828	1	dHPC	Chronic	DEGs_dn
GO:0003299	muscle hypertrophy in response to stress	29	1	0.16	1	0.0344828	1	dHPC	Chronic	DEGs_dn
GO:0099024	plasma membrane invagination	58	2	0.32	1	0.0344828	1	dHPC	Chronic	DEGs_dn
GO:0006921	cellular component disassembly involved in execution phase of apoptosis	29	1	0.16	1	0.0344828	1	dHPC	Chronic	DEGs_dn
GO:0061440	kidney vasculature development	29	1	0.16	1	0.0344828	1	dHPC	Chronic	DEGs_dn
GO:0061437	renal system vasculature development	29	1	0.16	1	0.0344828	1	dHPC	Chronic	DEGs_dn
GO:0086010	membrane depolarization during action potential	29	1	0.16	1	0.0344828	1	dHPC	Chronic	DEGs_dn
GO:0036006	cellular response to macrophage colony-stimulating factor stimulus	58	2	0.32	1	0.0344828	1	dHPC	Chronic	DEGs_dn
GO:0035357	peroxisome proliferator activated receptor signaling pathway	29	1	0.16	1	0.0344828	1	dHPC	Chronic	DEGs_dn
GO:0048645	animal organ formation	59	2	0.32	1	0.0338983	1	dHPC	Chronic	DEGs_dn
GO:0036005	response to macrophage colony-stimulating factor	59	2	0.32	1	0.0338983	1	dHPC	Chronic	DEGs_dn
GO:0072009	nephron epithelium development	119	4	0.67	1	0.0336134	1	dHPC	Chronic	DEGs_up
GO:0097035	regulation of membrane lipid distribution	60	2	0.34	1	0.0333333	1	dHPC	Chronic	DEGs_up
GO:0050858	negative regulation of antigen receptor-mediated signaling pathway	30	1	0.17	1	0.0333333	1	dHPC	Chronic	DEGs_up
GO:0030431	sleep	30	1	0.17	1	0.0333333	1	dHPC	Chronic	DEGs_up
GO:0003081	regulation of systemic arterial blood pressure by renin-angiotensin	30	1	0.17	1	0.0333333	1	dHPC	Chronic	DEGs_up
GO:0015874	norepinephrine transport	30	1	0.17	1	0.0333333	1	dHPC	Chronic	DEGs_up
GO:0061037	negative regulation of cartilage development	30	1	0.16	1	0.0333333	1	dHPC	Chronic	DEGs_dn
GO:0014887	cardiac muscle adaptation	30	1	0.16	1	0.0333333	1	dHPC	Chronic	DEGs_dn
GO:0034698	response to gonadotropin	30	1	0.16	1	0.0333333	1	dHPC	Chronic	DEGs_dn
GO:0060977	coronary vasculature morphogenesis	30	1	0.16	1	0.0333333	1	dHPC	Chronic	DEGs_dn
GO:0071875	adrenergic receptor signaling pathway	30	1	0.16	1	0.0333333	1	dHPC	Chronic	DEGs_dn
GO:0014033	neural crest cell differentiation	91	3	0.5	1	0.032967	1	dHPC	Chronic	DEGs_dn
GO:0042058	regulation of epidermal growth factor receptor signaling pathway	61	2	0.34	1	0.0327869	1	dHPC	Chronic	DEGs_up
GO:0086001	cardiac muscle cell action potential	61	2	0.34	1	0.0327869	1	dHPC	Chronic	DEGs_up
GO:0055008	cardiac muscle tissue morphogenesis	61	2	0.34	1	0.0327869	1	dHPC	Chronic	DEGs_up
GO:0031641	regulation of myelination	61	2	0.34	1	0.0327869	1	dHPC	Chronic	DEGs_dn
GO:0048799	animal organ maturation	31	1	0.17	1	0.0322581	1	dHPC	Chronic	DEGs_up
GO:0090183	regulation of kidney development	31	1	0.17	1	0.0322581	1	dHPC	Chronic	DEGs_up
GO:0042596	fear response	62	2	0.35	1	0.0322581	1	dHPC	Chronic	DEGs_up
GO:0001935	endothelial cell proliferation	155	5	0.87	1	0.0322581	1	dHPC	Chronic	DEGs_up
GO:0014059	regulation of dopamine secretion	31	1	0.17	1	0.0322581	1	dHPC	Chronic	DEGs_up
GO:0072576	liver morphogenesis	31	1	0.17	1	0.0322581	1	dHPC	Chronic	DEGs_up
GO:0090322	regulation of superoxide metabolic process	31	1	0.17	1	0.0322581	1	dHPC	Chronic	DEGs_up
GO:0050768	negative regulation of neurogenesis	155	5	0.87	1	0.0322581	1	dHPC	Chronic	DEGs_up
GO:1903055	positive regulation of extracellular matrix organization	31	1	0.17	1	0.0322581	1	dHPC	Chronic	DEGs_dn
GO:0038065	collagen-activated signaling pathway	62	2	0.34	1	0.0322581	1	dHPC	Chronic	DEGs_dn
GO:0070293	renal absorption	31	1	0.17	1	0.0322581	1	dHPC	Chronic	DEGs_dn
GO:0034331	cell junction maintenance	63	2	0.35	1	0.031746	1	dHPC	Chronic	DEGs_up
GO:0003229	ventricular cardiac muscle tissue development	63	2	0.35	1	0.031746	1	dHPC	Chronic	DEGs_up
GO:0032509	endosome transport via multivesicular body sorting pathway	32	1	0.18	1	0.03125	1	dHPC	Chronic	DEGs_up
GO:0043537	negative regulation of blood vessel endothelial cell migration	32	1	0.18	1	0.03125	1	dHPC	Chronic	DEGs_up
GO:0001945	lymph vessel development	32	1	0.18	1	0.03125	1	dHPC	Chronic	DEGs_up
GO:0034405	response to fluid shear stress	32	1	0.18	1	0.03125	1	dHPC	Chronic	DEGs_up
GO:0003230	cardiac atrium development	32	1	0.18	1	0.03125	1	dHPC	Chronic	DEGs_up
GO:0002724	regulation of T cell cytokine production	32	1	0.18	1	0.03125	1	dHPC	Chronic	DEGs_up
GO:0001763	morphogenesis of a branching structure	224	7	1.26	1	0.03125	1	dHPC	Chronic	DEGs_up
GO:0043954	cellular component maintenance	96	3	0.54	1	0.03125	1	dHPC	Chronic	DEGs_up
GO:0035303	regulation of dephosphorylation	32	1	0.18	1	0.03125	1	dHPC	Chronic	DEGs_up
GO:0040036	regulation of fibroblast growth factor receptor signaling pathway	32	1	0.18	1	0.03125	1	dHPC	Chronic	DEGs_up
GO:1902751	positive regulation of cell cycle G2/M phase transition	32	1	0.18	1	0.03125	1	dHPC	Chronic	DEGs_up
GO:0045428	regulation of nitric oxide biosynthetic process	64	2	0.36	1	0.03125	1	dHPC	Chronic	DEGs_up
GO:0060479	lung cell differentiation	32	1	0.18	1	0.03125	1	dHPC	Chronic	DEGs_dn
GO:0003401	axis elongation	32	1	0.18	1	0.03125	1	dHPC	Chronic	DEGs_dn
GO:0048566	embryonic digestive tract development	32	1	0.18	1	0.03125	1	dHPC	Chronic	DEGs_dn
GO:0001655	urogenital system development	64	2	0.35	1	0.03125	1	dHPC	Chronic	DEGs_dn
GO:1903846	positive regulation of cellular response to transforming growth factor beta stimulus	32	1	0.18	1	0.03125	1	dHPC	Chronic	DEGs_dn
GO:0015865	purine nucleotide transport	32	1	0.18	1	0.03125	1	dHPC	Chronic	DEGs_dn
GO:0099622	cardiac muscle cell membrane repolarization	32	1	0.18	1	0.03125	1	dHPC	Chronic	DEGs_dn
GO:1903053	regulation of extracellular matrix organization	65	2	0.36	1	0.0307692	1	dHPC	Chronic	DEGs_up
GO:0048332	mesoderm morphogenesis	65	2	0.36	1	0.0307692	1	dHPC	Chronic	DEGs_dn
GO:0021697	cerebellar cortex formation	33	1	0.19	1	0.030303	1	dHPC	Chronic	DEGs_up
GO:0009072	aromatic amino acid metabolic process	33	1	0.19	1	0.030303	1	dHPC	Chronic	DEGs_up
GO:0035883	enteroendocrine cell differentiation	33	1	0.19	1	0.030303	1	dHPC	Chronic	DEGs_up
GO:0048011	neurotrophin TRK receptor signaling pathway	33	1	0.19	1	0.030303	1	dHPC	Chronic	DEGs_up
GO:0018210	peptidyl-threonine modification	99	3	0.56	1	0.030303	1	dHPC	Chronic	DEGs_up
GO:0060384	innervation	33	1	0.19	1	0.030303	1	dHPC	Chronic	DEGs_up
GO:0002040	sprouting angiogenesis	132	4	0.74	1	0.030303	1	dHPC	Chronic	DEGs_up
GO:0046461	neutral lipid catabolic process	33	1	0.19	1	0.030303	1	dHPC	Chronic	DEGs_up
GO:0046466	membrane lipid catabolic process	33	1	0.19	1	0.030303	1	dHPC	Chronic	DEGs_up
GO:0035929	steroid hormone secretion	33	1	0.19	1	0.030303	1	dHPC	Chronic	DEGs_up
GO:2000178	negative regulation of neural precursor cell proliferation	33	1	0.19	1	0.030303	1	dHPC	Chronic	DEGs_up
GO:0033687	osteoblast proliferation	33	1	0.18	1	0.030303	1	dHPC	Chronic	DEGs_dn
GO:0000038	very long-chain fatty acid metabolic process	33	1	0.18	1	0.030303	1	dHPC	Chronic	DEGs_dn
GO:0097205	renal filtration	33	1	0.18	1	0.030303	1	dHPC	Chronic	DEGs_dn
GO:0034121	regulation of toll-like receptor signaling pathway	33	1	0.18	1	0.030303	1	dHPC	Chronic	DEGs_dn
GO:0051784	negative regulation of nuclear division	66	2	0.36	1	0.030303	1	dHPC	Chronic	DEGs_dn
GO:0010324	membrane invagination	66	2	0.36	1	0.030303	1	dHPC	Chronic	DEGs_dn
GO:0048730	epidermis morphogenesis	33	1	0.18	1	0.030303	1	dHPC	Chronic	DEGs_dn
GO:1904018	positive regulation of vasculature development	166	5	0.93	1	0.0301205	1	dHPC	Chronic	DEGs_up
GO:0055013	cardiac muscle cell development	100	3	0.56	1	0.03	1	dHPC	Chronic	DEGs_up
GO:0080164	regulation of nitric oxide metabolic process	67	2	0.38	1	0.0298507	1	dHPC	Chronic	DEGs_up
GO:0006940	regulation of smooth muscle contraction	67	2	0.38	1	0.0298507	1	dHPC	Chronic	DEGs_up
GO:0045600	positive regulation of fat cell differentiation	67	2	0.38	1	0.0298507	1	dHPC	Chronic	DEGs_up
GO:1901184	regulation of ERBB signaling pathway	67	2	0.38	1	0.0298507	1	dHPC	Chronic	DEGs_up
GO:0015844	monoamine transport	101	3	0.57	1	0.029703	1	dHPC	Chronic	DEGs_up
GO:0045922	negative regulation of fatty acid metabolic process	34	1	0.19	1	0.0294118	1	dHPC	Chronic	DEGs_up
GO:0042745	circadian sleep/wake cycle	34	1	0.19	1	0.0294118	1	dHPC	Chronic	DEGs_up
GO:0035020	regulation of Rac protein signal transduction	34	1	0.19	1	0.0294118	1	dHPC	Chronic	DEGs_up
GO:0050654	chondroitin sulfate proteoglycan metabolic process	34	1	0.19	1	0.0294118	1	dHPC	Chronic	DEGs_up
GO:0030224	monocyte differentiation	34	1	0.19	1	0.0294118	1	dHPC	Chronic	DEGs_up
GO:0030212	hyaluronan metabolic process	34	1	0.19	1	0.0294118	1	dHPC	Chronic	DEGs_up
GO:0048668	collateral sprouting	34	1	0.19	1	0.0294118	1	dHPC	Chronic	DEGs_up
GO:2000515	negative regulation of CD4-positive, alpha-beta T cell activation	34	1	0.19	1	0.0294118	1	dHPC	Chronic	DEGs_up
GO:0033146	regulation of intracellular estrogen receptor signaling pathway	34	1	0.19	1	0.0294118	1	dHPC	Chronic	DEGs_up
GO:0033135	regulation of peptidyl-serine phosphorylation	102	3	0.57	1	0.0294118	1	dHPC	Chronic	DEGs_up
GO:0071827	plasma lipoprotein particle organization	34	1	0.19	1	0.0294118	1	dHPC	Chronic	DEGs_up
GO:0009247	glycolipid biosynthetic process	68	2	0.37	1	0.0294118	1	dHPC	Chronic	DEGs_dn
GO:0048668	collateral sprouting	34	1	0.19	1	0.0294118	1	dHPC	Chronic	DEGs_dn
GO:0072163	mesonephric epithelium development	102	3	0.56	1	0.0294118	1	dHPC	Chronic	DEGs_dn
GO:0072164	mesonephric tubule development	102	3	0.56	1	0.0294118	1	dHPC	Chronic	DEGs_dn
GO:0090075	relaxation of muscle	34	1	0.19	1	0.0294118	1	dHPC	Chronic	DEGs_dn
GO:0032692	negative regulation of interleukin-1 production	34	1	0.19	1	0.0294118	1	dHPC	Chronic	DEGs_dn
GO:0060306	regulation of membrane repolarization	34	1	0.19	1	0.0294118	1	dHPC	Chronic	DEGs_dn
GO:0099068	postsynapse assembly	103	3	0.57	1	0.0291262	1	dHPC	Chronic	DEGs_dn
GO:0001823	mesonephros development	104	3	0.57	1	0.0288462	1	dHPC	Chronic	DEGs_dn
GO:0140058	neuron projection arborization	35	1	0.2	1	0.0285714	1	dHPC	Chronic	DEGs_up
GO:0086003	cardiac muscle cell contraction	70	2	0.39	1	0.0285714	1	dHPC	Chronic	DEGs_up
GO:0036075	replacement ossification	35	1	0.2	1	0.0285714	1	dHPC	Chronic	DEGs_up
GO:0043949	regulation of cAMP-mediated signaling	35	1	0.2	1	0.0285714	1	dHPC	Chronic	DEGs_up
GO:1900078	positive regulation of cellular response to insulin stimulus	35	1	0.2	1	0.0285714	1	dHPC	Chronic	DEGs_up
GO:0060415	muscle tissue morphogenesis	70	2	0.39	1	0.0285714	1	dHPC	Chronic	DEGs_up
GO:0010453	regulation of cell fate commitment	35	1	0.2	1	0.0285714	1	dHPC	Chronic	DEGs_up
GO:0090317	negative regulation of intracellular protein transport	35	1	0.2	1	0.0285714	1	dHPC	Chronic	DEGs_up
GO:0051693	actin filament capping	35	1	0.19	1	0.0285714	1	dHPC	Chronic	DEGs_dn
GO:0061842	microtubule organizing center localization	35	1	0.19	1	0.0285714	1	dHPC	Chronic	DEGs_dn
GO:0097107	postsynaptic density assembly	35	1	0.19	1	0.0285714	1	dHPC	Chronic	DEGs_dn
GO:0019934	cGMP-mediated signaling	35	1	0.19	1	0.0285714	1	dHPC	Chronic	DEGs_dn
GO:0140058	neuron projection arborization	35	1	0.19	1	0.0285714	1	dHPC	Chronic	DEGs_dn
GO:0009156	ribonucleoside monophosphate biosynthetic process	35	1	0.19	1	0.0285714	1	dHPC	Chronic	DEGs_dn
GO:0036075	replacement ossification	35	1	0.19	1	0.0285714	1	dHPC	Chronic	DEGs_dn
GO:0035384	thioester biosynthetic process	35	1	0.19	1	0.0285714	1	dHPC	Chronic	DEGs_dn
GO:0071616	acyl-CoA biosynthetic process	35	1	0.19	1	0.0285714	1	dHPC	Chronic	DEGs_dn
GO:0030239	myofibril assembly	71	2	0.4	1	0.028169	1	dHPC	Chronic	DEGs_up
GO:0052547	regulation of peptidase activity	71	2	0.39	1	0.028169	1	dHPC	Chronic	DEGs_dn
GO:0030166	proteoglycan biosynthetic process	71	2	0.39	1	0.028169	1	dHPC	Chronic	DEGs_dn
GO:0045765	regulation of angiogenesis	285	8	1.6	1	0.0280702	1	dHPC	Chronic	DEGs_up
GO:0043502	regulation of muscle adaptation	107	3	0.59	1	0.0280374	1	dHPC	Chronic	DEGs_dn
GO:0042063	gliogenesis	395	11	2.17	1	0.0278481	1	dHPC	Chronic	DEGs_dn
GO:0045185	maintenance of protein location	72	2	0.4	1	0.0277778	1	dHPC	Chronic	DEGs_up
GO:1903036	positive regulation of response to wounding	72	2	0.4	1	0.0277778	1	dHPC	Chronic	DEGs_up
GO:0048048	embryonic eye morphogenesis	36	1	0.2	1	0.0277778	1	dHPC	Chronic	DEGs_up
GO:1904385	cellular response to angiotensin	36	1	0.2	1	0.0277778	1	dHPC	Chronic	DEGs_up
GO:0071985	multivesicular body sorting pathway	36	1	0.2	1	0.0277778	1	dHPC	Chronic	DEGs_up
GO:0048640	negative regulation of developmental growth	108	3	0.61	1	0.0277778	1	dHPC	Chronic	DEGs_up
GO:0031102	neuron projection regeneration	72	2	0.4	1	0.0277778	1	dHPC	Chronic	DEGs_up
GO:1903725	regulation of phospholipid metabolic process	36	1	0.2	1	0.0277778	1	dHPC	Chronic	DEGs_up
GO:0090313	regulation of protein targeting to membrane	36	1	0.2	1	0.0277778	1	dHPC	Chronic	DEGs_up
GO:0032814	regulation of natural killer cell activation	36	1	0.2	1	0.0277778	1	dHPC	Chronic	DEGs_up
GO:0014741	negative regulation of muscle hypertrophy	36	1	0.2	1	0.0277778	1	dHPC	Chronic	DEGs_dn
GO:0062149	detection of stimulus involved in sensory perception of pain	36	1	0.2	1	0.0277778	1	dHPC	Chronic	DEGs_dn
GO:0003203	endocardial cushion morphogenesis	36	1	0.2	1	0.0277778	1	dHPC	Chronic	DEGs_dn
GO:0031102	neuron projection regeneration	72	2	0.4	1	0.0277778	1	dHPC	Chronic	DEGs_dn
GO:0048048	embryonic eye morphogenesis	36	1	0.2	1	0.0277778	1	dHPC	Chronic	DEGs_dn
GO:0048710	regulation of astrocyte differentiation	36	1	0.2	1	0.0277778	1	dHPC	Chronic	DEGs_dn
GO:0055006	cardiac cell development	109	3	0.61	1	0.0275229	1	dHPC	Chronic	DEGs_up
GO:2000181	negative regulation of blood vessel morphogenesis	109	3	0.61	1	0.0275229	1	dHPC	Chronic	DEGs_up
GO:2000181	negative regulation of blood vessel morphogenesis	109	3	0.6	1	0.0275229	1	dHPC	Chronic	DEGs_dn
GO:1901342	regulation of vasculature development	292	8	1.64	1	0.0273973	1	dHPC	Chronic	DEGs_up
GO:0021885	forebrain cell migration	73	2	0.41	1	0.0273973	1	dHPC	Chronic	DEGs_up
GO:0099084	postsynaptic specialization organization	73	2	0.4	1	0.0273973	1	dHPC	Chronic	DEGs_dn
GO:1901343	negative regulation of vasculature development	110	3	0.62	1	0.0272727	1	dHPC	Chronic	DEGs_up
GO:1901343	negative regulation of vasculature development	110	3	0.6	1	0.0272727	1	dHPC	Chronic	DEGs_dn
GO:0003300	cardiac muscle hypertrophy	110	3	0.6	1	0.0272727	1	dHPC	Chronic	DEGs_dn
GO:0042554	superoxide anion generation	37	1	0.21	1	0.027027	1	dHPC	Chronic	DEGs_up
GO:0031629	synaptic vesicle fusion to presynaptic active zone membrane	37	1	0.21	1	0.027027	1	dHPC	Chronic	DEGs_up
GO:0006360	transcription by RNA polymerase I	74	2	0.41	1	0.027027	1	dHPC	Chronic	DEGs_up
GO:0007435	salivary gland morphogenesis	37	1	0.21	1	0.027027	1	dHPC	Chronic	DEGs_up
GO:0007164	establishment of tissue polarity	37	1	0.21	1	0.027027	1	dHPC	Chronic	DEGs_up
GO:0072210	metanephric nephron development	37	1	0.21	1	0.027027	1	dHPC	Chronic	DEGs_up
GO:0006939	smooth muscle contraction	111	3	0.62	1	0.027027	1	dHPC	Chronic	DEGs_up
GO:0014002	astrocyte development	37	1	0.21	1	0.027027	1	dHPC	Chronic	DEGs_up
GO:0048483	autonomic nervous system development	37	1	0.21	1	0.027027	1	dHPC	Chronic	DEGs_up
GO:0070306	lens fiber cell differentiation	37	1	0.21	1	0.027027	1	dHPC	Chronic	DEGs_up
GO:0032272	negative regulation of protein polymerization	74	2	0.41	1	0.027027	1	dHPC	Chronic	DEGs_dn
GO:0031629	synaptic vesicle fusion to presynaptic active zone membrane	37	1	0.2	1	0.027027	1	dHPC	Chronic	DEGs_dn
GO:0070306	lens fiber cell differentiation	37	1	0.2	1	0.027027	1	dHPC	Chronic	DEGs_dn
GO:0032835	glomerulus development	74	2	0.41	1	0.027027	1	dHPC	Chronic	DEGs_dn
GO:0018198	peptidyl-cysteine modification	37	1	0.2	1	0.027027	1	dHPC	Chronic	DEGs_dn
GO:0051125	regulation of actin nucleation	37	1	0.2	1	0.027027	1	dHPC	Chronic	DEGs_dn
GO:0048483	autonomic nervous system development	37	1	0.2	1	0.027027	1	dHPC	Chronic	DEGs_dn
GO:0009167	purine ribonucleoside monophosphate metabolic process	37	1	0.2	1	0.027027	1	dHPC	Chronic	DEGs_dn
GO:0006862	nucleotide transport	37	1	0.2	1	0.027027	1	dHPC	Chronic	DEGs_dn
GO:0071624	positive regulation of granulocyte chemotaxis	37	1	0.2	1	0.027027	1	dHPC	Chronic	DEGs_dn
GO:0043542	endothelial cell migration	223	6	1.25	1	0.0269058	1	dHPC	Chronic	DEGs_up
GO:0002009	morphogenesis of an epithelium	522	14	2.93	1	0.0268199	1	dHPC	Chronic	DEGs_up
GO:0010632	regulation of epithelial cell migration	75	2	0.42	1	0.0266667	1	dHPC	Chronic	DEGs_up
GO:0033574	response to testosterone	38	1	0.21	1	0.0263158	1	dHPC	Chronic	DEGs_up
GO:0086004	regulation of cardiac muscle cell contraction	38	1	0.21	1	0.0263158	1	dHPC	Chronic	DEGs_up
GO:0045823	positive regulation of heart contraction	38	1	0.21	1	0.0263158	1	dHPC	Chronic	DEGs_up
GO:0070884	regulation of calcineurin-NFAT signaling cascade	38	1	0.21	1	0.0263158	1	dHPC	Chronic	DEGs_up
GO:0048644	muscle organ morphogenesis	76	2	0.43	1	0.0263158	1	dHPC	Chronic	DEGs_up
GO:0099500	vesicle fusion to plasma membrane	38	1	0.21	1	0.0263158	1	dHPC	Chronic	DEGs_up
GO:1905332	positive regulation of morphogenesis of an epithelium	38	1	0.21	1	0.0263158	1	dHPC	Chronic	DEGs_up
GO:1904752	regulation of vascular associated smooth muscle cell migration	38	1	0.21	1	0.0263158	1	dHPC	Chronic	DEGs_up
GO:0071825	protein-lipid complex organization	38	1	0.21	1	0.0263158	1	dHPC	Chronic	DEGs_up
GO:0043243	positive regulation of protein-containing complex disassembly	38	1	0.21	1	0.0263158	1	dHPC	Chronic	DEGs_up
GO:1904705	regulation of vascular associated smooth muscle cell proliferation	76	2	0.43	1	0.0263158	1	dHPC	Chronic	DEGs_up
GO:0001562	response to protozoan	38	1	0.21	1	0.0263158	1	dHPC	Chronic	DEGs_up
GO:0099174	regulation of presynapse organization	38	1	0.21	1	0.0263158	1	dHPC	Chronic	DEGs_up
GO:0070884	regulation of calcineurin-NFAT signaling cascade	38	1	0.21	1	0.0263158	1	dHPC	Chronic	DEGs_dn
GO:0045823	positive regulation of heart contraction	38	1	0.21	1	0.0263158	1	dHPC	Chronic	DEGs_dn
GO:0051385	response to mineralocorticoid	38	1	0.21	1	0.0263158	1	dHPC	Chronic	DEGs_dn
GO:0014897	striated muscle hypertrophy	114	3	0.63	1	0.0263158	1	dHPC	Chronic	DEGs_dn
GO:0032872	regulation of stress-activated MAPK cascade	38	1	0.21	1	0.0263158	1	dHPC	Chronic	DEGs_dn
GO:0002455	humoral immune response mediated by circulating immunoglobulin	38	1	0.21	1	0.0263158	1	dHPC	Chronic	DEGs_dn
GO:0070229	negative regulation of lymphocyte apoptotic process	38	1	0.21	1	0.0263158	1	dHPC	Chronic	DEGs_dn
GO:0021517	ventral spinal cord development	38	1	0.21	1	0.0263158	1	dHPC	Chronic	DEGs_dn
GO:0061180	mammary gland epithelium development	76	2	0.42	1	0.0263158	1	dHPC	Chronic	DEGs_dn
GO:0099500	vesicle fusion to plasma membrane	38	1	0.21	1	0.0263158	1	dHPC	Chronic	DEGs_dn
GO:0072073	kidney epithelium development	153	4	0.84	1	0.0261438	1	dHPC	Chronic	DEGs_dn
GO:0010611	regulation of cardiac muscle hypertrophy	77	2	0.42	1	0.025974	1	dHPC	Chronic	DEGs_dn
GO:0014896	muscle hypertrophy	116	3	0.64	1	0.0258621	1	dHPC	Chronic	DEGs_dn
GO:0033555	multicellular organismal response to stress	116	3	0.64	1	0.0258621	1	dHPC	Chronic	DEGs_dn
GO:0048588	developmental cell growth	272	7	1.53	1	0.0257353	1	dHPC	Chronic	DEGs_up
GO:0048753	pigment granule organization	39	1	0.22	1	0.025641	1	dHPC	Chronic	DEGs_up
GO:0071312	cellular response to alkaloid	39	1	0.22	1	0.025641	1	dHPC	Chronic	DEGs_up
GO:0106056	regulation of calcineurin-mediated signaling	39	1	0.22	1	0.025641	1	dHPC	Chronic	DEGs_up
GO:0045023	G0 to G1 transition	39	1	0.22	1	0.025641	1	dHPC	Chronic	DEGs_up
GO:0033144	negative regulation of intracellular steroid hormone receptor signaling pathway	39	1	0.22	1	0.025641	1	dHPC	Chronic	DEGs_up
GO:0090049	regulation of cell migration involved in sprouting angiogenesis	39	1	0.22	1	0.025641	1	dHPC	Chronic	DEGs_up
GO:0046320	regulation of fatty acid oxidation	39	1	0.22	1	0.025641	1	dHPC	Chronic	DEGs_up
GO:0055078	sodium ion homeostasis	39	1	0.22	1	0.025641	1	dHPC	Chronic	DEGs_up
GO:0006809	nitric oxide biosynthetic process	78	2	0.44	1	0.025641	1	dHPC	Chronic	DEGs_up
GO:0010466	negative regulation of peptidase activity	39	1	0.21	1	0.025641	1	dHPC	Chronic	DEGs_dn
GO:0003151	outflow tract morphogenesis	78	2	0.43	1	0.025641	1	dHPC	Chronic	DEGs_dn
GO:1902742	apoptotic process involved in development	39	1	0.21	1	0.025641	1	dHPC	Chronic	DEGs_dn
GO:0061387	regulation of extent of cell growth	117	3	0.64	1	0.025641	1	dHPC	Chronic	DEGs_dn
GO:0009187	cyclic nucleotide metabolic process	39	1	0.21	1	0.025641	1	dHPC	Chronic	DEGs_dn
GO:0086065	cell communication involved in cardiac conduction	39	1	0.21	1	0.025641	1	dHPC	Chronic	DEGs_dn
GO:0106056	regulation of calcineurin-mediated signaling	39	1	0.21	1	0.025641	1	dHPC	Chronic	DEGs_dn
GO:0050922	negative regulation of chemotaxis	39	1	0.21	1	0.025641	1	dHPC	Chronic	DEGs_dn
GO:1990138	neuron projection extension	196	5	1.1	1	0.0255102	1	dHPC	Chronic	DEGs_up
GO:0007631	feeding behavior	118	3	0.66	1	0.0254237	1	dHPC	Chronic	DEGs_up
GO:1990874	vascular associated smooth muscle cell proliferation	79	2	0.44	1	0.0253165	1	dHPC	Chronic	DEGs_up
GO:0007431	salivary gland development	40	1	0.22	1	0.025	1	dHPC	Chronic	DEGs_up
GO:0010591	regulation of lamellipodium assembly	40	1	0.22	1	0.025	1	dHPC	Chronic	DEGs_up
GO:0010661	positive regulation of muscle cell apoptotic process	40	1	0.22	1	0.025	1	dHPC	Chronic	DEGs_up
GO:0072006	nephron development	160	4	0.9	1	0.025	1	dHPC	Chronic	DEGs_up
GO:0014743	regulation of muscle hypertrophy	80	2	0.44	1	0.025	1	dHPC	Chronic	DEGs_dn
GO:0070302	regulation of stress-activated protein kinase signaling cascade	40	1	0.22	1	0.025	1	dHPC	Chronic	DEGs_dn
GO:0071711	basement membrane organization	40	1	0.22	1	0.025	1	dHPC	Chronic	DEGs_dn
GO:0021515	cell differentiation in spinal cord	40	1	0.22	1	0.025	1	dHPC	Chronic	DEGs_dn
GO:0009126	purine nucleoside monophosphate metabolic process	40	1	0.22	1	0.025	1	dHPC	Chronic	DEGs_dn
GO:0019730	antimicrobial humoral response	81	2	0.45	1	0.0246914	1	dHPC	Chronic	DEGs_dn
GO:0006941	striated muscle contraction	162	4	0.89	1	0.0246914	1	dHPC	Chronic	DEGs_dn
GO:0045923	positive regulation of fatty acid metabolic process	41	1	0.23	1	0.0243902	1	dHPC	Chronic	DEGs_up
GO:0031076	embryonic camera-type eye development	41	1	0.23	1	0.0243902	1	dHPC	Chronic	DEGs_up
GO:0050672	negative regulation of lymphocyte proliferation	82	2	0.46	1	0.0243902	1	dHPC	Chronic	DEGs_up
GO:2001239	regulation of extrinsic apoptotic signaling pathway in absence of ligand	41	1	0.23	1	0.0243902	1	dHPC	Chronic	DEGs_up
GO:0046640	regulation of alpha-beta T cell proliferation	41	1	0.23	1	0.0243902	1	dHPC	Chronic	DEGs_up
GO:0009311	oligosaccharide metabolic process	41	1	0.23	1	0.0243902	1	dHPC	Chronic	DEGs_up
GO:0048499	synaptic vesicle membrane organization	41	1	0.23	1	0.0243902	1	dHPC	Chronic	DEGs_up
GO:0002028	regulation of sodium ion transport	82	2	0.45	1	0.0243902	1	dHPC	Chronic	DEGs_dn
GO:0030835	negative regulation of actin filament depolymerization	41	1	0.23	1	0.0243902	1	dHPC	Chronic	DEGs_dn
GO:0048499	synaptic vesicle membrane organization	41	1	0.23	1	0.0243902	1	dHPC	Chronic	DEGs_dn
GO:0051961	negative regulation of nervous system development	164	4	0.9	1	0.0243902	1	dHPC	Chronic	DEGs_dn
GO:0007422	peripheral nervous system development	82	2	0.45	1	0.0243902	1	dHPC	Chronic	DEGs_dn
GO:1990806	ligand-gated ion channel signaling pathway	41	1	0.23	1	0.0243902	1	dHPC	Chronic	DEGs_dn
GO:0031076	embryonic camera-type eye development	41	1	0.23	1	0.0243902	1	dHPC	Chronic	DEGs_dn
GO:0043094	metabolic compound salvage	41	1	0.23	1	0.0243902	1	dHPC	Chronic	DEGs_dn
GO:0008361	regulation of cell size	206	5	1.16	1	0.0242718	1	dHPC	Chronic	DEGs_up
GO:0030203	glycosaminoglycan metabolic process	83	2	0.47	1	0.0240964	1	dHPC	Chronic	DEGs_up
GO:0032945	negative regulation of mononuclear cell proliferation	83	2	0.47	1	0.0240964	1	dHPC	Chronic	DEGs_up
GO:0002088	lens development in camera-type eye	83	2	0.46	1	0.0240964	1	dHPC	Chronic	DEGs_dn
GO:0048729	tissue morphogenesis	623	15	3.49	1	0.024077	1	dHPC	Chronic	DEGs_up
GO:0050678	regulation of epithelial cell proliferation	374	9	2.1	1	0.0240642	1	dHPC	Chronic	DEGs_up
GO:0031018	endocrine pancreas development	42	1	0.24	1	0.0238095	1	dHPC	Chronic	DEGs_up
GO:0002369	T cell cytokine production	42	1	0.24	1	0.0238095	1	dHPC	Chronic	DEGs_up
GO:1903524	positive regulation of blood circulation	42	1	0.24	1	0.0238095	1	dHPC	Chronic	DEGs_up
[truncated: 2,498 more rows]

## Sheet: Figure 4-1C
Extended Data Figure 4-1C.	GO enrichment analysis results for chronic ethanol vs. chronic saline DEGs in the vHPC. Supports Figure 4B.
GO.ID	Term	Annotated	Significant	Expected	weight01Fisher	GeneRatio	FDR	Region	Paradigm	level_dir
GO:0099562	maintenance of postsynaptic density structure	10	4	0.04	7.3e-08	0.4	0.000465229	vHPC	Chronic	DEGs_dn
GO:1902476	chloride transmembrane transport	83	7	0.69	5.9e-06	0.0843373	0.0376007	vHPC	Chronic	DEGs_up
GO:1990709	presynaptic active zone organization	11	3	0.05	1.3e-05	0.272727	0.0414245	vHPC	Chronic	DEGs_dn
GO:0035249	synaptic transmission, glutamatergic	118	7	0.52	2.2e-05	0.059322	0.0467353	vHPC	Chronic	DEGs_dn
GO:0043278	response to morphine	17	3	0.08	5.4e-05	0.176471	0.0860355	vHPC	Chronic	DEGs_dn
GO:0007612	learning	190	9	0.84	0.00011	0.0473684	0.111528	vHPC	Chronic	DEGs_dn
GO:0099558	maintenance of synapse structure	42	7	0.19	0.00013	0.166667	0.111528	vHPC	Chronic	DEGs_dn
GO:0032012	regulation of ARF protein signal transduction	23	3	0.1	0.00014	0.130435	0.111528	vHPC	Chronic	DEGs_dn
GO:0030036	actin cytoskeleton organization	665	10	2.95	0.00014	0.0150376	0.111528	vHPC	Chronic	DEGs_dn
GO:0007613	memory	166	7	0.74	0.00018	0.0421687	0.111528	vHPC	Chronic	DEGs_dn
GO:0035418	protein localization to synapse	109	6	0.48	0.0002	0.0550459	0.111528	vHPC	Chronic	DEGs_dn
GO:0035176	social behavior	66	4	0.29	0.00021	0.0606061	0.111528	vHPC	Chronic	DEGs_dn
GO:0050885	neuromuscular process controlling balance	67	4	0.3	0.00022	0.0597015	0.111528	vHPC	Chronic	DEGs_dn
GO:0040011	locomotion	1081	10	4.79	0.00025	0.00925069	0.111528	vHPC	Chronic	DEGs_dn
GO:0008277	regulation of G protein-coupled receptor signaling pathway	137	5	0.61	0.00026	0.0364964	0.111528	vHPC	Chronic	DEGs_dn
GO:0035235	ionotropic glutamate receptor signaling pathway	29	3	0.13	0.00028	0.103448	0.111528	vHPC	Chronic	DEGs_dn
GO:0099505	regulation of presynaptic membrane potential	30	3	0.13	0.00031	0.1	0.111528	vHPC	Chronic	DEGs_dn
GO:0060384	innervation	30	3	0.13	0.00031	0.1	0.111528	vHPC	Chronic	DEGs_dn
GO:0016079	synaptic vesicle exocytosis	118	9	0.52	0.00033	0.0762712	0.111528	vHPC	Chronic	DEGs_dn
GO:1900273	positive regulation of long-term synaptic potentiation	31	3	0.14	0.00034	0.0967742	0.111528	vHPC	Chronic	DEGs_dn
GO:0019226	transmission of nerve impulse	93	5	0.41	0.00035	0.0537634	0.111528	vHPC	Chronic	DEGs_dn
GO:0051968	positive regulation of synaptic transmission, glutamatergic	38	3	0.17	0.00063	0.0789474	0.19119	vHPC	Chronic	DEGs_dn
GO:0090129	positive regulation of synapse maturation	10	2	0.04	0.00085	0.2	0.235524	vHPC	Chronic	DEGs_dn
GO:2000463	positive regulation of excitatory postsynaptic potential	42	3	0.19	0.00085	0.0714286	0.235524	vHPC	Chronic	DEGs_dn
GO:0021548	pons development	11	2	0.05	0.00104	0.181818	0.25492	vHPC	Chronic	DEGs_dn
GO:0042048	olfactory behavior	11	2	0.05	0.00104	0.181818	0.25492	vHPC	Chronic	DEGs_dn
GO:0048170	positive regulation of long-term neuronal synaptic plasticity	11	2	0.05	0.00104	0.181818	0.25492	vHPC	Chronic	DEGs_dn
GO:0008306	associative learning	118	5	0.52	0.00116	0.0423729	0.25492	vHPC	Chronic	DEGs_dn
GO:0060179	male mating behavior	12	2	0.05	0.00124	0.166667	0.25492	vHPC	Chronic	DEGs_dn
GO:0099542	trans-synaptic signaling by endocannabinoid	12	2	0.05	0.00124	0.166667	0.25492	vHPC	Chronic	DEGs_dn
GO:2000822	regulation of behavioral fear response	12	2	0.05	0.00124	0.166667	0.25492	vHPC	Chronic	DEGs_dn
GO:0046462	monoacylglycerol metabolic process	12	2	0.05	0.00124	0.166667	0.25492	vHPC	Chronic	DEGs_dn
GO:0098917	retrograde trans-synaptic signaling	13	2	0.06	0.00147	0.153846	0.283888	vHPC	Chronic	DEGs_dn
GO:0051964	negative regulation of synapse assembly	13	2	0.06	0.00147	0.153846	0.283888	vHPC	Chronic	DEGs_dn
GO:0150052	regulation of postsynapse assembly	55	3	0.24	0.00186	0.0545455	0.346974	vHPC	Chronic	DEGs_dn
GO:0016081	synaptic vesicle docking	15	2	0.07	0.00196	0.133333	0.346974	vHPC	Chronic	DEGs_dn
GO:0098970	postsynaptic neurotransmitter receptor diffusion trapping	15	2	0.07	0.00196	0.133333	0.346974	vHPC	Chronic	DEGs_dn
GO:0099054	presynapse assembly	49	3	0.22	0.00218	0.0612245	0.37549	vHPC	Chronic	DEGs_dn
GO:0033599	regulation of mammary gland epithelial cell proliferation	17	2	0.08	0.00253	0.117647	0.424308	vHPC	Chronic	DEGs_dn
GO:0098659	inorganic cation import across plasma membrane	100	7	0.84	0.00014	0.07	0.44611	vHPC	Chronic	DEGs_up
GO:0099171	presynaptic modulation of chemical synaptic transmission	64	3	0.28	0.00287	0.046875	0.468415	vHPC	Chronic	DEGs_dn
GO:0060996	dendritic spine development	139	5	0.62	0.00294	0.0359712	0.468415	vHPC	Chronic	DEGs_dn
GO:2000311	regulation of AMPA receptor activity	19	2	0.08	0.00316	0.105263	0.491187	vHPC	Chronic	DEGs_dn
GO:0060999	positive regulation of dendritic spine development	68	3	0.3	0.00341	0.0441176	0.495678	vHPC	Chronic	DEGs_dn
GO:0048168	regulation of neuronal synaptic plasticity	76	6	0.34	0.00345	0.0789474	0.495678	vHPC	Chronic	DEGs_dn
GO:0097091	synaptic vesicle clustering	20	2	0.09	0.0035	0.1	0.495678	vHPC	Chronic	DEGs_dn
GO:0038166	angiotensin-activated signaling pathway	20	2	0.09	0.0035	0.1	0.495678	vHPC	Chronic	DEGs_dn
GO:0030534	adult behavior	173	5	0.77	0.00361	0.0289017	0.500142	vHPC	Chronic	DEGs_dn
GO:0071625	vocalization behavior	21	2	0.09	0.00386	0.0952381	0.5234	vHPC	Chronic	DEGs_dn
GO:0050804	modulation of chemical synaptic transmission	597	21	2.65	0.00407	0.0351759	0.540377	vHPC	Chronic	DEGs_dn
GO:0021954	central nervous system neuron development	104	4	0.46	0.00441	0.0384615	0.569746	vHPC	Chronic	DEGs_dn
GO:0007420	brain development	696	11	3.09	0.00447	0.0158046	0.569746	vHPC	Chronic	DEGs_dn
GO:0099509	regulation of presynaptic cytosolic calcium ion concentration	24	2	0.11	0.00502	0.0833333	0.627303	vHPC	Chronic	DEGs_dn
GO:0007215	glutamate receptor signaling pathway	55	5	0.24	0.00541	0.0909091	0.643201	vHPC	Chronic	DEGs_dn
GO:0046928	regulation of neurotransmitter secretion	100	5	0.44	0.00544	0.05	0.643201	vHPC	Chronic	DEGs_dn
GO:0046339	diacylglycerol metabolic process	25	2	0.11	0.00545	0.08	0.643201	vHPC	Chronic	DEGs_dn
GO:1904862	inhibitory synapse assembly	27	2	0.12	0.00633	0.0740741	0.720377	vHPC	Chronic	DEGs_dn
GO:0007274	neuromuscular synaptic transmission	27	2	0.12	0.00633	0.0740741	0.720377	vHPC	Chronic	DEGs_dn
GO:0046427	positive regulation of receptor signaling pathway via JAK-STAT	28	2	0.12	0.0068	0.0714286	0.760288	vHPC	Chronic	DEGs_dn
GO:0015701	bicarbonate transport	17	3	0.14	0.00036	0.176471	0.76476	vHPC	Chronic	DEGs_up
GO:0071230	cellular response to amino acid stimulus	92	3	0.41	0.00791	0.0326087	0.869145	vHPC	Chronic	DEGs_dn
GO:0051453	regulation of intracellular pH	68	6	0.57	0.00055	0.0882353	0.876287	vHPC	Chronic	DEGs_up
GO:0001990	regulation of systemic arterial blood pressure by hormone	32	2	0.14	0.00883	0.0625	0.937893	vHPC	Chronic	DEGs_dn
GO:0001975	response to amphetamine	32	2	0.14	0.00883	0.0625	0.937893	vHPC	Chronic	DEGs_dn
GO:0060078	regulation of postsynaptic membrane potential	149	9	0.66	0.00915	0.0604027	0.938026	vHPC	Chronic	DEGs_dn
GO:0019369	arachidonate metabolic process	33	2	0.15	0.00937	0.0606061	0.938026	vHPC	Chronic	DEGs_dn
GO:0007214	gamma-aminobutyric acid signaling pathway	33	2	0.15	0.00937	0.0606061	0.938026	vHPC	Chronic	DEGs_dn
GO:0031175	neuron projection development	1124	20	4.99	0.00942	0.0177936	0.938026	vHPC	Chronic	DEGs_dn
GO:0030901	midbrain development	38	4	0.32	0.00126	0.105263	1	vHPC	Chronic	DEGs_up
GO:0061436	establishment of skin barrier	29	3	0.24	0.00178	0.103448	1	vHPC	Chronic	DEGs_up
GO:0060384	innervation	30	3	0.25	0.00196	0.1	1	vHPC	Chronic	DEGs_up
GO:0007218	neuropeptide signaling pathway	66	4	0.55	0.00225	0.0606061	1	vHPC	Chronic	DEGs_up
GO:0046785	microtubule polymerization	88	5	0.74	0.00229	0.0568182	1	vHPC	Chronic	DEGs_up
GO:0072359	circulatory system development	1096	18	9.16	0.00266	0.0164234	1	vHPC	Chronic	DEGs_up
GO:0035434	copper ion transmembrane transport	10	2	0.08	0.00298	0.2	1	vHPC	Chronic	DEGs_up
GO:0035860	glial cell-derived neurotrophic factor receptor signaling pathway	10	2	0.08	0.00298	0.2	1	vHPC	Chronic	DEGs_up
GO:0072178	nephric duct morphogenesis	10	2	0.08	0.00298	0.2	1	vHPC	Chronic	DEGs_up
GO:1903817	negative regulation of voltage-gated potassium channel activity	10	2	0.08	0.00298	0.2	1	vHPC	Chronic	DEGs_up
GO:0086091	regulation of heart rate by cardiac conduction	35	3	0.29	0.00307	0.0857143	1	vHPC	Chronic	DEGs_up
GO:0030513	positive regulation of BMP signaling pathway	36	3	0.3	0.00333	0.0833333	1	vHPC	Chronic	DEGs_up
GO:0010463	mesenchymal cell proliferation	53	3	0.44	0.00359	0.0566038	1	vHPC	Chronic	DEGs_up
GO:2000833	positive regulation of steroid hormone secretion	11	2	0.09	0.00363	0.181818	1	vHPC	Chronic	DEGs_up
GO:0042761	very long-chain fatty acid biosynthetic process	11	2	0.09	0.00363	0.181818	1	vHPC	Chronic	DEGs_up
GO:0046949	fatty-acyl-CoA biosynthetic process	11	2	0.09	0.00363	0.181818	1	vHPC	Chronic	DEGs_up
GO:0097017	renal protein absorption	11	2	0.09	0.00363	0.181818	1	vHPC	Chronic	DEGs_up
GO:0018119	peptidyl-cysteine S-nitrosylation	12	2	0.1	0.00433	0.166667	1	vHPC	Chronic	DEGs_up
GO:0050680	negative regulation of epithelial cell proliferation	143	6	1.19	0.00473	0.041958	1	vHPC	Chronic	DEGs_up
GO:1990573	potassium ion import across plasma membrane	41	3	0.34	0.00482	0.0731707	1	vHPC	Chronic	DEGs_up
GO:0034638	phosphatidylcholine catabolic process	13	2	0.11	0.00509	0.153846	1	vHPC	Chronic	DEGs_up
GO:2000095	regulation of Wnt signaling pathway, planar cell polarity pathway	13	2	0.11	0.00509	0.153846	1	vHPC	Chronic	DEGs_up
GO:0060326	cell chemotaxis	223	7	1.86	0.00522	0.0313901	1	vHPC	Chronic	DEGs_up
GO:0006885	regulation of pH	90	8	0.75	0.00544	0.0888889	1	vHPC	Chronic	DEGs_up
GO:2001046	positive regulation of integrin-mediated signaling pathway	14	2	0.12	0.0059	0.142857	1	vHPC	Chronic	DEGs_up
GO:0030497	fatty acid elongation	14	2	0.12	0.0059	0.142857	1	vHPC	Chronic	DEGs_up
GO:2000052	positive regulation of non-canonical Wnt signaling pathway	15	2	0.13	0.00678	0.133333	1	vHPC	Chronic	DEGs_up
GO:0051764	actin crosslink formation	15	2	0.13	0.00678	0.133333	1	vHPC	Chronic	DEGs_up
GO:0001886	endothelial cell morphogenesis	15	2	0.13	0.00678	0.133333	1	vHPC	Chronic	DEGs_up
GO:0071548	response to dexamethasone	47	3	0.39	0.00707	0.0638298	1	vHPC	Chronic	DEGs_up
GO:0035336	long-chain fatty-acyl-CoA metabolic process	16	2	0.13	0.0077	0.125	1	vHPC	Chronic	DEGs_up
GO:0070166	enamel mineralization	17	2	0.14	0.00868	0.117647	1	vHPC	Chronic	DEGs_up
GO:0015698	inorganic anion transport	131	10	1.09	0.00872	0.0763359	1	vHPC	Chronic	DEGs_up
GO:0007565	female pregnancy	158	4	1.32	0.00884	0.0253165	1	vHPC	Chronic	DEGs_up
GO:0006691	leukotriene metabolic process	18	2	0.15	0.00971	0.111111	1	vHPC	Chronic	DEGs_up
GO:0006620	post-translational protein targeting to endoplasmic reticulum membrane	18	2	0.15	0.00971	0.111111	1	vHPC	Chronic	DEGs_up
GO:0040019	positive regulation of embryonic development	19	2	0.16	0.0108	0.105263	1	vHPC	Chronic	DEGs_up
GO:0006144	purine nucleobase metabolic process	19	2	0.16	0.0108	0.105263	1	vHPC	Chronic	DEGs_up
GO:0043113	receptor clustering	76	3	0.34	0.01083	0.0394737	1	vHPC	Chronic	DEGs_dn
GO:0043200	response to amino acid	129	5	0.57	0.01085	0.0387597	1	vHPC	Chronic	DEGs_dn
GO:0043524	negative regulation of neuron apoptotic process	196	4	0.87	0.01117	0.0204082	1	vHPC	Chronic	DEGs_dn
GO:0010288	response to lead ion	20	2	0.17	0.01193	0.1	1	vHPC	Chronic	DEGs_up
GO:0007200	phospholipase C-activating G protein-coupled receptor signaling pathway	107	3	0.47	0.01193	0.0280374	1	vHPC	Chronic	DEGs_dn
GO:0099084	postsynaptic specialization organization	73	6	0.32	0.01235	0.0821918	1	vHPC	Chronic	DEGs_dn
GO:0006879	intracellular iron ion homeostasis	58	3	0.48	0.01259	0.0517241	1	vHPC	Chronic	DEGs_up
GO:0032232	negative regulation of actin filament bundle assembly	39	2	0.17	0.01292	0.0512821	1	vHPC	Chronic	DEGs_dn
GO:0033762	response to glucagon	21	2	0.18	0.01312	0.0952381	1	vHPC	Chronic	DEGs_up
[truncated: 4,626 more rows]

## Sheet: Figure 4-1D
Extended Data Figure 4-1D.	GO enrichment analysis results for chronic ethanol vs. chronic saline DEGs in the DS. Supports Figure 4B.
[truncated: 3,801 more rows]

[truncated: 1 more sheets: Figure 4-1E]
