# Supplementary material for: Epigenetic and Transcriptomic Impacts of Ethanol Vary by Brain Region and Extent of Exposure
Source: eNeuro. 2026 Apr 9;13(4):ENEURO.0484-25.2026. doi: 10.1523/ENEURO.0484-25.2026 (PMC13086551; doi:10.1523/ENEURO.0484-25.2026)
Supplement: Figure 5-1 — Transcript level results from RNA-seq. Transcript level differential expression results for pairwise comparisons (ethanol vs. saline) for each paradigm and paradigm × treatment interaction analysis. Supports Figures 5 and 6, Extended Data Figure 5-2, and Extended Data Figure 6-2B,C. Download Figure 5-1, ZIP file. [file eneuro-13-ENEURO.0484-25.2026-s007.zip]

Archive with 1 entries (1 files):
- Extended Data Figure 5-1.xls
