# Supplementary material for: Epigenetic and Transcriptomic Impacts of Ethanol Vary by Brain Region and Extent of Exposure
Source: eNeuro. 2026 Apr 9;13(4):ENEURO.0484-25.2026. doi: 10.1523/ENEURO.0484-25.2026 (PMC13086551; doi:10.1523/ENEURO.0484-25.2026)
Supplement: Figure 5-1 — Transcript level results from RNA-seq. Transcript level differential expression results for pairwise comparisons (ethanol vs. saline) for each paradigm and paradigm × treatment interaction analysis. Supports Figures 5 and 6, Extended Data Figure 5-2, and Extended Data Figure 6-2B,C. Download Figure 5-1, ZIP file. [file eneuro-13-ENEURO.0484-25.2026-s007.zip › Extended Data Figure 5-1.xls]

## Sheet: Figure 5-1
Extended Data Figure 5-1.		Transcript level differential expression results for pairwise comparisons (ethanol vs. saline) for each paradigm and for paradigm × treatment interaction analysis. Supports Figures 5 and 6 and Extended Data Figure 5-2.
transcript_name	transcript_id	baseMean.CTX.1xEtOH_vs_1xPBS	baseMean.dHPC.1xEtOH_vs_1xPBS	baseMean.DS.1xEtOH_vs_1xPBS	baseMean.vHPC.1xEtOH_vs_1xPBS	baseMean.VS.1xEtOH_vs_1xPBS	baseMean.CTX.10xEtOH_vs_10xPBS	baseMean.dHPC.10xEtOH_vs_10xPBS	baseMean.DS.10xEtOH_vs_10xPBS	baseMean.vHPC.10xEtOH_vs_10xPBS	baseMean.VS.10xEtOH_vs_10xPBS	baseMean.CTX.parXtrt	baseMean.dHPC.parXtrt	baseMean.DS.parXtrt	baseMean.vHPC.parXtrt	baseMean.VS.parXtrt	log2FC.CTX.1xEtOH_vs_1xPBS	log2FC.dHPC.1xEtOH_vs_1xPBS	log2FC.DS.1xEtOH_vs_1xPBS	log2FC.vHPC.1xEtOH_vs_1xPBS	log2FC.VS.1xEtOH_vs_1xPBS	log2FC.CTX.10xEtOH_vs_10xPBS	log2FC.dHPC.10xEtOH_vs_10xPBS	log2FC.DS.10xEtOH_vs_10xPBS	log2FC.vHPC.10xEtOH_vs_10xPBS	log2FC.VS.10xEtOH_vs_10xPBS	log2FC.CTX.parXtrt	log2FC.dHPC.parXtrt	log2FC.DS.parXtrt	log2FC.vHPC.parXtrt	log2FC.VS.parXtrt	padj.CTX.1xEtOH_vs_1xPBS	padj.dHPC.1xEtOH_vs_1xPBS	padj.DS.1xEtOH_vs_1xPBS	padj.vHPC.1xEtOH_vs_1xPBS	padj.VS.1xEtOH_vs_1xPBS	padj.CTX.10xEtOH_vs_10xPBS	padj.dHPC.10xEtOH_vs_10xPBS	padj.DS.10xEtOH_vs_10xPBS	padj.vHPC.10xEtOH_vs_10xPBS	padj.VS.10xEtOH_vs_10xPBS	padj.CTX.parXtrt	padj.dHPC.parXtrt	padj.DS.parXtrt	padj.vHPC.parXtrt	padj.VS.parXtrt	pval.CTX.1xEtOH_vs_1xPBS	pval.dHPC.1xEtOH_vs_1xPBS	pval.DS.1xEtOH_vs_1xPBS
0610005C13Rik-201	ENSMUST00000209416	12.5946	9.89579	NA	NA	NA	14.6664	8.00568	NA	NA	NA	13.6876	9.03955	NA	NA	NA	1.0654	-0.0860505	NA	NA	NA	-0.198042	0.657159	NA	NA	NA	-1.26478	0.740175	NA	NA	NA	NA	0.999992	NA	NA	NA	0.978647	NA	NA	NA	NA	0.763108	0.999979	NA	NA	NA	0.098178	0.877609	NA
0610005C13Rik-202	ENSMUST00000209510	12.2505	9.87987	NA	NA	NA	14.5123	7.87654	NA	NA	NA	13.4421	8.97268	NA	NA	NA	0.84249	-0.161072	NA	NA	NA	0.0427134	0.582894	NA	NA	NA	-0.799331	0.748431	NA	NA	NA	NA	0.999992	NA	NA	NA	0.99722	NA	NA	NA	NA	0.856391	0.999979	NA	NA	NA	0.180013	0.774922	NA
0610005C13Rik-203	ENSMUST00000209910	10.6164	7.51606	NA	NA	NA	13.6859	7.99411	NA	NA	NA	12.2312	7.72411	NA	NA	NA	0.6898	-0.420027	NA	NA	NA	-0.136829	0.580221	NA	NA	NA	-0.823848	1.00538	NA	NA	NA	NA	0.999992	NA	NA	NA	0.98712	NA	NA	NA	NA	0.849185	0.999979	NA	NA	NA	0.29335	0.527741	NA
0610005C13Rik-204	ENSMUST00000210383	8.00411	6.3938	NA	NA	NA	6.82118	4.1919	NA	NA	NA	7.38833	5.40015	NA	NA	NA	0.331465	-0.519655	NA	NA	NA	0.121402	-1.01588	NA	NA	NA	-0.209693	-0.473488	NA	NA	NA	NA	NA	NA	NA	NA	0.991488	NA	NA	NA	NA	NA	0.999979	NA	NA	NA	0.679336	0.476569	NA
0610005C13Rik-205	ENSMUST00000210569	14.9724	11.7746	NA	NA	NA	16.3485	9.53539	NA	NA	NA	15.7008	10.7601	NA	NA	NA	0.576123	-0.156844	NA	NA	NA	0.0674764	0.398485	NA	NA	NA	-0.508136	0.547348	NA	NA	NA	NA	0.999992	NA	NA	NA	0.993849	NA	NA	NA	NA	0.914123	0.999979	NA	NA	NA	0.303623	0.76295	NA
0610005C13Rik-206	ENSMUST00000210623	15.6708	12.9119	NA	NA	NA	16.3446	10.6473	NA	NA	NA	16.032	11.8835	NA	NA	NA	0.73243	0.0336245	NA	NA	NA	-0.122977	0.656598	NA	NA	NA	-0.853783	0.617768	NA	NA	NA	NA	0.999992	NA	NA	NA	0.987839	NA	NA	NA	NA	0.810158	0.999979	NA	NA	NA	0.159788	0.944336	NA
0610005C13Rik-207	ENSMUST00000210866	35.0394	32.4719	NA	NA	NA	31.1765	29.2336	NA	NA	NA	33.03	30.9882	NA	NA	NA	0.274388	-0.199901	NA	NA	NA	-0.0833527	-0.0752593	NA	NA	NA	-0.358115	0.131577	NA	NA	NA	NA	0.999992	NA	NA	NA	0.988024	0.999889	NA	NA	NA	0.906473	0.999979	NA	NA	NA	0.452305	0.522601	NA
0610005C13Rik-208	ENSMUST00000210965	23.3769	22.248	NA	NA	NA	16.863	20.1211	NA	NA	NA	19.9741	21.2679	NA	NA	NA	0.00119599	0.0599536	NA	NA	NA	-0.956334	0.0716218	NA	NA	NA	-0.961535	0.0175985	NA	NA	NA	NA	0.999992	NA	NA	NA	0.693126	NA	NA	NA	NA	0.79459	0.999979	NA	NA	NA	0.998159	0.8792	NA
0610005C13Rik-209	ENSMUST00000211209	15.7491	12.5251	NA	NA	NA	16.3485	9.98298	NA	NA	NA	16.0708	11.3739	NA	NA	NA	0.634982	0.0028863	NA	NA	NA	0.0674764	0.344303	NA	NA	NA	-0.567113	0.328603	NA	NA	NA	NA	0.999992	NA	NA	NA	0.993849	NA	NA	NA	NA	0.899598	0.999979	NA	NA	NA	0.24762	0.995413	NA
0610005C13Rik-210	ENSMUST00000211521	29.7358	26.9191	NA	NA	NA	25.122	24.3344	NA	NA	NA	27.3298	25.7337	NA	NA	NA	0.312214	-0.322899	NA	NA	NA	0.00819727	-0.0167666	NA	NA	NA	-0.30361	0.31144	NA	NA	NA	NA	0.999992	NA	NA	NA	0.999791	NA	NA	NA	NA	0.931448	0.999979	NA	NA	NA	0.425323	0.348179	NA
0610005C13Rik-211	ENSMUST00000211530	12.0409	9.3339	NA	NA	NA	15.0061	8.39315	NA	NA	NA	13.6013	8.90342	NA	NA	NA	0.724316	-0.160179	NA	NA	NA	0.00850206	0.491649	NA	NA	NA	-0.715451	0.652697	NA	NA	NA	NA	0.999992	NA	NA	NA	0.999856	NA	NA	NA	NA	0.877256	0.999979	NA	NA	NA	0.250019	0.781756	NA
0610005C13Rik-212	ENSMUST00000246035	12.7382	10.3149	NA	NA	NA	14.5123	8.01344	NA	NA	NA	13.6744	9.27345	NA	NA	NA	0.848703	-0.0477018	NA	NA	NA	0.0427134	0.516566	NA	NA	NA	-0.805655	0.564845	NA	NA	NA	NA	0.999992	NA	NA	NA	0.99722	NA	NA	NA	NA	0.853955	0.999979	NA	NA	NA	0.169961	0.930848	NA
0610005C13Rik-213	ENSMUST00000246844	7.85505	6.7091	NA	NA	NA	6.82118	4.32879	NA	NA	NA	7.31731	5.63513	NA	NA	NA	0.640975	-0.275902	NA	NA	NA	0.121402	-1.08725	NA	NA	NA	-0.518327	-0.791848	NA	NA	NA	NA	NA	NA	NA	NA	0.991488	NA	NA	NA	NA	NA	0.999979	NA	NA	NA	0.416822	0.700819	NA
0610005C13Rik-214	ENSMUST00000247307	12.2505	9.24775	NA	NA	NA	13.3427	8.00145	NA	NA	NA	12.8287	8.68132	NA	NA	NA	0.84249	-0.0333582	NA	NA	NA	0.0887282	0.658131	NA	NA	NA	-0.753872	0.68807	NA	NA	NA	NA	0.999992	NA	NA	NA	0.991918	NA	NA	NA	NA	0.87472	0.999979	NA	NA	NA	0.180013	0.954644	NA
0610005C13Rik-215	ENSMUST00000247360	10.6164	7.51606	NA	NA	NA	13.1921	7.47751	NA	NA	NA	11.9724	7.49263	NA	NA	NA	0.6898	-0.420027	NA	NA	NA	-0.104584	0.684224	NA	NA	NA	-0.791571	1.11322	NA	NA	NA	NA	0.999992	NA	NA	NA	0.990457	NA	NA	NA	NA	0.85823	0.999979	NA	NA	NA	0.29335	0.527741	NA
0610005C13Rik-216	ENSMUST00000247382	12.7382	10.3149	NA	NA	NA	15.0061	8.20153	NA	NA	NA	13.9333	9.35764	NA	NA	NA	0.848703	-0.0477018	NA	NA	NA	0.00850206	0.571593	NA	NA	NA	-0.839878	0.618528	NA	NA	NA	NA	0.999992	NA	NA	NA	0.999856	NA	NA	NA	NA	0.843922	0.999979	NA	NA	NA	0.169961	0.930848	NA
0610005C13Rik-217	ENSMUST00000342771	12.1532	10.1351	NA	NA	NA	13.237	7.66934	NA	NA	NA	12.7278	9.01974	NA	NA	NA	0.584172	-0.076418	NA	NA	NA	-0.0283883	0.265449	NA	NA	NA	-0.612194	0.347278	NA	NA	NA	NA	0.999992	NA	NA	NA	0.99883	NA	NA	NA	NA	0.90143	0.999979	NA	NA	NA	0.348314	0.890243	NA
0610005C13Rik-218	ENSMUST00000342772	13.5531	10.4415	NA	NA	NA	15.5208	8.20153	NA	NA	NA	14.5915	9.42762	NA	NA	NA	0.758656	-0.0884522	NA	NA	NA	-0.0862943	0.571593	NA	NA	NA	-0.84577	0.659381	NA	NA	NA	NA	0.999992	NA	NA	NA	0.991743	NA	NA	NA	NA	0.846334	0.999979	NA	NA	NA	0.216568	0.871661	NA
0610005C13Rik-219	ENSMUST00000342773	11.2022	9.56925	NA	NA	NA	12.9018	7.34083	NA	NA	NA	12.0989	8.56116	NA	NA	NA	0.816047	-0.154162	NA	NA	NA	0.0452399	0.411401	NA	NA	NA	-0.770488	0.573116	NA	NA	NA	NA	0.999992	NA	NA	NA	0.997167	NA	NA	NA	NA	0.869909	0.999979	NA	NA	NA	0.210792	0.786316	NA
0610005C13Rik-220	ENSMUST00000342774	5.73328	3.91025	NA	NA	NA	5.50097	NA	NA	NA	NA	5.61525	3.70702	NA	NA	NA	0.287035	-1.1539	NA	NA	NA	-0.218416	NA	NA	NA	NA	-0.502953	0.370186	NA	NA	NA	NA	NA	NA	NA	NA	0.985278	NA	NA	NA	NA	NA	0.999979	NA	NA	NA	0.747402	0.215875	NA
0610005C13Rik-221	ENSMUST00000342775	13.5531	10.4415	NA	NA	NA	15.027	8.01344	NA	NA	NA	14.3326	9.34343	NA	NA	NA	0.758656	-0.0884522	NA	NA	NA	-0.0562757	0.516566	NA	NA	NA	-0.815668	0.605692	NA	NA	NA	NA	0.999992	NA	NA	NA	0.995841	NA	NA	NA	NA	0.854945	0.999979	NA	NA	NA	0.216568	0.871661	NA
0610009E02Rik-201	ENSMUST00000133463	195.638	258.782	14.7479	15.0956	13.2392	167.17	271.355	13.5804	16.5586	15.8433	180.798	264.143	14.135	15.8247	14.4645	-0.108418	-0.10307	0.0670007	0.246734	0.660573	-0.460449	0.20146	-0.198483	0.931954	0.182052	-0.355458	0.307687	-0.299296	0.688197	-0.480369	0.889478	0.999992	0.989506	NA	0.999954	0.479617	0.999889	0.964953	0.890361	NA	0.757604	0.999979	0.996598	NA	0.999996	0.52224	0.427923	0.904929
0610009E02Rik-202	ENSMUST00000139144	46.9378	56.6724	9.28625	7.78366	8.94955	41.6196	58.1615	7.60412	9.09327	8.98408	44.1669	57.281	8.33034	8.44521	8.96525	-0.480558	-0.22024	0.371699	0.267933	0.580377	-0.428204	0.354505	-0.338611	0.703415	0.480795	0.0476499	0.579764	-0.711596	0.439599	-0.105512	NA	0.999992	0.937038	NA	NA	0.810119	0.999889	0.964953	0.999902	NA	0.987303	0.999979	0.996598	NA	0.999996	0.129137	0.373571	0.607913
0610009E02Rik-203	ENSMUST00000151521	244.853	323.228	16.336	17.3846	15.561	201.107	342.894	15.4604	18.2009	17.843	222.025	331.693	15.9121	17.7783	16.6343	-0.121419	-0.0783753	0.279596	0.375347	0.610863	-0.456098	0.126839	0.021375	1.0023	0.0407487	-0.337716	0.207387	-0.287582	0.63003	-0.570556	0.853841	0.999992	0.935326	NA	0.999954	0.407497	0.999889	0.993026	0.839327	NA	0.73236	0.999979	0.996598	NA	0.999996	0.428231	0.525656	0.602548
0610009E02Rik-204	ENSMUST00000246989	194.822	258.314	14.7479	15.0956	12.9091	166.19	271.643	13.5804	16.2715	15.8433	179.894	264.013	14.135	15.6772	14.2898	-0.106431	-0.108008	0.0670007	0.246734	0.692921	-0.453289	0.202129	-0.198483	0.893572	0.182052	-0.350186	0.313368	-0.299296	0.64989	-0.511366	0.891615	0.999992	0.989506	NA	0.999954	0.4987	0.999889	0.964953	0.912405	NA	0.762884	0.999979	0.996598	NA	0.999996	0.531261	0.409093	0.904929
0610009E02Rik-205	ENSMUST00000246990	47.9338	59.3833	8.36305	7.44411	9.07709	43.9146	58.5938	7.60412	8.51738	8.65626	45.8449	58.9694	7.95971	7.98441	8.87823	-0.55163	-0.210596	0.742891	0.413383	0.616011	-0.418285	0.417278	-0.338611	0.965635	0.388508	0.127492	0.632219	-1.07853	0.557526	-0.233764	NA	0.999992	0.83957	NA	NA	0.806965	0.991061	0.964953	0.98594	NA	0.964851	0.999979	0.996598	NA	0.999996	0.0688302	0.386614	0.340753
0610009E02Rik-206	ENSMUST00000247119	34.0969	40.6161	9.52103	12.4072	12.0894	30.2047	35.0738	11.3206	12.7208	14.4735	32.0718	38.0911	10.6714	12.5534	13.2103	-0.00072292	-0.418572	0.0343423	0.63676	0.110011	-0.591258	-0.150563	-0.275699	-0.113952	0.463832	-0.596845	0.269037	-0.323485	-0.749402	0.35234	NA	0.95416	0.996712	NA	0.999954	0.741837	0.999889	0.964953	0.999902	NA	0.821456	0.999979	0.996598	NA	0.999996	0.998574	0.174767	0.964448
0610009E02Rik-207	ENSMUST00000322034	56.9064	71.0299	NA	NA	4.01937	53.5881	73.3675	5.67959	4.81125	3.28846	55.1968	72.0099	4.62715	4.97372	3.67461	-0.116624	-0.105888	NA	NA	1.4023	-0.473997	0.0393037	0.00905662	-0.093053	0.340865	-0.357193	0.143799	1.71928	0.0441156	-1.04521	NA	0.999992	NA	NA	NA	0.753716	0.999889	0.9984	0.999902	NA	0.87213	0.999979	0.996598	NA	NA	0.68293	0.624311	NA
0610009E02Rik-208	ENSMUST00000322035	121.566	163.687	NA	NA	3.81681	107.163	164.235	5.67959	NA	NA	114.073	163.772	4.25651	NA	3.52605	-0.302944	-0.127717	NA	NA	1.68369	-0.287293	-0.104652	0.00905662	NA	NA	0.0131615	0.0264161	1.07135	NA	-1.37843	0.648226	0.999992	NA	NA	NA	0.813665	0.999889	0.9984	NA	NA	0.995321	0.999979	0.996598	NA	NA	0.155605	0.418498	NA
0610009E02Rik-209	ENSMUST00000322036	64.6127	79.8768	10.3677	8.44552	9.35439	57.1184	91.4663	8.79483	10.0769	10.0041	60.7104	84.9897	9.48244	9.26938	9.65989	-0.140089	-0.249457	0.0816776	0.476269	0.503534	-0.365844	0.267677	-0.419633	0.494357	0.513651	-0.229428	0.520013	-0.491607	0.0223145	0.00762613	NA	0.979195	0.98894	NA	NA	0.817628	0.999889	0.964953	0.999902	NA	0.916989	0.999979	0.996598	NA	0.999996	0.59253	0.227533	0.902806
0610009E02Rik-210	ENSMUST00000322037	72.3725	95.0224	10.7558	10.7587	11.0599	65.2259	96.8714	9.94979	11.2337	10.6728	68.6511	95.7506	10.3404	10.9877	10.8762	-0.484445	-0.076619	0.317047	0.542153	0.783079	-0.389082	0.409847	-0.205736	1.40452	0.287036	0.0912267	0.492029	-0.561028	0.866156	-0.502196	NA	0.999992	0.942241	NA	NA	0.791687	0.87736	0.964953	0.801502	NA	0.974605	0.999979	0.996598	NA	0.999996	0.0664671	0.685717	0.631338
0610009E02Rik-211	ENSMUST00000322038	36.2421	43.8003	NA	NA	4.47832	32.816	46.1199	6.31864	5.9112	5.17301	34.4594	44.7937	5.08669	5.37244	4.80515	-0.531093	-0.252399	NA	NA	1.9909	-0.387823	0.492324	-0.305662	1.06806	-0.535808	0.136928	0.75056	0.57497	1.0096	-2.51766	NA	0.999992	NA	NA	NA	0.866104	0.97948	0.964953	0.986193	NA	0.968499	0.999979	0.996598	NA	NA	0.136962	0.405002	NA
0610009E02Rik-212	ENSMUST00000322039	45.0915	54.2593	9.61222	8.26619	9.02588	40.1758	55.7506	8.11531	8.48766	9.55323	42.5315	54.8718	8.77079	8.36812	9.27322	-0.600647	-0.193907	0.671539	0.668253	0.736776	-0.47744	0.3848	-0.348085	0.666269	0.637334	0.116842	0.584546	-1.04002	0.0043006	-0.100662	NA	0.999992	0.846097	NA	NA	0.78312	0.999889	0.964953	0.999902	NA	0.969969	0.999979	0.996598	NA	0.999996	0.056475	0.466976	0.351612
0610009E02Rik-213	ENSMUST00000322040	185.017	246.722	8.73965	12.1321	8.43787	157.539	260.461	12.295	12.6104	12.0323	170.691	252.615	10.9381	12.3585	10.1297	-0.10624	-0.0935623	-0.544749	0.160229	1.44701	-0.454638	0.212092	-0.171761	1.12878	-0.346149	-0.351756	0.30919	0.311356	0.971587	-1.79123	0.895076	0.999992	0.893445	NA	NA	0.508371	0.999889	0.964953	0.848577	NA	0.768043	0.999979	0.996598	NA	0.999996	0.543527	0.487107	0.458449
0610009E02Rik-214	ENSMUST00000322041	72.9533	98.3061	10.3699	10.9285	11.1926	66.9828	101.239	10.3304	10.7546	10.6728	69.8482	99.5156	10.4164	10.8243	10.9464	-0.484437	-0.0814882	0.443571	0.487362	0.731429	-0.370733	0.348761	-0.19256	1.44563	0.287036	0.109914	0.434572	-0.672927	0.962225	-0.449395	NA	0.999992	0.912365	NA	NA	0.806543	0.970964	0.964953	0.79199	NA	0.968526	0.999979	0.996598	NA	0.999996	0.0657691	0.665803	0.515559
0610009E02Rik-215	ENSMUST00000322042	62.826	76.9987	9.44447	8.10598	9.48193	56.6483	87.4359	8.79483	9.02196	9.67633	59.6136	81.5984	9.11181	8.56256	9.57287	-0.196822	-0.211568	0.368456	0.6217	0.538163	-0.372988	0.3018	-0.419633	0.713174	0.431662	-0.180866	0.515929	-0.771718	0.0967557	-0.1098	NA	0.999992	0.935844	NA	NA	0.813237	0.999889	0.964953	0.999902	NA	0.936851	0.999979	0.996598	NA	0.999996	0.450024	0.320559	0.60398
0610009E02Rik-216	ENSMUST00000322043	44.8272	54.9156	8.905	10.6373	11.5532	42.1554	56.2654	9.77176	10.4959	10.8798	43.4433	55.4625	9.48594	10.5501	11.2345	-0.602708	-0.166604	0.758594	0.0460287	0.0711816	-0.398564	0.359528	-0.345786	0.458827	0.371749	0.19897	0.530543	-1.13245	0.417849	0.291827	NA	0.999992	0.825198	NA	0.999954	0.832713	0.999889	0.964953	0.999902	NA	0.943178	0.999979	0.996598	NA	0.999996	0.0546281	0.522977	0.317174
0610009E02Rik-217	ENSMUST00000322044	46.5372	57.5408	10.1542	11.4594	11.8321	42.9244	58.0588	10.2829	11.2323	11.5365	44.6612	57.7131	10.297	11.3273	11.691	-0.590657	-0.175121	0.68908	0.250452	0.139989	-0.419417	0.296835	-0.35251	0.312602	0.521225	0.164994	0.477225	-1.08155	0.0671634	0.374477	NA	0.999992	0.833786	NA	0.999954	0.816041	0.999889	0.964953	0.999902	NA	0.954842	0.999979	0.996598	NA	0.999996	0.0550657	0.498079	0.330562
0610009E02Rik-218	ENSMUST00000322045	29.3624	37.1022	9.66845	10.8123	12.4382	29.1552	34.8591	9.30535	10.4492	9.81414	29.2668	36.0563	9.51113	10.6122	11.2005	-0.534513	0.0466954	0.632198	-0.0893022	-0.138158	-0.597094	-0.201181	-0.103968	0.0191853	0.777215	-0.068025	-0.246929	-0.81885	0.113128	0.895662	NA	0.999992	0.859857	NA	0.999954	0.743024	0.999889	0.969898	0.999902	NA	0.985389	0.999979	0.996598	NA	0.999996	0.172585	0.875182	0.375789
0610009E02Rik-219	ENSMUST00000322046	31.5817	39.8806	10.9176	11.6344	12.7171	30.1036	36.8406	9.81654	11.1856	10.7111	30.8211	38.4755	10.3222	11.3894	11.7702	-0.559767	0.0288766	0.585016	0.121095	-0.069425	-0.636553	-0.256491	-0.125316	-0.0969024	0.975282	-0.0836632	-0.281615	-0.793951	-0.213366	1.02954	NA	0.999992	0.861404	NA	0.999954	0.70949	0.999889	0.965724	0.999902	NA	0.981677	0.999979	0.996598	NA	0.999996	0.141025	0.918652	0.38033
0610009E02Rik-220	ENSMUST00000322047	29.6266	36.1898	10.3757	8.27543	9.91088	27.1756	33.4952	7.64891	8.44094	8.48762	28.355	34.9441	8.79598	8.34998	9.23928	-0.532383	0.0101416	0.562588	0.425836	0.404211	-0.73153	-0.247096	-0.0596619	0.114607	1.17	-0.205894	-0.253041	-0.693926	-0.306178	0.754797	NA	0.999992	0.87469	NA	NA	0.672334	0.999889	0.984231	0.999902	NA	0.954244	0.999979	0.996598	NA	0.999996	0.17938	0.972922	0.408226
0610009E02Rik-221	ENSMUST00000322048	29.1598	34.5883	10.4836	7.43424	11.5962	28.3061	32.9369	8.85567	8.34399	11.7926	28.7256	33.81	9.56696	7.89239	11.6872	-0.567528	-0.104992	0.455367	0.410768	0.45146	-0.603999	-0.185333	-0.0817111	0.0590072	1.06586	-0.0396476	-0.0782319	-0.568573	-0.347046	0.607457	NA	0.999992	0.913963	NA	0.999954	0.744114	0.999889	0.975401	0.999902	NA	0.990807	0.999979	0.996598	NA	0.999996	0.13912	0.74175	0.521169
0610009E02Rik-222	ENSMUST00000322049	20.1118	22.2719	7.42385	5.94259	8.8881	18.4128	24.0197	6.02986	5.05307	6.56336	19.2305	23.032	6.63761	5.47818	7.79223	-0.407094	-0.0383963	1.82846	0.287884	-0.0188364	-0.565531	-0.274789	0.0629757	0.699928	0.633447	-0.163555	-0.240166	-1.76422	0.420563	0.629815	NA	0.999992	NA	NA	NA	0.837255	NA	0.991641	0.999902	NA	0.969711	0.999979	0.996598	NA	0.999996	0.372878	0.918951	0.0442425
0610009E02Rik-223	ENSMUST00000322050	19.5164	24.9592	8.70894	8.1586	9.15836	17.4607	24.4999	5.40318	7.01993	8.48255	18.4488	24.728	6.77114	7.56573	8.83864	-0.548634	0.114398	1.21781	0.010303	-0.521803	-0.688277	-0.460741	0.113173	-0.135229	0.953373	-0.148615	-0.568599	-1.16112	-0.141306	1.45352	NA	0.999992	0.598633	NA	NA	0.783233	NA	0.975126	0.999902	NA	0.974181	0.999979	0.996598	NA	0.999996	0.242334	0.745671	0.110627
0610009E02Rik-224	ENSMUST00000322051	16.2411	21.4536	4.85924	6.13211	4.57716	16.221	18.1924	7.03037	6.78012	4.7535	16.2368	19.9698	6.20005	6.45775	4.65917	-0.375666	-0.055854	-0.836823	0.350935	1.66373	-0.647717	0.00359818	-0.422753	-0.412823	1.19575	-0.279765	0.0636981	0.301322	-0.760147	-0.456567	NA	0.999992	NA	NA	NA	0.814223	NA	0.964953	0.999902	NA	0.95728	0.999979	0.996598	NA	NA	0.509144	0.888422	0.422637
0610009L18Rik-201	ENSMUST00000143813	71.5676	108.536	27.4777	25.6731	30.4254	65.1402	118.562	22.3389	26.0035	31.111	68.2222	112.923	24.5452	25.805	30.7454	-0.216597	-0.00419457	-0.115035	0.17403	0.0662053	-0.0931248	-0.57702	-0.393422	0.380649	0.0653347	0.117841	-0.563519	-0.29362	0.208759	-0.00474425	NA	0.999992	0.973482	NA	0.999954	0.97753	0.605634	0.964953	0.999902	0.997491	0.967161	0.999979	0.996598	NA	0.999996	0.432384	0.982997	0.794885
0610009L18Rik-202	ENSMUST00000244460	70.7307	103.708	26.1182	25.6549	36.4013	65.524	122.862	25.7013	31.8364	37.4338	68.0247	112.186	26.0359	28.7871	36.8833	-0.0550161	-0.0717894	0.155959	0.210424	0.238786	-0.148452	-0.61124	-0.195241	0.457245	0.0918379	-0.0981192	-0.528902	-0.361553	0.249415	-0.153864	NA	0.999992	0.96073	NA	0.999954	0.95909	0.535378	0.964953	0.996805	0.995278	0.975724	0.999979	0.996598	NA	0.999996	0.843245	0.706016	0.72029
0610009L18Rik-203	ENSMUST00000245501	66.6626	101.917	27.154	25.999	30.4912	66.8999	118.318	24.0183	26.2273	34.1873	66.809	109.165	25.4375	26.0755	32.2284	-0.17012	-0.185021	-0.093351	0.284231	0.134369	-0.094225	-0.64541	-0.0962182	0.366749	0.210641	0.0686367	-0.452407	0.0006278	0.0847925	0.0667816	NA	0.999992	0.980973	NA	0.999954	0.979683	0.401635	0.972684	0.999902	0.991167	0.981548	0.999979	0.999893	NA	0.999996	0.512393	0.35868	0.840249
0610009L18Rik-204	ENSMUST00000246689	72.4533	105.15	27.3342	26.6428	37.8427	68.1873	126.092	25.4948	31.4174	37.6805	70.2416	114.426	26.3991	29.0505	37.762	0.0171518	-0.0522082	0.0280704	0.201876	0.262628	-0.161892	-0.633851	-0.179197	0.495621	-0.0402423	-0.183608	-0.571006	-0.211021	0.296053	-0.310231	NA	0.999992	0.995339	NA	0.999954	0.953752	0.474628	0.964953	0.991352	0.997491	0.950732	0.999979	0.996598	NA	0.999996	0.94987	0.779204	0.9465
0610009L18Rik-205	ENSMUST00000247577	71.5676	108.383	27.4777	25.6731	30.4254	64.9816	118.366	22.3389	26.0035	30.8707	68.1392	112.751	24.5452	25.805	30.6323	-0.216597	-0.00771225	-0.115035	0.17403	0.0662053	-0.100476	-0.573132	-0.393422	0.380649	0.0424511	0.110532	-0.556065	-0.29362	0.208759	-0.0267538	NA	0.999992	0.973482	NA	0.999954	0.974943	0.616868	0.964953	0.999902	0.997491	0.969711	0.999979	0.996598	NA	0.999996	0.432384	0.9687	0.794885
0610009L18Rik-206	ENSMUST00000276176	1831.87	1862.19	23.543	24.1606	28.3073	1701.14	2040.7	20.406	23.8056	27.9169	1763.95	1940.11	21.8	23.9421	28.12	-0.140732	0.111711	0.0718674	-0.0668957	0.147198	0.182675	-0.214731	-0.320421	0.391828	0.0729863	0.319551	-0.323646	-0.387506	0.460202	-0.0839837	0.490935	0.96168	0.985913	NA	0.999954	0.677429	0.582551	0.964953	0.999902	0.997491	0.422061	0.999979	0.996598	NA	0.999996	0.0723802	0.193369	0.873891
0610009L18Rik-207	ENSMUST00000276177	1831.68	1861.24	23.543	24.1606	28.3073	1700.18	2040.51	20.2333	23.8056	27.8052	1763.36	1939.5	21.6956	23.9421	28.0674	-0.141032	0.110965	0.0718674	-0.0668957	0.147198	0.184415	-0.214475	-0.342413	0.391828	0.094126	0.321591	-0.322643	-0.408766	0.460202	-0.0617169	0.489895	0.963907	0.985913	NA	0.999954	0.672334	0.584718	0.964953	0.999902	0.995624	0.415901	0.999979	0.996598	NA	0.999996	0.0719813	0.196942	0.873891
0610009L18Rik-208	ENSMUST00000276178	59.2929	94.5228	26.9752	25.3481	29.98	55.3121	101.932	22.3389	25.4865	30.1347	57.2268	97.7528	24.3436	25.3815	30.0501	-0.217447	0.0385025	-0.0890165	0.21377	0.108281	-0.114889	-0.545975	-0.393422	0.375282	0.043419	0.0974199	-0.576535	-0.319596	0.163774	-0.0695735	NA	0.999992	0.981519	NA	0.999954	0.97236	0.703764	0.964953	0.999902	0.997491	0.976601	0.999979	0.996598	NA	0.999996	0.488504	0.859326	0.842966
0610009L18Rik-209	ENSMUST00000276179	47.0232	80.5259	22.0804	21.3612	24.6105	46.1516	84.1472	18.1399	19.8068	23.9804	46.5811	82.0735	19.8334	20.5313	24.3116	-0.123457	0.0480318	-0.0785928	0.394398	0.135141	0.0616082	-0.534219	-0.402187	0.667624	0.214614	0.179985	-0.57533	-0.341972	0.275697	0.0721648	NA	0.999992	0.984296	NA	0.999954	0.989843	0.743081	0.964953	0.966239	NA	0.960199	0.999979	0.996598	NA	0.999996	0.726315	0.832653	0.865463
0610009L18Rik-210	ENSMUST00000276180	67.5729	101.988	25.9438	25.1632	35.2061	64.0828	121.371	25.4005	31.2181	36.8741	65.7651	110.57	25.7838	28.2312	35.9875	-0.120835	-0.0923904	0.134273	0.157958	0.217828	-0.130303	-0.627428	-0.225749	0.445318	0.0735488	-0.0143584	-0.524549	-0.36685	0.289658	-0.151008	NA	0.999992	0.969193	NA	0.999954	0.968578	0.509554	0.964953	0.999874	0.997267	0.996438	0.999979	0.996598	NA	0.999996	0.664716	0.629762	0.758625
0610009L18Rik-211	ENSMUST00000276181	68.0538	103.472	26.8797	25.8131	35.411	65.3669	122.63	25.6082	31.1982	38.9016	66.6683	111.95	26.2878	28.536	37.0517	-0.140395	-0.105611	0.225231	0.0805915	0.196265	-0.215689	-0.618433	-0.194195	0.484028	0.000196459	-0.0804396	-0.502018	-0.417321	0.405522	-0.203344	NA	0.999992	0.934659	NA	0.999954	0.928428	0.511558	0.964953	0.991158	0.999896	0.979663	0.999979	0.996598	NA	0.999996	0.610316	0.573901	0.600005
0610009L18Rik-212	ENSMUST00000276182	68.0209	106.797	29.9688	28.0942	32.5517	64.9968	120.614	26.695	28.5471	38.2984	66.458	112.877	28.1849	28.283	35.2557	-0.341785	-0.139937	0.203538	0.207319	0.0578766	-0.276456	-0.592876	0.0742768	0.505204	-0.0395337	0.0596079	-0.442797	-0.121132	0.299615	-0.105665	NA	0.999992	0.937275	NA	0.999954	0.890705	0.56057	0.975242	0.990269	0.997491	0.984615	0.999979	0.996598	NA	0.999996	0.216849	0.470149	0.608438
0610009L18Rik-213	ENSMUST00000276183	51.6611	72.9139	20.4749	15.9237	28.8113	51.8931	91.5482	21.4528	22.4549	29.0014	51.8025	81.1911	21.1928	19.2513	28.8978	-0.00898356	0.0878229	0.145233	1.34099	0.479273	-0.271305	-0.360567	-0.00392404	0.407092	-0.254181	-0.26714	-0.441102	-0.166686	-0.932604	-0.740093	NA	0.999992	0.970233	NA	0.999954	0.898903	0.999889	0.998911	0.999902	0.990201	0.934006	0.999979	0.996598	NA	0.999996	0.980065	0.724837	0.766569
0610009L18Rik-214	ENSMUST00000276184	62.3818	95.8358	26.0934	25.668	30.2123	60.5247	111.013	22.5442	25.9045	33.2296	61.4288	102.54	24.1194	25.7496	31.6299	-0.154429	-0.165223	-0.106468	0.250453	0.108605	-0.142219	-0.641516	-0.137344	0.378097	0.204231	0.00506522	-0.467961	-0.0240777	0.129971	0.0873705	NA	0.999992	0.976507	NA	0.999954	0.962157	0.418523	0.96695	0.999902	0.991354	0.998886	0.999979	0.998367	NA	0.999996	0.570834	0.417391	0.817585
0610010K14Rik-201	ENSMUST00000021180	512.33	560.161	159.143	164.941	165.167	476.053	631.597	133.765	146.505	188.734	493.499	591.559	144.793	155.246	176.251	-0.11709	-0.0914477	-0.0666885	-0.0353753	0.0519023	-0.00158364	-0.0712393	-0.253498	0.312516	-0.140155	0.111498	0.0221027	-0.184894	0.35056	-0.191985	0.750789	0.999992	0.959462	0.979038	0.999954	0.999856	0.999889	0.964953	0.902477	0.984473	0.905482	0.999979	0.996598	NA	0.999996	0.257838	0.34588	0.715058
0610010K14Rik-202	ENSMUST00000021181	679.893	724.151	199.903	201.446	208.383	615.993	828.009	169.384	179.715	240.23	646.638	769.89	182.685	190.02	223.365	-0.0663863	-0.0918495	-0.120744	-0.145611	-0.00716618	0.0533991	-0.0391752	-0.294612	0.372371	-0.133137	0.115806	0.0545998	-0.173816	0.519878	-0.124781	0.872639	0.999992	0.896393	0.852848	0.999954	0.965705	0.999889	0.897641	0.73378	0.981691	0.878487	0.999979	0.996598	0.252277	0.999996	0.474668	0.325226	0.466811
0610010K14Rik-203	ENSMUST00000100950	625.628	663.764	192.769	194.549	203.131	567.518	763.313	166.872	175.844	235.067	595.391	707.639	178.304	184.682	218.156	-0.0505893	-0.0880164	-0.11483	-0.0725723	0.0193776	0.0639861	-0.0473893	-0.290519	0.379879	-0.144672	0.11084	0.0423513	-0.176333	0.454459	-0.162885	0.9127	0.999992	0.909668	0.946108	0.999954	0.95555	0.999889	0.865272	0.716375	0.97558	0.887915	0.999979	0.996598	0.312639	0.999996	0.5968	0.354753	0.505658
0610010K14Rik-204	ENSMUST00000102569	669.884	711.848	199.355	201.286	209.284	601.196	819.888	167.81	179.067	239.035	634.116	759.467	181.517	189.608	223.279	-0.0725808	-0.0643977	-0.134895	-0.133981	0.015951	0.0346571	-0.0412973	-0.27249	0.352258	-0.09649	0.103343	0.0252062	-0.137826	0.488084	-0.111051	0.858369	0.999992	0.881827	0.869717	0.999954	0.982264	0.999889	0.947292	0.77393	0.989285	0.898046	0.999979	0.996598	0.289125	0.999996	0.437247	0.498979	0.424526
0610010K14Rik-205	ENSMUST00000108575	658.566	696.573	197.296	199.763	206.859	589.009	802.003	166.736	177.756	236.664	622.339	743.04	180.04	188.197	220.879	-0.0688834	-0.0680796	-0.119032	-0.127518	0.0171024	0.0461598	-0.0445524	-0.29018	0.37591	-0.0883012	0.111076	0.0255889	-0.171108	0.505299	-0.104005	0.869536	0.999992	0.900609	0.879383	0.999954	0.972874	0.999889	0.910065	0.728127	0.991167	0.885935	0.999979	0.996598	0.270217	0.999996	0.466204	0.479418	0.480748
0610010K14Rik-206	ENSMUST00000108576	610.36	658.33	185.769	191.945	199.998	552.41	755.656	161.873	171.438	228.639	580.204	701.214	172.472	181.156	213.471	-0.0584192	-0.0841416	-0.0694954	-0.0880536	0.000127339	0.0150971	-0.058978	-0.288036	0.37339	-0.164726	0.0699567	0.0270223	-0.218423	0.463558	-0.163754	0.894393	0.999992	0.953854	0.926189	0.999966	0.993918	0.999889	0.899399	0.754756	0.962788	0.940428	0.999979	0.996598	0.313045	0.999996	0.541565	0.378978	0.686435
0610010K14Rik-207	ENSMUST00000108577	660.569	697.303	196.91	200.463	206.599	590.136	802.147	166.951	177.626	236.768	623.882	743.506	180.016	188.471	220.791	-0.074264	-0.0687852	-0.113345	-0.146395	0.0172437	0.0470731	-0.0453806	-0.286447	0.373999	-0.100916	0.117368	0.0254837	-0.173091	0.522256	-0.116751	0.855197	0.999992	0.908433	0.852887	0.999954	0.971906	0.999889	0.921042	0.73142	0.989285	0.877541	0.999979	0.996598	0.251571	0.999996	0.430776	0.475079	0.503067
0610010K14Rik-208	ENSMUST00000108578	688.713	737.888	202.348	202.269	211.068	626.247	844.877	170.243	180.796	242.497	656.214	785.014	184.186	190.972	225.853	-0.0628339	-0.0870366	-0.141853	-0.13326	-0.00813514	0.0421657	-0.0374472	-0.280818	0.357549	-0.128461	0.101082	0.0515573	-0.139198	0.492704	-0.119155	0.880504	0.999992	0.8683	0.869717	0.999954	0.976157	0.999889	0.924338	0.764847	0.983914	0.899443	0.999979	0.996598	0.283792	0.999996	0.495492	0.347534	0.392082
0610010K14Rik-209	ENSMUST00000108579	660.569	697.829	196.91	200.463	206.599	590.136	802.457	166.951	177.987	236.768	623.882	743.935	180.016	188.655	220.791	-0.074264	-0.0689733	-0.113345	-0.146395	0.0172437	0.0470731	-0.0452484	-0.286447	0.367187	-0.100916	0.117368	0.0257787	-0.173091	0.515431	-0.116751	0.855197	0.999992	0.908433	0.852887	0.999954	0.971906	0.999889	0.921042	0.744552	0.989285	0.877541	0.999979	0.996598	0.257318	0.999996	0.430776	0.4723	0.503067
0610010K14Rik-210	ENSMUST00000134700	499.52	537.798	162.574	159.204	168.129	455.154	613.503	137.857	148.846	196.273	476.435	571.107	148.637	153.671	181.371	0.0127913	-0.0724823	-0.122928	-0.141787	-0.0316658	0.0691137	0.0198973	-0.313085	0.384891	-0.140777	0.0520839	0.0947177	-0.192101	0.528036	-0.109031	0.984572	0.999992	0.918246	0.866208	0.999954	0.956969	0.999889	0.923434	0.759246	0.982726	0.964546	0.999979	0.996598	NA	0.999996	0.90277	0.51115	0.53683
0610010K14Rik-211	ENSMUST00000135390	472.511	500.894	150.885	145.762	157.369	418.368	576.587	131.853	135.951	182.136	444.29	534.235	140.309	140.529	169.021	0.000439933	-0.0275791	-0.108557	-0.122676	-0.0201074	0.0543402	0.0176332	-0.323875	0.388647	-0.070368	0.0497457	0.0475539	-0.217681	0.512747	-0.0499605	0.999788	0.999992	0.934446	0.898871	0.999954	0.972275	0.999889	0.922727	0.784372	0.994502	0.967296	0.999979	0.996598	NA	0.999996	0.99673	0.808025	0.598782
0610010K14Rik-212	ENSMUST00000138658	616.401	655.358	191.939	193.685	200.169	556.737	752.008	164.66	175.11	231.969	585.349	697.943	176.637	183.885	215.13	-0.0591975	-0.0842887	-0.115774	-0.0554114	0.0181649	0.0427576	-0.0509302	-0.296064	0.388517	-0.143468	0.0984086	0.0350231	-0.181039	0.445953	-0.160486	0.893814	0.999992	0.909075	0.963815	0.999954	0.97646	0.999889	0.83392	0.697138	0.977232	0.905981	0.999979	0.996598	0.321708	0.999996	0.53907	0.374888	0.503955
0610010K14Rik-213	ENSMUST00000148878	438.851	468.331	152.456	149.84	159.71	392.221	540.554	135.698	144.402	187.262	414.558	500.159	143.273	146.843	172.673	-0.00236275	-0.0464629	-0.0426878	-0.0910239	0.0194638	0.0720043	0.0021643	-0.304206	0.423048	-0.130156	0.070123	0.0504067	-0.264494	0.51559	-0.149784	0.998189	0.999992	0.980963	0.932931	0.999954	0.95561	0.999889	0.910753	0.679226	0.986617	0.949735	0.999979	0.996598	NA	0.999996	0.982868	0.675608	0.840179
0610010K14Rik-214	ENSMUST00000150504	297.106	332.179	94.9858	102.903	92.7518	285.317	368.239	74.7315	83.3072	113.937	291.037	347.991	83.3284	92.7058	102.722	-0.224086	-0.154322	-0.117508	-0.0188297	-0.0403906	0.0198285	-0.129961	-0.111472	0.273325	-0.13533	0.240435	0.026475	0.00471855	0.295077	-0.0952875	0.521585	0.965665	0.937589	0.993437	0.999954	0.993433	0.999889	0.964953	0.991352	0.989285	0.784792	0.999979	0.99882	NA	0.999996	0.0840867	0.200107	0.609556
0610025J13Rik-208	ENSMUST00000268048	NA	NA	NA	NA	NA	2.49218	NA	NA	NA	NA	2.14394	NA	NA	NA	NA	NA	NA	NA	NA	NA	-2.01458	NA	NA	NA	NA	-1.75514	NA	NA	NA	NA	NA	NA	NA	NA	NA	NA	NA	NA	NA	NA	NA	NA	NA	NA	NA	NA	NA	NA
0610030E20Rik-201	ENSMUST00000077783	775.487	770.918	254.524	196.519	238.898	687.144	790.07	184.453	224.91	239.925	729.514	778.694	213.915	210.818	239.348	-0.0192528	-0.0578994	0.10575	-0.0703055	-0.00120478	-0.117623	0.0416554	0.495138	0.0725272	0.18438	-0.101515	0.10348	0.383107	0.144977	0.184239	0.972231	0.999992	0.912365	0.957257	0.999954	0.892865	0.999889	0.964953	0.999902	0.953094	0.915089	0.999979	0.996598	0.822842	0.999996	0.834756	0.517026	0.515955
0610030E20Rik-202	ENSMUST00000204152	423.577	434.413	131.88	105.337	125.29	389.032	451.535	92.713	120.64	131.651	405.659	441.644	109.124	113.05	128.267	0.000931447	-0.132502	0.308161	0.0556252	-0.00114807	-0.151675	0.0936311	0.440276	0.00987437	0.369933	-0.155433	0.229875	0.127391	-0.0436081	0.368234	0.999648	0.99184	0.643304	0.976189	0.999954	0.869017	0.999889	0.964953	0.999902	0.736597	0.876126	0.999979	0.997292	NA	0.999996	0.99357	0.260248	0.135532
0610030E20Rik-203	ENSMUST00000205472	188.683	202.669	51.0517	47.9408	54.6311	177.041	206.152	33.0409	51.0321	58.2506	182.675	204.033	40.5187	49.454	56.3269	-0.216551	-0.156186	0.346551	-0.140287	0.583445	-0.353257	0.154856	0.311689	0.215545	0.0545874	-0.139095	0.312489	-0.0238065	0.358459	-0.522011	0.696614	0.999992	0.804845	NA	0.968959	0.681073	0.999889	0.964953	0.999902	0.997322	0.931749	0.999979	0.998743	NA	0.999996	0.197225	0.331771	0.285078
0610030E20Rik-204	ENSMUST00000205578	592.215	620.166	186.415	151.491	177.985	557.715	634.821	129.988	167.777	186.521	574.398	626.1	153.594	159.639	181.98	-0.0146451	-0.101742	0.233636	-0.00287068	-0.0561016	-0.159223	0.0422791	0.546566	0.0453022	0.206948	-0.147469	0.148215	0.305171	0.0500171	0.262788	0.981511	0.99991	0.737649	0.999351	0.999954	0.845926	0.999889	0.964953	0.999902	0.943128	0.876267	0.999979	0.996598	NA	0.999996	0.884772	0.288828	0.209139
0610033M10Rik-203	ENSMUST00000316153	6.21283	17.5312	NA	NA	NA	NA	11.5259	NA	NA	NA	5.56247	14.823	NA	NA	NA	0.47274	-0.533118	NA	NA	NA	NA	0.0363639	NA	NA	NA	-0.39002	0.577618	NA	NA	NA	NA	0.973655	NA	NA	NA	NA	NA	NA	NA	NA	NA	0.999979	NA	NA	NA	0.583736	0.215145	NA
0610033M10Rik-204	ENSMUST00000316154	6.52714	17.7974	NA	NA	NA	NA	11.714	NA	NA	NA	5.71206	15.0535	NA	NA	NA	0.440768	-0.527447	NA	NA	NA	NA	0.080363	NA	NA	NA	-0.358543	0.614153	NA	NA	NA	NA	0.975655	NA	NA	NA	NA	NA	NA	NA	NA	NA	0.999979	NA	NA	NA	0.592705	0.218535	NA
0610033M10Rik-205	ENSMUST00000316155	6.05364	16.2783	NA	NA	NA	NA	10.3814	NA	NA	NA	5.19266	13.6199	NA	NA	NA	0.564679	-0.47905	NA	NA	NA	NA	0.116666	NA	NA	NA	-0.598592	0.598759	NA	NA	NA	NA	0.998317	NA	NA	NA	NA	NA	NA	NA	NA	NA	0.999979	NA	NA	NA	0.514892	0.28503	NA
0610038B21Rik-201	ENSMUST00000181420	19.1741	5.73918	NA	NA	NA	19.934	4.76943	NA	2.33626	NA	19.5814	5.30074	NA	1.85108	NA	0.00654961	-3.52214	NA	NA	NA	-0.197484	-0.709251	NA	1.55252	NA	-0.205751	2.80426	NA	3.203	NA	NA	NA	NA	NA	NA	0.969536	NA	NA	NA	NA	0.964703	0.999979	NA	NA	NA	0.989056	0.000332768	NA
0610038B21Rik-202	ENSMUST00000184762	136.264	42.313	9.07575	NA	4.63878	125.123	43.9831	4.43033	NA	NA	130.483	43.0245	6.32869	NA	4.6134	-0.499959	-1.05327	-0.156669	NA	0.109893	-0.324823	-1.08027	1.56621	NA	NA	0.173289	-0.0236799	1.71933	NA	0.136215	0.176518	0.0868506	0.980001	NA	NA	0.773739	0.386917	0.763973	NA	NA	0.925249	0.999979	0.996598	NA	NA	0.00929287	0.00060003	0.833875
0610038B21Rik-203	ENSMUST00000241767	26.6426	6.20633	NA	NA	NA	23.7897	4.03815	2.91027	NA	NA	25.1611	5.22935	3.27327	NA	NA	-0.173671	-1.90104	NA	NA	NA	-0.493325	-2.44355	2.07917	NA	NA	-0.317717	-0.537948	2.7134	NA	NA	NA	NA	NA	NA	NA	0.865053	NA	0.726429	NA	NA	0.931376	0.999979	0.996598	NA	NA	0.662344	0.0157164	NA
0610038B21Rik-204	ENSMUST00000243388	24.3274	5.06127	NA	NA	NA	21.2153	3.20038	2.91027	NA	NA	22.7096	4.22265	3.27327	NA	NA	-0.19199	-1.90219	NA	NA	NA	-0.566994	-2.16175	2.07917	NA	NA	-0.374049	-0.229473	2.7134	NA	NA	NA	NA	NA	NA	NA	0.853217	NA	0.726429	NA	NA	0.926645	0.999979	0.996598	NA	NA	0.646163	0.0276661	NA
0610038B21Rik-205	ENSMUST00000283830	14.6596	3.15371	NA	NA	NA	15.0354	NA	NA	NA	NA	14.8642	2.98802	NA	NA	NA	0.159527	-3.03242	NA	NA	NA	-0.229732	NA	NA	NA	NA	-0.386967	0.795779	NA	NA	NA	NA	NA	NA	NA	NA	0.969296	NA	NA	NA	NA	0.934006	0.999979	NA	NA	NA	0.770318	0.0148003	NA
0610038B21Rik-206	ENSMUST00000283831	11.6762	2.16178	NA	NA	NA	12.4279	NA	NA	NA	NA	12.0765	2.00961	NA	NA	NA	0.112084	-3.07593	NA	NA	NA	-0.149341	NA	NA	NA	NA	-0.259692	0.799595	NA	NA	NA	NA	NA	NA	NA	NA	0.986826	NA	NA	NA	NA	0.96694	0.999979	NA	NA	NA	0.856665	0.0380966	NA
0610038B21Rik-207	ENSMUST00000283832	12.3716	2.87648	NA	NA	NA	13.9272	NA	NA	NA	NA	13.1934	2.83528	NA	NA	NA	0.0288266	-2.87873	NA	NA	NA	-0.217148	NA	NA	NA	NA	-0.244037	0.641603	NA	NA	NA	NA	NA	NA	NA	NA	0.972309	NA	NA	NA	NA	0.966302	0.999979	NA	NA	NA	0.962355	0.0231985	NA
0610038B21Rik-208	ENSMUST00000283833	12.7467	3.68146	NA	NA	NA	14.7857	3.45879	NA	NA	NA	13.822	3.57866	NA	NA	NA	0.115898	-3.92554	NA	NA	NA	-0.102141	-0.771109	NA	NA	NA	-0.219715	3.14459	NA	NA	NA	NA	NA	NA	NA	NA	0.990454	NA	NA	NA	NA	0.969711	0.999979	NA	NA	NA	0.843961	0.00303693	NA
0610038B21Rik-210	ENSMUST00000283835	26.1381	5.76909	NA	NA	NA	23.1554	4.03815	2.91027	NA	NA	24.5885	4.988	3.27327	NA	NA	-0.160776	-1.95035	NA	NA	NA	-0.551226	-2.44355	2.07917	NA	NA	-0.388708	-0.489255	2.7134	NA	NA	NA	NA	NA	NA	NA	0.839679	NA	0.726429	NA	NA	0.912275	0.999979	0.996598	NA	NA	0.689231	0.0190259	NA
0610039K10Rik-201	ENSMUST00000076667	849.689	639.965	NA	NA	NA	735.79	666.444	NA	NA	NA	790.281	651.141	NA	NA	NA	-0.143402	0.0850201	NA	NA	NA	0.115978	0.0456518	NA	NA	NA	0.254946	-0.0373287	NA	NA	NA	0.576332	0.999992	NA	NA	NA	0.890338	0.999889	NA	NA	NA	0.685633	0.999979	NA	NA	NA	0.109778	0.416419	NA
0610039K10Rik-202	ENSMUST00000184724	844.233	637.922	NA	NA	NA	731.807	663.493	NA	NA	NA	785.594	648.692	NA	NA	NA	-0.151853	0.0876286	NA	NA	NA	0.121179	0.0462451	NA	NA	NA	0.268606	-0.0393582	NA	NA	NA	0.529462	0.999992	NA	NA	NA	0.883334	0.999889	NA	NA	NA	0.665698	0.999979	NA	NA	NA	0.0877893	0.401562	NA
0610040B10Rik-201	ENSMUST00000160231	56.2728	51.3801	14.4707	10.6486	7.85864	52.0279	61.3908	12.6455	11.7258	15.7193	54.0628	55.8169	13.4633	11.1873	11.5606	-0.075065	-0.0377624	0.588846	-0.0788437	-0.31081	0.282778	0.10927	0.688022	-1.11476	-0.302983	0.353615	0.157729	0.117882	-1.03681	-0.0196646	NA	0.999992	0.838046	NA	NA	0.895523	0.999889	0.911617	0.832071	NA	0.870689	0.999979	0.996598	NA	0.999996	0.788045	0.880873	0.338077
0610040B10Rik-202	ENSMUST00000162890	37.384	33.0828	16.7694	11.9929	9.83869	40.699	41.8009	15.5941	13.0238	19.4899	39.1303	36.9624	16.1692	12.5067	14.3838	0.100716	-0.0231818	0.369853	-0.154662	-0.218131	0.346252	0.295415	0.430703	-1.04659	-0.431684	0.241518	0.327424	0.0734312	-0.89175	-0.229388	NA	0.999992	0.916276	NA	NA	0.89666	0.999889	0.964953	0.840975	NA	0.946751	0.999979	0.996913	NA	0.999996	0.773127	0.944882	0.531389
0610040B10Rik-203	ENSMUST00000198455	51.3256	48.6821	22.4465	16.3123	16.3045	66.5363	61.719	26.7597	18.7867	28.2093	59.3111	54.4815	25.2004	17.5585	21.9082	0.230402	-0.232228	0.31369	-0.0626165	-0.29554	0.402516	0.0271396	0.358121	-0.0959033	0.00209623	0.168353	0.266861	0.0376487	-0.0311796	0.284923	NA	0.999992	0.919865	NA	0.999954	0.822012	0.999889	0.964953	0.999902	0.999896	0.960058	0.999979	0.99787	NA	0.999996	0.455259	0.413323	0.541623
0610040B10Rik-204	ENSMUST00000242642	47.1004	44.5297	20.789	14.9892	14.5498	59.6091	53.5275	24.7615	17.6047	26.4832	53.6688	48.5221	23.3253	16.31	20.1683	0.171106	-0.137603	0.299353	-0.192122	-0.156387	0.345233	0.16659	0.280968	-0.294858	-0.106222	0.169849	0.311881	-0.0146854	-0.101636	0.0336303	NA	0.999992	0.928518	NA	0.999954	0.866592	0.999889	0.964953	0.999902	NA	0.960199	0.999979	0.998432	NA	0.999996	0.593148	0.637475	0.572306
0610040B10Rik-205	ENSMUST00000243155	80.369	73.5877	18.1042	12.8306	11.1241	76.9075	86.2393	17.5177	13.2982	21.5366	78.5803	79.1824	17.8729	13.054	16.027	-0.0052752	-0.00270539	0.361774	-0.110058	-0.310344	0.147263	0.291164	0.409096	-0.955388	-0.229979	0.14637	0.301958	0.052858	-0.844862	0.0626754	NA	0.999992	0.918118	NA	NA	0.947579	0.999889	0.964953	0.882111	NA	0.946751	0.999979	0.997467	NA	0.999996	0.981898	0.989689	0.536146
0610040B10Rik-206	ENSMUST00000243668	69.1068	63.2545	19.7617	14.1536	12.8787	68.2539	79.4603	19.5158	14.4802	23.2627	68.6802	70.4558	19.748	14.3025	17.7669	0.0851329	-0.0713655	0.371961	0.0313486	-0.466188	0.293051	0.0936208	0.50443	-0.624129	-0.0889294	0.202723	0.174878	0.128182	-0.653818	0.364902	NA	0.999992	0.907775	NA	0.999954	0.872053	0.999889	0.964953	0.98594	NA	0.93164	0.999979	0.996598	NA	0.999996	0.739426	0.755433	0.501629
0610040B10Rik-207	ENSMUST00000324082	36.9251	32.7029	16.7694	11.9929	9.32853	39.8459	41.1742	15.4215	13.0238	18.9612	38.4647	36.4718	16.0648	12.5067	13.865	0.0916486	0.0162902	0.369853	-0.154662	-0.389704	0.340039	0.255388	0.408159	-1.04659	-0.522713	0.243973	0.248368	0.0505056	-0.89175	-0.153628	NA	0.999992	0.916276	NA	NA	0.899509	0.999889	0.964953	0.840975	NA	0.94404	0.999979	0.997467	NA	0.999996	0.792605	0.961175	0.531389
0610040B10Rik-208	ENSMUST00000324083	34.5036	31.6502	15.9969	11.9929	8.89958	38.7041	39.0934	14.941	12.532	17.856	36.7132	34.9599	15.4656	12.255	13.1176	0.0867014	-0.0347011	0.532467	-0.154662	-0.286809	0.356219	0.283917	0.461687	-1.03178	-0.261251	0.26558	0.327493	-0.0652129	-0.876903	0.0054772	NA	0.999992	0.853401	NA	NA	0.896781	0.999889	0.964953	0.858895	NA	0.939296	0.999979	0.996966	NA	0.999996	0.808047	0.919516	0.363724
0610040B10Rik-209	ENSMUST00000324084	38.6056	35.0173	17.5654	12.6654	10.7296	41.9417	43.3169	16.4773	13.2982	21.1155	40.3637	38.7059	17.0243	12.9738	15.62	0.142862	-0.00703	0.350337	-0.149013	-0.429585	0.328831	0.291668	0.564165	-0.955388	-0.178442	0.182461	0.308354	0.229114	-0.806033	0.233238	NA	0.999992	0.922194	NA	NA	0.906073	0.999889	0.919769	0.882111	NA	0.962814	0.999979	0.996598	NA	0.999996	0.680128	0.982122	0.549234
0610040B10Rik-210	ENSMUST00000324085	37.7242	34.9191	17.1182	12.8173	10.1176	44.0617	44.7644	16.4393	14.801	20.9045	41.0558	39.3028	16.8195	13.8174	15.1977	0.151471	-0.0259102	0.427425	-0.0331194	-0.133035	0.277765	0.230141	0.480066	-0.690216	-0.295274	0.120934	0.262841	0.0618374	-0.655862	-0.182465	NA	0.999992	0.896393	NA	NA	0.919542	0.999889	0.964953	0.969969	NA	0.974331	0.999979	0.997292	NA	0.999996	0.662934	0.939144	0.466802
0610040B10Rik-211	ENSMUST00000324086	32.5913	30.3571	15.4193	10.9908	8.25317	37.1666	36.4674	14.3533	12.0002	17.766	34.9951	33.0691	14.8814	11.494	12.7331	0.0036667	-0.0860179	0.652337	-0.165792	-0.156833	0.476224	0.216348	0.587627	-1.01033	-0.0751176	0.469462	0.311117	-0.0455252	-0.845931	0.0548393	NA	0.999992	0.803224	NA	NA	0.843745	0.999889	0.964953	0.875774	NA	0.881684	0.999979	0.99787	NA	0.999996	0.992159	0.801034	0.280989
0610040B10Rik-212	ENSMUST00000324087	44.5638	39.5102	18.6842	13.8094	12.5401	54.0216	49.1264	21.2798	17.0412	23.3072	49.5328	43.7863	20.372	15.4485	17.6107	0.099607	-0.124691	0.352161	-0.169351	-0.0437832	0.267638	0.121786	0.582797	-0.401566	-0.412068	0.163414	0.253044	0.234755	-0.231103	-0.38336	NA	0.999992	0.914782	NA	0.999954	0.912129	0.999889	0.923434	0.999902	NA	0.96181	0.999979	0.996598	NA	0.999996	0.761642	0.70193	0.525418
0610040B10Rik-213	ENSMUST00000324088	37.6947	34.5972	17.2345	11.8278	10.2841	44.1677	45.2181	16.6522	13.9187	20.4471	41.0962	39.3286	16.9961	12.8855	15.0698	0.175872	0.00344532	0.44606	-0.197049	-0.327455	0.382655	0.274283	0.526937	-0.774741	-0.378348	0.202562	0.278001	0.0857964	-0.577823	-0.0670427	NA	0.999992	0.888898	NA	NA	0.872767	0.999889	0.945845	0.947168	NA	0.955772	0.999979	0.996598	NA	0.999996	0.610257	0.99191	0.446903
0610040B10Rik-214	ENSMUST00000324089	32.5913	30.3571	15.4193	10.9908	8.25317	37.346	36.6412	14.3533	12.0002	17.766	35.0893	33.1471	14.8814	11.494	12.7331	0.0036667	-0.0860179	0.652337	-0.165792	-0.156833	0.460024	0.228768	0.587627	-1.01033	-0.0751176	0.45334	0.32338	-0.0455252	-0.845931	0.0548393	NA	0.999992	0.803224	NA	NA	0.852613	0.999889	0.964953	0.875774	NA	0.886767	0.999979	0.99787	NA	0.999996	0.992159	0.801034	0.280989
0610040B10Rik-215	ENSMUST00000324090	33.3667	31.5476	16.5779	10.9908	9.54917	38.2027	38.113	15.2221	12.3612	17.9422	35.9075	34.4622	15.8706	11.6786	13.5013	0.0442447	-0.0651005	0.394155	-0.165792	-0.517265	0.466979	0.186933	0.590254	-1.07454	-0.0469607	0.419883	0.262076	0.199883	-0.909907	0.444867	NA	0.999992	0.913904	NA	NA	0.850403	0.999889	0.934963	0.837453	NA	0.899882	0.999979	0.996598	NA	0.999996	0.904803	0.841961	0.520544
0610040B10Rik-216	ENSMUST00000324091	39.2919	36.4136	18.2204	12.5002	11.1241	45.0361	45.3009	17.6723	13.9314	22.1293	42.3121	40.3647	18.0124	13.2187	16.3061	0.19057	0.00876889	0.379811	-0.189048	-0.310344	0.343861	0.309522	0.375388	-0.772223	-0.145985	0.149785	0.308753	0.00160292	-0.583153	0.14731	NA	0.999992	0.912161	NA	NA	0.893081	0.999889	0.964953	0.947175	NA	0.969105	0.999979	0.999864	NA	0.999996	0.576728	0.977447	0.514813
0610040B10Rik-217	ENSMUST00000324092	46.4501	42.1785	20.019	14.4819	13.8255	56.8694	51.2522	23.2033	17.3156	25.3538	51.9233	46.2071	22.0757	15.9156	19.2539	0.132729	-0.0779464	0.345235	-0.163736	-0.133428	0.299818	0.140717	0.544859	-0.348263	-0.242044	0.162776	0.225704	0.209235	-0.18332	-0.125411	NA	0.999992	0.916009	NA	0.999954	0.892832	0.999889	0.870793	0.999902	NA	0.96181	0.999979	0.996598	NA	0.999996	0.681601	0.794727	0.529743
0610040B10Rik-218	ENSMUST00000324093	38.4825	34.8447	17.7179	12.5002	10.2332	42.5265	42.9719	17.3019	13.2982	21.5366	40.6113	38.4564	17.5873	12.8936	15.5563	0.15745	-0.0181662	0.434293	-0.189048	-0.0986524	0.365731	0.32845	0.377726	-0.955388	-0.229979	0.20459	0.355026	-0.046577	-0.766154	-0.146429	NA	0.999992	0.892346	NA	NA	0.88376	0.999889	0.964953	0.882111	NA	0.95578	0.999979	0.997852	NA	0.999996	0.648421	0.954817	0.455035
0610040B10Rik-219	ENSMUST00000324094	17.3733	14.3344	10.0724	6.09717	7.35146	19.2287	20.908	8.95838	6.69869	10.5385	18.3513	17.2664	9.4655	6.39749	8.85133	0.462658	-0.0876041	-0.302723	-0.265844	-0.787874	0.485522	0.669866	0.122404	-0.554143	-0.020705	0.0152885	0.766931	0.405341	-0.286813	0.746152	NA	0.999992	0.958268	NA	NA	0.880927	NA	0.970917	0.999902	NA	0.998297	0.999979	0.996598	NA	0.999996	0.376739	0.85692	0.710621
0610040B10Rik-220	ENSMUST00000324095	36.533	33.3348	17.2486	12.1699	8.91309	41.2957	41.5883	16.4522	12.4424	19.4132	39.0384	37.0058	16.8782	12.2939	13.8577	0.169481	0.000754706	0.265819	-0.272618	-0.10687	0.339222	0.375657	0.134373	-0.948467	-0.294069	0.164844	0.383571	-0.125724	-0.675799	-0.207513	NA	0.999992	0.944505	NA	NA	0.89919	0.999889	0.964953	0.896125	NA	0.965157	0.999979	0.996598	NA	0.999996	0.624861	0.998205	0.63927
0610040B10Rik-221	ENSMUST00000324096	15.827	13.7293	8.61311	5.92876	6.7904	17.6252	19.0904	7.95553	7.35083	9.63686	16.7759	16.1195	8.26903	6.65004	8.13037	0.458306	-0.0701791	-0.670762	-0.0305229	-0.717123	0.241118	0.317218	0.624595	-0.236853	0.0219913	-0.224231	0.395399	1.28686	-0.203354	0.736168	NA	0.999992	0.884152	NA	NA	0.968298	NA	0.964953	0.999902	NA	0.969422	0.999979	0.996598	NA	0.999996	0.393278	0.889051	0.430857
0610040F04Rik-201	ENSMUST00000137478	800.266	388.586	4.72546	9.79999	6.24371	635.34	434.551	4.23824	6.27865	6.65047	714.089	408.689	4.46409	7.9783	6.43455	-0.212119	0.20212	-0.0652697	0.964314	-0.131007	0.364879	0.28804	2.27931	0.457113	0.293297	0.572195	0.0897793	2.3147	-0.507072	0.419126	0.860683	0.990385	NA	NA	NA	0.700597	0.962642	0.606487	0.999902	NA	0.797907	0.999979	0.996598	NA	NA	0.445327	0.253809	0.951165
0610040F04Rik-202	ENSMUST00000204759	8.8606	NA	NA	NA	NA	7.61092	4.97943	NA	NA	NA	8.20775	3.58979	NA	NA	NA	0.646534	NA	NA	NA	NA	0.329234	-0.82259	NA	NA	NA	-0.32895	-1.37727	NA	NA	NA	NA	NA	NA	NA	NA	0.969041	NA	NA	NA	NA	NA	0.999979	NA	NA	NA	0.357987	NA	NA
0610040F04Rik-203	ENSMUST00000245697	41.4754	30.5368	11.4049	8.89964	6.85656	37.8176	27.7909	7.30127	8.53345	10.4589	39.5723	29.2718	9.00292	8.69647	8.55223	-0.0992322	0.151364	0.0922643	1.21373	0.0737051	0.0702996	-0.567634	1.67568	-1.00545	-0.0823151	0.162958	-0.706669	1.56753	-2.21632	-0.179371	NA	0.999992	0.987576	NA	NA	0.989077	0.999889	0.732689	0.964998	NA	0.961046	0.999979	0.996598	NA	0.999996	0.762592	0.649362	0.891107
0610040F04Rik-204	ENSMUST00000339019	332.709	166.448	NA	NA	NA	294.4	198.322	3.25573	3.50557	NA	312.754	180.518	3.2927	4.78147	NA	-0.118913	0.231588	NA	NA	NA	0.233919	0.0773124	3.86837	1.88245	NA	0.348699	-0.149637	3.84108	0.800069	NA	0.883701	0.980125	NA	NA	NA	0.848564	0.999889	0.320272	NA	NA	0.832233	0.999979	0.996598	NA	NA	0.506148	0.228936	NA
0610040F04Rik-205	ENSMUST00000339020	760.583	372.397	NA	4.79335	3.4716	604.407	410.412	4.00443	4.22741	4.77351	678.981	388.959	3.73153	4.49527	4.08456	-0.235269	0.230202	NA	-1.18521	-0.517006	0.348293	0.294446	1.82272	2.21345	-0.453828	0.578703	0.0682433	1.65331	3.39898	0.0608473	0.846856	0.961572	NA	NA	NA	0.726742	0.955959	0.833753	0.802329	NA	0.799364	0.999979	0.996598	NA	NA	0.412588	0.192518	NA
0610040F04Rik-206	ENSMUST00000339021	721.913	354.467	NA	5.7783	3.83377	579.375	395.686	4.13259	5.23202	4.77351	647.448	372.487	4.05753	5.49029	4.27592	-0.231435	0.238073	NA	-1.16081	-0.525715	0.345987	0.315431	1.87919	1.84039	-0.453828	0.572524	0.0813954	1.8351	3.00376	0.0684137	0.851261	0.959225	NA	NA	NA	0.723021	0.923965	0.822001	0.808962	NA	0.796379	0.999979	0.996598	NA	NA	0.422122	0.186172	NA
0610040F04Rik-207	ENSMUST00000339022	71.012	31.8903	11.2405	7.55707	7.43343	62.5989	29.9876	9.38034	9.84661	10.4105	66.6272	30.9964	10.1946	8.72058	8.83523	0.0657383	0.273691	-0.336626	0.609035	0.100344	0.0821284	-0.191438	2.2403	0.0978602	-0.182376	0.0100391	-0.463334	2.56097	-0.50789	-0.289796	NA	0.999992	0.934705	NA	NA	0.979846	0.999889	0.425147	0.999902	NA	0.997072	0.999979	0.92467	NA	0.999996	0.796595	0.437544	0.60064
0610040F04Rik-208	ENSMUST00000339023	37.3649	13.6018	5.33986	8.27148	4.87161	33.455	17.2628	4.02179	4.96371	5.31408	35.3289	15.223	4.58078	6.5624	5.07927	0.260098	0.543328	0.65093	1.10621	-1.06169	0.103544	-0.192413	1.82574	0.718874	-0.0161659	-0.163557	-0.735938	1.14516	-0.386422	1.03925	NA	0.999992	NA	NA	NA	0.981411	NA	0.800261	0.999902	NA	0.958947	0.999979	0.996598	NA	NA	0.448412	0.316351	0.493396
0610040F04Rik-209	ENSMUST00000339024	308.631	156.897	NA	NA	NA	272.733	189.386	NA	NA	NA	289.93	171.257	NA	NA	NA	-0.142008	0.197734	NA	NA	NA	0.254297	0.0510726	NA	NA	NA	0.392269	-0.141499	NA	NA	NA	0.927857	0.999992	NA	NA	NA	0.832706	0.999889	NA	NA	NA	0.817304	0.999979	NA	NA	NA	0.646927	0.294617	NA
0610040F04Rik-210	ENSMUST00000339025	12.0965	4.13653	NA	NA	NA	12.4962	6.83313	NA	NA	NA	12.3091	5.33997	NA	NA	NA	0.390327	0.428526	NA	NA	NA	0.383353	-0.361641	NA	NA	NA	-0.0153557	-0.789689	NA	NA	NA	NA	NA	NA	NA	NA	0.934858	NA	NA	NA	NA	0.998335	0.999979	NA	NA	NA	0.514029	0.622019	NA
0610040F04Rik-211	ENSMUST00000339026	1696.51	845.649	NA	NA	NA	1393.52	958.11	NA	NA	2.5176	1538.27	894.984	NA	NA	2.48571	-0.20396	0.182845	NA	NA	NA	0.349549	0.194903	NA	NA	1.42158	0.549813	0.0161168	NA	NA	3.67797	0.867216	0.978333	NA	NA	NA	0.86229	0.999889	NA	NA	NA	0.796782	0.999979	NA	NA	NA	0.460744	0.224053	NA
0610040F04Rik-212	ENSMUST00000339027	309.631	158.18	NA	NA	NA	273.577	191.895	NA	NA	NA	290.85	173.088	NA	NA	NA	-0.134602	0.208775	NA	NA	NA	0.248296	0.0864389	NA	NA	NA	0.378763	-0.11726	NA	NA	NA	0.932461	0.993545	NA	NA	NA	0.843745	0.999889	NA	NA	NA	0.827111	0.999979	NA	NA	NA	0.663927	0.264518	NA
0610040F04Rik-213	ENSMUST00000339028	19.3933	7.08122	3.40675	NA	3.06731	16.1241	13.6421	NA	NA	NA	17.6866	10.0124	2.4561	NA	3.2274	0.804922	0.728856	2.63213	NA	-1.41804	0.233369	-0.40268	NA	NA	NA	-0.578981	-1.133	-1.82289	NA	1.73492	NA	NA	NA	NA	NA	0.968841	NA	NA	NA	NA	0.885632	0.999979	0.996598	NA	NA	0.099523	0.308383	0.0724216
0610040F04Rik-214	ENSMUST00000339029	670.911	327.606	NA	NA	NA	554.714	384.309	NA	NA	NA	610.238	352.609	NA	NA	NA	-0.271971	0.221063	NA	NA	NA	0.2913	0.135284	NA	NA	NA	0.558439	-0.0822051	NA	NA	NA	0.801302	0.936364	NA	NA	NA	0.763419	0.999889	NA	NA	NA	0.784792	0.999979	NA	NA	NA	0.32634	0.146778	NA
0610040F04Rik-215	ENSMUST00000339030	8.67617	4.60739	NA	NA	NA	9.39909	6.67776	NA	NA	NA	9.0569	5.53018	NA	NA	NA	1.07337	0.109402	NA	NA	NA	0.440758	-0.357201	NA	NA	NA	-0.643244	-0.465089	NA	NA	NA	NA	NA	NA	NA	NA	0.938331	NA	NA	NA	NA	NA	0.999979	NA	NA	NA	0.134567	0.909843	NA
0610040F04Rik-216	ENSMUST00000339031	11.7857	5.75255	NA	NA	NA	10.5113	10.2671	NA	NA	1.98876	11.12	7.7693	NA	NA	1.66699	0.818669	0.18408	NA	NA	NA	0.536079	-0.430787	NA	NA	3.18948	-0.292792	-0.622233	NA	NA	7.24643	NA	NA	NA	NA	NA	0.908588	NA	NA	NA	NA	0.96123	0.999979	NA	NA	NA	0.185666	0.824701	NA
0610040F04Rik-217	ENSMUST00000339032	818.465	413.257	NA	NA	NA	657.954	455.784	NA	NA	NA	734.606	431.793	NA	NA	NA	-0.222236	0.184125	NA	NA	NA	0.379697	0.268009	NA	NA	NA	0.598287	0.0879044	NA	NA	NA	0.862544	0.999992	NA	NA	NA	0.864379	0.993965	NA	NA	NA	0.799364	0.999979	NA	NA	NA	0.448853	0.290254	NA
0610040F04Rik-218	ENSMUST00000339033	756.905	375.668	NA	NA	NA	595.505	420.297	NA	NA	NA	672.559	395.192	NA	NA	NA	-0.252639	0.195604	NA	NA	NA	0.384565	0.287658	NA	NA	NA	0.632338	0.0960146	NA	NA	NA	0.838658	0.99194	NA	NA	NA	0.695257	0.966019	NA	NA	NA	0.786354	0.999979	NA	NA	NA	0.395454	0.261808	NA
0610040F04Rik-219	ENSMUST00000339034	28.0829	18.6643	7.3889	8.15344	NA	25.8669	17.8118	5.05327	4.60425	5.26062	26.9292	18.2603	6.02548	6.32088	4.07622	0.0906743	-0.0273837	-1.29747	2.33749	NA	0.202447	-0.5153	2.49311	-0.463214	1.18311	0.103437	-0.47417	3.79022	-2.79919	0.457016	NA	0.999992	NA	NA	NA	0.957627	NA	0.361822	0.999902	NA	0.978966	0.999979	0.347403	NA	NA	0.821753	0.950781	0.111718
0610040F04Rik-220	ENSMUST00000339035	11.5245	4.41134	2.94485	NA	NA	10.5167	7.88138	NA	NA	NA	11.0012	5.96044	1.98535	NA	NA	0.596503	1.22207	2.36899	NA	NA	0.158593	-0.423365	NA	NA	NA	-0.447826	-1.64379	-0.954552	NA	NA	NA	NA	NA	NA	NA	0.986597	NA	NA	NA	NA	0.934562	0.999979	0.996598	NA	NA	0.329917	0.187228	0.118132
0610040F04Rik-221	ENSMUST00000339036	12.3403	5.32376	2.94485	NA	NA	10.9896	10.3836	NA	NA	NA	11.6372	7.58352	1.83141	NA	NA	0.841063	0.939288	2.36899	NA	NA	0.194825	-0.318765	NA	NA	NA	-0.656973	-1.25756	0.871078	NA	NA	NA	NA	NA	NA	NA	0.979744	NA	NA	NA	NA	0.881227	0.999979	0.996598	NA	NA	0.152754	0.244975	0.118132
0610040F04Rik-222	ENSMUST00000339037	11.3798	3.99521	2.94485	NA	NA	10.5162	7.74449	NA	NA	NA	10.9315	5.6696	1.83141	NA	NA	0.644738	1.27561	2.36899	NA	NA	0.0678019	-0.377346	NA	NA	NA	-0.587362	-1.65527	0.871078	NA	NA	NA	NA	NA	NA	NA	0.995539	NA	NA	NA	NA	0.908345	0.999979	0.996598	NA	NA	0.301653	0.195125	0.118132
0610040F04Rik-223	ENSMUST00000339038	6.30983	NA	NA	NA	NA	5.75126	6.44878	NA	NA	NA	6.01886	4.84078	NA	NA	NA	0.978799	NA	NA	NA	NA	0.697114	-0.264934	NA	NA	NA	-0.296141	-0.94728	NA	NA	NA	NA	NA	NA	NA	NA	0.911273	NA	NA	NA	NA	NA	0.999979	NA	NA	NA	0.250574	NA	NA
0610040F04Rik-224	ENSMUST00000339039	6.28843	NA	NA	NA	NA	5.75126	7.47847	NA	NA	NA	6.00872	5.49005	NA	NA	NA	1.1455	NA	NA	NA	NA	0.697114	-0.203738	NA	NA	NA	-0.463637	-0.558636	NA	NA	NA	NA	NA	NA	NA	NA	0.911273	NA	NA	NA	NA	NA	0.999979	NA	NA	NA	0.177535	NA	NA
0610040F04Rik-225	ENSMUST00000339040	6.76193	NA	NA	NA	NA	6.68725	8.46484	NA	NA	NA	6.72448	6.068	NA	NA	NA	0.972134	NA	NA	NA	NA	0.603321	-0.147567	NA	NA	NA	-0.383498	-0.452172	NA	NA	NA	NA	NA	NA	NA	NA	0.921018	NA	NA	NA	NA	NA	0.999979	NA	NA	NA	0.235136	NA	NA
0610040F04Rik-226	ENSMUST00000339041	7.60232	4.7061	3.28062	NA	NA	6.15211	8.21051	NA	NA	NA	6.84487	6.26989	1.96299	NA	NA	1.0809	0.603545	1.40944	NA	NA	0.649265	-0.216297	NA	NA	NA	-0.443046	-0.822536	-1.84467	NA	NA	NA	NA	NA	NA	NA	0.913032	NA	NA	NA	NA	NA	0.999979	0.996598	NA	NA	0.156675	0.486407	0.271263
0610040F04Rik-227	ENSMUST00000339042	32.6983	11.1882	3.46228	NA	NA	28.4939	13.2929	3.25573	3.37473	NA	30.5071	12.1145	3.36241	4.71447	NA	0.318959	0.670127	0.0929909	NA	NA	-0.0103664	0.11619	3.86837	1.81216	NA	-0.336234	-0.557271	3.73182	0.729924	NA	NA	0.986836	NA	NA	NA	0.999784	NA	0.320272	NA	NA	0.909403	0.999979	0.996598	NA	NA	0.395514	0.246363	0.935492
0610040F04Rik-228	ENSMUST00000339043	11.1677	4.40437	NA	NA	NA	8.87184	8.5788	NA	NA	NA	9.96703	6.2698	NA	NA	NA	0.875474	0.474907	NA	NA	NA	0.398691	-0.637036	NA	NA	NA	-0.487454	-1.11615	NA	NA	NA	NA	NA	NA	NA	NA	0.948561	NA	NA	NA	NA	0.932312	0.999979	NA	NA	NA	0.170399	0.603043	NA
0610040F04Rik-229	ENSMUST00000339044	9.40873	NA	NA	NA	NA	7.75958	5.92847	NA	NA	NA	8.54669	4.10192	NA	NA	NA	0.783515	NA	NA	NA	NA	0.26499	-0.487307	NA	NA	NA	-0.529905	-0.81017	NA	NA	NA	NA	NA	NA	NA	NA	0.976672	NA	NA	NA	NA	NA	0.999979	NA	NA	NA	0.260673	NA	NA
0610040F04Rik-230	ENSMUST00000339045	9.40873	NA	NA	NA	NA	7.75958	5.55227	NA	NA	NA	8.54669	3.93353	NA	NA	NA	0.783515	NA	NA	NA	NA	0.26499	-0.718569	NA	NA	NA	-0.529905	-1.04133	NA	NA	NA	NA	NA	NA	NA	NA	0.976672	NA	NA	NA	NA	NA	0.999979	NA	NA	NA	0.260673	NA	NA
0610040F04Rik-231	ENSMUST00000339046	9.40873	NA	NA	NA	NA	7.75958	5.55227	NA	NA	NA	8.54669	3.93353	NA	NA	NA	0.783515	NA	NA	NA	NA	0.26499	-0.718569	NA	NA	NA	-0.529905	-1.04133	NA	NA	NA	NA	NA	NA	NA	NA	0.976672	NA	NA	NA	NA	NA	0.999979	NA	NA	NA	0.260673	NA	NA
0610040F04Rik-232	ENSMUST00000339047	9.40873	NA	NA	NA	NA	7.75958	5.55227	NA	NA	NA	8.54669	3.93353	NA	NA	NA	0.783515	NA	NA	NA	NA	0.26499	-0.718569	NA	NA	NA	-0.529905	-1.04133	NA	NA	NA	NA	NA	NA	NA	NA	0.976672	NA	NA	NA	NA	NA	0.999979	NA	NA	NA	0.260673	NA	NA
0610040F04Rik-233	ENSMUST00000339048	9.40873	NA	NA	NA	NA	7.75958	5.55227	NA	NA	NA	8.54669	3.93353	NA	NA	NA	0.783515	NA	NA	NA	NA	0.26499	-0.718569	NA	NA	NA	-0.529905	-1.04133	NA	NA	NA	NA	NA	NA	NA	NA	0.976672	NA	NA	NA	NA	NA	0.999979	NA	NA	NA	0.260673	NA	NA
0610040F04Rik-234	ENSMUST00000339049	9.40873	NA	NA	NA	NA	7.75958	5.55227	NA	NA	NA	8.54669	3.93353	NA	NA	NA	0.783515	NA	NA	NA	NA	0.26499	-0.718569	NA	NA	NA	-0.529905	-1.04133	NA	NA	NA	NA	NA	NA	NA	NA	0.976672	NA	NA	NA	NA	NA	0.999979	NA	NA	NA	0.260673	NA	NA
0610040F04Rik-235	ENSMUST00000339050	10.1353	NA	NA	NA	NA	8.39891	5.55227	NA	NA	NA	9.22781	3.93353	NA	NA	NA	0.947515	NA	NA	NA	NA	0.364763	-0.718569	NA	NA	NA	-0.592619	-1.04133	NA	NA	NA	NA	NA	NA	NA	NA	0.959353	NA	NA	NA	NA	NA	0.999979	NA	NA	NA	0.162575	NA	NA
0610040F04Rik-236	ENSMUST00000339051	9.77202	NA	NA	NA	NA	7.75958	5.74812	NA	NA	NA	8.71969	4.02114	NA	NA	NA	0.867809	NA	NA	NA	NA	0.26499	-0.797674	NA	NA	NA	-0.614385	-1.12013	NA	NA	NA	NA	NA	NA	NA	NA	0.976672	NA	NA	NA	NA	NA	0.999979	NA	NA	NA	0.206456	NA	NA
0610040F04Rik-237	ENSMUST00000339052	7.69484	NA	NA	NA	NA	7.75958	NA	NA	NA	NA	7.73088	NA	NA	NA	NA	1.0829	NA	NA	NA	NA	0.26499	NA	NA	NA	NA	-0.828465	NA	NA	NA	NA	NA	NA	NA	NA	NA	0.976672	NA	NA	NA	NA	NA	NA	NA	NA	NA	0.161248	NA	NA
0610040F04Rik-238	ENSMUST00000339053	9.77202	NA	NA	NA	NA	7.75958	5.74812	NA	NA	NA	8.71969	4.02114	NA	NA	NA	0.867809	NA	NA	NA	NA	0.26499	-0.797674	NA	NA	NA	-0.614385	-1.12013	NA	NA	NA	NA	NA	NA	NA	NA	0.976672	NA	NA	NA	NA	NA	0.999979	NA	NA	NA	0.206456	NA	NA
0610040F04Rik-239	ENSMUST00000339054	9.77202	NA	NA	NA	NA	7.75958	5.74812	NA	NA	NA	8.71969	4.02114	NA	NA	NA	0.867809	NA	NA	NA	NA	0.26499	-0.797674	NA	NA	NA	-0.614385	-1.12013	NA	NA	NA	NA	NA	NA	NA	NA	0.976672	NA	NA	NA	NA	NA	0.999979	NA	NA	NA	0.206456	NA	NA
0610040F04Rik-240	ENSMUST00000339055	9.77202	NA	NA	NA	NA	7.75958	5.57431	NA	NA	NA	8.71969	3.94317	NA	NA	NA	0.867809	NA	NA	NA	NA	0.26499	-0.92171	NA	NA	NA	-0.614385	-1.24231	NA	NA	NA	NA	NA	NA	NA	NA	0.976672	NA	NA	NA	NA	NA	0.999979	NA	NA	NA	0.206456	NA	NA
0610040F04Rik-241	ENSMUST00000339056	35.8651	11.8601	NA	NA	NA	32.9484	13.0076	3.08509	4.9238	NA	34.3534	12.3571	3.06021	4.35918	NA	0.232546	0.258894	NA	NA	NA	-0.0986027	0.532787	3.7869	1.14062	NA	-0.335891	0.27126	3.85111	2.66792	NA	NA	0.999992	NA	NA	NA	0.982695	NA	0.562251	0.983528	NA	0.905166	0.999979	0.996598	NA	NA	0.520912	0.650507	NA
0610040F04Rik-242	ENSMUST00000339057	4.38496	NA	NA	NA	NA	NA	NA	NA	NA	NA	4.15112	NA	NA	NA	NA	0.980503	NA	NA	NA	NA	NA	NA	NA	NA	NA	-0.876709	NA	NA	NA	NA	NA	NA	NA	NA	NA	NA	NA	NA	NA	NA	NA	NA	NA	NA	NA	0.333024	NA	NA
0610040J01Rik-201	ENSMUST00000081747	167.086	168.694	50.5798	40.1021	42.7497	162.724	160.1	38.7783	35.2505	52.5245	164.861	164.66	43.7444	37.5573	47.3496	0.115335	-0.0246485	-0.788999	-0.294011	0.398894	0.239799	-0.297268	-0.489379	0.439414	0.177329	0.121483	-0.269165	0.321632	0.736476	-0.219149	0.885514	0.999992	0.273016	NA	0.999954	0.810119	0.942424	0.964953	0.980858	0.991167	0.938381	0.999979	0.996598	NA	0.999996	0.512218	0.876432	0.0199136
0610040J01Rik-202	ENSMUST00000196367	40.9335	44.9756	12.9541	9.83283	13.1253	40.5325	48.2056	8.61156	9.96284	13.0711	40.7371	46.3692	10.4073	9.88397	13.0991	-0.0737483	0.119043	-0.244783	0.405389	0.617962	0.500662	-0.433968	-0.567262	0.233336	-0.502946	0.573174	-0.550759	-0.336553	-0.169734	-1.12369	NA	0.999992	0.95424	NA	0.999954	0.776681	0.999889	0.964953	0.999902	NA	0.804419	0.999979	0.996598	NA	0.999996	0.834013	0.724888	0.687573
0610040J01Rik-203	ENSMUST00000196575	73.8042	71.5639	19.9124	17.2698	21.0558	66.9498	73.3331	14.6175	16.0816	23.1986	70.2391	72.2755	16.8303	16.6343	22.0634	0.103474	0.172156	-0.22707	0.189594	0.344566	0.245957	-0.3487	-0.449449	0.637556	0.156921	0.140314	-0.513891	-0.227528	0.449768	-0.190913	NA	0.999992	0.947292	NA	0.999954	0.892795	0.999889	0.964953	0.980647	NA	0.960051	0.999979	0.996598	NA	0.999996	0.710077	0.463545	0.652876
0610040J01Rik-204	ENSMUST00000199667	62.4584	63.4398	18.6097	16.0976	18.2631	58.1525	65.6598	13.315	15.6891	20.252	60.2242	64.3617	15.5201	15.8641	19.199	0.186428	0.192151	-0.165052	0.237027	0.160643	0.265903	-0.302554	-0.569691	0.577285	0.243363	0.0771969	-0.487463	-0.410292	0.341695	0.0777605	NA	0.999992	0.968372	NA	0.999954	0.891902	0.999889	0.964953	0.991636	NA	0.980337	0.999979	0.996598	NA	0.999996	0.532233	0.455506	0.754828
0610043K17Rik-201	ENSMUST00000123107	20.5394	14.5821	7.23352	NA	NA	21.3112	9.97399	6.34583	3.04514	8.12758	20.9534	12.5049	6.74021	3.33053	6.73824	0.0320989	0.0830158	-0.107125	NA	NA	-0.217577	-0.0724338	0.795429	-1.44229	0.250989	-0.253007	-0.148962	0.86521	-1.66826	1.11608	NA	0.999992	NA	NA	NA	0.959766	NA	0.964953	NA	NA	0.958141	0.999979	0.996598	NA	NA	0.949361	0.866161	0.89111
0610043K17Rik-202	ENSMUST00000142581	11.2442	8.15819	NA	NA	NA	13.3143	NA	5.15998	NA	NA	12.3358	5.91711	4.73805	NA	NA	0.825998	0.178911	NA	NA	NA	0.258502	NA	1.14823	NA	NA	-0.56966	-1.71383	1.20266	NA	NA	NA	0.999992	NA	NA	NA	0.965278	NA	0.901289	NA	NA	0.919448	0.999979	0.996598	NA	NA	0.235445	0.777733	NA
0610043K17Rik-203	ENSMUST00000378174	27.9484	23.9712	11.015	5.81631	9.2375	33.8277	18.8486	9.02869	4.23109	11.3577	31.0426	21.657	9.88125	4.99279	10.2356	0.0483062	-0.0501114	-0.0093846	-0.282059	-0.320149	-0.0164961	0.398673	0.530246	-0.701084	0.505685	-0.0683986	0.454548	0.531611	-0.406154	0.836521	NA	0.999992	0.99941	NA	NA	0.999201	NA	0.964953	0.999902	NA	0.988418	0.999979	0.996598	NA	0.999996	0.913774	0.89862	0.98894
0610043K17Rik-204	ENSMUST00000378175	25.5088	22.0802	10.7824	5.16556	8.79207	31.2355	17.7071	9.02869	4.23109	11.3577	28.5231	20.1022	9.78781	4.67662	10.0002	0.147815	0.121318	-0.0808145	-0.694551	-0.197822	-0.195626	0.502977	0.530246	-0.701084	0.505685	-0.347223	0.390112	0.613043	0.00509727	0.718977	NA	0.999992	0.989522	NA	NA	0.962389	NA	0.964953	0.999902	NA	0.934236	0.999979	0.996598	NA	0.999996	0.746426	0.76585	0.90545
0610043K17Rik-205	ENSMUST00000378176	24.6237	20.1848	10.8219	5.1346	8.97211	28.4946	17.3197	8.5288	3.96941	10.5887	26.665	18.8857	9.50234	4.52761	9.73311	0.129399	-0.0199765	0.0426689	0.0631597	-0.240178	-0.0876998	0.495011	0.524094	-0.957068	0.332977	-0.221107	0.522344	0.476626	-1.00672	0.579912	NA	0.999992	0.995623	NA	NA	0.988686	NA	0.964953	NA	NA	0.964703	0.999979	0.996598	NA	0.999996	0.786612	0.965053	0.949875
0610043K17Rik-206	ENSMUST00000378177	15.3112	12.2341	5.73006	NA	NA	18.9181	6.66989	5.61764	NA	NA	17.2061	9.73057	5.69578	NA	NA	0.11598	-0.237171	0.301509	NA	NA	0.48582	-0.361848	0.904688	NA	NA	0.365789	-0.150219	0.531221	NA	NA	NA	0.999992	NA	NA	NA	0.889891	NA	0.964953	NA	NA	0.946751	0.999979	0.996598	NA	NA	0.844541	0.659217	0.735126
0610043K17Rik-207	ENSMUST00000378178	25.6284	19.2058	9.89249	4.97936	7.80318	28.6028	13.5519	8.19412	4.08326	10.4162	27.1995	16.6546	8.92705	4.50991	9.03388	0.243191	0.195285	-0.426874	0.158497	-0.792999	-0.0287037	-0.161435	0.618674	-0.819729	0.44917	-0.274186	-0.358253	0.997039	-0.967398	1.2347	NA	0.999992	0.915129	NA	NA	0.99722	NA	0.964953	0.999902	NA	0.944806	0.999979	0.996598	NA	0.999996	0.582917	0.631652	0.526524
0610043K17Rik-208	ENSMUST00000378179	16.4839	12.5172	7.32857	NA	6.0308	19.8595	6.88963	6.19406	NA	7.32149	18.2621	9.98169	6.68825	NA	6.63912	0.873195	0.420081	-0.702499	NA	-0.133006	0.277288	-0.837849	0.91619	NA	0.332124	-0.598909	-1.27698	1.56149	NA	0.454598	NA	0.999992	NA	NA	NA	0.945461	NA	0.964953	NA	NA	0.894774	0.999979	0.996598	NA	NA	0.149242	0.404523	0.403739
0610043K17Rik-209	ENSMUST00000378180	11.7262	9.76906	4.55343	NA	NA	15.6659	NA	5.17031	NA	NA	13.7972	6.73566	4.95465	NA	NA	0.740823	-0.0691166	0.132475	NA	NA	0.282108	NA	1.14467	NA	NA	-0.46197	-0.978748	0.911389	NA	NA	NA	0.999992	NA	NA	NA	0.955722	NA	0.904197	NA	NA	0.934104	0.999979	0.996598	NA	NA	0.275428	0.906188	0.895539
0610043K17Rik-210	ENSMUST00000378181	11.5458	8.65991	4.78599	NA	NA	13.5312	NA	5.31971	NA	NA	12.5927	5.97808	5.13809	NA	NA	0.799616	-0.133699	0.28361	NA	NA	0.441856	NA	1.19669	NA	NA	-0.361289	-0.647589	0.814062	NA	NA	NA	0.999992	NA	NA	NA	0.921018	NA	0.88611	NA	NA	0.956443	0.999979	0.996598	NA	NA	0.258595	0.831581	0.776047
0610043K17Rik-211	ENSMUST00000378182	16.6666	12.1879	7.847	NA	6.0308	19.7395	6.40642	6.20438	NA	6.90038	18.2859	9.5842	6.90484	NA	6.44066	0.897137	0.286244	-0.478239	NA	-0.133006	0.31122	-0.514771	0.908201	NA	0.530031	-0.588134	-0.82369	1.35671	NA	0.652092	NA	0.999992	NA	NA	NA	0.934858	NA	0.964953	NA	NA	0.892288	0.999979	0.996598	NA	NA	0.133256	0.585786	0.557217
0610043K17Rik-212	ENSMUST00000378183	17.3949	13.0586	7.2124	NA	5.91357	19.5411	6.18464	6.85367	NA	6.79033	18.5281	9.9649	7.04128	NA	6.32658	0.751789	0.24279	-0.400999	NA	-0.472732	0.498146	-0.319446	0.940232	NA	0.763252	-0.255859	-0.582723	1.2721	NA	1.2177	NA	0.999992	NA	NA	NA	0.874529	NA	0.930935	NA	NA	0.963539	0.999979	0.996598	NA	NA	0.190755	0.63653	0.631782
0610043K17Rik-213	ENSMUST00000378184	14.1591	12.1414	NA	NA	4.50176	19.1404	4.38766	5.15479	NA	NA	16.7764	8.65616	5.03038	NA	4.50168	0.299295	-0.369752	NA	NA	-0.877643	0.322036	-1.23841	1.37447	NA	NA	0.018695	-0.91285	1.43138	NA	1.41962	NA	0.999992	NA	NA	NA	0.939386	NA	0.81303	NA	NA	0.998189	0.999979	0.996598	NA	NA	0.632056	0.494612	NA
0610043K17Rik-214	ENSMUST00000378185	11.5603	9.61157	NA	NA	NA	15.4715	NA	5.00538	NA	NA	13.6167	6.68823	4.80023	NA	NA	0.623467	-0.0185505	NA	NA	NA	0.243497	NA	1.32187	NA	NA	-0.383076	-1.15767	1.6178	NA	NA	NA	0.999992	NA	NA	NA	0.965663	NA	0.828993	NA	NA	0.94919	0.999979	0.996598	NA	NA	0.359498	0.975271	NA
0610043K17Rik-215	ENSMUST00000378186	11.882	10.3835	NA	NA	4.50176	16.718	NA	5.00538	NA	NA	14.4235	7.26843	5.10939	NA	4.79487	0.524682	-0.104262	NA	NA	-0.877643	0.289941	NA	1.32187	NA	NA	-0.237921	-0.644933	1.70221	NA	0.997863	NA	0.999992	NA	NA	NA	0.949119	NA	0.828993	NA	NA	0.969276	0.999979	0.996598	NA	NA	0.436828	0.858782	NA
0610043K17Rik-216	ENSMUST00000378187	18.6727	13.641	8.02377	4.81986	6.74162	21.2218	7.19285	6.68875	NA	7.66936	20.0185	10.737	7.26604	3.70453	7.17847	0.750684	0.344806	-0.804058	-0.340588	-0.422258	0.349829	-0.466743	1.06147	NA	0.77162	-0.403644	-0.823808	1.78073	0.734416	1.17916	NA	0.999992	NA	NA	NA	0.923565	NA	0.851863	NA	NA	0.933045	0.999979	0.996598	NA	0.999996	0.181686	0.499467	0.311045
0610043K17Rik-217	ENSMUST00000378188	16.3414	12.0304	7.54158	NA	6.47623	19.3893	6.36951	6.03946	NA	6.90038	17.9479	9.48063	6.68072	NA	6.67602	0.853085	0.332763	-0.896762	NA	-0.31119	0.307003	-0.660478	1.04203	NA	0.530031	-0.548652	-1.01364	1.87796	NA	0.83147	NA	0.999992	NA	NA	NA	0.939092	NA	0.950856	NA	NA	0.905361	0.999979	0.996598	NA	NA	0.154769	0.529672	0.271278
0610043K17Rik-218	ENSMUST00000378189	11.8933	10.4771	NA	NA	NA	15.2143	NA	5.24081	NA	NA	13.639	7.27277	4.77145	NA	NA	0.447805	0.0266032	NA	NA	NA	0.363371	NA	1.3926	NA	NA	-0.0867735	-0.774817	1.77251	NA	NA	NA	0.999992	NA	NA	NA	0.93608	NA	0.794688	NA	NA	0.989041	0.999979	0.996598	NA	NA	0.510479	0.964542	NA
0610043K17Rik-219	ENSMUST00000378190	11.987	10.7575	NA	NA	NA	15.8254	3.79278	4.74092	NA	NA	14.0028	7.62744	4.48598	NA	NA	0.301845	-0.385657	NA	NA	NA	0.644249	-1.1518	1.47962	NA	NA	0.338411	-0.820026	1.59852	NA	NA	NA	0.999992	NA	NA	NA	0.848077	NA	0.887483	NA	NA	0.960058	0.999979	0.996598	NA	NA	0.667061	0.517245	NA
0610043K17Rik-220	ENSMUST00000378191	9.38818	8.8665	NA	NA	NA	12.7727	NA	4.59152	NA	NA	11.1661	6.07259	4.25583	NA	NA	0.70371	-0.0428166	NA	NA	NA	0.460521	NA	1.42216	NA	NA	-0.24638	-1.12735	1.81981	NA	NA	NA	0.999992	NA	NA	NA	0.920141	NA	0.902613	NA	NA	0.97301	0.999979	0.996598	NA	NA	0.36062	0.947586	NA
0610043K17Rik-221	ENSMUST00000378192	14.0145	12.3681	NA	NA	NA	17.0417	4.49087	5.24081	NA	NA	15.6058	8.82762	4.86488	NA	NA	0.271467	-0.284514	NA	NA	NA	0.801272	-0.84257	1.3926	NA	NA	0.526227	-0.592222	1.5959	NA	NA	NA	0.999992	NA	NA	NA	0.778135	NA	0.794688	NA	NA	0.922935	0.999979	0.996598	NA	NA	0.665255	0.611864	NA
0610043K17Rik-222	ENSMUST00000378193	14.3285	11.2853	6.98295	NA	NA	16.6905	6.03677	5.6256	NA	6.56413	15.5732	8.92113	6.20602	NA	5.93295	0.897805	0.334605	-0.874615	NA	NA	0.481215	-0.533591	1.08512	NA	0.268452	-0.418425	-0.887799	1.94382	NA	0.336838	NA	0.999992	NA	NA	NA	0.891105	NA	0.964953	NA	NA	0.939386	0.999979	0.996598	NA	NA	0.168027	0.556376	0.317065
0610043K17Rik-223	ENSMUST00000378194	16.5153	12.896	7.29234	NA	NA	18.523	6.73486	6.27489	NA	7.33311	17.575	10.1213	6.72164	NA	6.4354	0.755641	0.346463	-0.861855	NA	NA	0.514009	-0.412603	1.10523	NA	0.540842	-0.243649	-0.773641	1.91428	NA	0.751107	NA	0.999992	NA	NA	NA	0.870456	NA	0.907165	NA	NA	0.966719	0.999979	0.996598	NA	NA	0.210747	0.52784	0.319959
0610043K17Rik-224	ENSMUST00000378195	5.17669	4.49649	NA	NA	NA	7.63598	NA	NA	NA	NA	6.46649	3.55027	NA	NA	NA	-0.398474	-1.26672	NA	NA	NA	0.920391	NA	NA	NA	NA	1.30736	0.874624	NA	NA	NA	NA	NA	NA	NA	NA	0.853536	NA	NA	NA	NA	NA	0.999979	NA	NA	NA	0.675335	0.163554	NA
0610043K17Rik-225	ENSMUST00000378196	5.54863	4.28442	NA	NA	NA	6.467	3.45167	NA	NA	NA	6.03208	3.907	NA	NA	NA	0.712406	0.297401	NA	NA	NA	0.772569	0.269775	NA	NA	NA	0.0534422	-0.0525657	NA	NA	NA	NA	NA	NA	NA	NA	0.883249	NA	NA	NA	NA	NA	0.999979	NA	NA	NA	0.41849	0.746521	NA
1010001B22Rik-201	ENSMUST00000181488	7.08471	19.8611	NA	NA	NA	9.54718	11.8453	NA	NA	NA	8.38093	16.2476	NA	NA	NA	1.05613	0.299204	NA	NA	NA	-1.09664	-0.842689	NA	NA	NA	-2.14779	-1.16221	NA	NA	NA	NA	0.999992	NA	NA	NA	0.728949	NA	NA	NA	NA	NA	0.999979	NA	NA	NA	0.178032	0.493017	NA
1010001B22Rik-202	ENSMUST00000316163	NA	10.0094	NA	NA	NA	6.41463	7.26113	NA	NA	NA	5.246	8.76616	NA	NA	NA	NA	0.181349	NA	NA	NA	-1.48768	-0.214398	NA	NA	NA	-1.99884	-0.400487	NA	NA	NA	NA	0.999992	NA	NA	NA	0.689016	NA	NA	NA	NA	NA	0.999979	NA	NA	NA	NA	0.760731	NA
1010001B22Rik-203	ENSMUST00000316164	41.0744	55.3001	NA	NA	NA	42.6294	53.5403	NA	NA	NA	41.9117	54.4457	NA	NA	NA	0.461782	-0.0062421	NA	NA	NA	-0.212863	-0.467676	NA	NA	NA	-0.678239	-0.461227	NA	NA	NA	NA	0.999992	NA	NA	NA	0.943196	0.956917	NA	NA	NA	0.77253	0.999979	NA	NA	NA	0.190555	0.983123	NA
1010001B22Rik-204	ENSMUST00000316165	6.77761	18.6419	NA	NA	NA	9.03252	11.0727	NA	NA	NA	7.96449	15.2305	NA	NA	NA	1.11649	0.360168	NA	NA	NA	-0.979542	-0.883074	NA	NA	NA	-2.09042	-1.25863	NA	NA	NA	NA	0.999992	NA	NA	NA	0.778799	NA	NA	NA	NA	NA	0.999979	NA	NA	NA	0.165483	0.432286	NA
1010001B22Rik-205	ENSMUST00000316166	7.08471	19.7413	NA	NA	NA	9.54718	11.7596	NA	NA	NA	8.38093	16.1433	NA	NA	NA	1.05613	0.323464	NA	NA	NA	-1.09664	-0.726807	NA	NA	NA	-2.14779	-1.06988	NA	NA	NA	NA	0.999992	NA	NA	NA	0.728949	NA	NA	NA	NA	NA	0.999979	NA	NA	NA	0.178032	0.461082	NA
1010001B22Rik-206	ENSMUST00000316167	7.08471	19.7413	NA	NA	NA	9.54718	11.9477	NA	NA	NA	8.38093	16.2275	NA	NA	NA	1.05613	0.323464	NA	NA	NA	-1.09664	-0.668517	NA	NA	NA	-2.14779	-1.01177	NA	NA	NA	NA	0.999992	NA	NA	NA	0.728949	NA	NA	NA	NA	NA	0.999979	NA	NA	NA	0.178032	0.461082	NA
1110002E22Rik-201	ENSMUST00000163080	377.593	140.417	8.56398	36.7294	NA	287.711	179.443	6.54536	55.0897	7.77856	330.649	157.744	7.39566	46.0999	6.1909	-0.32356	-0.270029	-0.0522445	0.203356	NA	-0.346378	0.366178	0.40626	0.127549	-1.20167	-0.0246793	0.639026	0.46289	-0.0733088	-1.47052	0.392929	0.935092	0.995647	NA	NA	0.912367	0.836604	0.964953	0.999902	NA	0.99491	0.999979	0.996598	NA	NA	0.0436626	0.145392	0.950048
1110002E22Rik-202	ENSMUST00000184925	11.3721	2.81242	NA	NA	NA	6.02666	5.93499	NA	NA	NA	8.57541	4.21022	NA	NA	NA	-1.76278	-1.80529	NA	NA	NA	-0.12759	0.732073	NA	NA	NA	1.64734	2.55224	NA	NA	NA	NA	NA	NA	NA	NA	0.992898	NA	NA	NA	NA	NA	0.999979	NA	NA	NA	0.00768323	0.129225	NA
1110002J07Rik-201	ENSMUST00000181710	24.1719	18.896	7.49581	4.97272	7.78066	22.316	21.5941	6.60143	6.5627	7.49668	23.2057	20.0864	6.99783	5.78155	7.64628	0.280418	0.0538376	-0.182318	0.552195	-0.775916	0.428188	0.0324202	0.195002	-0.86192	-0.240671	0.140682	-0.0183492	0.364228	-1.4139	0.539557	NA	0.999992	NA	NA	NA	0.885931	NA	0.971782	0.996954	NA	0.974912	0.999979	0.996598	NA	0.999996	0.522337	0.907241	0.820401
1110002J07Rik-202	ENSMUST00000219021	6.20818	3.66122	NA	NA	NA	4.12725	5.70815	NA	NA	NA	5.11818	4.57546	NA	NA	NA	0.301949	0.265601	NA	NA	NA	0.93781	-0.259252	NA	NA	NA	0.624767	-0.513867	NA	NA	NA	NA	NA	NA	NA	NA	NA	NA	NA	NA	NA	NA	0.999979	NA	NA	NA	0.731261	0.830742	NA
1110002J07Rik-203	ENSMUST00000325971	21.3583	17.5597	6.3917	5.30829	7.38257	18.0774	19.8296	5.06784	6.08365	6.34349	19.6449	18.5565	5.62982	5.69883	6.89216	0.238677	0.396197	0.0941442	-0.0323282	-0.646331	0.00956688	-0.104606	0.234334	-0.985947	0.234046	-0.239445	-0.501423	0.141378	-0.954175	0.879897	NA	0.999992	NA	NA	NA	0.999791	NA	0.964953	0.98594	NA	0.957183	0.999979	0.996598	NA	NA	0.597203	0.376418	0.92164
1110002J07Rik-204	ENSMUST00000325972	19.8076	14.8863	5.39073	4.65754	6.72941	16.311	17.1284	NA	NA	5.42966	17.9799	15.8742	4.57973	4.79644	6.11651	0.126565	0.363652	0.414784	-0.444578	-0.642508	0.122885	0.00508671	NA	NA	-0.581373	-0.013565	-0.361484	-0.240984	-0.779594	0.0431472	NA	0.999992	NA	NA	NA	0.987424	NA	NA	NA	NA	0.998466	0.999979	0.996598	NA	NA	0.793087	0.460309	0.682737
1110002J07Rik-205	ENSMUST00000325973	4.74592	NA	NA	NA	NA	NA	3.52119	NA	NA	NA	3.49252	2.39317	NA	NA	NA	0.912627	NA	NA	NA	NA	NA	0.16992	NA	NA	NA	-0.385774	-1.62797	NA	NA	NA	NA	NA	NA	NA	NA	NA	NA	NA	NA	NA	NA	0.999979	NA	NA	NA	0.375452	NA	NA
1110002L01Rik-201	ENSMUST00000095903	2572.59	1880.17	193.055	131.774	158.681	2210.28	1911.97	159.638	131.843	186.519	2383.6	1892.45	174.072	131.627	171.777	0.026405	-0.0404514	0.135814	0.0350599	-0.0532184	-0.0690884	-0.0177487	0.0398955	0.125281	-0.354319	-0.0997565	0.0256282	-0.0978071	0.0921687	-0.304074	0.940423	0.999992	0.891399	0.983275	0.999954	0.939445	0.999889	0.972163	0.999902	0.648647	0.88995	0.999979	0.996598	NA	0.999996	0.693815	0.600686	0.453262
1110002L01Rik-202	ENSMUST00000168012	2855.13	2067.1	190.867	128.471	153.795	2447.6	2132.77	153.971	126.808	180.821	2642.52	2094.35	169.763	127.44	166.509	0.0288188	-0.0451544	0.115022	0.00730769	-0.104699	-0.0440393	-0.0145519	0.0421704	0.165504	-0.375171	-0.07704	0.0335291	-0.0748917	0.160308	-0.273417	0.934191	0.999992	0.915034	0.997621	0.999954	0.971462	0.999889	0.971495	0.999902	0.615897	0.928808	0.999979	0.996598	NA	0.999996	0.670195	0.553245	0.52614
1110002L01Rik-203	ENSMUST00000179637	462.816	403.736	78.4553	49.5333	71.8637	415.634	415.757	58.7704	57.0965	76.1333	438.255	408.696	67.0597	53.3474	73.8638	-0.0451873	-0.0512346	0.207762	0.17752	-0.0420664	-0.11714	-0.0862397	0.183664	0.0605555	-0.094052	-0.0758817	-0.0319464	-0.0297662	-0.115725	-0.0508459	0.942804	0.999992	0.887044	NA	0.999954	0.901008	0.999889	0.964953	0.999902	0.994539	0.949282	0.999979	0.997292	NA	0.999996	0.704682	0.624865	0.441494
1110002L01Rik-204	ENSMUST00000180149	498.226	437.565	84.0884	54.8451	76.6221	451.598	454.788	63.7963	65.5874	83.6059	473.968	444.821	72.3679	60.2782	79.901	-0.0584684	-0.01736	0.21728	0.156159	-0.0580363	-0.105865	-0.0860058	0.128293	-0.0481174	-0.152718	-0.0513468	-0.0669417	-0.0946977	-0.203473	-0.0923623	0.919417	0.999992	0.871228	NA	0.999954	0.911676	0.999889	0.964953	0.999902	0.989285	0.96694	0.999979	0.996598	NA	0.999996	0.617085	0.86229	0.400481
1110002L01Rik-205	ENSMUST00000240846	121.907	120.327	17.7204	16.883	21.6842	108.415	125.523	14.4	19.2911	24.6112	114.88	122.534	15.8284	18.0974	23.0606	-0.250282	0.0220643	0.659733	-0.375883	0.454503	-0.0391324	0.111448	0.6807	0.017326	-0.110337	0.207528	0.0915822	-0.0156656	0.394851	-0.558414	0.754881	0.999992	0.788087	NA	0.999954	0.99046	0.999889	0.832775	0.999902	NA	0.918725	0.999979	0.9985	NA	0.999996	0.262556	0.909457	0.261351
1110002L01Rik-206	ENSMUST00000242357	396.006	334.773	75.656	45.1147	67.395	359.205	349.721	54.9689	53.0108	71.515	376.858	341.112	63.6319	49.1053	69.3254	-0.00159457	-0.0393106	0.157294	0.143661	-0.130458	-0.0873446	-0.139403	0.174347	0.030945	-0.143378	-0.0898638	-0.0967942	0.0126042	-0.111495	-0.0114831	0.999118	0.999992	0.928718	NA	0.999954	0.938376	0.999889	0.964953	0.999902	0.991167	0.938673	0.999979	0.998367	NA	0.999996	0.990001	0.728785	0.573289
1110002L01Rik-207	ENSMUST00000243792	84.7072	93.3723	32.7529	23.4746	37.1988	71.6924	98.3991	24.5159	32.0293	35.0024	77.9128	95.5295	27.9922	27.831	36.1603	0.114817	0.00368952	0.376512	-0.0405438	-0.0204745	0.16737	-0.0718566	0.0868973	-0.198179	-0.0498972	0.0498944	-0.0718705	-0.300561	-0.157196	-0.0202037	NA	0.999992	0.834944	NA	0.999954	0.934858	0.999889	0.969899	0.999902	0.997491	0.983959	0.999979	0.996598	NA	0.999996	0.635478	0.986016	0.332553
1110002L01Rik-208	ENSMUST00000244207	162.518	169.095	38.3464	29.7042	44.837	135.747	175.039	31.4653	39.6701	43.9598	148.547	171.586	34.4453	34.7787	44.4181	-0.0519186	-0.0277358	0.35918	0.123847	0.207467	-0.0834836	-0.0134342	0.0851162	-0.19639	-0.0850714	-0.0352768	0.0175436	-0.281883	-0.319431	-0.287308	0.960085	0.999992	0.819532	NA	0.999954	0.969935	0.999889	0.9679	0.999902	0.995278	0.986038	0.999979	0.996598	NA	0.999996	0.777721	0.859451	0.308555
1110002L01Rik-209	ENSMUST00000244262	123.367	122.611	17.7785	17.2079	21.6842	110.361	127.274	14.5727	19.2911	25.3848	116.595	124.576	15.9561	18.2552	23.4251	-0.267635	0.0404454	0.668121	-0.424504	0.454503	-0.044333	0.0893339	0.702972	0.017326	-0.114124	0.219533	0.051072	0.00106037	0.443548	-0.561532	0.720764	0.999992	0.783583	NA	0.999954	0.988686	0.999889	0.812842	0.999902	NA	0.907797	0.999979	0.999893	NA	0.999996	0.221515	0.835276	0.255428
1110002L01Rik-210	ENSMUST00000343554	839.817	671.431	100.333	67.0598	86.2731	722.994	675.878	73.6648	67.4738	98.17	778.902	672.705	84.8601	67.1793	91.867	0.0680544	-0.0598644	0.0981477	0.135204	-0.241379	-0.195071	-0.0545413	0.175499	-0.00580464	-0.279782	-0.267746	0.00856069	0.0690626	-0.139492	-0.0431842	0.863097	0.999992	0.951636	NA	0.999954	0.738127	0.999889	0.964953	0.999902	0.937206	0.661246	0.999979	0.996598	NA	0.999996	0.449818	0.555772	0.674476
1110002L01Rik-211	ENSMUST00000343555	816.609	654.968	100.952	67.0598	87.0142	703.185	659.735	74.2283	68.5098	97.6128	757.468	656.4	85.4511	67.7112	91.9961	0.0702267	-0.0481983	0.0937667	0.135204	-0.195929	-0.192413	-0.0594801	0.175969	-0.0108583	-0.268896	-0.267116	-0.00806562	0.0734195	-0.144605	-0.0782095	0.859154	0.999992	0.953698	NA	0.999954	0.738127	0.999889	0.964953	0.999902	0.947477	0.656394	0.999979	0.996598	NA	0.999996	0.439118	0.639002	0.685648
1110002L01Rik-212	ENSMUST00000343556	869.086	693.64	110.996	68.7338	89.9506	748.259	698.361	78.3425	69.8205	102.119	806.083	695.011	91.9754	69.1975	95.6718	0.0588017	-0.0416518	0.0425768	0.0893427	-0.200126	-0.188933	-0.0660462	0.18833	-0.0192437	-0.306878	-0.252118	-0.0212167	0.139158	-0.106946	-0.112681	0.88251	0.999992	0.98292	NA	0.999954	0.748379	0.999889	0.964953	0.999902	0.905183	0.668509	0.999979	0.996598	NA	0.999996	0.502428	0.680902	0.851448
1110002L01Rik-213	ENSMUST00000343557	864.269	686.451	109.937	68.4088	89.4915	743.107	690.984	78.0127	69.8205	101.414	801.088	687.747	91.3494	69.0397	95.0971	0.0550988	-0.0355373	0.0415171	0.10358	-0.197838	-0.193772	-0.0622152	0.202984	-0.0192437	-0.328669	-0.253295	-0.0234532	0.154192	-0.121192	-0.137052	0.891501	0.999992	0.983239	NA	0.999954	0.73826	0.999889	0.964953	0.999902	0.876828	0.667456	0.999979	0.996598	NA	0.999996	0.530159	0.73001	0.854574
1110002L01Rik-214	ENSMUST00000343558	991.677	759.744	108.869	72.555	94.3393	846.774	774.918	79.4429	70.8475	103.024	916.093	765.738	91.7871	71.5808	98.4183	0.0549362	-0.0524278	0.1253	0.0771963	-0.247642	-0.174852	-0.0418512	0.157783	-0.00818656	-0.301866	-0.234397	0.0135688	0.024405	-0.0835584	-0.0596739	0.888791	0.999992	0.929025	NA	0.999954	0.773739	0.999889	0.964953	0.999902	0.909391	0.70493	0.999979	0.997292	NA	0.999996	0.520818	0.589778	0.573856
1110002L01Rik-215	ENSMUST00000343559	679.155	548.287	88.0357	61.6009	78.3398	587.2	548.838	66.4116	63.057	86.4915	631.216	547.952	75.5384	62.2644	82.1695	0.0585648	-0.0722092	0.199306	0.112077	-0.0675971	-0.22221	-0.0301864	0.171055	-0.0340332	-0.25622	-0.28486	0.0451504	-0.0408249	-0.144592	-0.19303	0.897191	0.999992	0.87836	NA	0.999954	0.683639	0.999889	0.964953	0.999902	0.962843	0.639415	0.999979	0.996598	NA	0.999996	0.548767	0.489748	0.416467
1110002L01Rik-216	ENSMUST00000343560	729.278	584.806	102.907	65.5809	82.9893	626.544	585.656	72.2375	66.7544	96.0374	675.705	584.563	85.03	66.0935	89.1262	0.0584837	-0.0599405	0.0657805	0.132135	-0.223877	-0.209291	-0.0435364	0.233781	0.0128421	-0.287013	-0.271753	0.0196033	0.158721	-0.117521	-0.0687353	0.893892	0.999992	0.971713	NA	0.999954	0.70949	0.999889	0.964953	0.999902	0.931623	0.661246	0.999979	0.996598	NA	0.999996	0.539347	0.554342	0.77735
1110002L01Rik-217	ENSMUST00000343561	394.598	330.881	75.6357	46.2762	67.0914	365.178	347.378	54.1572	51.8969	71.3567	379.317	337.918	63.1284	49.0967	69.0907	-0.01191	-0.0238173	0.171467	0.253465	-0.123673	-0.0720837	-0.128289	0.196439	0.0369566	-0.193516	-0.0643845	-0.100982	0.0202092	-0.214992	-0.0670919	0.988583	0.999992	0.918546	NA	0.999954	0.953712	0.999889	0.964953	0.999902	0.987537	0.960005	0.999979	0.998367	NA	0.999996	0.925502	0.838393	0.537932
1110002L01Rik-218	ENSMUST00000343562	312.739	286.438	77.9583	44.9307	67.3297	281.277	296.014	55.0151	57.0488	72.5691	296.365	290.423	64.5988	51.0843	69.7883	0.0373775	0.0150327	0.109569	0.175927	-0.15816	-0.126441	-0.168771	0.167593	-0.117471	-0.166857	-0.16753	-0.181982	0.0524344	-0.292691	-0.00668589	0.961355	0.999992	0.952153	NA	0.999954	0.907701	0.999889	0.964953	0.999902	0.989285	0.878193	0.999979	0.996598	NA	0.999996	0.786394	0.898773	0.67909
1110002L01Rik-219	ENSMUST00000343563	295.871	269.762	72.1339	42.2882	62.429	261.359	275.412	50.8765	49.5813	68.397	277.889	272.005	59.7491	45.9745	65.2311	0.0474804	-0.0407283	0.137491	0.0990239	-0.218043	-0.114218	-0.189286	0.252512	-0.0341989	-0.0812161	-0.16518	-0.145346	0.109162	-0.132075	0.138352	0.949107	0.999992	0.939141	NA	0.999954	0.926297	0.999889	0.964953	0.999902	0.994798	0.881215	0.999979	0.996598	NA	0.999996	0.730333	0.73751	0.618362
1110002L01Rik-220	ENSMUST00000343564	207.427	189.263	60.614	33.5191	47.8565	187.645	193.855	41.9937	37.6852	56.4245	197.136	191.115	49.7465	35.6131	51.8845	0.0385607	-0.0168882	0.108693	0.210312	-0.15184	-0.16898	-0.166693	0.194777	0.0345754	-0.242084	-0.211316	-0.14684	0.0818082	-0.173606	-0.0949006	0.966857	0.999992	0.963077	NA	0.999954	0.890082	0.999889	0.964953	0.999902	0.984473	0.871902	0.999979	0.996598	NA	0.999996	0.812765	0.910523	0.728925
1110002L01Rik-221	ENSMUST00000343565	287.235	260.381	70.9414	41.9633	62.9047	255.682	265.383	50.3007	49.9168	66.2298	270.802	262.345	58.9208	45.9889	64.4617	0.0215688	-0.0133901	0.11208	0.122335	-0.1433	-0.121661	-0.175524	0.264371	-0.0367495	-0.132694	-0.146878	-0.158966	0.146987	-0.158008	0.0113756	0.980519	0.999992	0.954357	NA	0.999954	0.9177	0.999889	0.964953	0.999902	0.993243	0.89971	0.999979	0.996598	NA	0.999996	0.877796	0.915364	0.690363
1110002L01Rik-222	ENSMUST00000343566	297.199	273.404	72.0729	43.1179	64.0412	265.11	279.128	52.2126	52.1649	69.197	280.488	275.677	60.5367	47.7022	66.4606	0.0316023	-0.039494	0.181941	0.0635786	-0.16271	-0.102839	-0.185426	0.208507	-0.0317577	-0.118069	-0.137925	-0.143463	0.0210307	-0.0942772	0.0448558	0.968679	0.999992	0.909676	NA	0.999954	0.936463	0.999889	0.964953	0.999902	0.994038	0.910164	0.999979	0.998367	NA	0.999996	0.820542	0.743901	0.505815
1110002L01Rik-223	ENSMUST00000343567	294.196	269.038	69.1728	41.7862	61.954	263.861	273.751	48.98	48.2835	66.6621	278.403	270.861	57.4108	45.0655	64.1623	0.00631327	-0.0344692	0.178214	0.134924	-0.239321	-0.117743	-0.179533	0.261309	0.0432373	-0.0801546	-0.127601	-0.142082	0.0762412	-0.090415	0.159215	0.995053	0.999992	0.916151	NA	0.999954	0.922759	0.999889	0.964953	0.999902	0.994798	0.917772	0.999979	0.996598	NA	0.999996	0.963619	0.779068	0.530125
1110002L01Rik-224	ENSMUST00000343568	287.332	261.489	67.8422	41.7862	61.8199	255.376	264.492	49.2491	49.1887	65.8199	270.686	262.556	57.0418	45.5304	63.6946	0.0162614	-0.0398442	0.200588	0.134924	-0.184256	-0.111002	-0.208651	0.213773	0.0274376	-0.0455821	-0.130823	-0.166123	0.00604195	-0.106356	0.138461	0.985303	0.999992	0.901868	NA	0.999954	0.930268	0.999889	0.964953	0.999902	0.997491	0.915613	0.999979	0.998877	NA	0.999996	0.90762	0.74834	0.484018
1110002L01Rik-225	ENSMUST00000343569	118.941	125.586	27.0882	24.5706	36.8302	98.5359	133.082	25.3014	32.708	32.6315	108.29	128.818	26.1938	28.713	34.8474	0.0358043	-0.0179313	0.443098	0.48962	0.159411	-0.047337	-0.0144328	-0.0648431	-0.247768	0.104086	-0.0865619	0.0060261	-0.506139	-0.737095	-0.0525067	0.97746	0.999992	0.829116	NA	0.999954	0.988677	0.999889	0.978221	0.999902	0.995246	0.968799	0.999979	0.996598	NA	0.999996	0.8614	0.919081	0.323114
1110002L01Rik-226	ENSMUST00000343570	83.9295	91.7149	33.6575	22.9871	37.2091	71.5384	98.2259	25.3101	31.3837	35.6892	77.4626	94.5371	28.8385	27.2633	36.4893	0.167499	0.01764	0.374251	0.0201773	-0.062141	0.13294	-0.0737655	0.0539848	-0.191626	-0.0400764	-0.0370116	-0.0868982	-0.326474	-0.211704	0.0302626	NA	0.999992	0.827981	NA	0.999954	0.95452	0.999889	0.981338	0.999902	0.997491	0.987172	0.999979	0.996598	NA	0.999996	0.488116	0.93284	0.321087
1110002L01Rik-227	ENSMUST00000343571	89.5619	96.7979	35.5471	25.2856	40.3684	75.6859	104.943	26.8916	35.2005	37.3768	82.3191	100.347	30.5516	30.3395	38.9544	0.127007	0.0205511	0.26409	0.0541315	0.0894147	0.0886164	-0.131941	0.130424	-0.241239	-0.0767625	-0.0411338	-0.148388	-0.1436	-0.29494	-0.15906	NA	0.999992	0.899331	NA	0.999954	0.974607	0.999889	0.964953	0.999902	0.996353	0.985696	0.999979	0.996598	NA	0.999996	0.579824	0.919163	0.476478
1110002L01Rik-228	ENSMUST00000343572	87.2306	93.513	33.3728	24.7835	39.5521	73.5289	101.17	26.2192	34.2866	37.1042	80.0783	96.847	29.2722	29.6276	38.3941	0.0663654	-0.011352	0.344691	0.113714	0.0912947	0.0854967	-0.151226	0.137322	-0.169572	-0.0377601	0.0155812	-0.135789	-0.211863	-0.282894	-0.12176	NA	0.999992	0.858976	NA	0.999954	0.976816	0.999889	0.964953	0.999902	0.997491	0.994644	0.999979	0.996598	NA	0.999996	0.772193	0.955183	0.371625
1110002L01Rik-229	ENSMUST00000343573	32.5428	34.099	14.5308	9.10677	15.9846	30.5512	40.4327	8.91043	9.90863	16.5144	31.5088	36.8995	11.2253	9.5074	16.2325	-0.057878	0.0549471	0.56733	-0.512906	0.080769	0.0807556	-0.117614	0.61094	0.327446	-0.0642872	0.136586	-0.168997	0.0302475	0.843409	-0.136928	NA	0.999992	0.859603	NA	0.999954	0.988082	0.999889	0.964953	0.999902	NA	0.970305	0.999979	0.998367	NA	0.999996	0.878256	0.87249	0.373731
1110002L01Rik-230	ENSMUST00000343574	35.0101	36.6155	14.8986	10.1028	15.9184	33.636	43.0852	9.49255	12.0708	17.2859	34.301	39.4749	11.7267	11.1001	16.5609	-0.0959528	0.0765798	0.616883	-0.56025	0.0717757	0.0190454	-0.0441713	0.657564	0.151431	-0.102832	0.111187	-0.115223	0.00934307	0.715508	-0.166801	NA	0.999992	0.814745	NA	0.999954	0.998466	0.999889	0.964953	0.999902	NA	0.975514	0.999979	0.998927	NA	0.999996	0.790457	0.825833	0.301262
1110002L01Rik-231	ENSMUST00000343575	32.0563	34.6409	14.7642	9.59956	16.2499	30.6917	40.1174	8.716	10.2696	16.9107	31.3507	37.0565	11.2017	9.93139	16.5596	-0.0149326	-0.121101	0.552513	-0.435022	0.0286181	0.128503	0.0130224	0.777566	0.21182	0.112435	0.141456	0.137713	0.206465	0.64955	0.0874173	NA	0.999992	0.860379	NA	0.999954	0.976626	0.999889	0.960867	0.999902	NA	0.969204	0.999979	0.996598	NA	0.999996	0.968646	0.724842	0.377577
1110002L01Rik-232	ENSMUST00000343576	37.525	36.4501	16.2507	10.9068	16.934	33.4884	44.1559	9.80235	12.2513	19.4512	35.4216	39.8648	12.4598	11.5819	18.1182	0.209174	-0.0271023	0.67852	0.0518864	0.00963755	-0.0317936	0.00166475	0.234395	0.105984	-0.159426	-0.243772	0.0346181	-0.483183	0.058169	-0.166403	NA	0.999992	0.772291	NA	0.999954	0.996467	0.99993	0.964953	0.999902	NA	0.935811	0.999979	0.996598	NA	0.999996	0.546249	0.933495	0.242062
1110002L01Rik-233	ENSMUST00000343577	106.05	105.906	16.9662	13.8649	20.6366	91.688	111.624	12.1561	16.337	22.0157	98.5625	108.36	14.1676	15.1163	21.2836	-0.232907	-0.0442775	0.547779	-0.237548	0.443104	-0.126398	0.137715	0.469171	0.190758	-0.0766437	0.102867	0.184991	-0.106214	0.430264	-0.51424	0.797583	0.999992	0.849861	NA	0.999954	0.956377	0.999889	0.964953	0.999902	NA	0.967575	0.999979	0.996598	NA	0.999996	0.319752	0.822363	0.357103
1110002L01Rik-234	ENSMUST00000343578	26.111	26.7604	11.1066	8.60474	14.8894	25.587	32.3009	7.01319	10.7045	15.1572	25.8431	29.2139	8.70507	9.6727	15.0139	-0.235895	0.0751681	1.18943	-0.37097	0.0321098	0.279187	0.0818056	0.694529	0.407022	0.0994087	0.511186	0.0124284	-0.486516	0.78051	0.074635	NA	0.999992	0.614975	NA	0.999954	0.932128	0.999889	0.964953	0.999902	NA	0.848313	0.999979	0.996598	NA	0.999996	0.55932	0.84761	0.118806
1110002O04Rik-201	ENSMUST00000194261	8.81235	3.9404	NA	NA	NA	8.46446	NA	NA	NA	NA	8.63404	3.3693	NA	NA	NA	1.00821	-0.402044	NA	NA	NA	0.317349	NA	NA	NA	NA	-0.696041	0.27419	NA	NA	NA	NA	NA	NA	NA	NA	0.966486	NA	NA	NA	NA	NA	0.999979	NA	NA	NA	0.159927	0.721124	NA
1110002O04Rik-202	ENSMUST00000268247	8.52329	3.9404	NA	NA	NA	8.46446	NA	NA	NA	NA	8.49632	3.3693	NA	NA	NA	0.933236	-0.402044	NA	NA	NA	0.317349	NA	NA	NA	NA	-0.620652	0.27419	NA	NA	NA	NA	NA	NA	NA	NA	0.966486	NA	NA	NA	NA	NA	0.999979	NA	NA	NA	0.196429	0.721124	NA
1110002O04Rik-203	ENSMUST00000268248	8.52329	3.9404	NA	NA	NA	8.46446	NA	NA	NA	NA	8.49632	3.3693	NA	NA	NA	0.933236	-0.402044	NA	NA	NA	0.317349	NA	NA	NA	NA	-0.620652	0.27419	NA	NA	NA	NA	NA	NA	NA	NA	0.966486	NA	NA	NA	NA	NA	0.999979	NA	NA	NA	0.196429	0.721124	NA
1110002O04Rik-204	ENSMUST00000268249	8.07504	3.9404	NA	NA	NA	8.12508	NA	NA	NA	NA	8.10485	3.3693	NA	NA	NA	0.935122	-0.402044	NA	NA	NA	0.318906	NA	NA	NA	NA	-0.619238	0.27419	NA	NA	NA	NA	NA	NA	NA	NA	0.967339	NA	NA	NA	NA	NA	0.999979	NA	NA	NA	0.206085	0.721124	NA
1110002O04Rik-205	ENSMUST00000268250	8.52329	3.9404	NA	NA	NA	8.46446	NA	NA	NA	NA	8.49632	3.42545	NA	NA	NA	0.933236	-0.402044	NA	NA	NA	0.317349	NA	NA	NA	NA	-0.620652	0.411682	NA	NA	NA	NA	NA	NA	NA	NA	0.966486	NA	NA	NA	NA	NA	0.999979	NA	NA	NA	0.196429	0.721124	NA
1110002O04Rik-206	ENSMUST00000268251	8.07504	3.9404	NA	NA	NA	8.12508	NA	NA	NA	NA	8.10485	3.42545	NA	NA	NA	0.935122	-0.402044	NA	NA	NA	0.318906	NA	NA	NA	NA	-0.619238	0.411682	NA	NA	NA	NA	NA	NA	NA	NA	0.967339	NA	NA	NA	NA	NA	0.999979	NA	NA	NA	0.206085	0.721124	NA
1110002O04Rik-207	ENSMUST00000268252	7.58735	3.54102	NA	NA	NA	7.45641	NA	NA	NA	NA	7.52234	3.2053	NA	NA	NA	0.930551	-0.521293	NA	NA	NA	0.20783	NA	NA	NA	NA	-0.725558	0.530617	NA	NA	NA	NA	NA	NA	NA	NA	0.983496	NA	NA	NA	NA	NA	0.999979	NA	NA	NA	0.223042	0.650205	NA
1110002O04Rik-208	ENSMUST00000268253	6.27878	NA	NA	NA	NA	6.29374	NA	NA	NA	NA	6.28949	NA	NA	NA	NA	1.14155	NA	NA	NA	NA	0.443366	NA	NA	NA	NA	-0.696114	NA	NA	NA	NA	NA	NA	NA	NA	NA	0.955824	NA	NA	NA	NA	NA	NA	NA	NA	NA	0.171082	NA	NA
1110003F10Rik-201	ENSMUST00000199441	16.7159	23.4142	10.8817	6.1261	7.94445	21.359	27.7486	12.1262	5.52509	10.664	19.159	25.3324	11.6963	5.80948	9.22473	0.519759	-0.609448	-0.0870731	-0.267147	0.47822	-0.677865	-0.209894	0.582047	0.902805	0.66577	-1.2071	0.405789	0.670925	1.17391	0.177202	NA	0.900315	0.988714	NA	NA	0.783233	0.999889	0.964953	0.998186	NA	0.680205	0.999979	0.996598	NA	0.999996	0.327699	0.115827	0.9009
1110004F10Rik-201	ENSMUST00000032899	3692.36	3823.44	1238.24	996.964	1009.53	3556.94	4229.38	800.708	906.498	1219.52	3622.64	4001.29	982.278	949.092	1108.31	0.0574012	0.0476443	0.0307314	0.045003	-0.0113987	0.169646	0.0233548	0.710669	0.117336	0.134872	0.108535	-0.02152	0.6747	0.0743199	0.144822	0.847185	0.999992	0.962538	0.939894	0.999954	0.720348	0.999889	0.964953	0.994127	0.908119	0.874416	0.999979	0.996598	0.815506	0.999996	0.413312	0.488071	0.72649
1110004F10Rik-202	ENSMUST00000106607	2870.02	2993.56	1040	834.54	840.889	2780.1	3293.79	680.457	743.984	1014.32	2823.85	3124.94	829.834	786.862	922.47	0.0662415	0.0646987	0.048118	0.0317548	-0.0218308	0.17226	0.0415927	0.680609	0.128038	0.123216	0.10238	-0.0203209	0.627068	0.0983076	0.14353	0.823712	0.999992	0.934659	0.96736	0.999954	0.739843	0.999889	0.964953	0.990869	0.946969	0.896082	0.999979	0.996598	0.777719	0.999996	0.364274	0.355879	0.600411
1110004F10Rik-203	ENSMUST00000106608	3005.93	3187.01	1058.7	877.892	880.112	2927.34	3507.48	684.797	805.771	1067.38	2965.76	3327.2	839.988	839.596	968.202	0.0547218	0.0741255	0.0613221	0.0611491	-0.00265014	0.174482	0.0103926	0.741333	0.11584	0.16292	0.116073	-0.0609638	0.673454	0.0564826	0.16451	0.859154	0.996962	0.914115	0.910402	0.999954	0.721766	0.999889	0.964953	0.997317	0.854717	0.866329	0.999979	0.996598	0.87031	0.999996	0.439811	0.283208	0.522415
1110004F10Rik-204	ENSMUST00000151254	3692.52	3823.22	1238.24	996.964	1009.53	3556.73	4229.75	800.857	906.899	1219.52	3622.61	4001.34	982.368	949.298	1108.31	0.0572719	0.0478288	0.0307314	0.045003	-0.0113987	0.16952	0.0233407	0.711062	0.116015	0.134872	0.108539	-0.0217186	0.675091	0.0730016	0.144822	0.847555	0.999992	0.962538	0.939894	0.999954	0.720348	0.999889	0.964953	0.995176	0.908119	0.874326	0.999979	0.996598	0.819729	0.999996	0.414232	0.48627	0.72649
1110004F10Rik-205	ENSMUST00000205427	846.787	905.138	337.764	282.026	287.363	814.134	1005.76	223.068	267.419	354.516	829.963	949.264	270.77	274.105	318.957	0.094638	-0.00434549	0.152944	0.0512143	0.0369534	0.185513	-0.03923	0.747249	0.0584004	0.318066	0.0874102	-0.0318202	0.579995	0.00859171	0.28106	0.796061	0.999992	0.806874	0.964735	0.999954	0.778799	0.999889	0.964953	0.999902	0.541339	0.934006	0.999979	0.996598	0.989434	0.999996	0.316798	0.960467	0.286961
1110004F10Rik-206	ENSMUST00000205450	1334.68	1436.58	470.71	398.624	403.489	1287.86	1588.96	312.377	387.114	499.298	1310.59	1503.3	378.241	392.12	448.567	0.0633289	0.0728342	0.103361	0.0545508	0.0765456	0.17413	-0.00165906	0.826287	0.0638886	0.2894	0.107103	-0.071893	0.712631	0.0108618	0.213847	0.86362	0.999992	0.870613	0.949644	0.999954	0.770291	0.999889	0.964953	0.999902	0.578099	0.903682	0.999979	0.996598	0.983999	0.999996	0.450628	0.333636	0.398739
1110006O24Rik-201	ENSMUST00000201728	21.0694	17.1155	8.96041	4.95679	4.87284	26.5752	24.1135	3.66624	NA	5.97877	23.9599	20.2298	5.8205	4.75946	5.39293	-0.0521785	0.0246604	0.101298	0.561046	1.57776	0.105045	-0.291296	1.99737	NA	-0.636802	0.158545	-0.316658	1.87618	-1.26393	-2.25813	NA	0.999992	0.988714	NA	NA	0.984974	NA	0.884748	NA	NA	0.971537	0.999979	0.996598	NA	NA	0.912581	0.95536	0.900885
1110006O24Rik-202	ENSMUST00000350530	19.2693	15.2053	8.03567	NA	3.89343	23.695	20.6657	3.66624	NA	5.82328	21.5929	17.6346	5.44874	NA	4.80201	0.0167423	0.0536039	0.206793	NA	1.95458	0.148948	-0.0894387	1.99737	NA	-0.571316	0.133535	-0.142858	1.77381	NA	-2.56813	NA	0.999992	NA	NA	NA	0.976983	NA	0.884748	NA	NA	0.977531	0.999979	0.996598	NA	NA	0.973273	0.906524	0.810283
1110015O18Rik-201	ENSMUST00000183632	8.661	10.8269	19.6371	NA	17.3462	6.28014	14.1547	13.1581	NA	20.0269	7.41485	12.3084	15.8575	NA	18.6045	-0.1721	-1.0288	0.776346	NA	0.803727	0.54035	-1.17762	0.731787	NA	-0.0707286	0.715177	-0.145963	-0.0394082	NA	-0.876891	NA	0.797587	0.683532	NA	0.999954	0.93313	NA	0.942392	NA	NA	NA	0.999979	0.998367	NA	0.999996	0.827628	0.0659461	0.163323
1110015O18Rik-202	ENSMUST00000183944	7.00324	6.68806	15.3934	NA	13.0435	NA	10.1167	9.86334	NA	14.6935	5.14648	8.21708	12.1603	NA	13.8181	0.329162	-0.887413	1.11283	NA	0.776781	NA	-1.04331	1.71972	NA	0.0641015	0.763634	-0.153842	0.62841	NA	-0.717583	NA	NA	0.477331	NA	0.999954	NA	NA	0.370808	NA	NA	NA	0.999979	0.996598	NA	0.999996	0.708759	0.218237	0.0629467
1110015O18Rik-203	ENSMUST00000184429	8.50181	9.76812	19.444	NA	16.8194	5.89871	13.744	13.1581	NA	19.699	7.13929	11.5412	15.78	NA	18.1715	-0.120446	-1.23457	0.816257	NA	0.735742	0.390116	-1.11244	0.731787	NA	-0.119171	0.513675	0.12628	-0.0783957	NA	-0.856924	NA	0.731894	0.654653	NA	0.999954	0.960778	NA	0.942392	NA	NA	NA	0.999979	0.996958	NA	0.999996	0.879271	0.0466011	0.142754
1110015O18Rik-204	ENSMUST00000243705	6.99204	9.04531	14.5359	NA	13.9999	5.58699	11.9678	11.7391	NA	17.5691	6.25726	10.3475	12.9456	NA	15.6777	-0.0920542	-1.25342	0.701732	NA	0.764572	0.579445	-0.874281	0.486774	NA	-0.248369	0.677684	0.382324	-0.197913	NA	-1.01872	NA	0.763964	0.812037	NA	0.999954	0.932128	NA	0.964953	NA	NA	NA	0.999979	0.996598	NA	0.999996	0.915889	0.0559408	0.296174
1110015O18Rik-205	ENSMUST00000245577	8.661	10.3799	19.6371	NA	17.3462	6.28014	13.9809	12.9423	NA	19.6624	7.41485	11.9839	15.7268	NA	18.4329	-0.1721	-1.09733	0.776346	NA	0.803727	0.54035	-1.23546	0.694984	NA	-0.0190506	0.715177	-0.133997	-0.0782394	NA	-0.825633	NA	0.754405	0.683532	NA	0.999954	0.93313	NA	0.964953	NA	NA	NA	0.999979	0.996966	NA	0.999996	0.827628	0.0530779	0.163323
1110015O18Rik-206	ENSMUST00000246599	8.661	10.8269	19.6371	NA	17.3462	6.28014	13.8809	13.1581	NA	20.0269	7.41485	12.1857	15.8575	NA	18.6045	-0.1721	-1.0288	0.776346	NA	0.803727	0.54035	-1.13448	0.731787	NA	-0.0707286	0.715177	-0.10169	-0.0394082	NA	-0.876891	NA	0.797587	0.683532	NA	0.999954	0.93313	NA	0.942392	NA	NA	NA	0.999979	0.998367	NA	0.999996	0.827628	0.0659461	0.163323
1110015O18Rik-207	ENSMUST00000369154	8.661	10.8269	19.6371	NA	17.3462	6.28014	13.8809	13.1581	NA	20.0269	7.41485	12.1857	15.8575	NA	18.6045	-0.1721	-1.0288	0.776346	NA	0.803727	0.54035	-1.13448	0.731787	NA	-0.0707286	0.715177	-0.10169	-0.0394082	NA	-0.876891	NA	0.797587	0.683532	NA	0.999954	0.93313	NA	0.942392	NA	NA	NA	0.999979	0.998367	NA	0.999996	0.827628	0.0659461	0.163323
1110015O18Rik-208	ENSMUST00000369155	8.17285	9.50947	18.4194	NA	16.68	5.89871	13.445	12.8142	NA	19.1707	6.98273	11.2645	15.1587	NA	17.849	-0.00776386	-1.36385	0.698687	NA	0.71643	0.390116	-1.21863	0.67288	NA	-0.0922601	0.401236	0.148412	-0.0177074	NA	-0.811288	NA	0.624341	0.734879	NA	0.999954	0.960778	NA	0.964953	NA	NA	NA	0.999979	0.998432	NA	0.999996	0.992337	0.0277035	0.206131
1110015O18Rik-209	ENSMUST00000369156	7.321	8.89218	14.5359	NA	13.9999	5.58699	11.9678	11.7391	NA	17.733	6.41383	10.2631	12.9456	NA	15.755	-0.219739	-1.32181	0.701732	NA	0.764572	0.579445	-0.874281	0.486774	NA	-0.219653	0.805175	0.45077	-0.197913	NA	-0.990179	NA	0.719821	0.812037	NA	0.999954	0.932128	NA	0.964953	NA	NA	NA	0.999979	0.996598	NA	0.999996	0.796162	0.0431379	0.296174
1110015O18Rik-210	ENSMUST00000369157	6.65446	7.97284	12.773	NA	13.074	5.6567	10.7733	9.85546	NA	16.867	6.13268	9.22156	11.0978	NA	14.857	-0.393584	-1.41228	0.750252	NA	0.982679	0.948431	-1.22807	0.239995	NA	-0.13793	1.34909	0.190434	-0.487689	NA	-1.12794	NA	0.636378	0.80906	NA	0.999954	0.850424	NA	0.964953	NA	NA	NA	0.999979	0.996598	NA	0.999996	0.674955	0.0291514	0.29117
1110015O18Rik-211	ENSMUST00000369158	7.54712	7.42904	15.3934	NA	13.0435	NA	10.6191	9.86334	NA	15.0579	5.40552	8.85088	12.1603	NA	13.9898	0.516838	-0.888507	1.11283	NA	0.776781	NA	-1.03953	1.71972	NA	-0.00651821	0.575401	-0.150421	0.62841	NA	-0.787839	NA	0.968036	0.477331	NA	0.999954	NA	NA	0.370808	NA	NA	NA	0.999979	0.996598	NA	0.999996	0.547925	0.205822	0.0629467
1110015O18Rik-212	ENSMUST00000369159	7.36442	7.12278	15.3934	NA	13.0435	NA	10.6191	9.86334	NA	15.0579	5.31856	8.68202	12.1603	NA	13.9898	0.456286	-1.03567	1.11283	NA	0.776781	NA	-1.03953	1.71972	NA	-0.00651821	0.635929	-0.00387078	0.62841	NA	-0.787839	NA	NA	0.477331	NA	0.999954	NA	NA	0.370808	NA	NA	NA	0.999979	0.996598	NA	0.999996	0.596649	0.138865	0.0629467
1110015O18Rik-213	ENSMUST00000369160	6.1728	5.7854	10.2922	NA	9.97605	NA	8.70592	8.44439	NA	12.928	4.58778	7.08811	9.24851	NA	11.3648	0.283566	-1.10307	1.15295	NA	0.782936	NA	-0.667186	1.44378	NA	-0.162456	1.29278	0.43713	0.347884	NA	-0.955331	NA	NA	0.621307	NA	NA	NA	NA	0.525556	NA	NA	NA	0.999979	0.996598	NA	0.999996	0.760861	0.166176	0.122024
1110015O18Rik-214	ENSMUST00000369161	3.55012	4.98501	7.01376	NA	8.85835	NA	6.48187	5.8335	NA	10.3965	3.68277	5.65285	6.34591	NA	9.57999	-1.21667	-1.64959	0.302821	NA	1.10358	NA	-1.3476	-0.0559088	NA	-0.215243	1.66824	0.323575	-0.359218	NA	-1.33213	NA	NA	NA	NA	NA	NA	NA	0.991474	NA	NA	NA	0.999979	0.996598	NA	0.999996	0.30902	0.0460653	0.738882
1110015O18Rik-215	ENSMUST00000369162	3.36404	4.57172	6.89748	NA	7.67435	NA	5.86165	NA	NA	8.4254	3.69408	5.14698	5.79011	NA	8.02494	-1.48123	-1.06411	0.254473	NA	1.29422	NA	-1.34633	NA	NA	-0.112905	2.04951	-0.256706	-0.743055	NA	-1.41871	NA	NA	NA	NA	NA	NA	NA	NA	NA	NA	NA	0.999979	0.996598	NA	0.999996	0.241271	0.195457	0.780662
1110015O18Rik-216	ENSMUST00000369163	3.36404	4.57172	6.89748	NA	7.67435	NA	5.72475	NA	NA	8.4254	3.69408	5.08564	5.79011	NA	8.02494	-1.48123	-1.06411	0.254473	NA	1.29422	NA	-1.29764	NA	NA	-0.112905	2.04951	-0.206267	-0.743055	NA	-1.41871	NA	NA	NA	NA	NA	NA	NA	NA	NA	NA	NA	0.999979	0.996598	NA	0.999996	0.241271	0.195457	0.780662
1110015O18Rik-217	ENSMUST00000369164	3.20485	3.68968	6.89748	NA	7.67435	NA	5.55094	NA	NA	8.06097	3.41852	4.52178	5.65944	NA	7.85331	-1.38306	-1.75171	0.254473	NA	1.29422	NA	-1.45056	NA	NA	0.0130647	1.70712	0.32892	-0.890714	NA	-1.29329	NA	NA	NA	NA	NA	NA	NA	NA	NA	NA	NA	0.999979	0.996598	NA	0.999996	0.279871	0.0678892	0.780662
1110015O18Rik-218	ENSMUST00000369165	NA	4.60074	6.2482	NA	NA	NA	4.81712	NA	NA	8.66972	NA	4.69503	5.42489	NA	7.68985	NA	-0.689628	0.34491	NA	NA	NA	-1.84343	NA	NA	-0.275071	NA	-1.12856	-0.936113	NA	-1.76395	NA	NA	NA	NA	NA	NA	NA	NA	NA	NA	NA	0.999979	0.996598	NA	0.999996	NA	0.40594	0.712855
1110015O18Rik-219	ENSMUST00000369166	3.03507	3.52739	6.89748	NA	7.39546	NA	5.55094	NA	NA	7.89706	3.3378	4.4325	5.65944	NA	7.62872	-1.27192	-1.98192	0.254473	NA	1.21798	NA	-1.45056	NA	NA	-0.0455896	1.59736	0.55332	-0.890714	NA	-1.2764	NA	NA	NA	NA	NA	NA	NA	NA	NA	NA	NA	0.999979	0.996598	NA	0.999996	0.32832	0.0538131	0.780662
1110015O18Rik-220	ENSMUST00000369167	NA	4.29448	6.2482	NA	NA	NA	4.54333	NA	NA	8.30528	NA	4.40349	5.42489	NA	7.51822	NA	-0.915772	0.34491	NA	NA	NA	-1.73248	NA	NA	-0.159226	NA	-0.785976	-0.936113	NA	-1.64861	NA	NA	NA	NA	NA	NA	NA	NA	NA	NA	NA	0.999979	0.996598	NA	0.999996	NA	0.278322	0.712855
1110018N20Rik-201	ENSMUST00000138928	274.576	131.966	93.7953	37.3566	60.0034	242.892	152.769	73.2587	30.2841	80.8898	258.059	141.154	81.9826	33.6701	69.8354	0.0761556	-0.0406422	0.33973	0.783804	0.0644333	0.160716	-0.176303	0.150998	-0.0776703	-0.0696246	0.0811976	-0.132771	-0.190194	-0.861866	-0.137393	0.909244	0.999992	0.668789	NA	0.999954	0.883757	0.999889	0.964953	0.999902	0.995246	0.956318	0.999979	0.996598	NA	0.999996	0.584207	0.845684	0.151674
1110018N20Rik-202	ENSMUST00000147446	283.005	148.267	106.128	44.6154	69.9792	254.097	183.705	87.2643	37.3439	96.9419	267.948	163.997	95.4145	40.8134	82.6721	0.0526212	-0.062704	0.416407	0.688081	0.172443	0.132087	-0.130314	0.263104	-0.179099	-0.0723039	0.0762127	-0.0653969	-0.155098	-0.865907	-0.248833	0.944714	0.999992	0.461675	NA	0.999954	0.922782	0.999889	0.964953	0.999902	0.994807	0.964066	0.999979	0.996598	NA	0.999996	0.709924	0.73675	0.0582554
1110018N20Rik-203	ENSMUST00000151217	438.973	192.866	104.931	43.8106	69.2673	365.279	226.025	83.4391	35.6113	91.2237	400.493	207.528	92.6135	39.5337	79.602	-0.192056	-0.135743	0.354226	0.6461	0.130282	0.0789121	-0.222522	0.172301	-0.177338	-0.0438084	0.267274	-0.0838129	-0.184228	-0.82278	-0.179306	0.529883	0.999992	0.604829	NA	0.999954	0.953874	0.999889	0.964953	0.999902	0.997491	0.742089	0.999979	0.996598	NA	0.999996	0.088033	0.459871	0.113896
1110018N20Rik-204	ENSMUST00000310803	392.22	179.27	103.985	43.6396	68.8847	329.935	210.035	83.2742	35.4677	90.7404	359.7	192.873	92.1334	39.377	79.1719	-0.141131	-0.134382	0.374538	0.660538	0.11436	0.113993	-0.191166	0.179306	-0.189838	-0.0491587	0.251796	-0.0537039	-0.19762	-0.849734	-0.168377	0.734323	0.999992	0.564575	NA	0.999954	0.92078	0.999889	0.964953	0.999902	0.997322	0.763893	0.999979	0.996598	NA	0.999996	0.23839	0.478714	0.0948692
1110018N20Rik-205	ENSMUST00000310804	316.765	153.953	104.734	42.9896	69.0905	281.863	187.218	83.2757	36.1601	90.7498	298.573	168.703	92.4353	39.4166	79.2852	0.0157075	-0.0692223	0.341545	0.717539	0.0809258	0.175881	-0.141389	0.19831	-0.130539	-0.0360704	0.156825	-0.069403	-0.145381	-0.847205	-0.121397	0.985116	0.999992	0.627889	NA	0.999954	0.854381	0.999889	0.964953	0.999902	0.997491	0.891142	0.999979	0.996598	NA	0.999996	0.906859	0.718831	0.126064
1110018N20Rik-206	ENSMUST00000310805	286.748	157.296	109.808	48.7856	74.4142	263.766	189.12	90.7523	41.2017	98.6584	274.802	171.396	99.0029	44.819	85.8262	0.0429612	-0.0361325	0.504213	0.634226	0.211909	0.118666	-0.129816	0.273893	-0.116159	-0.0120169	0.0725138	-0.0913362	-0.231308	-0.749798	-0.22804	0.954981	0.999992	0.277316	NA	0.999954	0.931024	0.999889	0.964953	0.999902	0.999757	0.964546	0.999979	0.996598	NA	0.999996	0.758395	0.845547	0.0204014
1110018N20Rik-207	ENSMUST00000310806	374.135	212.07	136.282	60.7132	96.8837	344.7	259.447	107.565	57.7474	126.139	358.838	233.082	119.81	59.0977	110.653	-0.000579308	-0.0846347	0.577619	0.800128	0.170607	0.0974977	-0.182062	0.144779	-0.131454	0.0801129	0.094887	-0.0945673	-0.434409	-0.931079	-0.0938998	0.999788	0.999992	0.0923799	NA	0.999954	0.942283	0.999889	0.964953	0.999902	0.994655	0.944496	0.999979	0.996598	NA	0.999996	0.99624	0.619192	0.00355978
1110018N20Rik-208	ENSMUST00000310807	287.997	159.349	106.678	47.1004	76.3211	266.128	197.471	82.6225	45.5168	103.251	276.628	176.266	92.8345	46.2139	88.9972	-0.0157287	-0.0341549	0.572833	0.968346	0.130086	0.145268	-0.127482	0.153455	-0.395396	0.0773024	0.157933	-0.0906744	-0.419657	-1.36326	-0.0567178	0.985425	0.999992	0.17437	NA	0.999954	0.90257	0.999889	0.964953	0.999902	0.994789	0.899443	0.999979	0.996598	NA	0.999996	0.908486	0.856417	0.00933134
1110019D14Rik-201	ENSMUST00000181090	16.6067	10.2097	5.82961	3.12584	5.99788	10.054	7.91328	6.00648	NA	6.14243	13.1751	9.17127	5.98117	2.90456	6.06491	-0.452314	0.233565	1.95007	3.07955	-1.20673	0.400135	-0.774138	1.56349	NA	-0.460032	0.853569	-1.01262	-0.375379	-1.77486	0.753701	NA	0.999992	NA	NA	NA	0.939512	NA	0.76869	NA	NA	0.818968	0.999979	0.996598	NA	NA	0.391064	0.695763	0.0540378
1110019D14Rik-202	ENSMUST00000181225	60.6208	48.152	19.9623	11.9358	22.2908	55.5449	35.3134	22.6927	12.893	15.3965	57.9762	42.3461	21.7391	12.4108	19.0394	-0.0377319	0.445613	0.500004	0.633867	-1.00911	0.413681	-0.288276	0.49286	0.489087	-0.5823	0.446946	-0.735825	0.00601175	-0.141462	0.417963	NA	0.927494	0.868687	NA	0.985794	0.77326	0.999889	0.964953	0.999902	NA	0.789105	0.999979	0.999414	NA	0.999996	0.889452	0.139618	0.393886
1110019D14Rik-203	ENSMUST00000244731	8.0764	6.15936	NA	NA	NA	6.54358	3.18529	NA	NA	NA	7.27483	4.82185	NA	NA	NA	-0.417889	-0.210647	NA	NA	NA	0.788168	-2.02885	NA	NA	NA	1.20076	-1.81163	NA	NA	NA	NA	NA	NA	NA	NA	0.886143	NA	NA	NA	NA	NA	0.999979	NA	NA	NA	0.572634	0.76828	NA
1110019D14Rik-204	ENSMUST00000245849	15.1243	11.1881	NA	4.79847	5.9804	10.6732	8.07981	5.56106	3.16779	6.99452	12.7947	9.78285	5.08686	3.95445	6.45707	-0.257218	0.139381	NA	1.91195	-0.938442	0.229422	-0.698902	2.0221	0.817699	-0.045343	0.483291	-0.833787	0.860067	-1.09352	0.897472	NA	0.999992	NA	NA	NA	0.973782	NA	0.397231	NA	NA	0.916534	0.999979	0.996598	NA	NA	0.633541	0.80353	NA
1110019D14Rik-205	ENSMUST00000246010	13.9878	9.78081	NA	4.79847	5.46035	10.2971	6.93531	5.19833	NA	6.18622	12.0566	8.49562	4.71266	3.72814	5.80133	-0.37776	0.18867	NA	1.91195	-1.182	0.313335	-0.698856	2.55587	NA	-0.439683	0.691966	-0.890993	0.907949	-1.04535	0.750671	NA	0.999992	NA	NA	NA	0.958352	NA	0.26284	NA	NA	0.874718	0.999979	0.996598	NA	NA	0.512652	0.747677	NA
1110019D14Rik-206	ENSMUST00000247186	57.9146	45.4226	17.5472	11.2659	21.0173	52.9047	34.1226	20.4229	12.1311	14.8453	55.3034	40.3091	19.4	11.6943	18.1066	-0.0416925	0.397905	0.852907	0.675035	-1.00037	0.446172	-0.271932	0.443071	0.710892	-0.5916	0.483665	-0.673294	-0.39635	0.0392369	0.397865	NA	0.964813	0.679783	NA	0.987781	0.754293	0.999889	0.964953	0.984165	NA	0.772557	0.999979	0.996598	NA	0.999996	0.879252	0.19849	0.160846
1110019D14Rik-207	ENSMUST00000320951	4.84989	2.60723	3.92057	NA	NA	3.59294	8.49081	1.83981	NA	4.43903	4.19371	5.24275	2.69225	NA	2.97654	-0.286185	-0.94428	0.807691	NA	NA	-1.41106	0.698196	0.478341	NA	-0.400713	-1.11818	1.64488	-0.296843	NA	0.551362	NA	NA	NA	NA	NA	NA	NA	0.970945	NA	NA	NA	0.999979	0.996598	NA	NA	0.774919	0.472215	0.500278
1110019D14Rik-208	ENSMUST00000320952	17.9462	12.0338	6.89234	4.79847	6.65062	12.3652	10.2391	6.33006	3.3261	7.37395	15.0249	11.2171	6.60378	4.03572	6.99031	-0.412167	0.127908	1.32321	1.91195	-1.03115	0.111476	-0.875411	1.66773	0.924617	-0.146408	0.52417	-1.001	0.349223	-0.987214	0.885141	NA	0.999992	NA	NA	NA	0.989077	NA	0.669725	NA	NA	0.897881	0.999979	0.996598	NA	0.999996	0.411917	0.818893	0.145176
1110019D14Rik-209	ENSMUST00000320953	18.8654	11.2654	6.69963	5.12877	6.39597	11.6648	11.9907	6.55205	NA	7.37395	15.0961	11.5791	6.66142	4.14346	6.85563	-0.499849	0.111465	1.47228	2.03252	-1.34066	0.106281	-1.35449	1.28762	NA	-0.146408	0.608429	-1.46355	-0.18776	-1.18613	1.19761	NA	0.999992	NA	NA	NA	0.989843	NA	0.944441	NA	NA	0.871087	0.999979	0.996598	NA	NA	0.300232	0.837525	0.120641
1110019D14Rik-210	ENSMUST00000320954	11.2135	7.9751	5.2924	NA	4.21165	8.41202	7.57422	3.2553	NA	5.52205	9.74873	7.78783	4.09919	NA	4.82833	-0.431376	-0.427162	0.783547	NA	-1.3267	-0.111573	-1.16931	0.998718	NA	-0.229273	0.323735	-0.738285	0.208529	NA	1.09468	NA	0.999992	NA	NA	NA	0.991444	NA	0.964953	NA	NA	0.957629	0.999979	0.996598	NA	NA	0.48665	0.540711	0.445494
1110019D14Rik-211	ENSMUST00000320955	10.8862	6.9339	4.90658	NA	3.6916	7.56301	7.01302	3.14743	NA	5.28181	9.1482	6.96335	3.87895	NA	4.44016	-0.535463	-0.633351	1.09787	NA	-1.76822	-0.0852128	-1.43152	0.925541	NA	-0.378772	0.457539	-0.79761	-0.180863	NA	1.38426	NA	NA	NA	NA	NA	0.99451	NA	0.964953	NA	NA	NA	0.999979	0.996598	NA	NA	0.396628	0.375262	0.311809
1110019D14Rik-212	ENSMUST00000320956	17.3119	10.9816	6.39025	4.79847	6.13058	11.8514	9.48628	6.2222	NA	6.78122	14.454	10.3003	6.33682	3.80941	6.43617	-0.4826	0.129091	1.60159	1.91195	-1.25249	0.0611771	-0.988907	1.63403	NA	-0.413398	0.546916	-1.11873	0.0371234	-0.923076	0.848498	NA	0.999992	NA	NA	NA	0.995245	NA	0.69704	NA	NA	0.896837	0.999979	0.998367	NA	NA	0.352398	0.819986	0.0968123
1110019D14Rik-213	ENSMUST00000320957	17.619	10.9926	6.50653	4.79847	6.13058	11.5162	9.67789	6.2222	NA	7.13371	14.4244	10.3927	6.38354	3.90173	6.60214	-0.475794	0.0479553	1.63804	1.91195	-1.25249	0.145804	-1.03122	1.63403	NA	-0.253129	0.6245	-1.07942	-0.00210658	-1.17867	1.00466	NA	0.999992	NA	NA	NA	0.985734	NA	0.69704	NA	NA	0.874326	0.999979	0.999893	NA	NA	0.350081	0.932615	0.0882439
1110019D14Rik-214	ENSMUST00000320958	17.4564	10.8351	6.19714	4.79847	6.13058	11.5162	9.09458	6.2222	NA	6.78122	14.3469	10.0445	6.25937	3.80941	6.43617	-0.452418	0.095729	1.78958	1.91195	-1.25249	0.145804	-0.898464	1.63403	NA	-0.413398	0.600988	-0.996609	-0.148929	-0.923076	0.848498	NA	0.999992	NA	NA	NA	0.985734	NA	0.69704	NA	NA	0.880618	0.999979	0.996598	NA	NA	0.377348	0.86615	0.0683111
1110019D14Rik-215	ENSMUST00000320959	17.8017	12.0338	6.89234	4.79847	6.65062	12.3652	10.4307	6.33006	3.3261	7.37395	14.956	11.3031	6.60378	4.03572	6.99031	-0.441053	0.127908	1.32321	1.91195	-1.03115	0.111476	-0.915597	1.66773	0.924617	-0.146408	0.553285	-1.04064	0.349223	-0.987214	0.885141	NA	0.999992	NA	NA	NA	0.989077	NA	0.669725	NA	NA	0.889724	0.999979	0.996598	NA	0.999996	0.385419	0.818893	0.145176
1110019D14Rik-216	ENSMUST00000320960	9.34105	6.28999	NA	NA	NA	6.17552	6.67164	NA	NA	3.87427	7.68561	6.45554	NA	NA	3.42225	-0.673835	-0.662151	NA	NA	NA	-0.0734311	-2.10664	NA	NA	0.449931	0.600542	-1.4363	NA	NA	2.1792	NA	NA	NA	NA	NA	0.996364	NA	NA	NA	NA	NA	0.999979	NA	NA	NA	0.321972	0.34781	NA
1110019D14Rik-217	ENSMUST00000320961	NA	NA	3.18675	NA	NA	NA	NA	NA	NA	NA	NA	NA	1.98088	NA	NA	NA	NA	0.748319	NA	NA	NA	NA	NA	NA	NA	NA	NA	-1.5299	NA	NA	NA	NA	NA	NA	NA	NA	NA	NA	NA	NA	NA	NA	0.996598	NA	NA	NA	NA	0.584928
1110019D14Rik-218	ENSMUST00000320962	6.92783	5.57563	NA	NA	NA	6.02686	3.97138	NA	NA	NA	6.45866	4.85166	NA	NA	NA	-0.534307	-0.618441	NA	NA	NA	-0.0029395	-1.44672	NA	NA	NA	0.535773	-0.828373	NA	NA	NA	NA	NA	NA	NA	NA	0.999903	NA	NA	NA	NA	NA	0.999979	NA	NA	NA	0.530056	0.416233	NA
1110019D14Rik-220	ENSMUST00000320964	56.3951	44.7699	17.6415	12.4206	21.6091	52.6806	38.0477	20.6164	12.6799	15.4524	54.4628	41.7099	19.5561	12.5354	18.7055	-0.0689297	0.435779	0.771692	0.810536	-1.00434	0.404466	0.0878597	0.464889	0.813672	-0.458731	0.468668	-0.349761	-0.291355	0.00649794	0.53228	NA	0.951939	0.719198	NA	0.946532	0.79289	0.999889	0.964953	0.952461	NA	0.786354	0.999979	0.996598	NA	0.999996	0.804921	0.170087	0.191349
1110019D14Rik-221	ENSMUST00000320965	18.1371	13.9796	6.31465	4.12131	8.24062	15.3922	9.69752	7.25443	NA	NA	16.7037	12.0484	6.92734	4.35303	6.80684	-0.0892392	0.197492	1.54107	4.45535	-0.77719	0.310088	-0.755823	1.38599	NA	NA	0.395291	-0.958983	-0.124058	-4.52853	-0.357159	NA	0.999992	NA	NA	NA	0.942724	NA	0.717046	NA	NA	0.920115	0.999979	0.996598	NA	NA	0.85388	0.703882	0.101345
1110019D14Rik-222	ENSMUST00000320966	18.5434	14.1567	6.28414	4.78787	8.23731	14.6536	11.3212	6.82402	4.28623	6.46715	16.5089	12.8731	6.65474	4.52392	7.4015	-0.186359	0.291699	1.54295	2.62521	-0.822528	0.25423	-0.737608	1.46116	0.266981	-0.986188	0.436698	-1.03916	-0.060301	-2.35549	-0.16729	NA	0.999992	NA	NA	NA	0.96093	NA	0.563555	0.999902	NA	0.914069	0.999979	0.99787	NA	0.999996	0.700113	0.574181	0.100646
1110019D14Rik-223	ENSMUST00000320967	18.5326	13.8322	6.226	4.44832	7.70653	14.3767	10.5548	6.82402	4.28623	6.46715	16.3585	12.3508	6.63138	4.35867	7.12071	-0.24069	0.238407	1.5233	3.63517	-0.676507	0.392507	-0.575914	1.46116	0.266981	-0.986188	0.628996	-0.827606	-0.033944	-3.3635	-0.30808	NA	0.999992	NA	NA	NA	0.926135	NA	0.563555	0.999902	NA	0.853943	0.999979	0.998367	NA	0.999996	0.617883	0.650323	0.106066
1110019D14Rik-224	ENSMUST00000320968	NA	NA	3.34249	NA	NA	NA	NA	NA	NA	NA	NA	NA	2.10891	NA	NA	NA	NA	1.25435	NA	NA	NA	NA	NA	NA	NA	NA	NA	-1.72882	NA	NA	NA	NA	NA	NA	NA	NA	NA	NA	NA	NA	NA	NA	0.996598	NA	NA	NA	NA	0.351679
1110019D14Rik-225	ENSMUST00000320969	176.772	179.995	3.46504	2.96	NA	156.945	223.379	NA	2.4969	6.00789	166.435	199.246	3.23096	2.7163	3.69804	0.0870985	-0.145635	0.153907	2.95218	NA	0.211675	0.30203	NA	4.56333	0.820478	0.121971	0.450838	0.307519	1.60939	1.51597	0.916032	0.999992	NA	NA	NA	0.84561	0.863314	NA	NA	NA	0.934343	0.999979	0.996598	NA	NA	0.60589	0.348874	0.908813
1110019D14Rik-226	ENSMUST00000320970	184.824	183.589	4.85013	3.63371	NA	166.893	228.344	NA	2.4969	6.00789	175.482	203.446	3.88794	3.0427	4.38753	0.100245	-0.147751	-0.157794	2.11908	NA	0.249524	0.294483	NA	4.56333	0.820478	0.146185	0.44539	0.447663	2.44372	-0.115137	0.901107	0.999992	NA	NA	NA	0.790171	0.878544	NA	NA	NA	0.921549	0.999979	0.996598	NA	NA	0.559325	0.35266	0.876166
1110019D14Rik-227	ENSMUST00000320971	178.478	175.864	5.19575	4.13574	NA	160.32	219.369	NA	2.4969	6.71287	169.014	195.168	4.02735	3.28684	4.71946	0.122844	-0.162937	0.0415736	1.31926	NA	0.262251	0.272822	NA	4.56333	1.05686	0.136099	0.43904	0.264542	3.24271	0.124396	0.875515	0.999992	NA	NA	NA	0.777971	0.936625	NA	NA	NA	0.928749	0.999979	0.996598	NA	NA	0.482065	0.331654	0.965674
1110019D14Rik-228	ENSMUST00000320972	163.213	164.278	3.07883	3.28497	NA	167.623	206.842	NA	2.3386	5.01871	165.58	183.171	2.92073	2.79283	3.30568	0.306327	0.0863735	0.577313	1.96894	NA	0.267768	0.15244	NA	4.46962	0.879143	-0.0423454	0.06844	-0.326645	2.50036	1.248	0.501937	0.999992	NA	NA	NA	0.782695	0.999889	NA	NA	NA	0.981548	0.999979	0.996598	NA	NA	0.0768111	0.615866	0.690828
1110019D14Rik-229	ENSMUST00000320973	274.247	280.487	3.5045	4.28638	3.87727	266.808	341.828	NA	2.62569	6.32096	270.441	307.669	3.15694	3.42648	5.0271	0.280421	-0.0478483	0.548721	1.70377	-0.909898	0.369061	0.130637	NA	4.63701	0.698584	0.0855697	0.181549	-0.200691	2.93228	1.60064	0.385059	0.999992	NA	NA	NA	0.522129	0.999889	NA	NA	NA	0.949939	0.999979	0.996958	NA	NA	0.0416697	0.741722	0.685019
1110019D14Rik-230	ENSMUST00000320974	182.681	183.788	4.88959	4.79761	4.63663	179.486	226.191	NA	2.62569	5.95652	181.067	202.591	3.81392	3.67397	5.25688	0.287398	-0.199302	0.131733	1.61151	0.240874	0.423242	0.186959	NA	4.63701	0.929444	0.132378	0.390499	0.0321769	3.02421	0.681444	0.544515	0.979195	NA	NA	NA	0.502829	0.999889	NA	NA	NA	0.930457	0.999979	0.998432	NA	NA	0.0944052	0.227003	0.897569
1110019D14Rik-231	ENSMUST00000320975	32.9998	26.9189	NA	NA	NA	33.1887	34.9635	NA	2.02198	NA	33.1078	30.4937	NA	2.48744	NA	0.441098	-0.185526	NA	NA	NA	0.589795	0.998366	NA	4.26181	NA	0.143842	1.19237	NA	2.49957	NA	NA	0.999992	NA	NA	NA	0.730867	0.472519	NA	NA	NA	0.96834	0.999979	NA	NA	NA	0.247968	0.606116	NA
1110019D14Rik-232	ENSMUST00000320976	13.9855	9.1245	NA	3.45081	5.58273	9.33706	6.6111	4.85444	NA	5.66756	11.552	7.98924	4.35682	3.37517	5.62152	-0.314473	0.359781	NA	2.08782	-0.926389	0.243366	-0.821869	2.43435	NA	-0.417359	0.555313	-1.18661	0.560863	-1.90349	0.514868	NA	0.999992	NA	NA	NA	0.974242	NA	0.345448	NA	NA	0.909432	0.999979	0.996598	NA	NA	0.582054	0.557173	NA
1110020A21Rik-201	ENSMUST00000181147	23.5588	18.8967	9.43053	NA	5.08999	16.6723	20.5907	NA	6.53759	NA	19.9588	19.637	7.11314	4.79074	3.11527	-0.293743	0.0141393	-0.182858	NA	0.62577	-0.186189	-0.0404258	NA	-1.19078	NA	0.11388	-0.0516667	0.514426	-0.146655	-0.15641	NA	0.999992	0.974695	NA	NA	0.976173	NA	NA	0.947525	NA	0.980805	0.999979	0.996598	NA	NA	0.48384	0.977852	0.802974
1110020A21Rik-202	ENSMUST00000234288	15.6451	10.0207	5.75855	NA	NA	11.1557	11.2341	NA	4.7093	NA	13.2993	10.5544	4.67064	3.44644	NA	-0.0172151	-0.291388	-0.819332	NA	NA	-0.311036	0.513006	NA	-0.821836	NA	-0.293366	0.808806	1.57468	-0.554582	NA	NA	0.999992	NA	NA	NA	0.959617	NA	NA	0.999902	NA	0.957389	0.999979	0.996598	NA	NA	0.973608	0.688863	0.395798
1110020A21Rik-203	ENSMUST00000234932	23.5206	18.8967	9.43053	NA	5.08999	17.1426	20.3956	NA	6.53759	NA	20.187	19.5493	7.11314	4.79074	3.11527	-0.297146	0.0141393	-0.182858	NA	0.62577	-0.206555	0.0376364	NA	-1.19078	NA	0.0966513	0.0263021	0.514426	-0.146655	-0.15641	NA	0.999992	0.974695	NA	NA	0.970925	NA	NA	0.947525	NA	0.9837	0.999979	0.996598	NA	NA	0.479185	0.977852	0.802974
1110020A21Rik-204	ENSMUST00000309549	15.9315	8.88217	5.10489	NA	NA	10.4963	11.2493	NA	4.7093	NA	13.0906	9.93339	4.3182	3.44644	NA	-0.135166	-0.479052	-0.707244	NA	NA	-0.456058	0.213524	NA	-0.821836	NA	-0.31416	0.695346	1.38839	-0.554582	NA	NA	0.999992	NA	NA	NA	0.936223	NA	NA	0.999902	NA	0.956473	0.999979	0.996598	NA	NA	0.793029	0.528529	0.485037
1110020A21Rik-205	ENSMUST00000309550	22.8846	18.0618	9.37238	NA	4.89631	16.3294	19.8085	NA	6.13668	NA	19.4579	18.8263	7.08978	4.41929	3.01284	-0.262354	0.0211859	-0.204402	NA	0.533829	-0.188183	0.0353138	NA	-1.05972	NA	0.0800437	0.0165903	0.535635	-0.281088	-0.0663809	NA	0.999992	0.971948	NA	NA	0.975665	NA	NA	0.98425	NA	0.986055	0.999979	0.996598	NA	NA	0.537687	0.968186	0.780602
1110020A21Rik-206	ENSMUST00000309551	21.0734	16.839	9.37238	NA	4.89631	16.1807	18.6864	NA	6.13668	NA	18.5178	17.6501	6.88936	4.41929	3.01284	-0.216839	0.0689564	-0.204402	NA	0.533829	-0.162917	-0.0711675	NA	-1.05972	NA	0.0594814	-0.137147	0.782558	-0.281088	-0.0663809	NA	0.999992	0.971948	NA	NA	0.980363	NA	NA	0.98425	NA	0.989947	0.999979	0.996598	NA	NA	0.626082	0.897557	0.780602
1110020A21Rik-207	ENSMUST00000309552	10.9865	16.0052	8.2698	NA	3.55929	10.5867	13.3187	NA	4.87864	NA	10.7816	14.786	5.6401	3.15863	2.92492	-0.654382	0.46564	-0.237982	NA	2.28087	-0.319766	-0.554589	NA	-1.90774	NA	0.33489	-1.01681	0.545922	1.99142	-2.07451	NA	0.999992	0.968993	NA	NA	0.95976	NA	NA	0.842149	NA	0.956225	0.999979	0.996598	NA	NA	0.295262	0.320691	0.757956
1110020A21Rik-208	ENSMUST00000309553	9.51031	14.1946	8.67356	NA	2.66221	10.0333	10.7511	NA	5.38722	NA	9.78879	12.638	5.80287	3.25376	2.16902	-0.70733	0.396725	-0.0973505	NA	1.42762	-0.157982	-0.460628	NA	-1.59899	NA	0.549966	-0.843297	0.410803	1.88464	-0.69565	NA	0.999992	0.988668	NA	NA	0.987432	NA	NA	0.900673	NA	0.924364	0.999979	0.996598	NA	NA	0.29159	0.431657	0.899047
1110020A21Rik-209	ENSMUST00000309554	10.5148	12.6357	8.45032	NA	NA	10.6185	11.7885	4.75432	NA	NA	10.5736	12.244	6.26847	NA	NA	-0.636044	0.222424	-0.171247	NA	NA	-0.12345	-0.372074	0.524144	NA	NA	0.50946	-0.588061	0.709391	NA	NA	NA	0.999992	0.97638	NA	NA	0.989346	NA	0.964953	NA	NA	0.923116	0.999979	0.996598	NA	NA	0.322936	0.688527	0.81494
1110025M09Rik-201	ENSMUST00000192082	23.7514	29.2289	7.0631	7.95829	5.56957	28.8584	32.0554	10.6827	8.37023	8.17496	26.4385	30.4678	9.29558	8.15293	6.79637	-0.251896	-0.132183	-0.646765	0.460552	-0.784028	-0.136439	0.30691	-0.214241	-0.738707	1.30667	0.113766	0.442835	0.414665	-1.19642	2.08655	NA	0.999992	NA	NA	NA	0.975094	0.999889	0.964953	0.999803	NA	0.976986	0.999979	0.996598	NA	NA	0.562225	0.745503	0.495005
1110028F18Rik-208	ENSMUST00000338268	279.038	451.952	NA	NA	NA	316.332	442.447	NA	NA	NA	298.675	447.16	NA	NA	NA	0.126873	0.094325	NA	NA	NA	0.341518	-0.09538	NA	NA	NA	0.211884	-0.190125	NA	NA	NA	0.816358	0.999992	NA	NA	NA	0.492562	0.999889	NA	NA	NA	0.801555	0.999979	NA	NA	NA	0.351691	0.778023	NA
1110028F18Rik-209	ENSMUST00000338269	279.038	451.799	NA	NA	NA	316.176	442.31	NA	NA	NA	298.593	447.014	NA	NA	NA	0.126873	0.093495	NA	NA	NA	0.343143	-0.0945002	NA	NA	NA	0.213514	-0.188428	NA	NA	NA	0.816358	0.999992	NA	NA	NA	0.488135	0.999889	NA	NA	NA	0.799364	0.999979	NA	NA	NA	0.351691	0.780151	NA
1110028F18Rik-210	ENSMUST00000338270	278.604	450.279	NA	NA	NA	315.7	440.981	NA	NA	NA	298.137	445.582	NA	NA	NA	0.122404	0.097384	NA	NA	NA	0.342019	-0.0933278	NA	NA	NA	0.216904	-0.191122	NA	NA	NA	0.827167	0.999992	NA	NA	NA	0.490963	0.999889	NA	NA	NA	0.795057	0.999979	NA	NA	NA	0.369743	0.77258	NA
1110032F04Rik-201	ENSMUST00000054551	1025.72	518.032	61.7523	105.168	82.7093	960.779	535.985	43.3797	128.313	71.0098	992.067	525.443	50.9776	116.881	77.1968	-0.0949864	-0.182156	-1.74422	0.416335	-0.604476	0.154671	-0.265339	-1.82947	0.178522	-0.703599	0.245658	-0.0802501	-0.0979328	-0.237847	-0.0968639	0.817241	0.994994	0.000113283	0.647657	0.848638	0.862509	0.9638	0.0422013	0.999902	0.341826	0.794892	0.999979	0.996598	NA	0.999996	0.352984	0.27623	9.09656e-07
1110035H17Rik-201	ENSMUST00000184073	445.192	249.161	NA	4.35156	NA	389.754	297.337	NA	NA	NA	416.29	270.471	NA	2.70398	NA	-0.339444	-0.0199764	NA	-1.19698	NA	0.162576	-0.233026	NA	NA	NA	0.497756	-0.211677	NA	4.65111	NA	0.0654372	0.999992	NA	NA	NA	0.865986	0.941502	NA	NA	NA	0.415901	0.999979	NA	NA	NA	0.00171756	0.876865	NA
1110035H17Rik-202	ENSMUST00000344856	120.104	57.2127	NA	NA	NA	107.17	78.5301	NA	NA	NA	113.364	66.6977	NA	NA	NA	-0.455731	0.107931	NA	NA	NA	0.2471	-0.596997	NA	NA	NA	0.699821	-0.697222	NA	NA	NA	0.257196	0.999992	NA	NA	NA	0.856695	0.645343	NA	NA	NA	0.479445	0.999979	NA	NA	NA	0.0189109	0.666289	NA
1110038B12Rik-201	ENSMUST00000172501	246.077	230.461	65.6686	77.2916	75.0284	232.367	269.999	53.8711	69.7808	74.4301	238.989	247.933	58.9004	73.326	74.7365	-0.219476	-0.127382	-0.568049	-0.000110885	-0.0121084	0.138339	-0.0342225	-0.277997	-0.0562441	0.0581617	0.355169	0.0961782	0.290472	-0.0559676	0.0690534	0.643422	0.999992	0.428783	NA	0.999954	0.91339	0.999889	0.964953	0.999902	0.997267	0.731289	0.999979	0.996598	NA	0.999996	0.152032	0.308378	0.0485999
1110038B12Rik-202	ENSMUST00000172531	311.007	308.356	83.1024	92.1054	95.8292	283.794	365.222	77.6564	93.1376	96.8944	296.857	333.506	80.2723	92.5036	96.3194	-0.249305	-0.0966688	-0.30865	-0.0215732	-0.0828602	0.120554	-0.0676559	-0.405402	-0.106636	-0.105814	0.367014	0.032274	-0.0978211	-0.0836889	-0.0240599	0.467856	0.999992	0.74494	NA	0.999954	0.915566	0.999889	0.964953	0.999902	0.994539	0.661246	0.999979	0.996598	NA	0.999996	0.0653225	0.38898	0.21623
1110038B12Rik-203	ENSMUST00000173070	203.931	188.27	60.5202	69.643	68.3732	195.036	227.361	48.034	65.4657	67.3002	199.344	205.583	53.3098	67.397	67.8582	-0.310948	-0.140827	-0.620055	-0.022454	-0.15519	0.176048	-0.0560084	-0.188278	0.0221255	0.134511	0.484214	0.087997	0.435562	0.0445718	0.288926	0.432121	0.999992	0.407664	NA	0.999954	0.877505	0.999889	0.964953	0.999902	0.994085	0.60486	0.999979	0.996598	NA	0.999996	0.0533188	0.300739	0.0436896
1110038B12Rik-204	ENSMUST00000173811	252.19	237.529	67.354	78.8116	77.4037	237.338	276.764	54.5302	70.5027	75.2283	244.504	254.858	59.9777	74.4331	76.3681	-0.218684	-0.134716	-0.484643	-0.0193471	-0.098567	0.14385	-0.035619	-0.299474	-0.0857485	0.0396723	0.359731	0.101836	0.182557	-0.0663654	0.136692	0.642253	0.994994	0.548788	NA	0.999954	0.904544	0.999889	0.964953	0.999902	0.997491	0.718613	0.999979	0.996598	NA	0.999996	0.150997	0.276236	0.0881098
1110038B12Rik-205	ENSMUST00000174039	264.507	250.707	70.9138	80.8033	80.3731	244.552	291.766	57.0069	74.7343	79.182	254.148	268.838	62.9065	77.5731	79.8012	-0.242885	-0.154139	-0.422031	0.00380958	-0.0972198	0.149729	-0.0108056	-0.322619	-0.0965245	0.0136502	0.389826	0.146102	0.0927779	-0.100176	0.108717	0.561832	0.967125	0.628746	NA	0.999954	0.893536	0.999889	0.964953	0.999902	0.999757	0.673874	0.999979	0.996598	NA	0.999996	0.102559	0.203098	0.126707
1110038B12Rik-206	ENSMUST00000174173	308.772	303.923	81.9207	92.0973	94.7545	285.484	359.141	77.4795	91.2654	95.0948	296.68	328.342	79.6853	91.5375	94.9027	-0.249813	-0.0766087	-0.317472	-0.062833	-0.0648528	0.106774	-0.0932386	-0.384296	-0.0707423	-0.117595	0.353662	-0.0135209	-0.0643246	-0.00639487	-0.053094	0.47688	0.999992	0.740261	NA	0.999954	0.930281	0.999889	0.964953	0.999902	0.993404	0.671649	0.999979	0.996598	NA	0.999996	0.0678393	0.503523	0.211536
1110038B12Rik-207	ENSMUST00000174464	317.73	317.321	84.7878	93.6254	99.1198	290.805	373.377	78.3156	93.8596	97.8127	303.734	342.097	81.3495	93.6107	98.4918	-0.247842	-0.0974323	-0.248778	-0.0374304	-0.144501	0.114568	-0.06595	-0.419151	-0.128391	-0.114802	0.359503	0.0345398	-0.173237	-0.0897048	0.0284066	0.473417	0.999992	0.822625	NA	0.999954	0.921568	0.999889	0.964953	0.999902	0.99444	0.66459	0.999979	0.996598	NA	0.999996	0.0669124	0.379734	0.313238
1110038B12Rik-208	ENSMUST00000174714	234.476	213.505	63.0259	73.7564	70.3382	214.594	252.658	51.1776	64.5551	70.1785	224.145	230.822	56.211	68.9278	70.2539	-0.184818	-0.124971	-0.586929	0.0863258	0.00723612	0.175404	-0.00143122	-0.272849	-0.0534116	0.037033	0.357454	0.126085	0.313309	-0.139388	0.0292775	0.729313	0.999992	0.426381	NA	0.999954	0.876881	0.999889	0.964953	0.999902	0.997491	0.726705	0.999979	0.996598	NA	0.999996	0.232872	0.333834	0.0479962
1110038B12Rik-209	ENSMUST00000240974	225.721	201.706	58.3679	68.9867	67.1915	203.593	236.417	48.9966	59.7447	64.4644	214.211	217.047	53.024	64.1452	65.8973	-0.202765	-0.138557	-0.561576	0.0867603	0.071212	0.209033	0.0179051	-0.309773	-0.0368313	0.137157	0.409191	0.158472	0.247826	-0.122632	0.0648222	0.700517	0.999992	0.498313	NA	0.999954	0.852024	0.999889	0.964953	0.999902	0.993798	0.709128	0.999979	0.996598	NA	0.999996	0.201104	0.301901	0.0696944
1110038B12Rik-210	ENSMUST00000241056	327.354	325.924	87.0496	95.609	101.015	298.387	382.109	80.6154	96.2189	100.087	312.29	350.752	83.6446	95.7845	100.565	-0.268324	-0.0991208	-0.220458	-0.0572252	-0.125835	0.107733	-0.0712577	-0.411392	-0.101296	-0.136981	0.373071	0.0308302	-0.194098	-0.0427264	-0.0120615	0.400145	0.999992	0.855004	0.972326	0.999954	0.927668	0.999889	0.964953	0.999902	0.991636	0.654509	0.999979	0.996598	NA	0.999996	0.0453853	0.371164	0.366153
1110038B12Rik-211	ENSMUST00000241231	160.979	137.779	45.7325	48.92	52.273	145.126	169.196	35.4543	47.8692	50.9045	152.73	151.705	39.7741	48.3029	51.6205	-0.346436	-0.102181	-0.637185	0.0915962	-0.0756816	0.261796	0.00273083	-0.236022	0.0289441	0.143158	0.605578	0.106992	0.404986	-0.0612695	0.219076	0.447402	0.999992	0.507044	NA	0.999954	0.817707	0.999889	0.964953	0.999902	0.99444	0.579842	0.999979	0.996598	NA	0.999996	0.0578649	0.512023	0.0726755
1110038B12Rik-212	ENSMUST00000241432	237.869	218.129	61.3386	72.6822	71.6976	220.099	255.84	51.9525	65.3884	68.6581	228.648	234.799	56.0031	68.8358	70.255	-0.235069	-0.145005	-0.56228	0.000988795	0.0383015	0.171184	-0.0361912	-0.316009	-0.0223496	0.135842	0.403612	0.111401	0.243909	-0.0225857	0.0962574	0.61193	0.993545	0.476933	NA	0.999954	0.884867	0.999889	0.964953	0.999902	0.99371	0.698539	0.999979	0.996598	NA	0.999996	0.131207	0.265249	0.0627579
1110038B12Rik-213	ENSMUST00000241531	245.696	229.204	66.1682	77.2916	74.1131	229.966	268.643	54.1931	69.9812	74.6661	237.546	246.634	59.2957	73.4291	74.3636	-0.224868	-0.14045	-0.564801	-0.000110885	-0.0168813	0.152822	-0.0333499	-0.261855	-0.0642654	0.0308843	0.374979	0.109855	0.303483	-0.0639526	0.0467042	0.623356	0.993545	0.42995	NA	0.999954	0.896458	0.999889	0.964953	0.999902	0.997491	0.705047	0.999979	0.996598	NA	0.999996	0.138699	0.265187	0.0490806
1110038B12Rik-214	ENSMUST00000241591	204.449	189.026	61.0199	69.9852	67.8452	194.486	227.399	48.3561	65.6662	67.5362	199.301	206.017	53.705	67.666	67.6901	-0.312384	-0.153595	-0.616184	-0.0363963	-0.146169	0.190125	-0.0564054	-0.170708	0.0133429	0.104133	0.49951	0.100154	0.449423	0.0497988	0.249702	0.428216	0.991161	0.411588	NA	0.999954	0.858998	0.999889	0.964953	0.999902	0.994655	0.578345	0.999979	0.996598	NA	0.999996	0.0521719	0.258441	0.0444658
1110038B12Rik-215	ENSMUST00000241683	215.448	201.103	63.9637	71.9769	70.8146	199.71	241.238	50.5107	69.6973	70.8228	207.275	218.871	56.1919	70.7029	70.8088	-0.338799	-0.176542	-0.550109	-0.00992464	-0.142637	0.192874	-0.0290518	-0.220174	0.0040921	0.108722	0.52846	0.150784	0.3282	0.0141197	0.249981	0.340016	0.958407	0.473171	NA	0.999954	0.849728	0.999889	0.964953	0.999902	0.994655	0.536208	0.999979	0.996598	NA	0.999996	0.0322614	0.185043	0.0615881
1110038B12Rik-216	ENSMUST00000241911	298.689	295.021	79.5426	90.1137	92.8599	276.422	349.855	75.1797	88.906	92.8206	287.129	319.275	77.3435	89.3637	92.8297	-0.229129	-0.0767245	-0.35594	-0.0423869	-0.0835176	0.113211	-0.0896455	-0.391387	-0.0985033	-0.0937703	0.339446	-0.00968362	-0.0332871	-0.0546955	-0.0110068	0.551233	0.999992	0.689302	NA	0.999954	0.925241	0.999889	0.964953	0.999902	0.994655	0.690983	0.999979	0.99756	NA	0.999996	0.0970897	0.502888	0.1675
1110038B12Rik-217	ENSMUST00000242276	178.581	159.503	52.4106	59.3297	60.1456	164.436	195.473	39.1451	54.5904	58.9149	171.232	175.444	44.6834	56.8058	59.5583	-0.315018	-0.103807	-0.67673	0.0299005	-0.143246	0.235434	-0.0135017	-0.190185	0.0234413	0.00523099	0.547518	0.093018	0.493226	-0.00598309	0.149138	0.465794	0.999992	0.419926	NA	0.999954	0.819003	0.999889	0.964953	0.999902	0.999896	0.569094	0.999979	0.996598	NA	0.999996	0.0644772	0.479681	0.046353
1110038B12Rik-218	ENSMUST00000242404	107.743	103.824	34.786	44.0656	39.331	116.867	138.521	27.1106	38.6166	36.4856	112.57	119.26	30.3388	41.2037	37.984	-0.325603	-0.0904867	-0.607615	-0.0769952	0.166345	-0.00479348	0.0436504	-0.107695	-0.243922	-0.0414372	0.316283	0.137612	0.500858	-0.167757	-0.208736	0.608286	0.999992	0.612383	NA	0.999954	0.999791	0.999889	0.974852	0.999902	0.997491	0.810517	0.999979	0.996598	NA	0.999996	0.128095	0.63281	0.117549
1110038B12Rik-219	ENSMUST00000242472	235.345	210.309	60.6297	70.9704	69.0861	211.175	245.149	51.2964	62.1041	66.7386	222.767	225.702	55.3191	66.319	67.9702	-0.23298	-0.139433	-0.507759	0.0565963	0.0923569	0.196057	0.0066287	-0.302838	0.00163797	0.0952978	0.42631	0.147924	0.200047	-0.0538392	0.00225484	0.617579	0.999992	0.565396	NA	0.999954	0.859459	0.999889	0.964953	0.999902	0.994655	0.672555	0.999979	0.996598	NA	0.999996	0.134872	0.301221	0.0952898
1110038B12Rik-220	ENSMUST00000242557	254.629	236.686	67.8141	79.2753	76.0078	236.573	276.589	56.1709	72.1401	76.1531	245.263	254.318	61.1488	75.4998	76.0655	-0.252975	-0.137538	-0.52702	-0.024919	0.00487506	0.127454	-0.0412308	-0.272803	-0.0224675	0.0269701	0.377573	0.0990517	0.253595	0.00279947	0.0216482	0.538428	0.995129	0.476933	NA	0.999954	0.920481	0.999889	0.964953	0.999902	0.997803	0.690983	0.999979	0.996598	NA	0.999996	0.0915132	0.278457	0.0627573
1110038B12Rik-221	ENSMUST00000242750	320.8	317.258	85.3642	94.089	97.7239	292.222	374.508	79.9562	95.497	99.1686	305.937	342.573	82.5674	94.6774	98.3923	-0.271549	-0.0959969	-0.278173	-0.0420218	-0.0647667	0.107937	-0.0716495	-0.398017	-0.0798929	-0.128408	0.376603	0.0274843	-0.121062	-0.0364046	-0.064325	0.388701	0.999992	0.787086	0.982239	0.999954	0.928897	0.999889	0.964953	0.999902	0.99287	0.650888	0.999979	0.996598	NA	0.999996	0.0426313	0.391844	0.259224
1110038B12Rik-222	ENSMUST00000242812	273.5	258.849	73.0593	82.7869	82.2678	250.111	299.558	59.3067	77.0937	81.1452	261.343	276.818	65.1549	79.7468	81.7275	-0.271489	-0.158999	-0.388366	-0.0200381	-0.0752368	0.134731	-0.0171802	-0.315788	-0.0636838	-0.00591544	0.403198	0.144436	0.0650672	-0.0433798	0.0678083	0.465244	0.961343	0.672039	NA	0.999954	0.907267	0.999889	0.964953	0.999902	0.999896	0.658835	0.999979	0.996598	NA	0.999996	0.0642032	0.191688	0.155097
1110038B12Rik-223	ENSMUST00000243070	257.784	241.742	69.2284	79.2833	77.0824	237.699	283.977	56.3478	74.0124	78.3838	247.354	260.411	61.8293	76.466	77.6854	-0.244513	-0.15524	-0.499548	0.0230073	-0.0186309	0.15977	-0.011558	-0.302372	-0.0688123	0.0308564	0.4016	0.146723	0.192941	-0.0915572	0.0476475	0.559984	0.969376	0.507694	NA	0.999954	0.886372	0.999889	0.964953	0.999902	0.997491	0.667165	0.999979	0.996598	NA	0.999996	0.101393	0.208052	0.0730463
1110038B12Rik-224	ENSMUST00000243203	235.336	214.627	63.6419	73.7564	70.3382	216.256	254.195	51.6076	64.7555	70.9656	225.426	232.128	56.7183	69.0309	70.6249	-0.185805	-0.129101	-0.575671	0.0863258	0.00723612	0.182688	-0.00233696	-0.250002	-0.0620882	0.00528399	0.365826	0.129137	0.325724	-0.148029	-0.0025799	0.726823	0.999992	0.439711	NA	0.999954	0.868306	0.999889	0.964953	0.999902	0.999896	0.718749	0.999979	0.996598	NA	0.999996	0.228467	0.31653	0.0514066
1110038B12Rik-225	ENSMUST00000243406	107.573	103.824	34.786	44.0656	39.331	116.539	138.208	27.1106	38.6166	36.4856	112.317	119.12	30.3388	41.2037	37.984	-0.321574	-0.0904867	-0.607615	-0.0769952	0.166345	0.00326247	0.0372433	-0.107695	-0.243922	-0.0414372	0.320302	0.131207	0.500858	-0.167757	-0.208736	0.615756	0.999992	0.612383	NA	0.999954	0.999791	0.999889	0.974852	0.999902	0.997491	0.806388	0.999979	0.996598	NA	0.999996	0.133611	0.63281	0.117549
1110038B12Rik-226	ENSMUST00000245242	209.853	196.334	62.0893	71.163	70.7485	198.82	233.516	48.6932	66.1876	67.6673	204.148	212.782	54.3403	68.5041	69.2866	-0.310025	-0.147677	-0.535574	-0.0432718	-0.245463	0.171958	-0.0551589	-0.213796	-0.01013	0.122124	0.478794	0.0952684	0.321754	0.0330251	0.366504	0.430251	0.994178	0.51652	NA	0.999954	0.876365	0.999889	0.964953	0.999902	0.994539	0.593825	0.999979	0.996598	NA	0.999996	0.0526454	0.267785	0.0757971
1110038B12Rik-227	ENSMUST00000245494	244.099	221.973	65.2877	75.74	72.2329	222.018	261.391	53.4775	66.9144	72.4527	232.618	239.402	58.506	71.1016	72.3268	-0.214639	-0.128057	-0.535933	0.0580725	0.0294646	0.162229	-0.0113669	-0.267795	-0.0171192	0.00170789	0.373947	0.119015	0.266537	-0.0746366	-0.0278693	0.651647	0.999992	0.48907	NA	0.999954	0.886143	0.999889	0.964953	0.999902	0.999896	0.703248	0.999979	0.996598	NA	0.999996	0.159127	0.322661	0.0665605
1110038B12Rik-228	ENSMUST00000246312	255.32	237.509	68.3137	79.2753	76.0078	236.396	277.01	56.4929	72.3406	76.9403	245.499	254.96	61.5441	75.6029	76.4365	-0.251929	-0.144495	-0.524164	-0.024919	0.00487506	0.138277	-0.04158	-0.257344	-0.0303164	-0.00222865	0.387277	0.105484	0.266314	-0.00501409	-0.00767495	0.53993	0.990385	0.477331	NA	0.999954	0.907652	0.999889	0.964953	0.999902	0.999896	0.673874	0.999979	0.996598	NA	0.999996	0.0922641	0.253916	0.0629557
1110038B12Rik-229	ENSMUST00000246393	261.182	245.514	69.4995	80.7952	79.2984	242.739	284.19	56.83	72.8621	77.0714	251.616	262.587	62.226	76.6069	78.2379	-0.249417	-0.138542	-0.447346	-0.043216	-0.0757347	0.126739	-0.0415234	-0.293384	-0.0513515	0.013865	0.373133	0.0995447	0.150367	-0.00794928	0.0886248	0.548537	0.993644	0.597762	NA	0.999954	0.918419	0.999889	0.964953	0.999902	0.999757	0.691346	0.999979	0.996598	NA	0.999996	0.0959087	0.266496	0.110017
1110038B12Rik-230	ENSMUST00000246400	195.981	176.325	56.0174	64.6915	64.2502	182.552	213.151	46.1155	61.0733	61.3727	189.014	192.638	50.3427	62.7408	62.8845	-0.333951	-0.155318	-0.628005	-0.00769097	-0.118439	0.216739	-0.0554146	-0.227474	0.0640085	0.23693	0.54772	0.102612	0.401786	0.0721748	0.35422	0.388242	0.993864	0.441211	NA	0.999954	0.832996	0.999889	0.964953	0.999902	0.986617	0.553854	0.999979	0.996598	NA	0.999996	0.0424747	0.267019	0.0519954
1110038B12Rik-231	ENSMUST00000246439	266.777	249.884	71.3739	81.267	78.9771	243.1	291.403	58.6476	76.3717	80.2269	254.466	268.226	64.0777	78.6398	79.5551	-0.273786	-0.160262	-0.462707	-0.00175818	0.00236313	0.142304	-0.0179502	-0.296332	-0.0365189	0.0062339	0.413132	0.145149	0.16121	-0.0343568	0.00271105	0.461503	0.963501	0.558675	NA	0.999954	0.900453	0.999889	0.964953	0.999902	0.999896	0.651818	0.999979	0.996598	NA	0.999996	0.0629115	0.196183	0.0926026
1110038B12Rik-232	ENSMUST00000246468	222.171	210.068	65.6491	73.4968	74.1052	206.721	249.392	51.1699	70.4192	71.7411	214.152	227.462	57.2691	71.81	72.9812	-0.333949	-0.174336	-0.464873	-0.0303424	-0.222604	0.18197	-0.0277951	-0.244015	-0.0260317	0.0935443	0.512682	0.149455	0.216529	0.00434259	0.314411	0.344038	0.956461	0.597209	NA	0.999954	0.860998	0.999889	0.964953	0.999902	0.994789	0.551984	0.999979	0.996598	NA	0.999996	0.0332362	0.180111	0.109761
1110038B12Rik-233	ENSMUST00000246606	252.249	237.87	67.7373	78.8116	77.4037	235.497	276.244	54.8523	70.7032	75.5844	243.567	254.813	60.3262	74.5362	76.5359	-0.221916	-0.143147	-0.48904	-0.0193471	-0.098567	0.143953	-0.0338783	-0.283412	-0.0936089	0.017457	0.36294	0.111774	0.202642	-0.0741928	0.114523	0.630756	0.987461	0.538623	NA	0.999954	0.90257	0.999889	0.964953	0.999902	0.999479	0.711263	0.999979	0.996598	NA	0.999996	0.143965	0.248441	0.0844631
1110038B12Rik-234	ENSMUST00000247300	305.242	303.986	81.228	91.6336	96.1505	283.105	357.821	75.8388	89.628	93.7389	293.754	327.782	78.4207	90.4707	95.0021	-0.226585	-0.0781122	-0.292417	-0.058246	-0.147036	0.110719	-0.0888907	-0.405705	-0.121342	-0.103308	0.334326	-0.00771855	-0.113177	-0.0618034	0.0426454	0.560282	0.999992	0.778334	NA	0.999954	0.926346	0.999889	0.964953	0.999902	0.994539	0.700155	0.999979	0.996598	NA	0.999996	0.101866	0.490292	0.249176
1110038B12Rik-235	ENSMUST00000247447	301.346	293.509	77.5907	87.4879	92.339	275.44	346.759	75.5609	86.873	89.874	287.879	317.06	76.7879	87.0472	91.1651	-0.260783	-0.0847537	-0.299878	-0.0652434	-0.0233553	0.129126	-0.0977563	-0.412943	-0.0461116	-0.0711623	0.38693	-0.0100952	-0.112973	0.0207862	-0.048815	0.458591	0.999992	0.787086	NA	0.999954	0.908151	0.999889	0.964953	0.999902	0.995147	0.656394	0.999979	0.996598	NA	0.999996	0.0618999	0.472604	0.25946
1110038B12Rik-236	ENSMUST00000247460	299.38	295.98	80.0423	90.1137	92.8599	276.763	350.642	75.5018	89.1065	93.6078	287.636	320.156	77.7387	89.4668	93.2007	-0.228301	-0.0812779	-0.354526	-0.0423869	-0.0835176	0.1202	-0.0899089	-0.379417	-0.104716	-0.116814	0.3456	-0.00551395	-0.0226534	-0.060892	-0.0340554	0.553997	0.999992	0.689302	NA	0.999954	0.916649	0.999889	0.964953	0.999902	0.994425	0.68102	0.999979	0.998367	NA	0.999996	0.0983697	0.477538	0.167536
1110038B12Rik-237	ENSMUST00000247482	315.036	312.59	83.4898	93.6173	98.0452	291.015	366.742	78.1387	91.9873	96.0131	302.563	336.521	80.7158	92.6445	97.0751	-0.249906	-0.0804075	-0.261724	-0.0780263	-0.127762	0.100445	-0.0923837	-0.398205	-0.0931945	-0.126677	0.347306	-0.00903626	-0.136501	-0.0137806	0.000381329	0.476232	0.999992	0.811566	NA	0.999954	0.934122	0.999889	0.964953	0.999902	0.993243	0.674325	0.999979	0.996598	NA	0.999996	0.0676874	0.477622	0.295636
1110038B12Rik-238	ENSMUST00000371032	246.149	229.14	65.6686	77.2916	75.0284	231.203	269.484	53.8711	69.7808	74.4301	238.412	246.975	58.9004	73.326	74.7365	-0.222889	-0.128419	-0.568049	-0.000110885	-0.0121084	0.144666	-0.0357697	-0.277997	-0.0562441	0.0581617	0.365003	0.0956992	0.290472	-0.0559676	0.0690534	0.628486	0.999992	0.428783	NA	0.999954	0.907701	0.999889	0.964953	0.999902	0.997267	0.718683	0.999979	0.996598	NA	0.999996	0.142446	0.30809	0.0485999
1110038B12Rik-239	ENSMUST00000371033	265.19	251	70.9138	80.8033	80.3731	244.71	292.309	57.0069	74.7343	79.182	254.556	269.243	62.9065	77.5731	79.8012	-0.245766	-0.151029	-0.422031	0.00380958	-0.0972198	0.151529	-0.00928906	-0.322619	-0.0965245	0.0136502	0.394543	0.144537	0.0927779	-0.100176	0.108717	0.551465	0.971848	0.628746	NA	0.999954	0.892185	0.999889	0.964953	0.999902	0.999757	0.669473	0.999979	0.996598	NA	0.999996	0.0972644	0.21271	0.126707
1110038B12Rik-240	ENSMUST00000371034	204.614	188.123	60.5202	69.643	67.4579	194.319	226.861	48.034	65.4657	67.06	199.292	205.277	53.3098	67.397	67.2608	-0.314495	-0.138208	-0.620055	-0.022454	-0.162565	0.187212	-0.0577551	-0.188278	0.0221255	0.124247	0.498806	0.0835858	0.435562	0.0445718	0.286176	0.41871	0.999992	0.407664	NA	0.999954	0.864348	0.999889	0.964953	0.999902	0.994502	0.579017	0.999979	0.996598	NA	0.999996	0.0500319	0.310062	0.0436896
1110038B12Rik-241	ENSMUST00000371035	235.158	213.798	63.0259	73.7564	70.3382	214.753	253.028	51.1776	64.5551	70.1785	224.553	231.149	56.211	68.9278	70.2539	-0.188226	-0.121354	-0.586929	0.0863258	0.00723612	0.177438	-0.00165958	-0.272849	-0.0534116	0.037033	0.362933	0.122273	0.313309	-0.139388	0.0292775	0.721393	0.999992	0.426381	NA	0.999954	0.875051	0.999889	0.964953	0.999902	0.997491	0.720555	0.999979	0.996598	NA	0.999996	0.222591	0.347979	0.0479962
1110038B12Rik-242	ENSMUST00000371036	318.243	317.614	84.7878	93.6254	99.1198	290.636	373.558	78.3156	93.8596	97.8127	303.889	342.34	81.3495	93.6107	98.4918	-0.248839	-0.0950201	-0.248778	-0.0374304	-0.144501	0.119484	-0.0674896	-0.419151	-0.128391	-0.114802	0.365436	0.0306298	-0.173237	-0.0897048	0.0284066	0.467379	0.999992	0.822625	NA	0.999954	0.915494	0.999889	0.964953	0.999902	0.99444	0.661246	0.999979	0.996598	NA	0.999996	0.0651762	0.391555	0.313238
1110038B12Rik-243	ENSMUST00000371037	119.141	103.901	33.0526	33.3684	32.9506	96.0207	112.447	27.7336	34.4393	37.2128	107.064	107.617	30.0215	33.87	34.9547	-0.400834	-0.17181	-0.573609	-0.0243662	-0.546953	0.230504	-0.152362	-0.311954	0.406011	0.211359	0.629366	0.0201937	0.266325	0.431133	0.760537	0.415775	0.999992	0.667975	NA	0.999954	0.883286	0.999889	0.964953	0.99412	0.99087	0.609377	0.999979	0.996598	NA	0.999996	0.0492777	0.341824	0.151193
1110038B12Rik-244	ENSMUST00000371038	335.67	275.285	35.3233	44.4078	39.4704	320.074	326.738	27.1106	38.6166	36.7965	327.619	298.056	30.5545	41.3696	38.2043	-0.195388	-0.100729	-0.641808	-0.0985419	0.176156	0.0686651	0.0349529	-0.107695	-0.243922	-0.0663384	0.259933	0.138039	0.536225	-0.146323	-0.243527	0.650256	0.999992	0.570839	NA	0.999954	0.959871	0.999889	0.974852	0.999902	0.997491	0.776005	0.999979	0.996598	NA	0.999996	0.157628	0.441623	0.0975562
1110038B12Rik-245	ENSMUST00000371039	167.142	148.798	34.6697	44.0656	39.331	168.236	185.61	27.1106	38.6166	36.4856	167.781	165.141	30.2921	41.2037	37.984	-0.242538	-0.0554828	-0.622034	-0.0769952	0.166345	0.0317507	0.0909925	-0.107695	-0.243922	-0.0414372	0.269687	0.149306	0.514273	-0.167757	-0.208736	0.661581	0.999992	0.596135	NA	0.999954	0.989955	0.999889	0.974852	0.999902	0.997491	0.80571	0.999979	0.996598	NA	0.999996	0.165853	0.742068	0.109309
1110038B12Rik-246	ENSMUST00000371040	137.338	116.972	25.6148	32.762	31.8928	134.393	148.245	17.8576	26.6511	27.792	135.848	130.862	21.0656	29.5733	29.9566	-0.220699	0.0348857	-0.688317	-4.2522e-05	0.317233	0.0693009	0.154388	-0.124246	-0.359741	-0.424289	0.284964	0.122161	0.572267	-0.358286	-0.741259	0.743881	0.999992	0.652741	NA	0.999954	0.975122	0.999889	0.978334	0.999902	0.971999	0.819968	0.999979	0.996598	NA	0.999996	0.248767	0.850387	0.141308
1110038B12Rik-247	ENSMUST00000371041	165.883	148.475	35.9417	44.7499	40.1232	168.05	184.909	27.4327	38.8171	37.5691	167.083	164.648	30.9972	41.6386	38.9135	-0.277563	-0.0512396	-0.668556	-0.119772	0.179714	0.0469683	0.0836225	-0.0769096	-0.257533	-0.0769316	0.319626	0.137625	0.592067	-0.138718	-0.257988	0.585695	0.999992	0.542149	NA	0.999954	0.983383	0.999889	0.983047	0.999902	0.997322	0.762884	0.999979	0.996598	NA	0.999996	0.114505	0.756327	0.0856041
1110038B12Rik-248	ENSMUST00000371042	112.253	89.2744	18.1452	21.528	22.9621	108.5	113.013	13.7861	19.7494	18.4254	110.33	99.8222	15.6073	20.5782	20.8202	-0.265887	0.0681339	-0.632968	0.0591503	0.703752	0.137153	0.231101	-0.234138	-0.45447	-0.23965	0.398515	0.164941	0.393035	-0.510698	-0.944234	0.714022	0.999992	0.758533	NA	0.999954	0.942838	0.999889	0.965025	0.999902	NA	0.780466	0.999979	0.996598	NA	0.999996	0.21367	0.750399	0.229466
1110038B12Rik-249	ENSMUST00000371043	138.355	129.417	30.7834	40.77	38.4456	144.936	157.776	26.6111	35.0167	34.2181	141.86	141.99	28.4317	37.7578	36.4478	-0.210877	-0.0429544	-0.293051	-0.173939	-0.0663311	-0.00361614	0.0232532	-0.270265	-0.187469	-0.0414373	0.202834	0.0682194	0.0162022	-0.0143738	0.0235205	0.748482	0.999992	0.89642	NA	0.999954	0.999791	0.999889	0.964953	0.999902	0.997491	0.879226	0.999979	0.998531	NA	0.999996	0.254636	0.803814	0.466938
1110038B12Rik-250	ENSMUST00000371044	118.271	106.832	22.8316	32.4591	27.9822	119.62	129.875	22.7017	30.9878	26.3877	119.026	117.05	22.879	31.6616	27.2267	-0.265743	-0.0988013	-0.238268	-0.122583	0.306711	-0.00200161	0.0184302	-0.444044	0.142348	0.145218	0.258606	0.119869	-0.218207	0.265495	-0.163922	0.687877	0.999992	0.934659	NA	0.999954	0.999856	0.999889	0.964953	0.999902	NA	0.852833	0.999979	0.996598	NA	0.999996	0.187261	0.605241	0.599816
1110038B12Rik-251	ENSMUST00000371045	109.088	105.789	36.058	44.7499	39.9837	117.736	140.33	27.4327	38.8171	37.5691	113.665	121.153	31.0439	41.6386	38.8398	-0.338214	-0.0995461	-0.65442	-0.119772	0.170069	0.0161373	0.041307	-0.0769096	-0.257533	-0.0769316	0.349908	0.144123	0.578948	-0.138718	-0.248348	0.576902	0.999992	0.558138	NA	0.999954	0.996953	0.999889	0.983047	0.999902	0.997322	0.781264	0.999979	0.996598	NA	0.999996	0.110293	0.592116	0.0922196
1110038B12Rik-252	ENSMUST00000371046	85.6061	88.2702	30.8997	40.77	38.3062	96.4932	114.896	26.6111	35.0167	34.2181	91.3496	100.105	28.4784	37.7578	36.3741	-0.197611	-0.114923	-0.278824	-0.173939	-0.077265	-0.0589391	-0.0418676	-0.270265	-0.187469	-0.0414373	0.135543	0.0764803	0.00278434	-0.0143738	0.0344381	NA	0.999992	0.902699	NA	0.999954	0.983821	0.999889	0.964953	0.999902	0.997491	0.945725	0.999979	0.999775	NA	0.999996	0.389097	0.568019	0.488196
1110038B12Rik-253	ENSMUST00000371047	243.17	227.803	65.6686	77.2916	75.0284	227.036	266.624	53.8711	69.7808	74.4301	234.809	244.958	58.9004	73.326	74.7365	-0.222026	-0.128955	-0.568049	-0.000110885	-0.0121084	0.131061	-0.0401497	-0.277997	-0.0562441	0.0581617	0.350575	0.0918147	0.290472	-0.0559676	0.0690534	0.63362	0.999992	0.428783	NA	0.999954	0.922327	0.999889	0.964953	0.999902	0.997267	0.735921	0.999979	0.996598	NA	0.999996	0.145727	0.308534	0.0485999
1110038B12Rik-254	ENSMUST00000371048	243.17	227.803	65.4757	77.2916	75.0284	227.036	266.487	53.8711	69.7808	74.4301	234.809	244.897	58.823	73.326	74.7365	-0.222026	-0.128955	-0.560794	-0.000110885	-0.0121084	0.131061	-0.038642	-0.277997	-0.0562441	0.0581617	0.350575	0.0933503	0.283333	-0.0559676	0.0690534	0.63362	0.999992	0.444178	NA	0.999954	0.922327	0.999889	0.964953	0.999902	0.997267	0.735921	0.999979	0.996598	NA	0.999996	0.145727	0.308534	0.0529736
1110038B12Rik-255	ENSMUST00000371049	218.09	206.463	60.2157	73.317	70.2076	204.207	239.297	52.2849	65.2615	71.0681	210.899	220.956	55.7519	69.0803	70.6041	-0.164688	-0.139949	-0.508666	-0.0759433	-0.0557761	0.149136	-0.0940572	-0.332487	0.0245672	0.0691573	0.311619	0.0490912	0.176032	0.100763	0.123749	0.778261	0.998911	0.558603	NA	0.999954	0.910341	0.999889	0.964953	0.999902	0.995624	0.777321	0.999979	0.996598	NA	0.999996	0.291273	0.286901	0.0924781
1110038B12Rik-256	ENSMUST00000371050	244.344	228.245	65.5523	77.1259	73.8342	228.349	267.543	53.6162	69.7808	73.8789	236.056	245.613	58.6998	73.2458	73.8452	-0.218684	-0.134832	-0.5755	-0.0062952	-0.0280932	0.141204	-0.0362414	-0.263247	-0.0562441	0.0613551	0.357132	0.101523	0.312379	-0.0498139	0.0884699	0.643156	0.998882	0.416968	NA	0.999954	0.909525	0.999889	0.964953	0.999902	0.996636	0.72229	0.999979	0.996598	NA	0.999996	0.151845	0.28575	0.0457842
1110038B12Rik-257	ENSMUST00000371051	179.661	160.716	52.7939	59.6718	60.5329	164.308	196.912	39.575	54.7909	59.7021	171.679	176.757	45.0973	57.0749	60.1341	-0.328409	-0.117189	-0.681201	0.0132576	-0.125042	0.228499	-0.0158455	-0.161187	0.0129124	-0.032097	0.553854	0.103939	0.526278	0.000163343	0.0934871	0.424186	0.999992	0.408994	NA	0.999954	0.826651	0.999889	0.964953	0.999902	0.997491	0.551984	0.999979	0.996598	NA	0.999996	0.0513012	0.423687	0.0439695
1110038B12Rik-258	ENSMUST00000371052	202.639	186.969	60.404	69.1351	66.7917	190.966	224.728	47.7792	65.0818	66.749	196.595	203.686	53.1091	66.9538	66.762	-0.308066	-0.146449	-0.628214	-0.0152963	-0.192221	0.181071	-0.0561378	-0.171093	0.0393007	0.138738	0.485978	0.0933617	0.460769	0.0545137	0.330455	0.441745	0.996962	0.394832	NA	0.999954	0.868306	0.999889	0.964953	0.999902	0.993404	0.589023	0.999979	0.996598	NA	0.999996	0.0562779	0.283269	0.0409426
1110038B12Rik-259	ENSMUST00000371053	205.658	182.454	56.3059	66.8411	63.5908	179.613	205.839	47.5079	57.7302	62.9319	192.085	192.742	51.2977	62.0704	63.2714	-0.216622	-0.161026	-0.556461	0.112488	-0.00392618	0.213157	0.0163328	-0.327496	-0.0452033	0.137492	0.427569	0.17895	0.223858	-0.156812	0.140254	0.672348	0.990385	0.523206	NA	0.999954	0.852965	0.999889	0.964953	0.999902	0.993848	0.678368	0.999979	0.996598	NA	0.999996	0.174433	0.253839	0.0787468
1110038B12Rik-260	ENSMUST00000371054	241.029	222.334	64.7113	75.2763	73.6288	221.118	260.625	51.8368	65.277	71.0968	230.687	239.255	57.2882	70.0349	72.4263	-0.182821	-0.126624	-0.499093	0.0644454	-0.0797395	0.168366	-0.00310911	-0.295426	-0.0853046	0.0226838	0.348281	0.125776	0.199617	-0.149607	0.101047	0.73314	0.999992	0.550941	NA	0.999954	0.880914	0.999889	0.964953	0.999902	0.998857	0.732377	0.999979	0.996598	NA	0.999996	0.237197	0.318843	0.0890349
1110038B12Rik-261	ENSMUST00000371055	241.409	223.293	64.5469	76.1244	73.0941	225.367	264.709	52.6464	68.521	72.9633	233.094	241.614	57.7108	72.1132	73.0224	-0.248997	-0.140133	-0.58068	-0.0185746	-0.0096929	0.155587	-0.0467113	-0.251654	-0.0610313	0.0794668	0.401768	0.096301	0.329526	-0.0425424	0.0878472	0.563228	0.994221	0.418868	NA	0.999954	0.892865	0.999889	0.964953	0.999902	0.995246	0.672555	0.999979	0.996598	NA	0.999996	0.103282	0.268639	0.0461589
1110038B12Rik-262	ENSMUST00000371056	233.814	213.369	63.0259	73.5906	70.0593	213.793	252.149	50.8149	64.5551	70.1785	223.411	230.519	55.9917	68.8475	70.1066	-0.177201	-0.126699	-0.586929	0.0800335	-0.00448096	0.178271	-0.00281261	-0.263299	-0.0534116	0.037033	0.352672	0.126402	0.322948	-0.133124	0.0409966	0.747988	0.999992	0.426381	NA	0.999954	0.873916	0.999889	0.964953	0.999902	0.997491	0.73236	0.999979	0.996598	NA	0.999996	0.25407	0.32741	0.0479962
1110038B12Rik-263	ENSMUST00000371057	243.502	227.071	64.9616	77.1265	73.8477	227.34	266.471	53.8711	69.4198	72.8728	235.126	244.486	58.6162	73.0612	73.378	-0.217311	-0.13798	-0.570907	-0.00628243	-0.00610573	0.146366	-0.033527	-0.277997	-0.0412571	0.0880584	0.360788	0.107457	0.293652	-0.0346949	0.0931365	0.650567	0.994994	0.437561	NA	0.999954	0.902844	0.999889	0.964953	0.999902	0.994798	0.718353	0.999979	0.996598	NA	0.999996	0.158121	0.277469	0.0509041
1110038B12Rik-264	ENSMUST00000371058	241.889	223.293	65.2109	75.2763	73.6288	221.787	261.796	52.2667	65.4775	71.8839	231.446	240.307	57.7488	70.138	72.7973	-0.183788	-0.132428	-0.496311	0.0644454	-0.0797395	0.172511	-0.00380129	-0.272703	-0.0937939	-0.00850034	0.3534	0.130717	0.219794	-0.158064	0.0698381	0.729313	0.999992	0.551841	NA	0.999954	0.875969	0.999889	0.964953	0.999902	0.999896	0.726226	0.999979	0.996598	NA	0.999996	0.232895	0.296386	0.0896773
1110038B12Rik-265	ENSMUST00000371059	202.138	184.282	60.1353	69.4733	66.8798	190.562	223.701	47.6298	64.5034	66.5851	196.144	201.745	52.9112	66.8204	66.7315	-0.306807	-0.129277	-0.618312	-0.0154765	-0.139633	0.181452	-0.0587969	-0.179395	0.0655215	0.13205	0.485005	0.0735864	0.442328	0.0809801	0.271217	0.448512	0.999992	0.412611	NA	0.999954	0.867031	0.999889	0.964953	0.999902	0.99444	0.589851	0.999979	0.996598	NA	0.999996	0.0583205	0.347627	0.0446938
1110038B12Rik-266	ENSMUST00000371060	245.502	229.7	66.6627	78.12	74.3682	229.146	268.963	55.0184	69.7808	73.9991	237.024	247.051	59.9931	73.7279	74.184	-0.223516	-0.14368	-0.518297	0.00530379	-0.00681452	0.151926	-0.0430405	-0.25216	-0.0562441	0.066114	0.372643	0.103566	0.265499	-0.0613705	0.0719502	0.626563	0.991033	0.498313	NA	0.999954	0.896426	0.999889	0.964953	0.999902	0.995624	0.704497	0.999979	0.996598	NA	0.999996	0.140927	0.257416	0.0697073
1110038B12Rik-267	ENSMUST00000371061	226.388	203.46	59.4783	69.8151	67.4465	204.594	238.077	50.1439	59.7447	64.5845	215.053	218.758	54.1634	64.5471	66.0887	-0.202243	-0.144654	-0.497626	0.0917853	0.08208	0.217812	0.00811603	-0.280815	-0.0368313	0.142483	0.417463	0.154771	0.212176	-0.127665	0.0592615	0.69995	0.996747	0.587356	NA	0.999954	0.839766	0.999889	0.964953	0.999902	0.993289	0.695544	0.999979	0.996598	NA	0.999996	0.200138	0.282371	0.105167
1110038B12Rik-268	ENSMUST00000371062	202.494	186.081	60.0771	68.793	66.6641	190.966	224.153	47.7792	64.8813	66.5728	196.526	202.94	52.9779	66.6847	66.6116	-0.310451	-0.140008	-0.622413	-0.00108373	-0.198252	0.181071	-0.0601526	-0.171093	0.0482416	0.131614	0.488386	0.0830004	0.454452	0.0491833	0.329458	0.434608	0.999992	0.406007	NA	0.999954	0.868306	0.999889	0.964953	0.999902	0.99444	0.587604	0.999979	0.996598	NA	0.999996	0.0540769	0.30616	0.0432794
1110038B12Rik-269	ENSMUST00000371063	184.845	168.169	53.9797	60.8496	63.4362	169.645	203.074	39.8043	55.3124	59.8332	176.946	183.623	45.7139	57.9129	61.7307	-0.312962	-0.109584	-0.577028	0.00426307	-0.236508	0.215148	-0.015018	-0.221297	-0.015146	-0.011473	0.524943	0.096889	0.357626	-0.0191355	0.224615	0.463755	0.999992	0.534022	NA	0.999954	0.838442	0.999889	0.964953	0.999902	0.999896	0.57516	0.999979	0.996598	NA	0.999996	0.0637101	0.445785	0.0829285
1110038B12Rik-270	ENSMUST00000371065	245.197	228.905	66.0519	77.1259	73.8342	228.486	267.965	54.0657	69.9812	74.6661	236.533	246.165	59.172	73.3489	74.2162	-0.219479	-0.143877	-0.572188	-0.0062952	-0.0280932	0.152286	-0.0366165	-0.254499	-0.0642654	0.0308843	0.368924	0.110014	0.317826	-0.0577985	0.0578823	0.640511	0.990613	0.419499	NA	0.999954	0.895615	0.999889	0.964953	0.999902	0.997491	0.709311	0.999979	0.996598	NA	0.999996	0.150025	0.254579	0.0462625
1110038B12Rik-271	ENSMUST00000371066	256.492	241.281	69.1121	79.1176	76.8036	234.875	282.357	56.0929	74.0124	77.9527	245.259	259.431	61.6286	76.3857	77.3349	-0.241895	-0.160234	-0.506449	0.0170263	-0.02941	0.156218	-0.0124685	-0.288384	-0.0688123	0.0382267	0.395273	0.150789	0.213488	-0.0856047	0.0658295	0.567959	0.963052	0.497817	NA	0.999954	0.888411	0.999889	0.964953	0.999902	0.997491	0.66855	0.999979	0.996598	NA	0.999996	0.105612	0.195397	0.0694778
1110038B12Rik-272	ENSMUST00000371067	238.535	219.584	62.449	73.5106	71.9527	220.582	257.135	53.0998	65.3884	68.7782	229.218	236.181	57.1425	69.2377	70.4465	-0.234485	-0.154167	-0.501576	0.00671899	0.0486001	0.182428	-0.0447653	-0.288408	-0.0223496	0.14084	0.414237	0.111977	0.210205	-0.0283129	0.0909356	0.611123	0.983109	0.561013	NA	0.999954	0.870424	0.999889	0.964953	0.999902	0.993289	0.678092	0.999979	0.996598	NA	0.999996	0.130446	0.238369	0.0935326
1110038B12Rik-273	ENSMUST00000371068	247.492	226.434	63.6004	74.6659	73.5923	227.163	264.207	54.2523	67.7477	70.9323	236.932	243.125	58.2982	71.0096	72.328	-0.262607	-0.149022	-0.511135	-0.0253776	0.0590553	0.16325	-0.0447269	-0.309036	0.0124359	0.09646	0.423048	0.10671	0.198955	0.0387126	0.0365643	0.527265	0.990613	0.540302	NA	0.999954	0.887434	0.999889	0.964953	0.999902	0.994655	0.66459	0.999979	0.996598	NA	0.999996	0.086843	0.256205	0.0849883
1110038B12Rik-274	ENSMUST00000371069	238.806	223.7	63.4245	75.772	73.1637	221.717	262.858	52.8617	68.6389	71.1056	229.942	241.011	57.3894	72.0026	72.1837	-0.235933	-0.145232	-0.558507	0.0327622	-0.00166303	0.148067	-0.0284224	-0.244261	-0.105382	0.106809	0.381452	0.119838	0.313708	-0.138082	0.107776	0.600808	0.991033	0.453463	NA	0.999954	0.903524	0.999889	0.964953	0.999902	0.9946	0.703602	0.999979	0.996598	NA	0.999996	0.123698	0.258176	0.0555231
1110038B12Rik-275	ENSMUST00000371070	244.337	227.946	65.5523	77.1259	73.8342	227.818	266.99	53.7436	69.7808	73.8789	235.773	245.2	58.7768	73.2458	73.8452	-0.218644	-0.138268	-0.5755	-0.0062952	-0.0280932	0.148207	-0.0381173	-0.27064	-0.0562441	0.0613551	0.364002	0.1031	0.304882	-0.0498139	0.0884699	0.644609	0.994994	0.416968	NA	0.999954	0.900608	0.999889	0.964953	0.999902	0.996636	0.713235	0.999979	0.996598	NA	0.999996	0.153103	0.274547	0.0457842
1110038B12Rik-276	ENSMUST00000371071	244.669	228.246	65.5539	77.4614	74.1131	228.137	267.426	53.8711	70.0921	74.1899	236.099	245.561	58.8541	73.568	74.1392	-0.222263	-0.134815	-0.573132	-0.0064197	-0.0168813	0.14811	-0.0363318	-0.277997	-0.0580586	0.0486633	0.36752	0.10142	0.296121	-0.051485	0.0644568	0.634032	0.998911	0.421866	NA	0.999954	0.900608	0.999889	0.964953	0.999902	0.997491	0.710702	0.999979	0.996598	NA	0.999996	0.145996	0.287094	0.0469362
1110038B12Rik-277	ENSMUST00000371072	235.943	218.924	63.8781	75.4375	72.188	220.083	258.609	53.4436	67.9508	72.3902	227.722	236.477	57.9222	71.4888	72.2734	-0.197592	-0.13754	-0.584193	0.00740951	-0.0110518	0.168987	-0.0504194	-0.271892	-0.0398853	0.0614801	0.364076	0.0903879	0.312132	-0.0471424	0.071834	0.694115	0.998262	0.42403	NA	0.999954	0.882738	0.999889	0.964953	0.999902	0.996456	0.714654	0.999979	0.996598	NA	0.999996	0.194819	0.284956	0.0474178
1110038B12Rik-278	ENSMUST00000371073	247.277	231.106	66.4302	78.1299	76.4275	230.116	269.996	54.0205	70.1417	74.7972	238.378	248.287	59.2975	73.9173	75.6488	-0.227532	-0.13213	-0.53273	0.00558854	-0.062816	0.143583	-0.0428068	-0.270412	-0.0710738	0.0474067	0.368195	0.0921021	0.260177	-0.0765723	0.108754	0.620925	0.999992	0.476189	NA	0.999954	0.904593	0.999889	0.964953	0.999902	0.997491	0.710619	0.999979	0.996598	NA	0.999996	0.136957	0.292915	0.0625776
1110038B12Rik-279	ENSMUST00000371074	257.82	243.035	70.2225	80.1117	77.3375	236.519	284.331	57.4951	74.0124	78.0728	246.752	261.283	62.9219	76.8679	77.6737	-0.248126	-0.165182	-0.453349	0.0280503	-0.00894058	0.159614	-0.0173053	-0.277145	-0.0688123	0.0427612	0.404931	0.150878	0.171223	-0.0965975	0.0499248	0.545803	0.957649	0.579615	NA	0.999954	0.88427	0.999889	0.964953	0.999902	0.997491	0.661382	0.999979	0.996598	NA	0.999996	0.0950042	0.182997	0.102211
1110038B12Rik-280	ENSMUST00000371075	241.898	224.784	65.3214	76.7956	73.8342	225.983	262.651	53.4881	69.4937	73.5264	233.649	241.514	58.5291	72.9378	73.6792	-0.219321	-0.135535	-0.588124	0.0185953	-0.0280932	0.151895	-0.0184444	-0.269898	-0.068442	0.0481192	0.368277	0.120047	0.318375	-0.0868812	0.0753607	0.643134	0.997897	0.397631	NA	0.999954	0.895638	0.999889	0.964953	0.999902	0.997491	0.709311	0.999979	0.996598	NA	0.999996	0.151822	0.284439	0.0415443
1110038B12Rik-281	ENSMUST00000371076	243.673	224.859	65.2836	77.1219	73.535	226.571	265.454	53.4668	68.8184	73.715	234.803	242.81	58.5019	72.7495	73.6098	-0.215622	-0.122165	-0.566241	0.00622534	0.00505758	0.146804	-0.0376721	-0.270868	-0.0166648	0.0551596	0.359527	0.0874421	0.295263	-0.0227358	0.0491432	0.651801	0.999992	0.433499	NA	0.999954	0.901459	0.999889	0.964953	0.999902	0.997491	0.715212	0.999979	0.996598	NA	0.999996	0.159278	0.3364	0.0499513
1110038B12Rik-282	ENSMUST00000371077	202.801	186.969	60.404	69.1351	66.7917	191.28	224.728	47.9066	65.0818	66.749	196.837	203.686	53.1861	66.9538	66.762	-0.310167	-0.146449	-0.628214	-0.0152963	-0.192221	0.180836	-0.0561378	-0.179711	0.0393007	0.138738	0.487831	0.0933617	0.451984	0.0545137	0.330455	0.437378	0.996962	0.394832	NA	0.999954	0.868176	0.999889	0.964953	0.999902	0.993404	0.588224	0.999979	0.996598	NA	0.999996	0.0549066	0.283269	0.0409426
1110038B12Rik-283	ENSMUST00000371078	235.142	215.123	64.1364	74.5847	70.5933	215.436	254.319	52.325	64.5551	70.2986	224.904	232.458	57.3503	69.3297	70.4454	-0.184368	-0.132587	-0.527005	0.0910448	0.0177372	0.181845	-0.0104701	-0.24592	-0.0534116	0.0420907	0.363445	0.124621	0.279592	-0.144105	0.0238098	0.728832	0.999992	0.510922	NA	0.999954	0.868141	0.999889	0.964953	0.999902	0.997491	0.718353	0.999979	0.996598	NA	0.999996	0.232091	0.306345	0.0740516
1110038B12Rik-284	ENSMUST00000371079	255.134	239.256	69.1121	79.2833	77.0824	234.342	280.746	56.3478	74.0124	77.9527	244.333	257.595	61.7826	76.466	77.4822	-0.243477	-0.154605	-0.506449	0.0230073	-0.0186309	0.15441	-0.0145899	-0.302372	-0.0688123	0.0382267	0.394991	0.143304	0.199383	-0.0915572	0.05511	0.567734	0.971261	0.497817	NA	0.999954	0.890319	0.999889	0.964953	0.999902	0.997491	0.670023	0.999979	0.996598	NA	0.999996	0.105363	0.212102	0.0694778
1110038B12Rik-285	ENSMUST00000371080	227.051	218.266	63.4024	77.828	75.7833	211.895	249.799	53.8198	68.1866	73.794	219.196	232.162	57.9609	72.7689	74.8359	-0.180811	-0.134592	-0.424232	-0.0560621	-0.11347	0.139507	-0.0884009	-0.335944	-0.0276529	0.062259	0.317663	0.048927	0.0853874	0.0285064	0.173887	0.742019	0.999992	0.658941	NA	0.999954	0.912802	0.999889	0.964953	0.999902	0.996843	0.763024	0.999979	0.996598	NA	0.999996	0.247095	0.295949	0.145149
1110038B12Rik-286	ENSMUST00000371081	128.49	125.625	37.9954	50.035	46.3994	134.709	168.551	37.0453	49.3408	43.8594	131.798	144.727	37.6202	49.6031	45.1952	-0.34511	-0.0849605	-0.492206	0.0245288	0.0892237	0.0139437	0.0488144	-0.58674	-0.219136	-0.0936532	0.354434	0.136422	-0.084003	-0.242275	-0.184055	0.527265	0.999992	0.71379	NA	0.999954	0.99722	0.999889	0.964953	0.999902	0.995246	0.769331	0.999979	0.996598	NA	0.999996	0.0868172	0.615017	0.186895
1110038B12Rik-287	ENSMUST00000371082	143.459	130.89	42.8547	54.2667	49.5075	123.651	147.755	40.8155	47.9261	50.2808	133.127	138.308	41.8522	50.9381	49.8652	-0.342576	-0.238352	-0.559724	0.0404266	-0.0853796	0.295633	-0.153115	-0.388958	0.295717	0.408827	0.63649	0.0877317	0.172145	0.256291	0.492108	0.453411	0.933787	0.608176	NA	0.999954	0.79288	0.999889	0.964953	0.999902	0.936572	0.54098	0.999979	0.996598	NA	0.999996	0.0597762	0.144549	0.115287
1110038F14Rik-201	ENSMUST00000071792	570.317	593.572	190.187	170.187	159.904	527.635	670.942	163.68	175.606	191.068	548.14	627.577	175.341	172.714	174.562	-0.0331833	0.0548375	-0.0495119	0.137954	0.108586	0.0853156	-0.0735168	-0.00896274	0.261858	-0.00677421	0.114568	-0.124718	0.0359755	0.125685	-0.120592	0.959388	0.999992	0.971207	0.865972	0.999954	0.933719	0.999889	0.994306	0.944227	0.999896	0.912275	0.999979	0.996598	0.837338	0.999996	0.773088	0.57738	0.77123
1110038F14Rik-202	ENSMUST00000229229	545.546	572.529	183.817	164.589	152.167	510.69	642.647	158.526	167.817	185.585	527.461	603.309	169.661	166.002	167.888	-0.0390971	0.0499155	-0.0499275	0.0974705	0.122602	0.100895	-0.071075	0.0197513	0.237856	-0.0347383	0.136056	-0.11748	0.0639993	0.14232	-0.162551	0.95047	0.999992	0.970214	0.921451	0.999954	0.914689	0.999889	0.987292	0.969856	0.997267	0.888602	0.999979	0.996598	0.817675	0.999996	0.737143	0.622376	0.766327
1110038F14Rik-203	ENSMUST00000230274	571.468	593.687	190.187	170.187	159.904	528.123	671.576	163.465	175.606	191.068	548.944	627.925	175.21	172.714	174.562	-0.0356131	0.0568833	-0.0495119	0.137954	0.108586	0.0846199	-0.0723848	-0.0124022	0.261858	-0.00677421	0.116292	-0.125644	0.0323673	0.125685	-0.120592	0.954727	0.999992	0.971207	0.865972	0.999954	0.9347	0.999889	0.991767	0.944227	0.999896	0.910865	0.999979	0.996598	0.837338	0.999996	0.757015	0.564048	0.77123
1110038F14Rik-204	ENSMUST00000231058	591.863	617.398	194.996	172.365	163.971	547.755	693.738	167.714	180.223	196.571	568.945	650.92	179.711	176.141	179.305	-0.0389419	0.0488457	-0.0411501	0.121851	0.121958	0.0865969	-0.0712315	-0.0181744	0.261603	0.0167981	0.121606	-0.116188	0.0185672	0.141608	-0.110068	0.948641	0.999992	0.974802	0.890617	0.999954	0.931961	0.999889	0.987472	0.944227	0.997571	0.900702	0.999979	0.997467	0.817731	0.999996	0.727993	0.600214	0.805528
1110046J04Rik-201	ENSMUST00000147622	85.3952	81.7659	6.7489	8.49396	5.83784	70.8919	74.2061	7.57267	6.9634	13.2541	77.8169	78.3001	7.28659	7.69567	9.32971	-0.285144	0.0876108	-0.9893	-0.651868	0.196942	0.383712	0.199341	-0.414628	0.0504515	0.126252	0.665548	0.110524	0.549453	0.70738	-0.081015	NA	0.999992	NA	NA	NA	0.763879	0.999889	0.964953	0.999902	NA	0.64171	0.999979	0.996598	NA	0.999996	0.243076	0.695301	0.24572
1110046J04Rik-202	ENSMUST00000180906	133.499	126.951	14.0257	11.8285	12.5415	115.965	120.532	14.794	9.30599	20.6568	124.349	123.957	14.5736	10.5159	16.3607	-0.0931057	0.00588285	-0.159701	-0.143496	0.131399	0.27051	0.0700636	-0.478788	0.175571	0.019971	0.359562	0.0664082	-0.305417	0.321769	-0.114552	0.932056	0.999992	0.972977	NA	0.999954	0.824111	0.999889	0.964953	0.999902	NA	0.809618	0.999979	0.996598	NA	0.999996	0.662254	0.977119	0.786443
1110046J04Rik-203	ENSMUST00000181800	185.747	121.391	22.5299	22.2805	14.5817	147.023	119.916	18.7089	18.7752	21.2961	165.499	120.614	20.3615	20.4453	17.7417	-0.131203	0.0508366	-0.2505	-0.41585	1.31257	0.391713	-0.0197564	-0.21557	0.761309	-0.0427375	0.519163	-0.069429	0.0380243	1.18067	-1.36324	0.880847	0.999992	0.932136	NA	0.903181	0.641096	0.999889	0.964953	0.927379	NA	0.669473	0.999979	0.997467	NA	0.999996	0.496147	0.808909	0.587153
1110046J04Rik-204	ENSMUST00000375284	105.476	43.5932	19.1717	19.4434	11.559	78.8499	48.4631	15.6474	14.8266	17.5492	91.5469	45.7334	17.1648	17.04	14.3786	0.0738863	-0.146125	-0.0781703	-0.298585	1.4863	0.370932	-0.313855	-0.4368	0.718937	-0.128751	0.293132	-0.166584	-0.331636	1.02008	-1.62253	0.957549	0.999992	0.985903	NA	0.863664	0.76608	0.999889	0.964953	0.982407	NA	0.886797	0.999979	0.996598	NA	0.999996	0.766617	0.662571	0.87372
1110046J04Rik-205	ENSMUST00000375285	125.682	51.2313	21.3621	20.9621	12.7505	96.1952	56.6743	17.9465	17.125	17.7005	110.259	53.6204	19.4327	18.9589	15.0799	0.050258	-0.0851012	-0.231175	-0.536699	1.49533	0.364151	-0.380687	-0.227022	0.82193	-0.175216	0.309922	-0.291466	0.0184476	1.36159	-1.67017	0.970917	0.999992	0.939976	NA	0.819928	0.747844	0.999889	0.964953	0.926666	NA	0.871902	0.999979	0.998367	NA	0.999996	0.830166	0.806299	0.622497
1110046J04Rik-206	ENSMUST00000375286	107.216	42.9833	19.8086	19.4539	11.9464	80.5675	49.0255	16.4097	16.1796	17.2298	93.2749	45.6489	17.882	17.7398	14.4329	0.0399297	-0.189597	-0.154587	-0.399309	1.54949	0.381689	-0.409961	-0.30844	0.837684	-0.130965	0.337663	-0.218922	-0.125392	1.23971	-1.68659	0.980005	0.999992	0.967158	NA	0.803061	0.749386	0.999889	0.964953	0.931222	NA	0.862773	0.999979	0.996598	NA	0.999996	0.873377	0.574507	0.749107
1110046J04Rik-207	ENSMUST00000375287	84.7705	80.8676	5.37738	8.49396	NA	71.6806	73.6578	5.87229	6.9634	12.9773	77.9326	77.5585	5.70845	7.69567	8.35506	-0.297106	0.135249	-0.991378	-0.651868	NA	0.397135	0.171379	-0.585498	0.0504515	0.226523	0.690978	0.0342462	0.449009	0.70738	-0.637955	NA	0.999992	NA	NA	NA	0.749909	0.999889	0.964953	0.999902	NA	0.623303	0.999979	0.996598	NA	0.999996	0.226905	0.549389	0.291121
1110046J04Rik-208	ENSMUST00000375288	68.4933	69.8798	4.00973	6.5052	NA	59.624	64.9525	4.38947	5.2287	9.82915	63.8648	67.6059	4.26307	5.84105	6.51575	-0.219054	0.0663809	-1.10482	-0.547523	NA	0.374649	0.159392	-0.583072	-0.238786	0.661602	0.590452	0.0937784	0.582924	0.313474	0.24601	NA	0.999992	NA	NA	NA	0.804232	0.999889	0.964953	0.999902	NA	0.712871	0.999979	0.996598	NA	NA	0.407617	0.791224	0.342047
1110046J04Rik-209	ENSMUST00000375289	59.5167	20.7319	12.8852	9.62891	5.90247	40.2325	27.1656	9.61621	6.97641	NA	49.4253	23.5967	10.9951	8.2479	5.6469	-0.0833314	-0.0875301	0.228642	0.0692164	2.11812	0.16539	-0.201538	-0.286902	1.11066	NA	0.246693	-0.108717	-0.492678	1.04223	-2.54559	NA	0.999992	0.957708	NA	NA	0.959617	NA	0.964953	0.98594	NA	0.929745	0.999979	0.996598	NA	NA	0.777985	0.864839	0.708432
1110046J04Rik-210	ENSMUST00000375290	78.6047	79.6588	6.01727	6.66768	NA	66.8056	72.1828	5.72712	6.05381	11.3382	72.442	76.234	5.87733	6.34359	8.15173	-0.317081	0.0528205	-1.07916	-0.607398	NA	0.407349	0.26096	-0.293329	-0.185955	0.477794	0.72172	0.206669	0.76643	0.426249	0.231742	NA	0.999992	NA	NA	NA	0.754293	0.999889	0.964953	0.999902	NA	0.609377	0.999979	0.996598	NA	0.999996	0.205947	0.815363	0.269248
1110059E24Rik-201	ENSMUST00000038830	594.082	704.462	254.567	160.431	206.459	530.29	757.66	211.502	159.142	237.271	560.84	727.599	230.121	159.542	220.941	0.115722	-0.0698226	0.27376	-0.181069	-0.0639689	0.102126	-0.011182	0.0767922	0.0502678	0.279045	-0.0173859	0.0619098	-0.198126	0.233121	0.343292	0.784986	0.999992	0.556881	0.860334	0.999954	0.929351	0.999889	0.964953	0.999902	0.783096	0.989947	0.999979	0.996598	NA	0.999996	0.301117	0.506261	0.0917234
1110059E24Rik-202	ENSMUST00000177577	111.495	137.473	52.7291	29.7693	41.0658	103.953	141.344	36.8753	34.5834	42.1901	107.573	139.061	43.4825	32.1971	41.5869	0.108793	0.164219	0.204777	-0.18829	0.0295548	0.185214	-0.178273	0.129071	0.501359	0.0986318	0.072869	-0.338189	-0.08461	0.69306	0.0664475	0.92084	0.999992	0.910456	NA	0.999954	0.911384	0.999889	0.964953	0.95334	0.994807	0.975644	0.999979	0.996598	NA	0.999996	0.622008	0.370098	0.508049
1110059E24Rik-203	ENSMUST00000177605	77.6297	96.7129	37.5931	22.2406	24.6652	75.0266	104.961	25.9959	20.021	30.6275	76.2889	100.324	30.83	21.068	27.4727	-0.0351566	-0.296623	0.666427	0.167819	0.0794053	0.225244	0.275239	0.742759	0.0881625	-0.36555	0.257555	0.57521	0.0709475	-0.0766978	-0.44502	NA	0.951742	0.509888	NA	0.999954	0.907652	0.999889	0.677012	0.999902	0.97558	0.899553	0.999979	0.996598	NA	0.999996	0.885134	0.169207	0.073653
1110059E24Rik-204	ENSMUST00000178012	227.437	269.009	105.629	68.0511	81.5311	207.027	285.477	75.2393	65.7457	88.0963	216.812	276.138	87.9295	66.7684	84.6129	-0.00480748	-0.217448	0.275032	-0.104899	-0.0703828	0.215361	0.10088	0.131461	-0.0409682	0.297332	0.215855	0.320342	-0.142377	0.0664559	0.367179	0.997182	0.903214	0.753709	NA	0.999954	0.862103	0.999889	0.964953	0.999902	0.938119	0.878845	0.999979	0.996598	NA	0.999996	0.974095	0.118124	0.224988
1110059E24Rik-205	ENSMUST00000178523	224.794	275.929	97.762	64.3263	81.0105	203.941	286.793	72.639	62.4758	85.7734	213.933	280.53	83.2078	63.2869	83.2404	0.0911557	-0.0845739	0.293174	-0.0172922	-0.0141045	0.124828	0.0459625	0.20137	0.321184	0.118678	0.0299959	0.134179	-0.0969092	0.340819	0.130627	0.907291	0.999992	0.75766	NA	0.999954	0.933628	0.999889	0.964953	0.990748	0.992663	0.986827	0.999979	0.996598	NA	0.999996	0.577829	0.530123	0.228815
1110059E24Rik-206	ENSMUST00000178781	113.223	140.604	51.6819	29.4207	41.7906	107.189	144.891	34.9874	35.5058	42.6832	110.093	142.376	41.9227	32.5011	42.2022	0.141175	0.153353	0.269626	-0.15563	0.00257439	0.151379	-0.163152	0.103184	0.40234	0.170525	0.006442	-0.311911	-0.174125	0.561269	0.164375	0.891225	0.999992	0.868776	NA	0.999954	0.931623	0.999889	0.964953	0.990869	0.992058	0.998335	0.999979	0.996598	NA	0.999996	0.52899	0.379904	0.394385
1110059E24Rik-207	ENSMUST00000179553	491.213	585.872	227.687	138.026	179.174	444.032	631.669	176.792	137.754	198.973	466.644	605.813	198.359	137.687	188.475	0.0668573	-0.0745417	0.25696	-0.211347	-0.106907	0.0973302	-0.0139745	0.148815	0.164326	0.237998	0.0267048	0.0638982	-0.109879	0.37787	0.34507	0.901792	0.999992	0.621181	0.845511	0.999954	0.941506	0.999889	0.964953	0.999902	0.901347	0.986038	0.999979	0.996598	NA	0.999996	0.561031	0.497254	0.12182
1110059E24Rik-208	ENSMUST00000179768	243.415	300.037	104.013	68.7872	85.0015	223.991	315.579	76.5011	66.9005	91.2193	233.307	306.712	88.0554	67.7229	87.9161	0.111473	-0.0515691	0.250868	0.0293408	-0.00573345	0.154856	0.0162162	0.236839	0.207046	0.142268	0.03966	0.0707334	-0.0185493	0.180023	0.145761	0.876223	0.999992	0.812116	NA	0.999954	0.903253	0.999889	0.964953	0.999902	0.989285	0.983428	0.999979	0.998367	NA	0.999996	0.48422	0.713135	0.296461
1110059E24Rik-209	ENSMUST00000180304	120.434	154.64	60.7453	33.86	41.2355	115.82	158.832	40.2169	34.4037	50.9198	118.052	156.372	48.7382	34.0875	45.7924	0.100254	-0.0570026	0.451616	0.0467898	-0.0994134	0.204725	-0.0409541	0.516911	0.074261	-0.119204	0.101555	0.019135	0.0546589	0.0306881	-0.0241002	0.917446	0.999992	0.621539	NA	0.999954	0.898393	0.999889	0.794688	0.999902	0.994539	0.962464	0.999979	0.996598	NA	0.999996	0.611004	0.765965	0.122243
1110059G10Rik-201	ENSMUST00000035154	477.769	490.298	243.693	124.052	182.482	421.984	553.821	156.317	125.854	204.107	448.707	518.25	192.55	124.787	192.645	-0.0692492	-0.0919443	0.238366	0.255684	-0.0742783	-0.03429	0.0698135	0.651498	0.345365	-0.0332282	0.0311949	0.167152	0.397247	0.0919412	0.0348495	0.889582	0.999992	0.65337	0.761046	0.999954	0.985024	0.999889	0.964953	0.887351	0.997092	0.97958	0.999979	0.996598	NA	0.999996	0.524604	0.345429	0.141685
1110059G10Rik-202	ENSMUST00000118422	394.391	410.873	228.324	118.764	173.553	351.195	464.933	146.099	119.195	187.862	371.894	434.665	180.194	118.802	180.271	-0.0683268	-0.0660792	0.259871	0.252698	-0.0990876	-0.0525994	0.103619	0.643286	0.323673	-0.0204508	0.0116617	0.174691	0.365768	0.0732313	0.0729203	0.908561	0.999992	0.600997	0.771271	0.999954	0.974808	0.999889	0.964953	0.924249	0.997491	0.993478	0.999979	0.996598	NA	0.999996	0.580871	0.528918	0.111812
1110059G10Rik-203	ENSMUST00000215129	278.738	271.192	133.882	75.8687	108.519	242.904	308.363	88.0994	74.5755	117.986	260.058	287.558	107.117	75.089	112.962	-0.11688	-0.0880159	0.317898	0.320964	0.148869	-0.0125383	-0.0339601	0.647855	0.184207	0.233125	0.101371	0.0589269	0.318762	-0.134558	0.0791446	0.847107	0.999992	0.608908	NA	0.999954	0.99722	0.999889	0.964953	0.999902	0.958796	0.946751	0.999979	0.996598	NA	0.999996	0.412907	0.517659	0.11553
1110065P20Rik-201	ENSMUST00000106190	1015.08	1054.1	302.975	371.303	284.454	983.473	1274.22	227.711	325.89	318.222	998.843	1151.62	259.336	347.422	300.328	-0.020728	-0.00167463	-0.148938	-0.00754331	0.0961233	0.280613	-0.100787	-0.163146	-0.241956	-0.0779016	0.297743	-0.0963463	-0.0121016	-0.232699	-0.171012	0.970345	0.999992	0.835412	0.997436	0.999954	0.572272	0.999889	0.964953	0.881921	0.991167	0.679742	0.999979	0.998367	0.651848	0.999996	0.827627	0.986097	0.333184
1110065P20Rik-202	ENSMUST00000125776	970.298	1026.96	299.588	365.616	278.405	950.343	1242.6	225.724	319.153	313.164	960.152	1122.51	256.775	341.204	294.747	-0.00305579	-0.00416052	-0.143192	-0.00149033	0.116083	0.296064	-0.0941277	-0.162422	-0.263485	-0.0705716	0.295537	-0.0872181	-0.017034	-0.260267	-0.183456	0.997182	0.999992	0.845344	0.999602	0.999954	0.527911	0.999889	0.964953	0.844462	0.992786	0.680037	0.999979	0.998367	0.599591	0.999996	0.97436	0.96557	0.350473
1110065P20Rik-203	ENSMUST00000137769	964.455	1020.02	297.178	363.436	275.401	945.667	1234.88	224.019	317.667	309.778	954.917	1115.22	254.779	339.383	291.563	0.000934563	-0.003576	-0.145197	-0.00529582	0.130507	0.302387	-0.0938298	-0.158784	-0.267444	-0.0842878	0.297861	-0.0874969	-0.0114739	-0.260437	-0.211478	0.999533	0.999992	0.845975	0.99783	0.999954	0.515413	0.999889	0.964953	0.837453	0.990699	0.67931	0.999979	0.998367	0.600684	0.999996	0.99213	0.970766	0.35148
1110065P20Rik-204	ENSMUST00000163946	977.538	1030.71	300.428	367.815	282.597	956.277	1245.8	226.192	322.927	315.423	966.711	1126.01	257.396	344.209	298.027	-0.00863183	0.000259427	-0.135	-0.0136021	0.103651	0.295306	-0.0941267	-0.165132	-0.247058	-0.079308	0.300355	-0.0916186	-0.0280602	-0.231737	-0.179948	0.988988	0.999992	0.860665	0.993437	0.999954	0.528925	0.999889	0.964953	0.874465	0.991167	0.673923	0.999979	0.997134	0.651932	0.999996	0.928056	0.997864	0.378912
1110065P20Rik-205	ENSMUST00000184704	930.862	1007.89	295.99	350.008	270.96	906.379	1202.06	230.434	310.717	308.08	918.337	1093.85	258.189	329.303	288.416	-0.0168044	-0.0751935	-0.14438	-0.0024961	0.178604	0.262923	-0.0641266	-0.0868262	-0.226356	-0.10721	0.276105	0.0137753	0.058725	-0.222106	-0.283169	0.976196	0.999992	0.8379	0.999337	0.999954	0.609455	0.999889	0.964953	0.918121	0.987537	0.685046	0.999979	0.996598	0.668994	0.999996	0.855102	0.427475	0.337514
1110065P20Rik-206	ENSMUST00000185036	1155.15	1167.09	307.518	378.987	288.473	1097.31	1394.93	230.709	332.244	325.138	1125.22	1267.94	262.971	354.408	305.711	-0.0519209	0.0257579	-0.163019	-0.0208065	0.0887941	0.256959	-0.0611815	-0.143504	-0.261025	-0.0722116	0.30529	-0.0841246	0.0224271	-0.23848	-0.158057	0.907248	0.999992	0.808938	0.989911	0.999954	0.636678	0.999889	0.964953	0.842149	0.992472	0.673874	0.999979	0.997467	0.649203	0.999996	0.577673	0.784	0.290809
1190005I06Rik-201	ENSMUST00000123927	213.375	293.26	94.5383	68.6613	82.5094	194.147	294.995	62.3434	58.5515	87.7634	203.369	293.741	75.736	63.3697	84.9719	0.0777104	0.0253142	-0.235795	0.382229	0.617284	0.433021	-0.0559131	0.35361	0.602904	-0.128338	0.351033	-0.0783523	0.601697	0.222352	-0.744394	0.921957	0.999992	0.827981	NA	0.684909	0.4987	0.999889	0.964953	0.781379	0.99128	0.746491	0.999979	0.996598	NA	0.999996	0.627575	0.861214	0.321091
1190005I06Rik-202	ENSMUST00000144417	136.685	193.314	61.4471	44.304	58.6648	130.114	201.379	40.4127	38.0101	55.6836	133.291	196.73	49.1621	41.0094	57.2518	0.172697	0.0486812	-0.205069	0.174822	0.431752	0.428001	0.0507921	0.278465	0.36843	-0.105281	0.251684	0.0057631	0.503994	0.195399	-0.540281	0.835599	0.999992	0.902243	NA	0.999954	0.636254	0.999889	0.96695	0.999902	0.994655	0.877079	0.999979	0.996598	NA	0.999996	0.387338	0.757358	0.484953
1190005I06Rik-203	ENSMUST00000180677	168.558	243.985	84.461	62.8582	74.9623	159.94	245.152	57.087	52.2308	79.8568	164.097	244.263	68.5057	57.3112	77.2571	0.152047	0.0526441	-0.142992	0.382675	0.662284	0.440293	-0.0884152	0.424708	0.575393	-0.119379	0.283728	-0.137865	0.579177	0.194413	-0.778129	0.834426	0.999992	0.928987	NA	0.642111	0.508072	0.999889	0.964953	0.853161	0.992927	0.80605	0.999979	0.996598	NA	0.974851	0.383493	0.720994	0.573702
1300002E11Rik-201	ENSMUST00000180830	256.22	248.634	150.59	71.631	98.1203	226.723	277.736	103.254	63.2276	116.047	240.852	261.424	122.938	67.2175	106.555	-0.20996	-0.228963	-0.11035	-0.0777809	-0.338898	-0.166734	-0.14042	0.182912	-0.137063	-0.0608151	0.0374362	0.0919018	0.28034	-0.0574718	0.276757	0.630621	0.867637	0.927789	NA	0.999954	0.893658	0.999889	0.964953	0.999902	0.994807	0.983341	0.999979	0.996598	NA	0.999996	0.143844	0.0990022	0.569696
1300002E11Rik-202	ENSMUST00000181780	154.704	144.295	86.5628	43.4957	53.3149	135.519	151.307	52.9947	34.9112	69.0114	144.71	147.294	66.8233	39.0273	60.7057	-0.0274518	-0.224305	-0.120651	-0.148215	-0.3851	-0.228515	-0.194427	0.0605331	0.0984822	-0.152664	-0.205239	0.0344603	0.17511	0.248509	0.235583	0.981227	0.964813	0.937839	NA	0.999954	0.842629	0.999889	0.967886	0.999902	0.990699	0.884577	0.999979	0.996598	NA	0.999996	0.880495	0.198537	0.612441
1300002E11Rik-203	ENSMUST00000181960	106.037	90.8163	53.7502	32.9038	26.3213	85.702	105.154	28.3665	19.3215	43.11	95.4197	97.1468	38.7454	25.8874	34.2285	0.0382031	-0.169758	-0.388833	-0.105002	0.317534	-0.364875	-0.341539	0.40571	-0.151779	-0.333674	-0.406661	-0.168009	0.807113	-0.0471557	-0.648735	0.976602	0.999992	0.712735	NA	0.999954	0.762301	0.970844	0.964953	0.999902	0.965504	0.772334	0.999979	0.996598	NA	0.999996	0.856932	0.415568	0.18589
1300002E11Rik-204	ENSMUST00000209429	157.088	141.068	88.5733	47.2831	56.3535	137.26	159.805	55.083	37.2152	66.2531	146.752	149.32	68.8847	42.0451	61.0114	-0.185541	-0.199973	-0.292031	-0.0120219	-0.427254	-0.269508	-0.139426	0.323287	-0.271311	-0.117715	-0.0896126	0.0628524	0.610988	-0.257199	0.311102	0.781631	0.991033	0.748312	NA	0.999954	0.819057	0.999889	0.964953	0.999902	0.994038	0.964022	0.999979	0.996598	NA	0.999996	0.295159	0.258072	0.218657
1300002E11Rik-205	ENSMUST00000209449	106.037	90.8163	53.7502	32.9038	26.3213	85.702	105.154	28.3665	19.3215	43.11	95.4197	97.1468	38.7454	25.8874	34.2285	0.0382031	-0.169758	-0.388833	-0.105002	0.317534	-0.364875	-0.341539	0.40571	-0.151779	-0.333674	-0.406661	-0.168009	0.807113	-0.0471557	-0.648735	0.976602	0.999992	0.712735	NA	0.999954	0.762301	0.970844	0.964953	0.999902	0.965504	0.772334	0.999979	0.996598	NA	0.999996	0.856932	0.415568	0.18589
1300002E11Rik-206	ENSMUST00000209728	131.328	116.246	70.98	38.0604	41.1031	110.185	124.907	42.3884	27.595	58.7179	120.3	120.013	54.1451	32.6346	49.3976	0.0982273	-0.305557	-0.294777	-0.105561	-0.360672	-0.361164	-0.359281	0.0604136	-0.153034	-0.10792	-0.463133	-0.0480847	0.36656	-0.0471716	0.261793	0.920433	0.853533	0.796231	NA	0.999954	0.71245	0.937109	0.971576	0.999902	0.994539	0.700819	0.999979	0.996598	NA	0.999996	0.620704	0.0871788	0.270914
1300002E11Rik-207	ENSMUST00000211443	108.43	92.0766	54.5397	33.5737	26.3213	88.3198	106.419	28.9121	20.2882	43.947	97.9312	98.4088	39.3942	26.7085	34.6227	0.0662168	-0.176356	-0.383617	-0.103676	0.317534	-0.382175	-0.355232	0.378261	-0.111607	-0.320481	-0.452283	-0.174892	0.774288	-0.00904355	-0.635743	0.953704	0.999992	0.716105	NA	0.999954	0.743024	0.954317	0.964953	0.999902	0.966885	0.742998	0.999979	0.996598	NA	0.999996	0.753644	0.396613	0.1892
1300002E11Rik-208	ENSMUST00000231300	102.75	86.5301	54.2314	30.4072	28.6125	84.1509	94.5101	26.705	20.8365	42.011	93.0425	90.0191	37.9357	25.4511	34.9224	-0.0429038	-0.215904	-0.554176	0.000149371	0.0102223	-0.396995	-0.378786	0.181417	-0.402107	-0.162397	-0.357722	-0.158964	0.75162	-0.401235	-0.167438	0.974013	0.999992	0.460156	NA	0.999954	0.738127	0.971857	0.964953	0.999902	0.992608	0.819968	0.999979	0.996598	NA	0.999996	0.846391	0.319371	0.0576048
1300002E11Rik-209	ENSMUST00000292199	37.2146	42.4287	28.6437	10.1005	20.2913	41.5041	35.8459	17.8639	10.5151	22.084	39.4819	39.4399	22.3149	10.2982	21.1342	0.333118	-0.455748	0.185709	-0.443243	-1.21543	-0.262816	-0.0852992	-0.0793648	0.284133	0.159574	-0.599173	0.376727	-0.269125	0.73152	1.39284	NA	0.913898	0.951636	NA	0.701799	0.91347	0.999889	0.976694	0.999902	NA	0.779562	0.999979	0.996598	NA	0.999996	0.354331	0.1277	0.674467
1300002E11Rik-210	ENSMUST00000292200	33.2052	35.3127	23.3652	7.46679	15.5418	35.3408	31.273	14.3655	9.28525	18.6709	34.3418	33.471	18.0782	8.38854	17.015	0.313834	-0.549379	0.235239	-0.205382	-1.0549	-0.196912	-0.00295924	0.143097	0.275382	0.264805	-0.51491	0.55398	-0.101081	0.485327	1.34178	NA	0.858631	0.949293	NA	0.999954	0.948871	0.999889	0.965774	0.999902	NA	0.847556	0.999979	0.996598	NA	0.999996	0.435577	0.0921592	0.662489
1300002E11Rik-211	ENSMUST00000292201	30.779	32.019	17.2725	9.95658	11.6903	30.0167	36.5809	14.5998	8.74119	15.5206	30.3907	34.0347	15.7619	9.319	13.4931	0.465788	-0.372668	-0.383102	-0.237277	-0.411797	-0.221529	-0.269156	0.0667724	0.23903	-0.57787	-0.691319	0.105186	0.46425	0.481802	-0.170097	NA	0.999992	0.898214	NA	0.999954	0.950435	0.999889	0.98333	0.999902	NA	0.790039	0.999979	0.996598	NA	0.999996	0.243678	0.304011	0.472375
1300014J16Rik-201	ENSMUST00000219015	33.0308	38.732	17.1349	13.8497	16.5061	42.4408	41.829	15.9311	8.77984	18.0725	37.9774	40.085	16.5224	11.2303	17.2404	0.33832	-0.151713	0.286596	0.109182	0.0972675	-0.0834725	-0.114627	0.555262	0.639896	0.0121534	-0.428156	0.0432618	0.221407	0.527815	-0.0984977	NA	0.999992	0.934533	NA	0.999954	0.984852	0.999889	0.964953	0.999902	NA	0.890113	0.999979	0.996598	NA	0.999996	0.425886	0.618788	0.59893
1300014J16Rik-202	ENSMUST00000252557	54.7522	63.9479	NA	4.41828	3.94489	45.5592	60.3343	4.34176	3.61915	6.02029	49.951	62.2645	4.10036	4.00305	4.92159	0.213624	0.1504	NA	1.75887	0.853878	0.140372	-0.0955902	-0.368812	1.0991	-0.308525	-0.0805755	-0.242168	-0.377149	-0.661318	-1.17497	NA	0.999992	NA	NA	NA	0.96644	0.999889	0.964953	NA	NA	0.978284	0.999979	0.996598	NA	NA	0.451633	0.580497	NA
1300014J16Rik-203	ENSMUST00000252558	64.6112	78.9717	NA	4.75783	4.86018	53.385	72.0531	4.55748	3.86175	7.15833	58.7458	75.795	4.27774	4.29322	5.94186	0.079293	0.146306	NA	1.34179	0.776452	0.117771	-0.0641989	-0.22388	0.578413	-0.438932	0.0309055	-0.204463	-0.31304	-0.764701	-1.2349	NA	0.999992	NA	NA	NA	0.971202	0.999889	0.964953	NA	NA	0.990642	0.999979	0.996598	NA	NA	0.759664	0.5233	NA
1300014J16Rik-204	ENSMUST00000252559	80.7284	110.988	NA	6.74599	5.24796	75.2622	98.5468	6.13551	5.166	8.37631	77.8887	105.303	6.0635	5.92792	6.72066	0.0387582	0.105937	NA	0.316087	0.780535	-0.0445578	-0.199795	0.160315	0.738541	-0.544418	-0.0898803	-0.297982	0.295119	0.422106	-1.34151	NA	0.999992	NA	NA	NA	0.990737	0.999889	0.96736	0.999902	NA	0.970355	0.999979	0.996598	NA	NA	0.8691	0.586616	NA
1300014J16Rik-205	ENSMUST00000252560	51.534	60.6466	NA	3.28194	3.55754	40.8662	55.8124	3.61272	NA	6.02029	45.9584	58.4213	3.33345	2.91057	4.71671	0.301759	0.137248	NA	1.17407	0.625034	0.177291	0.0146963	-0.696489	NA	-0.308525	-0.131816	-0.119821	0.151476	-0.87319	-0.959561	NA	0.999992	NA	NA	NA	0.953752	0.999889	0.964953	NA	NA	0.964085	0.999979	0.997467	NA	NA	0.296701	0.62293	NA
1300014J16Rik-206	ENSMUST00000252561	48.8148	79.1648	6.47664	8.11338	NA	48.7366	77.0531	6.41742	NA	8.13938	48.7875	78.1515	6.4808	5.59152	6.04448	0.0629185	-0.228406	-0.0756517	0.0143437	NA	0.129842	-0.255498	-0.26154	NA	-0.820691	0.0600352	-0.024011	-0.21906	1.64247	-1.04928	NA	0.999992	NA	NA	NA	0.969536	0.999889	0.964953	NA	NA	0.984791	0.999979	0.996598	NA	NA	0.838104	0.385742	0.941094
1300014J16Rik-207	ENSMUST00000252562	8.79861	9.25135	3.46895	5.91434	NA	11.6942	10.1306	7.19797	NA	6.68286	10.3206	9.63704	5.74794	3.95689	5.16203	-0.230472	-0.451723	0.95039	0.967941	NA	-1.04259	0.443016	0.823355	NA	-0.502521	-0.82223	0.921692	-0.261385	-0.134216	-0.6332	NA	0.999992	NA	NA	NA	0.743906	NA	0.964953	NA	NA	0.878905	0.999979	0.996598	NA	NA	0.754345	0.440095	0.493866
1300014J16Rik-208	ENSMUST00000252563	14.4797	14.4935	6.98143	8.2461	6.1384	17.6155	14.8171	9.23212	NA	7.93815	16.13	14.6246	8.39297	5.98632	6.98494	0.220989	-0.553697	0.361809	0.798828	0.38915	-0.542155	0.516359	0.795399	NA	-0.387961	-0.772986	1.08164	0.382267	-0.769913	-0.802728	NA	0.994994	NA	NA	NA	0.864753	NA	0.964953	NA	NA	0.819968	0.999979	0.996598	NA	0.999996	0.687496	0.273086	0.679528
1300014J16Rik-209	ENSMUST00000252564	8.78059	8.84875	3.52709	5.74794	NA	11.2071	10.0096	6.85608	NA	6.89341	10.0569	9.36114	5.56499	3.87666	5.26127	-0.34281	-0.507075	0.989271	0.905928	NA	-0.867754	0.409513	0.714937	NA	-0.576284	-0.537811	0.943379	-0.372423	-0.0640442	-0.70678	NA	0.999992	NA	NA	NA	0.790611	NA	0.964953	NA	NA	0.927133	0.999979	0.996598	NA	NA	0.644843	0.393506	0.474666
1300014J16Rik-210	ENSMUST00000252565	7.83924	6.474	NA	4.10237	3.89238	8.14773	8.52332	NA	NA	6.23206	8.00348	7.38521	NA	3.34625	4.99378	0.889371	-0.549878	NA	1.05197	0.513406	-0.0325408	0.555729	NA	NA	-0.567863	-0.930119	1.11933	NA	-1.55003	-1.10133	NA	NA	NA	NA	NA	0.999019	NA	NA	NA	NA	NA	0.999979	NA	NA	NA	0.246577	0.428201	NA
1300014J16Rik-211	ENSMUST00000252566	11.9072	12.2911	3.88634	5.91219	6.96088	13.3583	16.478	5.23552	NA	10.1598	12.6725	14.1573	4.72449	4.07425	8.46714	0.540083	0.0114768	1.57694	-0.185558	0.217725	0.117881	-0.190802	-0.349117	NA	-0.192072	-0.43173	-0.201031	-2.04123	1.26267	-0.442692	NA	0.999992	NA	NA	NA	0.987994	NA	0.964953	NA	NA	0.930368	0.999979	0.996598	NA	0.999996	0.390132	0.983018	0.243856
1500002C15Rik-201	ENSMUST00000178987	765.078	662.382	17.4403	12.0796	21.1722	797.748	764.525	16.0032	12.4642	21.4453	782.476	707.448	16.6775	12.2611	21.2945	-0.126359	-0.147165	-0.37985	-0.243755	-0.0864799	0.102438	0.00375326	-0.184592	0.266427	-0.0386921	0.225318	0.154241	0.204118	0.510467	0.049322	0.697388	0.870832	0.900401	NA	0.999954	0.899814	0.999889	0.964953	0.999902	NA	0.730082	0.999979	0.996598	NA	0.999996	0.19791	0.100787	0.479732
1500002C15Rik-202	ENSMUST00000197451	759.79	661.254	17.4403	12.0796	21.1722	793.569	762.909	16.0032	12.4642	21.4453	777.768	706.103	16.6775	12.2611	21.2945	-0.132242	-0.148454	-0.37985	-0.243755	-0.0864799	0.100615	0.00198358	-0.184592	0.266427	-0.0386921	0.229411	0.153762	0.204118	0.510467	0.049322	0.674853	0.867637	0.900401	NA	0.999954	0.903142	0.999889	0.964953	0.999902	NA	0.725684	0.999979	0.996598	NA	0.999996	0.176795	0.0990413	0.479732
1500002C15Rik-203	ENSMUST00000283734	859.819	681.89	NA	3.97679	7.65111	844.268	766.567	6.00115	3.9257	8.79823	851.946	719.114	5.41922	3.94822	8.18901	-0.0834308	0.0276701	NA	-1.06332	-0.464414	0.187485	0.0564132	0.0526812	1.56859	-1.00395	0.267378	0.030418	-0.0767315	2.62865	-0.544135	0.82072	0.999992	NA	NA	NA	0.717428	0.999889	0.991725	NA	NA	0.626754	0.999979	0.998367	NA	0.999996	0.359794	0.740491	NA
1500002C15Rik-204	ENSMUST00000283735	397.144	333.7	NA	NA	5.18618	393.95	347.832	5.5291	2.90435	5.79219	395.601	339.689	4.32677	2.77079	5.46968	-0.00537187	0.0883477	NA	NA	-0.772485	0.268528	0.0974991	-0.166852	2.67914	-0.584925	0.269574	0.0102146	-1.74342	3.46852	0.18252	0.995412	0.999992	NA	NA	NA	0.619539	0.999889	0.97358	NA	NA	0.71315	0.999979	0.996598	NA	NA	0.965329	0.454501	NA
1500002C15Rik-205	ENSMUST00000283736	391.399	332.756	NA	NA	4.79883	389.305	346.025	5.27278	2.74604	5.67207	390.43	338.359	4.03206	2.68952	5.20825	-0.0139012	0.0841969	NA	NA	-1.07873	0.270827	0.105702	-0.299269	2.58494	-0.666083	0.28037	0.0225378	-1.61897	3.37486	0.400366	0.985692	0.999992	NA	NA	NA	0.614951	0.999889	0.964953	NA	NA	0.699923	0.999979	0.996598	NA	NA	0.910582	0.477	NA
1500002C15Rik-206	ENSMUST00000283737	788.124	600.987	NA	NA	6.71948	748.883	651.162	5.65726	NA	9.27226	767.808	622.856	5.06928	NA	7.91964	-0.0835623	0.00389545	NA	NA	-0.698728	0.187402	0.00533836	-0.105189	NA	-1.21261	0.266881	0.00468626	0.224956	NA	-0.521039	0.822826	0.999992	NA	NA	NA	0.728436	0.999889	0.983953	NA	NA	0.63445	0.999979	0.996598	NA	0.999996	0.36316	0.967255	NA
1500002C15Rik-207	ENSMUST00000283738	901.917	714.566	14.2164	10.1211	19.7788	914.331	845.512	12.5012	9.18034	20.3763	908.726	772.491	13.2647	9.62553	20.0549	-0.22362	-0.138815	-0.320859	-0.291061	-0.126993	0.119082	-0.0647834	-0.356477	0.0335906	-0.531648	0.339083	0.0771405	-0.015635	0.323038	-0.40939	0.236387	0.921735	0.929172	NA	0.999954	0.868076	0.999889	0.964953	0.999902	NA	0.537022	0.999979	0.998531	NA	0.999996	0.0161221	0.134992	0.57439
1500002C15Rik-208	ENSMUST00000283739	40.1275	29.155	5.45407	NA	10.0003	42.3005	29.196	6.93719	4.69542	6.24079	41.2796	29.1459	6.37696	4.49461	8.22631	-0.215215	-0.543499	0.533939	NA	-0.300434	0.276536	0.152458	0.164332	0.0541654	-0.916104	0.488675	0.707197	-0.367328	-0.111948	-0.621665	NA	0.900158	NA	NA	NA	0.921018	0.999889	0.976021	0.999902	NA	0.854821	0.999979	0.996598	NA	0.999996	0.538034	0.115671	0.565748
1500002C15Rik-209	ENSMUST00000283740	373.29	257.592	2.88839	NA	6.58328	356.699	244.208	4.52789	NA	6.87836	364.736	251.337	3.89865	NA	6.72028	-0.23337	-0.0773086	1.36246	NA	0.263246	0.0583553	-0.0402966	-0.107074	NA	-0.93092	0.288139	0.0440288	-1.33386	NA	-1.20604	0.453421	0.999992	NA	NA	NA	0.969296	0.999889	0.978159	NA	NA	0.710619	0.999979	0.996598	NA	NA	0.0597963	0.546522	0.339751
1500002C15Rik-210	ENSMUST00000283741	291.305	180.139	NA	NA	NA	272.491	174.079	NA	NA	NA	281.554	177.242	NA	NA	NA	-0.220374	0.0426478	NA	NA	NA	0.0598873	0.0280206	NA	NA	NA	0.276497	-0.00760916	NA	NA	NA	0.586706	0.999992	NA	NA	NA	0.971513	0.999889	NA	NA	NA	0.765254	0.999979	NA	NA	NA	0.115268	0.772615	NA
1500002F19Rik-201	ENSMUST00000180905	14.2383	11.3166	NA	NA	NA	18.5124	12.3492	NA	NA	NA	16.4832	11.7656	NA	NA	NA	-0.0362792	0.0820871	NA	NA	NA	0.388477	-0.80695	NA	NA	NA	0.414217	-0.873635	NA	NA	NA	NA	0.999992	NA	NA	NA	0.909434	NA	NA	NA	NA	0.920063	0.999979	NA	NA	NA	0.94859	0.88352	NA
1500002F19Rik-202	ENSMUST00000209767	209.595	168.447	NA	5.95332	5.16482	182.285	190.121	NA	NA	NA	195.351	177.988	NA	4.79688	4.80207	0.104344	-0.00731224	NA	0.942261	-2.23033	0.168368	-0.0675283	NA	NA	NA	0.0612273	-0.0575721	NA	-0.670877	2.44074	0.888897	0.999992	NA	NA	NA	0.891436	0.999889	NA	NA	NA	0.972643	0.999979	NA	NA	NA	0.521167	0.965048	NA
1500002F19Rik-203	ENSMUST00000211184	153.715	118.554	NA	NA	4.5046	134.747	133.788	NA	NA	NA	143.825	125.263	NA	NA	3.39958	0.202535	-0.0378603	NA	NA	-2.62226	0.170468	0.0364021	NA	NA	NA	-0.0347908	0.0776238	NA	NA	3.75967	0.780473	0.999992	NA	NA	NA	0.914552	0.999889	NA	NA	NA	0.986773	0.999979	NA	NA	NA	0.294196	0.858963	NA
1500002F19Rik-204	ENSMUST00000377361	6.50063	4.38315	NA	NA	NA	6.35327	4.3712	NA	NA	NA	6.42675	4.37222	NA	NA	NA	0.124721	1.47706	NA	NA	NA	-0.824521	-0.77128	NA	NA	NA	-0.954212	-2.25021	NA	NA	NA	NA	NA	NA	NA	NA	0.883376	NA	NA	NA	NA	NA	0.999979	NA	NA	NA	0.882935	0.100906	NA
1500002F19Rik-205	ENSMUST00000377362	6.3516	4.70668	NA	NA	NA	8.86657	5.33885	NA	NA	NA	7.67367	4.98298	NA	NA	NA	-0.0723943	1.37727	NA	NA	NA	0.0663722	-0.887649	NA	NA	NA	0.131391	-2.24183	NA	NA	NA	NA	NA	NA	NA	NA	0.996218	NA	NA	NA	NA	NA	0.999979	NA	NA	NA	0.937564	0.130324	NA
1500002F19Rik-206	ENSMUST00000377363	230.714	208.833	NA	NA	NA	210.967	209.178	NA	NA	NA	220.445	208.776	NA	NA	NA	0.0168284	-0.184198	NA	NA	NA	0.124201	0.0897511	NA	NA	NA	0.103495	0.276006	NA	NA	NA	0.984924	0.961343	NA	NA	NA	0.922275	0.999889	NA	NA	NA	0.933954	0.999979	NA	NA	NA	0.905873	0.190403	NA
1500002F19Rik-209	ENSMUST00000377366	7.66276	5.41603	NA	NA	NA	7.66172	4.14193	NA	NA	3.08397	7.66698	4.83903	NA	NA	1.97608	0.430595	0.70079	NA	NA	NA	-0.944989	0.0661337	NA	NA	0.93182	-1.37624	-0.618833	NA	NA	2.22131	NA	NA	NA	NA	NA	0.835453	NA	NA	NA	NA	NA	0.999979	NA	NA	NA	0.569671	0.365078	NA
1500002F19Rik-210	ENSMUST00000377367	7.66276	5.41603	NA	NA	NA	7.66172	4.14193	NA	NA	3.08397	7.66698	4.83903	NA	NA	1.97608	0.430595	0.70079	NA	NA	NA	-0.944989	0.0661337	NA	NA	0.93182	-1.37624	-0.618833	NA	NA	2.22131	NA	NA	NA	NA	NA	0.835453	NA	NA	NA	NA	NA	0.999979	NA	NA	NA	0.569671	0.365078	NA
1500002F19Rik-211	ENSMUST00000377368	6.85951	5.03404	NA	NA	NA	7.22673	4.70093	NA	NA	2.66286	7.05651	4.87923	NA	NA	1.77762	0.144649	0.901917	NA	NA	NA	-1.09592	0.0373358	NA	NA	1.62489	-1.24006	-0.869395	NA	NA	2.92422	NA	NA	NA	NA	NA	0.791354	NA	NA	NA	NA	NA	0.999979	NA	NA	NA	0.853626	0.275849	NA
1500004A13Rik-201	ENSMUST00000183374	933.249	860.601	223.169	201.695	182.189	875.296	868.109	151.331	206.559	203.61	903.173	863.088	181.16	203.907	192.254	0.041736	-0.00244701	-0.069149	0.147875	0.0788673	0.189503	0.0195726	-0.140789	-0.319832	0.0992078	0.144024	0.0258336	-0.0839997	-0.465558	0.0166722	0.937304	0.999992	0.951371	0.847618	0.999954	0.737714	0.999889	0.964953	0.866966	0.990567	0.871944	0.999979	0.996598	0.362756	0.999996	0.682002	0.978738	0.672394
1500004A13Rik-202	ENSMUST00000183707	3770.73	3859.46	765.941	719.397	714.844	3223.83	3781.85	502.273	675.945	702.659	3485.48	3820.29	611.442	696.093	709.043	-0.0435093	0.0363889	-0.175911	-0.0463523	0.128084	-0.102667	0.168053	0.145527	-0.0654828	0.0788363	-0.0631272	0.134369	0.318493	-0.0170343	-0.0495987	0.903549	0.999992	0.640513	0.958528	0.999954	0.872602	0.923965	0.964953	0.999902	0.992472	0.940874	0.999979	0.996598	0.979164	0.999996	0.567036	0.718361	0.133957
1500004A13Rik-203	ENSMUST00000183966	2891.9	2620.96	630.881	624.548	508.519	2794.43	2834.91	524.511	607.678	587.046	2841.83	2714.18	570.522	614.972	545.44	0.0862117	-0.0925146	0.0638248	-0.104817	-0.0990834	0.0590873	-0.00937269	-0.2426	-0.154749	-0.0218663	-0.0307032	0.0868191	-0.305545	-0.0476374	0.0774465	0.767883	0.974956	0.929515	0.830561	0.999954	0.955111	0.999889	0.899012	0.990869	0.997491	0.978269	0.999979	0.996598	0.926107	0.999996	0.277497	0.217007	0.576587
1500004A13Rik-204	ENSMUST00000184013	744.512	707.23	181.487	158.324	139.114	694.797	704.87	117.283	165.997	160.102	718.697	705.44	143.837	162.041	148.984	-0.0169888	0.0189721	-0.114935	0.146079	0.100169	0.137804	0.00572443	-0.0129434	-0.224334	-0.0348803	0.150882	-0.00904513	0.0972123	-0.368084	-0.140018	0.978878	0.999992	0.919362	0.862413	0.999954	0.851796	0.999889	0.990354	0.990748	0.997491	0.85433	0.999979	0.996598	NA	0.999996	0.867029	0.837046	0.540379
1500004A13Rik-205	ENSMUST00000184014	1145.36	1065.66	233.726	196.152	201.135	1053.37	1061.66	150.942	198.297	202.699	1097.52	1062.73	185.165	196.987	201.85	-0.0105613	0.0313957	-0.160326	0.15791	0.131085	0.126406	0.11098	0.0955439	-0.175531	0.0348505	0.133023	0.0832666	0.252182	-0.331356	-0.0996841	0.983793	0.999992	0.821207	0.843522	0.999954	0.850403	0.999889	0.964953	0.999902	0.997491	0.8402	0.999979	0.996598	0.531518	0.999996	0.898223	0.676415	0.310908
1500004A13Rik-206	ENSMUST00000184170	1750.07	1764.31	397.791	325.993	347.082	1575.91	1732.52	244.391	328.02	338.364	1659.41	1748.05	307.6	326.59	342.943	-0.0527155	0.059678	-0.138034	0.0624006	0.141432	0.0173587	0.173308	0.191289	-0.000947617	0.104066	0.0662411	0.116113	0.324376	-0.0616251	-0.0384241	0.869551	0.999992	0.82635	0.947062	0.999954	0.99125	0.943131	0.964953	0.999902	0.990699	0.931127	0.999979	0.996598	0.919942	0.999996	0.466346	0.503949	0.318445
1500004A13Rik-207	ENSMUST00000184640	789.357	723.854	181.85	154.922	144.215	732.088	727.872	122.234	156.812	157.56	759.593	724.908	146.963	155.675	150.483	0.00571908	0.0118157	-0.118997	0.233961	0.00648665	0.195406	0.00923069	-0.0199652	-0.247011	0.0142184	0.185852	0.00145739	0.0928947	-0.478597	0.0033277	0.993573	0.999992	0.9141	0.737112	0.999954	0.728436	0.999889	0.984693	0.983528	0.998857	0.810978	0.999979	0.996598	NA	0.999996	0.956291	0.901202	0.522388
1500004A13Rik-208	ENSMUST00000184958	1346.71	1326.14	271.556	245.115	243.147	1184.69	1302.49	170.896	237.149	243.918	1262.25	1314.09	212.439	240.694	243.486	-0.0597157	0.0782064	-0.226473	0.188888	0.226932	0.0547095	0.0862376	0.0994075	-0.25104	0.00776242	0.110555	0.0106226	0.32348	-0.437923	-0.221118	0.859154	0.999992	0.62525	0.797082	0.999954	0.955611	0.999889	0.964953	0.926666	0.999803	0.858162	0.999979	0.996598	0.391567	0.999996	0.439999	0.34406	0.124649
1500004A13Rik-209	ENSMUST00000185189	2696.71	2441.18	615.659	609.28	493.879	2613.08	2644.55	510.994	584.838	568.3	2653.81	2529.84	556.236	595.848	528.867	0.100273	-0.089776	0.0652903	-0.109681	-0.120264	0.0748984	-0.012517	-0.246912	-0.136695	-0.0196687	-0.0289231	0.0809401	-0.311703	-0.024718	0.100834	0.725792	0.990613	0.926341	0.820453	0.999954	0.936917	0.999889	0.87414	0.999902	0.997491	0.980429	0.999979	0.996598	0.962406	0.999996	0.22755	0.254446	0.565075
1500004A13Rik-210	ENSMUST00000241058	1107.53	1052.14	274.318	241.174	239.312	1035.28	1046.31	184.345	248.171	249.292	1070.03	1048.42	221.668	244.433	243.984	0.0274865	0.0291084	-0.107009	0.126007	0.185966	0.145784	0.076806	0.00838312	-0.275268	0.118365	0.114406	0.0514211	0.109442	-0.399342	-0.071606	0.955564	0.999992	0.90037	0.878093	0.999954	0.805489	0.999889	0.992629	0.882283	0.988963	0.882626	0.999979	0.996598	0.413493	0.999996	0.759828	0.706694	0.47954
1500004A13Rik-211	ENSMUST00000241077	2256.28	2122.61	530.961	501.975	443.926	2183.77	2239.22	420.091	487.962	472.6	2219.06	2172.66	467.258	494.061	457.375	0.0683792	-0.0403548	0.0341904	-0.0463718	-0.0183525	0.0940979	0.0226046	-0.104511	-0.109368	0.0275756	0.0219314	0.066646	-0.142587	-0.0606631	0.0451923	0.836788	0.999992	0.969779	0.95609	0.999954	0.897487	0.999889	0.964953	0.999902	0.997404	0.983136	0.999979	0.996598	0.901565	0.999996	0.390673	0.55677	0.762144
1500004A13Rik-212	ENSMUST00000241104	2055.92	1915.13	472.379	456.423	379.328	2003.48	2040.16	384.239	444.357	420.016	2029.14	1969.2	422.045	449.561	398.441	0.0793322	-0.060035	0.0645641	-0.0570755	-0.0978007	0.109314	-0.00951341	-0.176927	-0.109347	0.00840934	0.0262302	0.0541166	-0.242741	-0.0498884	0.105897	0.811889	0.999992	0.932393	0.936944	0.999954	0.876426	0.999889	0.964953	0.999902	0.999625	0.980687	0.999979	0.996598	0.922598	0.999996	0.343124	0.450193	0.58792
1500004A13Rik-213	ENSMUST00000242368	2352.1	2205.64	545.942	518.202	455.37	2270.99	2322.43	430.212	504.865	491.891	2310.4	2255.68	479.389	510.613	472.512	0.0735667	-0.0447684	0.037672	-0.0644299	0.00135113	0.0934384	0.0230054	-0.125128	-0.136411	0.0437055	0.0161018	0.071477	-0.165714	-0.0696832	0.0416717	0.82072	0.999992	0.965198	0.925769	0.999954	0.899509	0.999889	0.964953	0.999333	0.994798	0.986827	0.999979	0.996598	0.884169	0.999996	0.359856	0.512863	0.738797
1500004A13Rik-214	ENSMUST00000242745	973.894	926.364	240.486	200.023	207.25	901.215	914.495	157.51	200.136	207.954	936.122	920.054	191.852	199.81	207.559	-0.00198817	0.045072	-0.156866	0.201728	0.1436	0.145369	0.0877339	0.154688	-0.197522	0.0507307	0.143431	0.0464962	0.309061	-0.397272	-0.0967222	0.99814	0.999992	0.827177	0.775364	0.999954	0.807909	0.999889	0.964953	0.994154	0.99503	0.8333	0.999979	0.996598	0.459507	0.999996	0.982607	0.571754	0.320354
1500004A13Rik-215	ENSMUST00000242968	1151.04	1069.27	246.442	229.974	201.712	1069.11	1082.5	170.163	243.369	231.197	1108.49	1074.11	201.899	236.513	215.576	0.0208333	-0.0471175	-0.0389734	0.14311	0.162713	0.0959361	0.031271	-0.211626	-0.346584	0.02094	0.0710343	0.0821253	-0.181476	-0.487272	-0.144946	0.965866	0.999992	0.974802	0.841768	0.999954	0.903921	0.999889	0.898047	0.723331	0.997491	0.934914	0.999979	0.996598	0.241481	0.999996	0.806972	0.574295	0.805221
1500004A13Rik-216	ENSMUST00000243151	2407.02	2368.56	397.668	414.434	365.691	2063	2369.81	276.807	377.008	374.67	2227.58	2366.53	327.148	394.636	369.886	-0.00143101	-0.00223043	-0.204751	-0.0138432	0.0775654	-0.0792709	0.0891876	0.0216928	-0.195409	0.0671397	-0.0817589	0.0941787	0.228207	-0.179359	-0.0110606	0.998316	0.999992	0.673968	0.992808	0.999954	0.91208	0.999889	0.98811	0.982539	0.994539	0.904159	0.999979	0.996598	0.759462	0.999996	0.984452	0.978097	0.156231
1500004A13Rik-217	ENSMUST00000244899	1309.33	1238.02	293.109	259.071	255.396	1225.2	1244.74	199.978	271.927	269.154	1265.68	1239.72	238.664	265.304	261.846	0.00739437	0.00428659	-0.113859	0.122444	0.203936	0.0984031	0.071593	-0.0123779	-0.309968	0.0987035	0.0868792	0.0708145	0.0944547	-0.430413	-0.108821	0.988749	0.999992	0.889455	0.87499	0.999954	0.891012	0.999889	0.987604	0.807554	0.989832	0.904491	0.999979	0.996598	0.349294	0.999996	0.92651	0.954908	0.448451
1500004A13Rik-218	ENSMUST00000244910	1596.85	1577.92	309.205	277.061	270.469	1408.52	1542.33	192.161	267.622	274.184	1498.69	1560.22	240.44	271.844	272.192	-0.0313484	0.0833323	-0.174462	0.0966291	0.243766	0.038558	0.103527	0.164247	-0.20615	0.0694075	0.0660722	0.0230585	0.335673	-0.300735	-0.175341	0.932461	0.999992	0.729346	0.915954	0.999954	0.972889	0.999889	0.964953	0.971922	0.994539	0.922777	0.999979	0.996598	0.568535	0.999996	0.664144	0.347692	0.200486
1500004A13Rik-219	ENSMUST00000252636	1692.03	1531.91	303.859	309.279	242.928	1613.19	1609.75	226.031	303.651	284.799	1651.27	1565.19	258.714	305.946	262.621	0.0128643	-0.0330186	-0.0324558	0.0746901	-0.0111579	0.129778	0.0428014	-0.147346	-0.205136	0.0260042	0.113071	0.0798908	-0.123293	-0.277599	0.0360372	0.981227	0.999992	0.976584	0.925866	0.999954	0.826261	0.999889	0.964953	0.972386	0.997491	0.882618	0.999979	0.996598	0.545073	0.999996	0.880257	0.646767	0.818635
1500004A13Rik-220	ENSMUST00000252637	982.547	874.734	182.563	157.578	145.524	916.091	896.656	123.859	163.984	162.353	948.029	883.652	148.229	160.645	153.434	0.0156678	0.00122116	-0.125003	0.211235	-0.0509344	0.175319	0.029296	-0.0722794	-0.210416	-0.0607601	0.155772	0.0323251	0.045315	-0.419407	-0.0146704	0.978595	0.999992	0.906313	0.767703	0.999954	0.764682	0.999889	0.964953	0.995191	0.994655	0.83669	0.999979	0.996598	NA	0.999996	0.865919	0.988609	0.497348
1500004A13Rik-221	ENSMUST00000252638	1535.32	1406.98	310.877	310.904	251.087	1471.17	1473.4	232.464	305.733	292.108	1502.21	1435.28	265.418	307.8	270.378	0.0106322	-0.0240791	-0.0361497	0.0896599	0.00565074	0.14199	0.0265643	-0.113937	-0.234953	0.0493052	0.127589	0.0546315	-0.0822266	-0.32237	0.043032	0.985545	0.999992	0.974643	0.905732	0.999954	0.793844	0.999889	0.964953	0.945037	0.994655	0.873309	0.999979	0.996598	0.482589	0.999996	0.908732	0.752463	0.802187
1500004A13Rik-222	ENSMUST00000252639	1600.01	1506.44	343.789	330.345	293.895	1533.97	1561	250.481	326.652	315.765	1565.94	1529.27	289.54	327.981	304.164	-0.00762321	0.00958998	-0.0818315	0.127465	0.0620543	0.121576	0.0598838	0.0234244	-0.176408	0.0411045	0.125239	0.0542876	0.100318	-0.301748	-0.0234573	0.988909	0.999992	0.920948	0.846402	0.999954	0.83198	0.999889	0.978596	0.990269	0.995147	0.847603	0.999979	0.996598	0.508692	0.999996	0.92731	0.887636	0.545306
1500004A13Rik-223	ENSMUST00000252640	1422	1310.25	287.858	288.083	233.09	1372.04	1380.56	217.955	285.47	267.873	1396.29	1340.38	247.402	286.323	249.446	0.00125462	-0.0124793	-0.0523079	0.123083	-0.0374205	0.148486	0.0188292	-0.0999969	-0.204133	0.0156274	0.143389	0.0353074	-0.0541621	-0.324954	0.0522281	0.998926	0.999992	0.96262	0.85358	0.999954	0.78006	0.999889	0.964953	0.982407	0.997491	0.843076	0.999979	0.996598	0.48993	0.999996	0.989055	0.87293	0.727086
1500004A13Rik-224	ENSMUST00000252641	1132.23	1045.38	240.534	218.598	197.62	1062.75	1066.28	166.863	230.707	223.023	1096.19	1053.67	197.521	224.496	209.56	0.0180585	-0.0258894	-0.0673963	0.138417	0.109506	0.127809	0.0230107	-0.156257	-0.350535	0.0713801	0.105742	0.0525464	-0.0985604	-0.486637	-0.0404669	0.97289	0.999992	0.952807	0.852109	0.999954	0.847952	0.999889	0.964953	0.773382	0.99444	0.895889	0.999979	0.996598	0.295823	0.999996	0.837753	0.761811	0.681069
1500004A13Rik-225	ENSMUST00000252642	1693.63	1587.7	358.564	346.406	305.206	1618.68	1641.23	260.123	343.412	334.542	1654.93	1610	301.298	344.378	318.989	0.0029061	3.40422e-05	-0.0732311	0.0909566	0.0900228	0.118093	0.0616565	-0.0135087	-0.214244	0.0657826	0.111283	0.0655969	0.0551836	-0.303097	-0.02658	0.996765	0.999992	0.932403	0.904973	0.999954	0.842619	0.999889	0.987478	0.947525	0.993997	0.876662	0.999979	0.996598	0.493064	0.999996	0.972502	0.999596	0.588153
1500004A13Rik-226	ENSMUST00000252643	777.205	718.777	179.263	152.623	141.989	725.186	725.623	120.481	157.633	156.807	750.188	721.105	144.869	154.983	148.951	0.0102728	0.0174888	-0.102799	0.219589	0.0120196	0.194049	0.00455281	-0.034486	-0.247594	-0.0327988	0.179904	-0.00881333	0.0609955	-0.464886	-0.0498899	0.987569	0.999992	0.930664	0.761103	0.999954	0.733907	0.999889	0.971936	0.985588	0.997491	0.817029	0.999979	0.996598	NA	0.999996	0.920864	0.854322	0.580528
1500004A13Rik-227	ENSMUST00000252644	907.375	879.828	226.115	188.226	195.24	832.166	863.781	145.583	190.954	194.057	868.251	871.693	178.878	189.373	194.662	-0.00843509	0.0333504	-0.154451	0.166203	0.192473	0.139117	0.0923995	0.152789	-0.203341	0.000189963	0.143618	0.0627236	0.304595	-0.367482	-0.195528	0.988749	0.999992	0.83842	0.837224	0.999954	0.829605	0.999889	0.964953	0.992817	0.999896	0.835529	0.999979	0.996598	0.510969	0.999996	0.926258	0.675006	0.338769
1500004A13Rik-228	ENSMUST00000252645	984	904.799	200.678	226.069	160.104	985.722	981.933	179.492	216.294	201.643	985.254	938.426	189.118	220.725	179.65	0.0715423	-0.0888363	0.215351	-0.0116921	0.00478592	0.0894731	0.0282915	-0.180386	-0.108552	0.0617267	0.0138567	0.121236	-0.394652	-0.0943297	0.0565056	0.862535	0.999992	0.714567	0.994835	0.999954	0.914994	0.999889	0.964953	0.999902	0.994655	0.989448	0.999979	0.996598	0.879627	0.999996	0.448679	0.333102	0.187546
1500004A13Rik-229	ENSMUST00000252646	2015.44	1897.52	408.23	390.995	343.623	1923.65	1968.87	305.862	394.021	376.7	1968.03	1927.49	348.898	391.991	359.162	0.0138756	-0.0368296	0.00325705	0.0371811	0.1487	0.0750579	0.0478555	-0.0522607	-0.207271	0.0423403	0.057129	0.0884681	-0.0608832	-0.24232	-0.108207	0.97514	0.999992	0.998027	0.971305	0.999954	0.924148	0.999889	0.964953	0.942929	0.994789	0.941965	0.999979	0.996598	0.575752	0.999996	0.851947	0.563193	0.979707
1500004A13Rik-230	ENSMUST00000252647	1719.38	1629.66	376.116	359.984	317.504	1646.07	1688.62	281.659	353.693	338.7	1681.55	1654.34	321.371	356.25	327.451	0.0125498	-0.020945	0.000413832	0.073923	0.105752	0.0987855	0.0529389	-0.0291042	-0.152226	0.0216358	0.0822167	0.0777271	-0.0375661	-0.224034	-0.0865873	0.980023	0.999992	0.999643	0.926431	0.999954	0.882807	0.999889	0.969899	0.999035	0.997491	0.911231	0.999979	0.996598	0.630975	0.999996	0.87418	0.754611	0.997439
1500004A13Rik-231	ENSMUST00000252648	985.125	906.363	202.59	229.722	161.744	986.597	981.892	180.12	220.536	206.335	986.249	939.268	190.266	224.675	182.728	0.0654454	-0.0848629	0.211833	-0.0163318	0.0209792	0.0855718	0.0351145	-0.181693	-0.106243	0.0562405	0.0160837	0.124083	-0.392358	-0.0873753	0.0348729	0.880493	0.999992	0.724079	0.992253	0.999954	0.921285	0.999889	0.964953	0.999902	0.994789	0.987906	0.999979	0.996598	0.888081	0.999996	0.49541	0.35116	0.195701
1500004A13Rik-232	ENSMUST00000252649	780.988	720.323	148.124	170.745	122.611	788.316	796.913	133.365	169.144	147.628	785.114	753.876	140.103	169.67	134.38	0.0208838	-0.0605093	0.166893	-0.042802	-0.00855337	0.068371	0.0255933	-0.18645	-0.0946774	0.0652168	0.0432253	0.0903347	-0.353007	-0.0494227	0.0738934	0.971963	0.999992	0.864224	0.975724	0.999954	0.943196	0.999889	0.964953	0.999902	0.994655	0.967365	0.999979	0.996598	0.945817	0.999996	0.833866	0.519919	0.385143
1500004A13Rik-233	ENSMUST00000252650	912.501	848.566	217.965	198.859	175.498	837.992	847.213	148.2	206.747	199.896	873.737	847.094	177.183	202.622	186.968	0.0346669	-0.0254667	-0.043197	0.127002	0.167791	0.172705	0.0131592	-0.17073	-0.331025	0.0448269	0.134217	0.0425133	-0.137199	-0.45577	-0.127065	0.94801	0.999992	0.973495	0.881329	0.999954	0.78151	0.999889	0.964953	0.835374	0.995246	0.879831	0.999979	0.996598	0.366449	0.999996	0.723073	0.770163	0.795774
1500004A13Rik-234	ENSMUST00000252651	1092.43	1043.43	270.598	239.66	234.026	1001.88	1028.56	181.315	248.529	247.28	1045.32	1035.66	218.349	243.877	240.242	0.0206609	0.00986715	-0.0975947	0.111521	0.265229	0.132096	0.0736861	-0.00819018	-0.295671	0.0849764	0.107505	0.0673863	0.0833589	-0.405215	-0.183733	0.967534	0.999992	0.913859	0.900521	0.999954	0.841929	0.999889	0.992673	0.837453	0.993282	0.891224	0.999979	0.996598	0.407137	0.999996	0.814721	0.896121	0.520419
1500004A13Rik-235	ENSMUST00000252652	2386.16	2317.73	393.697	391.323	363.246	2036.8	2315.28	254.678	388.325	359.608	2203.91	2314.12	312.179	389.193	361.503	-0.0569892	-0.024838	-0.198463	0.167893	-0.0402845	-0.0516071	0.105041	0.00936252	-0.193448	0.0867436	0.00136693	0.132604	0.207309	-0.359326	0.126604	0.867761	0.999992	0.731865	0.771981	0.999954	0.954651	0.999889	0.995282	0.954349	0.993243	0.998903	0.999979	0.996598	0.381494	0.999996	0.462016	0.756611	0.203099
1500004A13Rik-236	ENSMUST00000252653	2570.2	2517.9	450.961	434.593	425.613	2204	2499.84	288.828	430.879	409.327	2379.19	2507.05	355.838	432.044	417.908	-0.0532911	-0.0109433	-0.204978	0.161808	0.0281758	-0.0509461	0.127293	0.101179	-0.178854	0.100546	-0.00163987	0.140992	0.304938	-0.338654	0.072112	0.875261	0.999992	0.637404	0.78149	0.999954	0.954721	0.990917	0.964953	0.957678	0.991167	0.998845	0.999979	0.996598	0.391987	0.999996	0.481428	0.895135	0.131701
1500004A13Rik-237	ENSMUST00000252654	2314.09	2236.01	371.5	376.583	343.755	1977.18	2241.5	240.098	373.422	343.363	2138.35	2236.05	294.439	374.393	343.542	-0.0494098	-0.0259454	-0.205679	0.174874	-0.039689	-0.0549972	0.0987594	0.00703712	-0.191797	0.0869277	-0.00953638	0.127394	0.212807	-0.364656	0.126104	0.889478	0.999992	0.688068	0.763225	0.999954	0.949102	0.999889	0.99617	0.961093	0.993243	0.991257	0.999979	0.996598	0.385961	0.999996	0.522321	0.734573	0.166576
1500004A13Rik-238	ENSMUST00000252655	595.333	582.276	140.311	120.127	125.722	502.88	585.86	95.5939	126.223	135.391	547.093	583.208	114.179	123.087	130.266	0.0610946	-0.0620578	-0.307074	0.170045	0.291458	-0.0620413	0.26509	0.44688	-0.0493649	0.252925	-0.126744	0.329521	0.752654	-0.21746	-0.0375238	0.913526	0.999992	0.649219	0.858963	0.999954	0.957329	0.73929	0.964953	0.999902	0.967016	0.897881	0.999979	0.996598	NA	0.999996	0.599231	0.596337	0.139173
1500004A13Rik-239	ENSMUST00000252656	962.293	939.295	251.168	205.056	215.125	882.22	915.909	159.235	201.51	210.097	920.631	927.803	197.197	202.959	212.734	-0.00515873	0.0430436	-0.144703	0.164534	0.231564	0.153937	0.0977347	0.133304	-0.183204	0.0753452	0.155039	0.0580309	0.273916	-0.345794	-0.158713	0.992962	0.999992	0.836187	0.834547	0.999954	0.797196	0.999889	0.964953	0.99808	0.994539	0.809403	0.999979	0.996598	0.516342	0.999996	0.953155	0.581143	0.334384
1500004A13Rik-240	ENSMUST00000252657	728.575	691.573	184.295	152.512	144.884	669.959	681.902	116.317	152.776	151.444	698.078	686.518	144.382	152.435	147.956	0.0013893	0.024181	-0.126807	0.205423	0.154721	0.211123	0.0207866	-0.0476013	-0.239059	0.0157328	0.205735	0.00103343	0.0747013	-0.442126	-0.144357	0.998866	0.999992	0.901157	0.782552	0.999954	0.707842	0.999889	0.968161	0.984165	0.998737	0.77253	0.999979	0.996598	NA	0.999996	0.988832	0.780951	0.481893
1500004A13Rik-241	ENSMUST00000252658	967.029	942.853	247.08	209.741	211.552	877.619	921.82	155.296	208.287	215.692	920.487	932.404	193.183	208.712	213.481	-0.000981006	0.0581319	-0.156693	0.0700015	0.246128	0.118522	0.108956	0.189794	-0.113237	0.0761717	0.115549	0.0541619	0.343794	-0.181263	-0.171922	0.999227	0.999992	0.824319	0.952063	0.999954	0.864691	0.999889	0.964953	0.999902	0.994539	0.870401	0.999979	0.996598	0.761182	0.999996	0.991071	0.468831	0.315165
1500004A13Rik-242	ENSMUST00000252659	1124.63	1081.08	276.257	225.549	232.673	995.792	1071.45	182.408	227.709	238.482	1057.46	1075.59	221.296	226.336	235.388	0.0344931	-0.0151364	-0.180453	0.139671	0.181168	0.133959	0.103924	0.13126	-0.117787	0.0546176	0.0954214	0.122011	0.311599	-0.255131	-0.127601	0.93952	0.999992	0.77869	0.848535	0.999954	0.845903	0.999889	0.964953	0.999902	0.994798	0.911275	0.999979	0.996598	0.591488	0.999996	0.689743	0.849955	0.249513
1500004A13Rik-243	ENSMUST00000252660	1076.58	1029.71	258.363	213.085	215.253	958.569	1022.61	170.574	216.407	226.495	1015.07	1025.42	206.945	214.49	220.527	0.0498005	-0.0274315	-0.197992	0.152518	0.188908	0.149927	0.0947929	0.149935	-0.171516	0.0837425	0.0961521	0.125295	0.347788	-0.321631	-0.107087	0.908561	0.999992	0.732027	0.834865	0.999954	0.809748	0.999889	0.964953	0.99808	0.993507	0.911933	0.999979	0.996598	0.479394	0.999996	0.580752	0.722865	0.203343
1500004A13Rik-244	ENSMUST00000252661	2151.24	2104.33	357.474	381.973	338.252	1832.95	2122.28	253.879	344.899	342.411	1985.19	2110.1	297.12	362.398	340.18	-0.0181083	-0.0220974	-0.252723	0.0372219	0.0441419	-0.0825068	0.0764197	-0.0370655	-0.228017	0.0275812	-0.0683296	0.101139	0.218619	-0.263143	-0.0171382	0.966295	0.999992	0.6114	0.972862	0.999954	0.909501	0.999889	0.978685	0.942599	0.997491	0.927088	0.999979	0.996598	0.602475	0.999996	0.809991	0.770303	0.11671
1500004A13Rik-245	ENSMUST00000252662	1128.55	1089.65	211.307	198.494	177.349	990.433	1085.78	134.341	192.339	191.717	1056.53	1086.75	166.128	195.058	184.098	-0.0670747	0.0636705	-0.215526	0.22989	0.103757	0.0862405	0.0294999	-0.110999	-0.294257	-0.0617887	0.149482	-0.0318263	0.100685	-0.522013	-0.168904	0.845594	0.999992	0.743211	0.730332	0.999954	0.916392	0.999889	0.964953	0.914254	0.994655	0.797319	0.999979	0.996598	0.326018	0.999996	0.409621	0.411503	0.214502
1500004A13Rik-246	ENSMUST00000252663	962.534	939.324	245.666	208.909	210.7	872.199	918.66	154.432	207.845	214.029	915.505	929.045	192.092	208.081	212.247	0.00101846	0.0594865	-0.155651	0.072892	0.247275	0.121329	0.112278	0.189097	-0.114646	0.0543156	0.116357	0.0561519	0.342042	-0.185561	-0.195172	0.999155	0.999992	0.824375	0.94951	0.999954	0.857683	0.999889	0.964953	0.999902	0.995147	0.869032	0.999979	0.996598	0.75719	0.999996	0.990779	0.457899	0.315244
1500004A13Rik-247	ENSMUST00000252664	1220.81	1210.03	273.125	222.224	234.753	1127.4	1177.09	168.076	227.416	225.637	1172.26	1193.94	211.38	224.593	230.436	0.0204601	0.0407754	-0.139238	0.0390074	0.124626	0.102555	0.127909	0.228716	-0.149637	-0.0235045	0.0779899	0.0901275	0.363937	-0.186734	-0.150065	0.963511	0.999992	0.852562	0.977757	0.999954	0.887724	0.999889	0.964953	0.999902	0.997491	0.915889	0.999979	0.996598	0.777017	0.999996	0.794906	0.602733	0.361588
1500004A13Rik-248	ENSMUST00000252665	1763.05	1784.06	402.815	331.809	354.944	1583.59	1747.49	249.228	332.924	343.478	1669.62	1765.64	312.545	331.933	349.511	-0.0476876	0.0591122	-0.13244	0.0448146	0.138429	0.0142595	0.174959	0.203806	0.0183302	0.0815513	0.0581297	0.118329	0.331602	-0.0247205	-0.0577952	0.884188	0.999992	0.837615	0.967402	0.999954	0.992815	0.936831	0.964953	0.999902	0.993651	0.941648	0.999979	0.996598	0.97012	0.999996	0.507542	0.51043	0.336464
1500004A13Rik-249	ENSMUST00000252666	1003.52	971.428	235.589	197.218	201	907.142	959.956	149.433	201.25	204.541	953.342	965.24	185.012	199.017	202.648	-0.018976	0.0250699	-0.178651	0.176828	0.217213	0.0740377	0.0949562	0.172753	-0.236079	-0.0275513	0.0890546	0.0734633	0.349351	-0.410756	-0.248038	0.969334	0.999992	0.791449	0.815633	0.999954	0.933178	0.999889	0.964953	0.96175	0.997491	0.904491	0.999979	0.996598	0.415906	0.999996	0.824048	0.753958	0.265552
1500004A13Rik-250	ENSMUST00000252667	719.192	676.049	168.048	144.64	131.339	661.53	674.164	107.678	148.522	146.298	689.194	674.507	132.627	146.429	138.369	0.000979355	0.000446283	-0.133829	0.197444	0.105607	0.19179	0.018522	-0.0441617	-0.268213	-0.028701	0.186896	0.0221741	0.0852026	-0.463262	-0.139637	0.999645	0.999992	0.902787	0.802235	0.999954	0.751662	0.999889	0.969008	0.972017	0.997491	0.807831	0.999979	0.996598	NA	0.999996	0.992406	0.996149	0.489119
1500009L16Rik-201	ENSMUST00000150459	363.868	388.059	128.039	135.405	143.452	358.045	422.629	104.291	115.186	140.146	360.92	403.125	114.473	124.834	141.869	-0.121375	0.00895056	0.188698	-0.282327	0.260286	0.411606	0.115933	0.158872	0.211583	0.104267	0.530334	0.109329	-0.0224341	0.494939	-0.156505	0.848997	0.999992	0.843258	0.686676	0.999954	0.543067	0.999889	0.964953	0.999902	0.993289	0.642934	0.999979	0.998367	NA	0.999996	0.417441	0.942182	0.347126
1500009L16Rik-202	ENSMUST00000218196	69.1789	72.3912	21.8124	26.741	25.892	61.7934	77.6059	14.9695	17.763	30.1841	65.3251	74.6444	17.8179	22.0916	27.9083	-0.560753	0.190889	0.466934	0.00244683	0.301234	0.641405	0.0712773	-0.0794592	-0.241626	0.513355	1.19688	-0.118651	-0.535174	-0.242712	0.209703	NA	0.999992	0.836591	NA	0.999954	0.609428	0.999889	0.975512	0.999902	0.936752	0.292428	0.999979	0.996598	NA	0.999996	0.0329115	0.456543	0.335238
1500009L16Rik-203	ENSMUST00000218623	253.232	263.318	89.9624	104.135	100.583	242.112	287.616	72.3928	90.3104	107.843	247.482	273.92	79.9116	96.8886	103.988	-0.0967681	0.0384013	0.194471	-0.10691	0.0567877	0.32883	0.102595	0.35138	0.133696	0.120261	0.42246	0.0666086	0.162002	0.241392	0.0624583	0.897679	0.999992	0.876301	0.933265	0.999954	0.729097	0.999889	0.964953	0.999902	0.991789	0.749338	0.999979	0.996598	NA	0.999996	0.55049	0.782134	0.413077
1500012K07Rik-201	ENSMUST00000181846	286.514	206.69	NA	NA	NA	237.255	204.401	NA	NA	NA	260.795	205.445	NA	NA	NA	-0.148994	0.0667324	NA	NA	NA	0.219356	-0.309816	NA	NA	NA	0.36431	-0.374987	NA	NA	NA	0.770377	0.999992	NA	NA	NA	0.803482	0.923965	NA	NA	NA	0.674027	0.999979	NA	NA	NA	0.280407	0.695389	NA
1500012K07Rik-202	ENSMUST00000205592	282.874	203.488	NA	NA	NA	232.85	200.9	NA	NA	NA	256.751	202.115	NA	NA	NA	-0.144803	0.0676133	NA	NA	NA	0.254331	-0.292999	NA	NA	NA	0.394804	-0.359293	NA	NA	NA	0.783111	0.999992	NA	NA	NA	0.762405	0.958098	NA	NA	NA	0.663206	0.999979	NA	NA	NA	0.297101	0.688874	NA
1500012K07Rik-203	ENSMUST00000205989	296.065	210.603	NA	NA	NA	243.18	206.358	NA	NA	NA	268.445	208.483	NA	NA	NA	-0.137368	0.0390787	NA	NA	NA	0.263505	-0.2894	NA	NA	NA	0.396716	-0.326699	NA	NA	NA	0.791003	0.999992	NA	NA	NA	0.738784	0.961081	NA	NA	NA	0.650556	0.999979	NA	NA	NA	0.30956	0.818113	NA
1500012K07Rik-204	ENSMUST00000308867	291.626	209.764	NA	NA	NA	240.275	205.691	NA	NA	NA	264.809	207.722	NA	NA	NA	-0.150964	0.0525871	NA	NA	NA	0.269859	-0.298329	NA	NA	NA	0.416641	-0.349132	NA	NA	NA	0.759558	0.999992	NA	NA	NA	0.730008	0.947814	NA	NA	NA	0.626394	0.999979	NA	NA	NA	0.267507	0.757682	NA
1500012K07Rik-205	ENSMUST00000308868	326.267	232.735	NA	NA	NA	269.515	230.808	NA	NA	NA	296.634	231.631	NA	NA	NA	-0.0846012	0.0825239	NA	NA	NA	0.267731	-0.260623	NA	NA	NA	0.348175	-0.340752	NA	NA	NA	0.88874	0.999992	NA	NA	NA	0.726311	0.999889	NA	NA	NA	0.695556	0.999979	NA	NA	NA	0.520539	0.617533	NA
1500012K07Rik-206	ENSMUST00000308869	563.975	405.892	NA	NA	NA	479.63	425.56	NA	NA	NA	519.98	414.273	NA	NA	NA	-0.0674165	0.111065	NA	NA	NA	0.160452	-0.254217	NA	NA	NA	0.224092	-0.361757	NA	NA	NA	0.895109	0.999992	NA	NA	NA	0.85635	0.959902	NA	NA	NA	0.803602	0.999979	NA	NA	NA	0.543859	0.418107	NA
1500012K07Rik-207	ENSMUST00000308870	563.975	405.892	NA	NA	NA	479.63	425.971	NA	NA	NA	519.98	414.457	NA	NA	NA	-0.0674165	0.111065	NA	NA	NA	0.160452	-0.256816	NA	NA	NA	0.224092	-0.364352	NA	NA	NA	0.895109	0.999992	NA	NA	NA	0.85635	0.956547	NA	NA	NA	0.803602	0.999979	NA	NA	NA	0.543859	0.418107	NA
1500012K07Rik-208	ENSMUST00000308871	319.444	228.165	NA	NA	NA	263.952	225.945	NA	NA	NA	290.469	226.934	NA	NA	NA	-0.0719224	0.087151	NA	NA	NA	0.25329	-0.253475	NA	NA	NA	0.32105	-0.337725	NA	NA	NA	0.909487	0.999992	NA	NA	NA	0.751662	0.999889	NA	NA	NA	0.72456	0.999979	NA	NA	NA	0.585367	0.612746	NA
1500015A07Rik-201	ENSMUST00000184181	131.241	187.029	54.907	45.3096	51.7053	136.816	182.63	57.0718	48.1248	74.5215	134.211	184.857	56.5499	46.6881	62.4468	-0.035001	-0.0719099	-0.107999	0.582897	-0.115774	0.063105	0.0345732	0.408253	-0.00436835	-0.113758	0.0942686	0.112139	0.509736	-0.584343	0.00422352	0.975084	0.999992	0.964206	NA	0.999954	0.979667	0.999889	0.94202	0.999902	0.993507	0.959099	0.999979	0.996598	NA	0.999996	0.851489	0.645976	0.734733
1500015A07Rik-202	ENSMUST00000184530	256.632	116.036	6.45481	3.11607	NA	237.675	106.113	NA	NA	6.34706	246.787	111.47	4.20058	3.41285	5.23083	-0.41499	-0.0495157	-0.294452	1.87333	NA	-0.160035	-0.0908063	NA	NA	-0.18217	0.251588	-0.0416634	0.933997	-2.88929	-1.19072	0.125618	0.999992	NA	NA	NA	0.895913	0.999889	NA	NA	NA	0.829077	0.999979	0.996598	NA	NA	0.0052255	0.788516	0.736201
1500015A07Rik-203	ENSMUST00000184678	310.69	194.768	29.8874	21.5968	27.0679	292.942	178.164	28.396	26.955	32.9748	301.501	187.112	29.1791	24.3158	29.8473	-0.367832	0.0380146	-0.222433	0.898371	0.186847	-0.169955	0.00505753	0.808272	-0.0329496	-0.00388142	0.194715	-0.0285403	1.03219	-0.9296	-0.174013	0.136758	0.999992	0.940228	NA	0.999954	0.860652	0.999889	0.586513	0.999902	0.999896	0.849448	0.999979	0.996598	NA	0.999996	0.00600426	0.788769	0.623342
1500015A07Rik-204	ENSMUST00000244425	254.874	115.044	6.45481	2.78576	NA	235.507	105.075	NA	NA	5.61498	244.813	110.459	4.00015	3.2524	4.88576	-0.427117	-0.0511377	-0.294452	1.66497	NA	-0.159986	-0.0834468	NA	NA	0.172567	0.263716	-0.032456	1.53157	-2.68128	-0.837138	0.111643	0.999992	NA	NA	NA	0.896458	0.999889	NA	NA	NA	0.819968	0.999979	0.996598	NA	NA	0.00430711	0.783394	0.736201
1500015A07Rik-205	ENSMUST00000245609	312.119	195.471	29.8874	21.9271	27.0679	294.446	179.201	28.7259	26.955	33.7069	302.971	187.964	29.3796	24.4762	30.1923	-0.355556	0.0347991	-0.222433	0.931801	0.186847	-0.173738	0.00014686	0.756372	-0.0329496	-0.0659882	0.178676	-0.030416	0.979601	-0.963046	-0.235728	0.159193	0.999992	0.940228	NA	0.999954	0.853805	0.99993	0.63943	0.999902	0.997491	0.867826	0.999979	0.996598	NA	0.999996	0.00779233	0.805479	0.623342
1500015L24Rik-201	ENSMUST00000179010	14.2644	40.6854	16.2324	7.3187	8.2008	10.1985	28.1655	8.65728	NA	7.90174	12.1391	35.0353	11.755	6.84945	8.05972	0.867139	-0.564342	-0.942954	-0.694819	-0.217655	-0.0364436	-0.398957	0.159264	NA	-1.20681	-0.919239	0.181506	1.11274	1.56566	-0.998746	NA	0.773422	0.554717	NA	NA	0.998466	0.999889	0.970945	NA	NA	0.827111	0.999979	0.996598	NA	0.999996	0.118524	0.0584041	0.0909284
1500015L24Rik-202	ENSMUST00000179640	11.6739	37.2069	14.8216	6.47782	8.06135	9.71552	26.377	7.88209	NA	7.39376	10.6526	32.316	10.7201	6.22664	7.74678	1.08611	-0.289895	-1.10803	-0.704659	-0.274245	-0.0903386	-0.429395	-0.0663847	NA	-1.38931	-1.19147	-0.127722	1.0573	1.42019	-1.12255	NA	0.999992	0.443185	NA	NA	0.993497	NA	0.990429	NA	NA	0.777321	0.999979	0.996598	NA	0.999996	0.0799746	0.357986	0.0526222
1500015L24Rik-203	ENSMUST00000235137	16.799	48.6291	20.3802	8.13944	8.58282	12.0384	37.2399	8.67951	10.2592	8.71004	14.31	43.4794	13.436	9.21215	8.6419	0.70313	-0.454307	-0.936742	-0.685604	-0.150801	-0.0543331	-0.454989	0.318359	0.228547	-0.772534	-0.773	0.0171356	1.24808	0.915827	-0.620484	NA	0.858088	0.429009	NA	NA	0.996821	0.999889	0.964953	0.999902	NA	0.847263	0.999979	0.996598	NA	0.999996	0.160033	0.091155	0.0487363
1500015L24Rik-204	ENSMUST00000235141	20.1502	56.5384	21.9675	9.48839	11.0622	14.3624	42.6434	10.4048	11.8083	10.027	17.1242	50.254	15.1166	10.6624	10.5731	0.642548	-0.231023	-0.866061	-0.806696	-0.516131	0.120426	-0.659224	0.367902	0.582114	-0.518285	-0.536041	-0.409184	1.22664	1.38993	-0.000377865	NA	0.999992	0.464352	NA	NA	0.989843	0.886967	0.964953	0.999902	NA	0.910558	0.999979	0.996598	NA	0.999996	0.166066	0.347141	0.0589604
1500015L24Rik-205	ENSMUST00000235283	12.8263	38.1456	15.5554	7.15292	8.2008	9.87138	26.7968	8.65728	NA	7.39376	11.2829	33.0216	11.4833	6.69547	7.82045	0.85814	-0.386077	-0.980479	-0.782845	-0.217655	-0.134782	-0.458302	0.159264	NA	-1.38931	-1.00888	-0.0572266	1.14832	1.60218	-1.17951	NA	0.969779	0.528922	NA	NA	0.989538	NA	0.970945	NA	NA	0.811677	0.999979	0.996598	NA	0.999996	0.143167	0.20935	0.0811141
1500015L24Rik-206	ENSMUST00000235376	20.2876	57.3344	22.2137	9.15683	11.0281	13.9056	44.0227	11.3558	10.9345	9.60592	16.9503	51.3084	15.7909	10.0527	10.3567	0.46682	-0.152854	-0.617182	-0.952089	-0.370295	0.211066	-0.61516	0.258708	0.608078	-0.414815	-0.269477	-0.444494	0.866618	1.56116	-0.0496298	NA	0.999992	0.710097	NA	NA	0.977944	0.91726	0.964953	0.999902	NA	0.961268	0.999979	0.996598	NA	0.999996	0.307408	0.530678	0.183875
1500015L24Rik-207	ENSMUST00000235526	16.799	48.6291	20.3802	8.13944	8.58282	12.0384	37.2399	8.67951	10.2592	8.71004	14.31	43.4794	13.436	9.21215	8.6419	0.70313	-0.454307	-0.936742	-0.685604	-0.150801	-0.0543331	-0.454989	0.318359	0.228547	-0.772534	-0.773	0.0171356	1.24808	0.915827	-0.620484	NA	0.858088	0.429009	NA	NA	0.996821	0.999889	0.964953	0.999902	NA	0.847263	0.999979	0.996598	NA	0.999996	0.160033	0.091155	0.0487363
1500015L24Rik-208	ENSMUST00000235888	11.6739	36.7809	14.8216	6.47782	8.06135	9.71552	26.0294	7.88209	NA	7.39376	10.6526	31.9253	10.7201	6.22664	7.74678	1.08611	-0.302663	-1.10803	-0.704659	-0.274245	-0.0903386	-0.474038	-0.0663847	NA	-1.38931	-1.19147	-0.158553	1.0573	1.42019	-1.12255	NA	0.999992	0.443185	NA	NA	0.993497	NA	0.990429	NA	NA	0.777321	0.999979	0.996598	NA	0.999996	0.0799746	0.332828	0.0526222
1500015L24Rik-209	ENSMUST00000235940	20.2876	58.2329	22.5593	9.47727	11.0281	14.0691	44.7545	11.2683	10.9345	9.60592	17.036	52.1316	15.8773	10.2084	10.3567	0.46682	-0.170152	-0.56603	-0.810247	-0.370295	0.242799	-0.637176	0.23953	0.608078	-0.414815	-0.237253	-0.449665	0.794082	1.41945	-0.0496298	NA	0.999992	0.747169	NA	NA	0.972874	0.885461	0.964953	0.999902	NA	0.96623	0.999979	0.996598	NA	0.999996	0.307408	0.486023	0.217993
1500015L24Rik-210	ENSMUST00000236064	18.1057	53.2678	20.3138	9.13772	10.5179	12.5138	39.3912	9.74198	10.0588	9.60592	15.1817	46.9941	14.0522	9.59449	10.0869	0.597959	-0.150574	-0.695417	-0.72689	-0.545561	0.217543	-0.726523	0.459759	0.850917	-0.414815	-0.392979	-0.555958	1.14933	1.57896	0.130335	NA	0.999992	0.667835	NA	NA	0.978465	0.852285	0.964953	0.999902	NA	0.942442	0.999979	0.996598	NA	0.999996	0.226875	0.559133	0.151081
1500015L24Rik-211	ENSMUST00000236065	16.4537	49.9245	19.9198	7.80788	9.00443	12.0384	36.7067	8.94495	10.2528	8.28893	14.1456	43.9537	13.4113	9.04725	8.66635	0.715471	-0.335481	-0.791443	-0.847212	-0.287881	-0.0543331	-0.457174	0.270223	0.451674	-0.660486	-0.785378	-0.101869	1.05861	1.30018	-0.376307	NA	0.967456	0.58579	NA	NA	0.996821	0.999889	0.964953	0.999902	NA	0.843851	0.999979	0.996598	NA	0.999996	0.155616	0.203516	0.104556
1500015L24Rik-212	ENSMUST00000236291	17.7532	51.9765	19.9682	8.81729	10.5179	12.3502	38.5342	9.3981	9.67483	9.60592	14.9283	45.8984	13.7045	9.24173	10.0869	0.60811	-0.123111	-0.75492	-0.868725	-0.545561	0.181576	-0.715543	0.377651	1.01277	-0.414815	-0.439017	-0.571856	1.12708	1.88272	0.130335	NA	0.999992	0.623298	NA	NA	0.982862	0.86987	0.964953	0.987181	NA	0.933966	0.999979	0.996598	NA	0.999996	0.226984	0.633424	0.123413
1500015L24Rik-213	ENSMUST00000236428	12.4991	35.3968	15.0532	6.47383	7.32771	9.2311	25.8086	6.36271	NA	6.81717	10.791	31.0649	9.89411	6.36499	7.08669	0.799768	-0.252297	-0.963561	-0.548788	0.110517	-0.0459965	-0.394945	0.113705	NA	-1.22404	-0.862664	-0.125982	1.07508	1.36818	-1.34344	NA	0.999992	0.550941	NA	NA	0.99762	NA	0.980418	NA	NA	0.855886	0.999979	0.996598	NA	0.999996	0.177926	0.419627	0.0891648
1500015L24Rik-214	ENSMUST00000237182	15.5968	46.5595	19.0695	7.79989	8.58282	10.8681	34.7747	8.55207	9.38342	8.71004	13.1238	41.2339	12.8324	8.59823	8.6419	0.654279	-0.423931	-0.892077	-0.584825	-0.150801	-0.0360695	-0.444766	0.375827	0.440971	-0.772534	-0.705467	-0.0019608	1.26226	1.02781	-0.620484	NA	0.908848	0.495565	NA	NA	0.99843	0.999889	0.964953	0.999902	NA	0.87284	0.999979	0.996598	NA	0.999996	0.208723	0.121998	0.0687422
1500015L24Rik-215	ENSMUST00000237528	16.1596	47.2432	19.6464	7.12218	8.44337	12.1799	36.4725	7.90431	9.78431	8.71004	14.08	42.3713	12.6729	8.47427	8.56822	0.798054	-0.37337	-1.03314	-0.49618	-0.203369	-0.0879325	-0.465409	0.10976	0.216201	-0.772534	-0.90162	-0.0747005	1.13544	0.71249	-0.567202	NA	0.951742	0.362663	NA	NA	0.992781	0.999889	0.983634	0.999902	NA	0.812743	0.999979	0.996598	NA	0.999996	0.117228	0.168439	0.0338274
1500015L24Rik-216	ENSMUST00000238058	19.9351	56.9416	22.2137	9.15683	11.0281	13.9056	43.8974	10.9244	10.5506	9.60592	16.7826	51.0359	15.5296	9.85565	10.3567	0.473498	-0.14561	-0.617182	-0.952089	-0.370295	0.211066	-0.626002	0.165101	0.740789	-0.414815	-0.27572	-0.462841	0.772889	1.69409	-0.0496298	NA	0.999992	0.710097	NA	NA	0.977944	0.903946	0.971576	0.999902	NA	0.96101	0.999979	0.996598	NA	0.999996	0.306959	0.552636	0.183875
1500015L24Rik-217	ENSMUST00000238187	15.7588	46.1101	18.815	7.45931	8.99299	11.2463	33.0024	11.1655	10.2737	9.25606	13.4008	40.195	14.3115	8.89026	9.1169	1.29601	-0.396269	-1.08668	-0.740613	-0.126513	-0.305286	-0.46942	-0.0224347	1.01451	-1.28569	-1.61461	-0.0642315	1.08615	1.75877	-1.15805	NA	0.953714	0.383626	NA	NA	0.965718	0.999889	0.996592	0.947203	NA	0.667143	0.999979	0.996598	NA	0.999996	0.0201666	0.17349	0.0384398
1500015L24Rik-218	ENSMUST00000241002	14.2644	41.1114	16.2324	7.3187	8.2008	10.1985	28.5132	8.65728	NA	7.90174	12.1391	35.4259	11.755	6.84945	8.05972	0.867139	-0.550151	-0.942954	-0.694819	-0.217655	-0.0364436	-0.358759	0.159264	NA	-1.20681	-0.919239	0.206239	1.11274	1.56566	-0.998746	NA	0.802352	0.554717	NA	NA	0.998466	0.999889	0.970945	NA	NA	0.827111	0.999979	0.996598	NA	0.999996	0.118524	0.0676996	0.0909284
1500015L24Rik-219	ENSMUST00000241239	12.4987	32.1495	15.2097	4.30679	6.36692	6.78968	22.8519	8.70175	8.11255	6.99694	9.51214	27.9562	11.3724	6.25303	6.66362	1.50229	-0.657044	-0.881845	-1.19205	-0.264979	-0.423056	-0.283904	-0.21935	1.02282	-0.808945	-1.94098	0.380566	0.664672	2.22078	-0.539578	NA	0.811778	0.626458	NA	NA	0.954444	NA	0.964953	0.958034	NA	0.612359	0.999979	0.996598	NA	NA	0.0150556	0.0705729	0.125271
1500015L24Rik-220	ENSMUST00000243475	13.4443	40.3969	16.2324	7.3187	8.2008	10.1985	28.3173	8.65728	NA	7.90174	11.7486	34.9442	11.755	6.84945	8.05972	0.962761	-0.5239	-0.942954	-0.694819	-0.217655	-0.0364436	-0.341702	0.159264	NA	-1.20681	-1.01476	0.19671	1.11274	1.56566	-0.998746	NA	0.841241	0.554717	NA	NA	0.998466	0.999889	0.970945	NA	NA	0.804419	0.999979	0.996598	NA	0.999996	0.0916152	0.0829204	0.0909284
1500015L24Rik-221	ENSMUST00000243702	18.863	67.6347	26.8383	10.9384	12.0543	16.0201	51.3668	14.5705	11.2798	12.3953	17.3823	60.2801	19.5966	11.0967	12.2146	0.539045	-0.399256	-0.930075	-0.83621	-0.0840913	-0.589365	-0.556016	0.312866	0.370671	-1.36723	-1.14068	-0.139353	1.23207	1.20792	-1.27847	NA	0.841241	0.341586	NA	0.999954	0.876427	0.929838	0.964953	0.999902	NA	0.714415	0.999979	0.996598	NA	0.999996	0.247346	0.0830018	0.0298884
1500015L24Rik-224	ENSMUST00000339941	14.2691	35.3395	16.6205	5.14766	6.50637	7.27265	24.7923	9.47694	8.53048	7.50491	10.6081	30.5844	12.4072	6.87584	6.97657	1.31872	-0.89627	-0.755826	-1.09384	-0.19424	-0.324197	-0.196839	-0.011047	1.12981	-0.676469	-1.65919	0.709328	0.736405	2.22872	-0.479931	NA	0.413054	0.707996	NA	NA	0.969398	NA	0.998003	0.92524	NA	0.656394	0.999979	0.996598	NA	0.999996	0.0183775	0.00980103	0.182262
1500015L24Rik-225	ENSMUST00000339943	9.40465	29.6899	14.5104	4.82113	7.18365	7.27886	21.4175	7.22068	NA	6.59559	8.29464	25.9533	10.1951	5.46952	6.90641	1.14873	-0.574115	-0.994052	-1.18401	-0.338697	-0.592599	-0.385923	0.0119425	NA	-1.32897	-1.75267	0.201512	1.02371	1.54472	-0.994386	NA	0.875484	0.527666	NA	NA	0.922327	NA	0.9984	NA	NA	NA	0.999979	0.996598	NA	0.999996	0.0965627	0.102512	0.0807572
1500015L24Rik-226	ENSMUST00000339945	11.4264	35.0422	14.5052	6.6396	8.32674	8.46764	25.2194	7.45525	NA	7.45044	9.88048	30.6055	10.3338	6.54377	7.914	1.0353	-0.423278	-1.25302	-0.46077	-0.36746	0.100519	-0.381032	-0.111475	NA	-1.40157	-0.952164	0.0487123	1.16061	1.49318	-1.0414	NA	0.967057	0.33088	NA	NA	0.992639	NA	0.981725	NA	NA	0.839418	0.999979	0.996598	NA	0.999996	0.0976005	0.202707	0.0281555
1500015L24Rik-227	ENSMUST00000339947	18.5643	54.3436	21.5594	8.98431	9.45591	13.0058	39.9444	10.9741	10.4027	9.79461	15.658	47.8405	15.2969	9.69661	9.61493	0.763596	-0.659502	-0.920676	-0.793768	-0.411035	-0.0456951	-0.424528	0.310237	0.265597	-0.808054	-0.823177	0.252225	1.23774	1.06095	-0.398023	NA	0.440263	0.429009	NA	NA	0.99722	0.999889	0.964953	0.999902	NA	0.825115	0.999979	0.996598	NA	0.999996	0.108387	0.0111334	0.048694
1500015L24Rik-228	ENSMUST00000339950	13.4443	39.8443	16.2324	7.3187	8.2008	10.1985	27.9697	8.65728	NA	7.90174	11.7486	34.4836	11.755	6.84945	8.05972	0.962761	-0.529148	-0.942954	-0.694819	-0.217655	-0.0364436	-0.381893	0.159264	NA	-1.20681	-1.01476	0.162807	1.11274	1.56566	-0.998746	NA	0.83092	0.554717	NA	NA	0.998466	0.999889	0.970945	NA	NA	0.804419	0.999979	0.996598	NA	0.999996	0.0916152	0.0783491	0.0909284
1500015L24Rik-229	ENSMUST00000339951	15.2671	40.8218	16.2324	7.3187	8.2008	10.6865	28.2908	8.65728	NA	7.90174	12.8726	35.1666	11.755	6.84945	8.05972	0.944783	-0.553855	-0.942954	-0.694819	-0.217655	-0.0656957	-0.383551	0.159264	NA	-1.20681	-1.02666	0.186656	1.11274	1.56566	-0.998746	NA	0.78986	0.554717	NA	NA	0.996117	0.999889	0.970945	NA	NA	0.795679	0.999979	0.996598	NA	0.999996	0.0790932	0.0630996	0.0909284
1500015L24Rik-230	ENSMUST00000339953	14.942	41.2478	16.2324	7.3187	8.2008	10.6865	28.5132	8.65728	NA	7.90174	12.7177	35.501	11.755	6.84945	8.05972	0.897219	-0.539835	-0.942954	-0.694819	-0.217655	-0.0656957	-0.358759	0.159264	NA	-1.20681	-0.979171	0.195927	1.11274	1.56566	-0.998746	NA	0.81933	0.554717	NA	NA	0.996117	0.999889	0.970945	NA	NA	0.81059	0.999979	0.996598	NA	0.999996	0.097161	0.072773	0.0909284
1500015L24Rik-231	ENSMUST00000339955	9.20392	28.2513	13.203	4.48957	6.63936	6.96714	20.0282	6.57745	NA	6.17448	8.0358	24.5364	9.28124	4.79282	6.42019	1.22478	-0.434203	-0.925344	-1.54961	-0.367231	-0.485962	-0.418017	-0.00018161	NA	-1.19532	-1.72259	0.0326055	0.9473	1.86046	-0.832096	NA	0.978593	0.625282	NA	NA	0.941872	NA	0.999996	NA	NA	NA	0.999979	0.996598	NA	NA	0.0825357	0.224354	0.124749
1500015L24Rik-232	ENSMUST00000339957	14.2845	40.4067	16.2324	7.3187	8.2008	10.6865	28.3173	8.65728	NA	7.90174	12.4046	34.9493	11.755	6.84945	8.05972	0.941921	-0.504648	-0.942954	-0.694819	-0.217655	-0.0656957	-0.341702	0.159264	NA	-1.20681	-1.02373	0.177279	1.11274	1.56566	-0.998746	NA	0.861565	0.554717	NA	NA	0.996117	0.999889	0.970945	NA	NA	0.799138	0.999979	0.996598	NA	0.999996	0.0879682	0.0960243	0.0909284
1500015L24Rik-233	ENSMUST00000339959	11.0042	26.2696	11.7392	4.49648	5.57474	5.92124	17.7161	6.32099	NA	NA	8.34464	22.412	8.53627	4.24021	5.43481	0.950352	-1.03436	-0.566237	-0.796697	-0.420199	-0.0496374	-0.175919	-0.121831	NA	NA	-1.01326	0.872718	0.424241	2.10926	-0.027035	NA	0.453525	0.868676	NA	NA	0.997711	NA	0.972175	NA	NA	NA	0.999979	0.996598	NA	NA	0.132978	0.0117489	0.393024
1500015L24Rik-234	ENSMUST00000339961	10.1842	25.4285	11.7392	4.49648	5.57474	5.92124	17.5202	6.32099	NA	NA	7.95418	21.8603	8.53627	4.24021	5.43481	1.08643	-0.992436	-0.566237	-0.796697	-0.420199	-0.0496374	-0.146678	-0.121831	NA	NA	-1.14895	0.859477	0.424241	2.10926	-0.027035	NA	0.516663	0.868676	NA	NA	0.997711	NA	0.972175	NA	NA	NA	0.999979	0.996598	NA	NA	0.099363	0.0167771	0.393024
1500015L24Rik-235	ENSMUST00000339963	4.21478	12.5535	6.66415	NA	NA	NA	7.88893	NA	NA	NA	3.26717	10.4519	5.06323	NA	NA	0.204487	-2.27404	0.343769	NA	NA	NA	-0.147291	NA	NA	NA	-0.311996	2.13706	0.0645874	NA	NA	NA	0.107044	NA	NA	NA	NA	NA	NA	NA	NA	NA	0.999979	0.998367	NA	NA	0.842948	0.00084989	0.68485
1500015L24Rik-236	ENSMUST00000339965	NA	5.10933	NA	NA	NA	NA	5.35809	NA	NA	NA	NA	5.21466	NA	NA	NA	NA	-0.389575	NA	NA	NA	NA	-1.12242	NA	NA	NA	NA	-0.732678	NA	NA	NA	NA	NA	NA	NA	NA	NA	NA	NA	NA	NA	NA	0.999979	NA	NA	NA	NA	0.619906	NA
1500026H17Rik-201	ENSMUST00000181598	79.6083	62.913	21.1866	17.5999	13.2006	90.1784	79.4747	16.1898	21.0029	18.187	85.1718	70.2657	18.2997	19.3243	15.5466	-0.20847	-0.134739	0.19003	-0.208274	0.972641	0.144711	0.0736942	0.296281	0.157087	-0.186731	0.348799	0.211319	0.124818	0.366596	-1.15808	NA	0.999992	0.954469	NA	0.999954	0.950011	0.999889	0.964953	0.999902	NA	0.84802	0.999979	0.996598	NA	0.999996	0.391218	0.634847	0.692694
1500026H17Rik-202	ENSMUST00000241597	46.0803	36.9193	15.4054	10.6196	7.82567	49.535	47.38	11.1498	12.4962	9.65475	47.9077	41.5677	12.925	11.5692	8.68514	-0.280847	-0.133587	-0.181511	0.131005	0.860367	0.11961	-0.156824	0.0529622	0.421731	1.03183	0.395831	-0.0153546	0.254856	0.290754	0.166365	NA	0.999992	0.965817	NA	NA	0.973522	0.999889	0.989028	0.999902	NA	0.87847	0.999979	0.996598	NA	0.999996	0.403304	0.675969	0.742876
1500026H17Rik-203	ENSMUST00000242167	46.7387	39.094	15.0717	12.4428	8.73349	51.5796	47.8679	11.9241	12.7833	9.48523	49.2922	42.9832	13.2599	12.6021	9.08571	-0.358031	-0.110483	0.0031716	0.0678357	0.884524	0.174154	-0.134285	0.210886	0.478491	0.777959	0.52813	-0.0157222	0.235368	0.411382	-0.10732	NA	0.999992	0.999613	NA	NA	0.952986	0.999889	0.964953	0.999902	NA	0.818324	0.999979	0.996598	NA	0.999996	0.280954	0.71794	0.995448
1500026H17Rik-204	ENSMUST00000247026	43.6888	34.5564	16.2235	11.2827	9.44086	49.049	46.1072	11.1513	12.9142	9.64071	46.5147	39.6954	13.2554	12.1046	9.53229	-0.257852	-0.144642	-0.0716325	0.293552	0.403321	0.132633	-0.199408	0.190479	0.504143	0.713074	0.38434	-0.0484641	0.277781	0.211416	0.297585	NA	0.999992	0.988229	NA	NA	0.969055	0.999889	0.965488	0.999902	NA	0.883933	0.999979	0.996598	NA	0.999996	0.460991	0.675926	0.894243
1500026H17Rik-205	ENSMUST00000308503	124.385	86.3586	12.2086	10.1321	7.34787	111.199	96.1621	9.77739	10.8991	8.27431	117.524	90.6615	10.8098	10.5144	7.78233	-0.111518	-0.141773	-0.257718	-0.195151	0.893818	-0.244057	0.00544092	-0.286722	0.144032	0.961704	-0.136896	0.151868	-0.00608687	0.338898	0.0671279	0.900676	0.999992	0.952437	NA	NA	0.850245	0.999889	0.964953	0.999902	NA	0.935272	0.999979	0.999474	NA	0.999996	0.558309	0.494899	0.679853
1500026H17Rik-206	ENSMUST00000308504	137.552	96.4419	14.7505	10.9591	7.82567	125.979	107.834	11.1498	12.8802	9.53463	131.54	101.448	12.6622	11.9315	8.62859	-0.174889	-0.157934	-0.0600661	0.0374744	0.860367	-0.156025	-0.0401891	0.0529622	0.321806	1.0042	0.0147402	0.121718	0.135428	0.28443	0.138482	0.809525	0.999992	0.990754	NA	NA	0.922836	0.999889	0.989028	0.999902	NA	0.994063	0.999979	0.996598	NA	0.999996	0.34012	0.426266	0.915113
1500026H17Rik-207	ENSMUST00000308505	42.4298	34.2578	14.7505	10.6196	7.82567	48.3702	45.2997	11.1498	12.4962	9.29438	45.5591	39.1689	12.6622	11.5692	8.51549	-0.263744	-0.167456	-0.0600661	0.131005	0.860367	0.130398	-0.20687	0.0529622	0.421731	0.947185	0.388407	-0.0332494	0.135428	0.290754	0.0809244	NA	0.999992	0.990754	NA	NA	0.969935	0.999889	0.989028	0.999902	NA	0.882982	0.999979	0.996598	NA	0.999996	0.45167	0.62951	0.915113
1500026H17Rik-208	ENSMUST00000308506	42.4298	34.2578	14.7505	10.6196	7.82567	48.3702	45.2997	11.1498	12.4962	9.29438	45.5591	39.1689	12.6622	11.5692	8.51549	-0.263744	-0.167456	-0.0600661	0.131005	0.860367	0.130398	-0.20687	0.0529622	0.421731	0.947185	0.388407	-0.0332494	0.135428	0.290754	0.0809244	NA	0.999992	0.990754	NA	NA	0.969935	0.999889	0.989028	0.999902	NA	0.882982	0.999979	0.996598	NA	0.999996	0.45167	0.62951	0.915113
1500032F14Rik-201	ENSMUST00000236420	4.46761	5.66321	NA	NA	NA	NA	NA	NA	3.29579	NA	4.05495	4.25111	NA	2.97747	NA	-0.568227	-0.389926	NA	NA	NA	NA	NA	NA	-1.289	NA	0.899598	0.672711	NA	-0.545342	NA	NA	NA	NA	NA	NA	NA	NA	NA	NA	NA	NA	0.999979	NA	NA	NA	0.611501	0.617579	NA
1500032F14Rik-202	ENSMUST00000242948	3.88961	NA	NA	NA	NA	NA	NA	NA	NA	NA	3.42225	NA	NA	NA	NA	-1.39423	NA	NA	NA	NA	NA	NA	NA	NA	NA	1.76294	NA	NA	NA	NA	NA	NA	NA	NA	NA	NA	NA	NA	NA	NA	NA	NA	NA	NA	NA	0.256936	NA	NA
1500032F14Rik-203	ENSMUST00000243543	4.07231	5.26128	NA	NA	NA	NA	NA	NA	NA	NA	3.67518	4.05831	NA	NA	NA	-1.16706	0.455343	NA	NA	NA	NA	NA	NA	NA	NA	1.78742	-0.525187	NA	NA	NA	NA	NA	NA	NA	NA	NA	NA	NA	NA	NA	NA	0.999979	NA	NA	NA	0.336647	0.602785	NA
1500032F14Rik-204	ENSMUST00000301163	6.11163	6.65496	NA	NA	NA	6.71241	4.95536	NA	NA	NA	6.4286	5.88788	NA	NA	NA	-1.40563	0.387944	NA	NA	NA	-0.3769	-0.372667	NA	NA	NA	1.02177	-0.742206	NA	NA	NA	NA	NA	NA	NA	NA	0.95976	NA	NA	NA	NA	NA	0.999979	NA	NA	NA	0.133325	0.614247	NA
1500032F14Rik-205	ENSMUST00000301164	7.87264	8.60888	NA	NA	NA	9.45538	9.5477	NA	4.9905	NA	8.70495	9.0235	NA	4.39551	NA	-1.46984	0.456384	NA	NA	NA	-0.30428	0.265985	NA	-0.267565	NA	1.17115	-0.183806	NA	0.140243	NA	NA	0.999992	NA	NA	NA	0.961832	NA	NA	0.999902	NA	NA	0.999979	NA	NA	NA	0.0975091	0.473761	NA
1500032F14Rik-206	ENSMUST00000301165	3.3756	4.64433	NA	NA	NA	NA	NA	NA	NA	NA	3.37171	3.52099	NA	NA	NA	-1.90869	0.0735965	NA	NA	NA	NA	NA	NA	NA	NA	2.55881	-0.188015	NA	NA	NA	NA	NA	NA	NA	NA	NA	NA	NA	NA	NA	NA	0.999979	NA	NA	NA	0.152875	0.942222	NA
1500035N22Rik-201	ENSMUST00000075081	21.8867	10.7399	21.5362	NA	17.7506	19.177	14.1574	15.1949	NA	27.2	20.4768	12.263	17.836	NA	22.199	-0.402896	-0.975529	0.527172	NA	-0.283234	-0.74785	-1.39895	-0.106668	NA	0.692064	-0.350348	-0.415719	-0.635862	NA	0.966645	NA	0.860705	0.826508	NA	0.999954	0.822024	NA	0.972086	NA	0.838749	0.947003	0.999979	0.996598	NA	0.999996	0.377429	0.0943798	0.318856
1500035N22Rik-202	ENSMUST00000247097	22.7	11.3177	21.5362	NA	17.7506	19.3215	15.0799	15.6897	NA	27.8557	20.9401	12.9953	18.1366	NA	22.508	-0.493876	-0.930559	0.527172	NA	-0.283234	-0.825906	-1.3562	-0.204894	NA	0.746652	-0.337479	-0.418889	-0.734916	NA	1.02189	NA	0.897102	0.826508	NA	0.999954	0.785592	NA	0.964953	NA	0.795448	0.947618	0.999979	0.996598	NA	0.999996	0.268232	0.114362	0.318856
1500035N22Rik-203	ENSMUST00000247376	22.6932	11.4375	22.3086	NA	18.0057	19.1421	14.2943	15.4107	NA	27.2	20.8427	12.7087	18.2765	NA	22.334	-0.493596	-0.956968	0.402833	NA	-0.236159	-0.805044	-1.41879	-0.0670331	NA	0.692064	-0.316877	-0.454561	-0.472653	NA	0.919833	NA	0.874993	0.890549	NA	0.999954	0.795121	NA	0.981945	NA	0.838749	0.952713	0.999979	0.996598	NA	0.999996	0.275924	0.102371	0.451428
1500035N22Rik-204	ENSMUST00000380223	22.7	11.3177	21.5362	NA	17.7506	19.3215	15.0799	15.6897	NA	27.8557	20.9401	12.9953	18.1366	NA	22.508	-0.493876	-0.930559	0.527172	NA	-0.283234	-0.825906	-1.3562	-0.204894	NA	0.746652	-0.337479	-0.418889	-0.734916	NA	1.02189	NA	0.897102	0.826508	NA	0.999954	0.785592	NA	0.964953	NA	0.795448	0.947618	0.999979	0.996598	NA	0.999996	0.268232	0.114362	0.318856
1500035N22Rik-205	ENSMUST00000380224	10.8444	5.72436	9.87454	NA	11.9554	13.1983	7.46597	7.66999	NA	13.7722	12.0827	6.50053	8.60483	NA	12.8092	-0.275715	-1.03958	0.700704	NA	-0.306749	-0.80287	-1.36202	0.0618222	NA	0.975224	-0.532197	-0.319771	-0.670147	NA	1.27426	NA	NA	0.833246	NA	0.999954	0.822795	NA	0.985051	NA	NA	0.929607	0.999979	0.996598	NA	0.999996	0.684726	0.218774	0.329778
1500035N22Rik-206	ENSMUST00000380225	17.1862	8.84479	16.1704	NA	11.2779	14.0578	11.0211	12.9697	NA	21.9404	15.5547	9.81375	14.3365	NA	16.3002	-0.580409	-0.830991	0.534229	NA	-0.500611	-0.776374	-1.25146	-0.199976	NA	0.638121	-0.198836	-0.409197	-0.741412	NA	1.13475	NA	0.981619	0.857554	NA	NA	0.831576	NA	0.964953	NA	NA	0.974407	0.999979	0.996598	NA	0.999996	0.263026	0.232129	0.369396
1500035N22Rik-207	ENSMUST00000380226	17.1862	8.68251	16.1122	NA	11.2779	13.8784	11.0211	12.8048	NA	21.7765	15.4604	9.72447	14.2129	NA	16.223	-0.580409	-0.892957	0.524624	NA	-0.500611	-0.747271	-1.25146	-0.160959	NA	0.620597	-0.169984	-0.346919	-0.692659	NA	1.11713	NA	0.963907	0.860416	NA	NA	0.843137	NA	0.964953	NA	NA	0.977581	0.999979	0.996598	NA	0.999996	0.263026	0.197066	0.37808
1500035N22Rik-208	ENSMUST00000380227	17.1862	8.84479	16.1704	NA	11.2779	14.0578	11.0211	12.9697	NA	21.7765	15.5547	9.81375	14.3365	NA	16.223	-0.580409	-0.830991	0.534229	NA	-0.500611	-0.776374	-1.25146	-0.199976	NA	0.620597	-0.198836	-0.409197	-0.741412	NA	1.11713	NA	0.981619	0.857554	NA	NA	0.831576	NA	0.964953	NA	NA	0.974407	0.999979	0.996598	NA	0.999996	0.263026	0.232129	0.369396
1500035N22Rik-209	ENSMUST00000380228	17.1862	8.68251	16.1122	NA	11.2779	13.8784	11.0211	12.8048	NA	21.7765	15.4604	9.72447	14.2129	NA	16.223	-0.580409	-0.892957	0.524624	NA	-0.500611	-0.747271	-1.25146	-0.160959	NA	0.620597	-0.169984	-0.346919	-0.692659	NA	1.11713	NA	0.963907	0.860416	NA	NA	0.843137	NA	0.964953	NA	NA	0.977581	0.999979	0.996598	NA	0.999996	0.263026	0.197066	0.37808
1600002D24Rik-208	ENSMUST00000327293	NA	NA	NA	NA	NA	NA	4.44943	NA	NA	NA	NA	3.10672	NA	NA	NA	NA	NA	NA	NA	NA	NA	-2.16445	NA	NA	NA	NA	-1.76877	NA	NA	NA	NA	NA	NA	NA	NA	NA	NA	NA	NA	NA	NA	0.999979	NA	NA	NA	NA	NA	NA
1600002D24Rik-209	ENSMUST00000327294	NA	NA	NA	NA	NA	NA	4.44943	NA	NA	NA	NA	3.10672	NA	NA	NA	NA	NA	NA	NA	NA	NA	-2.16445	NA	NA	NA	NA	-1.76877	NA	NA	NA	NA	NA	NA	NA	NA	NA	NA	NA	NA	NA	NA	0.999979	NA	NA	NA	NA	NA	NA
1600002D24Rik-210	ENSMUST00000327295	NA	NA	NA	NA	NA	NA	4.78959	NA	NA	NA	NA	3.61354	NA	NA	NA	NA	NA	NA	NA	NA	NA	-2.57699	NA	NA	NA	NA	-3.15998	NA	NA	NA	NA	NA	NA	NA	NA	NA	NA	NA	NA	NA	NA	0.999979	NA	NA	NA	NA	NA	NA
1600002D24Rik-211	ENSMUST00000327296	NA	NA	NA	NA	NA	NA	3.85455	NA	NA	NA	NA	2.86975	NA	NA	NA	NA	NA	NA	NA	NA	NA	-2.22157	NA	NA	NA	NA	-2.5856	NA	NA	NA	NA	NA	NA	NA	NA	NA	NA	NA	NA	NA	NA	0.999979	NA	NA	NA	NA	NA	NA
1600002D24Rik-212	ENSMUST00000327297	NA	NA	NA	NA	NA	NA	4.48635	NA	NA	2.52713	NA	3.21862	NA	NA	2.5854	NA	NA	NA	NA	NA	NA	-1.84307	NA	NA	2.43893	NA	-1.99482	NA	NA	2.22932	NA	NA	NA	NA	NA	NA	NA	NA	NA	NA	NA	0.999979	NA	NA	NA	NA	NA	NA
1600002D24Rik-213	ENSMUST00000327298	NA	NA	NA	NA	NA	NA	4.97379	NA	NA	NA	NA	3.60069	NA	NA	NA	NA	NA	NA	NA	NA	NA	-2.34665	NA	NA	NA	NA	-2.48421	NA	NA	NA	NA	NA	NA	NA	NA	NA	NA	NA	NA	NA	NA	0.999979	NA	NA	NA	NA	NA	NA
1600002D24Rik-214	ENSMUST00000327299	NA	NA	NA	NA	NA	NA	5.22429	NA	NA	NA	NA	3.71299	NA	NA	NA	NA	NA	NA	NA	NA	NA	-1.95642	NA	NA	NA	NA	-2.09964	NA	NA	NA	NA	NA	NA	NA	NA	NA	NA	NA	NA	NA	NA	0.999979	NA	NA	NA	NA	NA	NA
1600002D24Rik-215	ENSMUST00000327300	NA	NA	NA	NA	NA	NA	4.17565	NA	NA	NA	NA	3.00268	NA	NA	NA	NA	NA	NA	NA	NA	NA	-2.05418	NA	NA	NA	NA	-2.02011	NA	NA	NA	NA	NA	NA	NA	NA	NA	NA	NA	NA	NA	NA	0.999979	NA	NA	NA	NA	NA	NA
1600002D24Rik-216	ENSMUST00000327301	NA	NA	NA	NA	NA	NA	4.17565	NA	NA	NA	NA	2.91824	NA	NA	NA	NA	NA	NA	NA	NA	NA	-2.05418	NA	NA	NA	NA	-1.84237	NA	NA	NA	NA	NA	NA	NA	NA	NA	NA	NA	NA	NA	NA	0.999979	NA	NA	NA	NA	NA	NA
1600002D24Rik-217	ENSMUST00000327302	NA	NA	NA	NA	NA	NA	4.9065	NA	NA	NA	NA	3.2461	NA	NA	NA	NA	NA	NA	NA	NA	NA	-1.71042	NA	NA	NA	NA	-1.49827	NA	NA	NA	NA	NA	NA	NA	NA	NA	NA	NA	NA	NA	NA	0.999979	NA	NA	NA	NA	NA	NA
1600002D24Rik-218	ENSMUST00000327303	NA	NA	NA	NA	NA	NA	4.30089	NA	NA	NA	NA	2.97439	NA	NA	NA	NA	NA	NA	NA	NA	NA	-1.84439	NA	NA	NA	NA	-1.63565	NA	NA	NA	NA	NA	NA	NA	NA	NA	NA	NA	NA	NA	NA	0.999979	NA	NA	NA	NA	NA	NA
1600010M07Rik-201	ENSMUST00000185931	8.66957	7.23502	NA	NA	NA	7.90611	6.8995	NA	NA	NA	8.27439	7.0729	NA	NA	NA	-0.509444	0.246415	NA	NA	NA	-1.54505	0.75361	NA	NA	NA	-1.04159	0.502392	NA	NA	NA	NA	0.999992	NA	NA	NA	0.648383	NA	NA	NA	NA	NA	0.999979	NA	NA	NA	0.462133	0.739523	NA
1600012H06Rik-201	ENSMUST00000052691	653.3	706.629	202.543	182.945	156.158	613.087	697.805	182.05	170.454	196.146	632.452	701.959	191.415	176.281	174.975	0.0891273	-0.133007	-0.273558	-0.264142	-0.15011	0.142538	-0.0691178	-0.0933991	-0.0152688	-0.0341168	0.0497078	0.066021	0.175724	0.250631	0.114628	0.821107	0.926648	0.596281	0.661331	0.999954	0.881569	0.999889	0.964953	0.999902	0.997267	0.970305	0.999979	0.996598	0.628168	0.999996	0.360769	0.138657	0.109376
1600012H06Rik-202	ENSMUST00000164837	671.644	720.514	205.446	186.237	159.62	627.753	717.617	184.822	173.987	200.623	648.875	718.484	194.256	179.693	178.914	0.0823875	-0.12841	-0.260617	-0.234333	-0.139973	0.1404	-0.0552714	-0.0686846	-0.00773512	-0.0277873	0.0543365	0.0753247	0.187791	0.228396	0.110384	0.838976	0.936988	0.629592	0.715469	0.999954	0.88427	0.999889	0.964953	0.999902	0.997491	0.967296	0.999979	0.996598	0.666485	0.999996	0.395882	0.147644	0.127266
1600012H06Rik-203	ENSMUST00000174004	451.235	493.932	140.112	138.478	116.086	418.229	486.826	128.406	128.436	150.357	434.087	490.24	133.908	133.128	132.214	0.0593663	-0.0744274	-0.209585	-0.166202	-0.175098	0.205689	-0.0707573	-0.0433029	-0.0825068	-0.0734269	0.142195	0.00699353	0.163114	0.0854987	0.101842	0.922148	0.999992	0.793172	0.842062	0.999954	0.760986	0.999889	0.967435	0.999902	0.994539	0.891051	0.999979	0.996598	NA	0.999996	0.628483	0.436699	0.267232
1600012H06Rik-204	ENSMUST00000174163	439.993	425.613	10.8852	13.7394	6.94343	387.989	455.334	9.25999	11.6989	12.0211	412.905	438.464	9.9689	12.6714	9.33404	-0.0159476	-0.0718171	-0.236219	0.212815	0.292327	-0.0465761	0.0282	-1.03463	-0.266355	0.450336	-0.0342147	0.104189	-0.847004	-0.475706	0.16272	0.982748	0.999992	0.963916	NA	NA	0.975953	0.999889	0.758711	0.999902	NA	0.978238	0.999979	0.996598	NA	0.999996	0.892647	0.524828	0.733315
1600014C10Rik-201	ENSMUST00000177983	129.769	109.047	32.1804	44.9882	34.4789	113.039	113.661	19.6195	38.687	39.2591	121.051	111	24.8068	41.685	36.7268	-0.0455172	0.0679032	-0.0150972	0.572308	0.337032	-0.017619	0.0783359	0.220954	0.0615455	-0.13673	0.0250734	0.0143646	0.223682	-0.508905	-0.469184	0.965389	0.999992	0.997411	NA	0.999954	0.997161	0.999889	0.971129	0.999902	0.994539	0.989947	0.999979	0.996598	NA	0.999996	0.805567	0.717	0.969897
1600014C10Rik-202	ENSMUST00000178207	1199.25	1191.11	295.79	341.56	293.615	1032.45	1234.85	210.936	321.914	317.183	1112.25	1209.42	246.584	330.993	304.67	0.134382	0.0628905	0.157739	-0.0257995	0.0723457	0.0714981	0.177636	0.441746	-0.0274391	-0.107125	-0.0664918	0.117806	0.277247	-0.000571946	-0.180783	0.616112	0.999992	0.801376	0.981334	0.999954	0.932128	0.766644	0.964998	0.999902	0.989095	0.937958	0.999979	0.996598	0.999241	0.999996	0.133808	0.415597	0.277722
1600014C10Rik-203	ENSMUST00000178876	1210.17	1197.93	295.732	341.048	294.02	1040.49	1242.88	211.043	321.626	316.855	1121.67	1216.78	246.626	330.597	304.73	0.128551	0.0618941	0.157131	-0.0243831	0.0682738	0.0697924	0.170753	0.442891	-0.0333616	-0.110195	-0.0623352	0.111933	0.278933	-0.00788606	-0.179748	0.633448	0.999992	0.802575	0.983228	0.999954	0.933224	0.800786	0.964998	0.999902	0.988963	0.941543	0.999979	0.996598	0.990497	0.999996	0.145446	0.420274	0.279705
1600014C10Rik-204	ENSMUST00000178890	51.507	40.357	13.2986	16.1864	14.9628	36.1418	44.3753	6.24246	15.5585	12.2614	43.4724	42.1163	9.12464	15.8376	13.6882	-0.0761054	0.0311094	0.196226	0.871044	-0.0360209	-0.0696477	-0.0785186	-0.150214	-0.305203	-0.0373355	0.00434462	-0.109639	-0.363733	-1.17604	0.000343842	NA	0.999992	0.968098	NA	0.999954	0.989074	0.999889	0.986044	0.999902	NA	0.998945	0.999979	0.996598	NA	0.999996	0.798133	0.92151	0.753713
1600014C10Rik-205	ENSMUST00000179503	367.564	344.106	89.9764	109.275	84.7777	310.366	360.453	54.1945	109.021	100.765	337.714	351.067	68.9742	108.982	92.297	0.0856391	-0.0511295	0.106417	0.258044	0.14346	0.101227	0.0892306	0.400767	0.0583057	-0.0656101	0.0126305	0.143958	0.282842	-0.19774	-0.206349	0.87848	0.999992	0.946377	0.756986	0.999954	0.93313	0.999889	0.964953	0.999902	0.995153	0.992892	0.999979	0.996598	NA	0.999996	0.489309	0.644637	0.649264
1600014C10Rik-206	ENSMUST00000179525	954.726	948.863	231.482	284.359	235.127	815.609	975.4	161.271	272.18	243.375	882.153	959.728	190.667	277.702	238.975	0.123157	0.0524451	0.196089	0.0128104	0.152072	0.0569373	0.191435	0.425557	-0.042755	-0.0326215	-0.0696785	0.142027	0.22121	-0.0545284	-0.185972	0.6852	0.999992	0.751304	0.992952	0.999954	0.956892	0.741631	0.964953	0.999902	0.997267	0.93886	0.999979	0.996598	0.928567	0.999996	0.185106	0.549708	0.222119
1600014C10Rik-207	ENSMUST00000179992	268.468	234.346	64.8928	78.2719	61.6391	223.561	253.102	41.3593	78.3256	73.8888	245.028	242.509	51.1209	78.1779	67.4005	0.00538448	-0.0694225	0.0831794	0.31912	0.146058	0.0652152	0.0740384	0.246217	0.0647106	-0.00655207	0.0574406	0.145952	0.158878	-0.252426	-0.148504	0.996079	0.999992	0.969447	NA	0.999954	0.969536	0.999889	0.96987	0.999902	0.999896	0.966215	0.999979	0.996598	NA	0.999996	0.968503	0.601395	0.760733
1600014C23Rik-201	ENSMUST00000178179	NA	NA	NA	NA	NA	5.07272	NA	NA	NA	NA	3.41953	NA	NA	NA	NA	NA	NA	NA	NA	NA	0.621873	NA	NA	NA	NA	0.684706	NA	NA	NA	NA	NA	NA	NA	NA	NA	0.942518	NA	NA	NA	NA	NA	NA	NA	NA	NA	NA	NA	NA
1600014C23Rik-202	ENSMUST00000233108	NA	NA	NA	NA	NA	5.07272	NA	NA	NA	NA	3.41953	NA	NA	NA	NA	NA	NA	NA	NA	NA	0.621873	NA	NA	NA	NA	0.684706	NA	NA	NA	NA	NA	NA	NA	NA	NA	0.942518	NA	NA	NA	NA	NA	NA	NA	NA	NA	NA	NA	NA
1600017P15Rik-201	ENSMUST00000193960	6.16586	3.92951	NA	NA	NA	6.21947	6.11172	NA	NA	NA	6.19453	4.90366	NA	NA	NA	-0.0414763	-0.108221	NA	NA	NA	0.713882	0.272191	NA	NA	NA	0.745769	0.382523	NA	NA	NA	NA	NA	NA	NA	NA	0.913389	NA	NA	NA	NA	NA	0.999979	NA	NA	NA	0.962332	0.925561	NA
1600020E01Rik-201	ENSMUST00000180896	201.769	231.856	98.3026	64.7439	92.6561	192.854	254.019	76.452	63.1705	126.101	197.174	241.552	85.7741	63.8418	108.399	-0.0477127	-0.21577	0.079273	-0.321838	0.145813	0.107685	-0.12857	0.913451	0.342341	0.7761	0.152743	0.0944877	0.819014	0.664023	0.629702	0.954923	0.842456	0.967664	NA	0.999954	0.952986	0.999889	0.964953	0.987935	0.180138	0.925001	0.999979	0.996598	NA	0.999996	0.757918	0.0840083	0.751424
1600020E01Rik-202	ENSMUST00000181928	164.823	190.153	85.8386	58.6564	81.9787	159.121	214.354	66.9309	53.4865	109.517	161.893	200.809	74.9999	55.9181	94.9405	-0.172082	-0.251144	0.030095	-0.493083	0.220428	0.211951	-0.17796	0.935813	0.388538	0.826899	0.381582	0.0806272	0.890021	0.882226	0.605551	0.795879	0.824242	0.989754	NA	0.999954	0.882195	0.999889	0.964953	0.971511	0.153444	0.771916	0.999979	0.996598	NA	0.999996	0.316383	0.0756235	0.908415
1600020E01Rik-203	ENSMUST00000204008	111.463	126.004	64.419	41.2107	60.3135	110.278	139.201	48.9866	39.8622	77.1417	110.883	131.797	55.529	40.4609	68.2342	-0.10184	-0.403663	-0.0565442	-0.727802	0.214188	0.149395	-0.222248	1.33802	0.272717	1.01314	0.249189	0.186182	1.38062	1.00107	0.798263	0.920011	0.669721	0.981537	NA	0.999954	0.942585	0.999889	0.964953	0.999902	0.144223	0.892375	0.999979	0.996598	NA	0.999996	0.618451	0.0339522	0.843125
1600020E01Rik-204	ENSMUST00000204047	164.951	184.977	83.949	57.5042	81.1566	158.801	210.661	65.3842	52.9254	105.146	161.784	196.301	73.3063	55.0705	92.447	-0.192998	-0.234401	0.0319177	-0.561678	0.195553	0.228453	-0.181663	1.00442	0.425419	0.92976	0.41918	0.0602629	0.956427	0.987622	0.733422	0.753207	0.867637	0.988849	NA	0.999954	0.862239	0.999889	0.964953	0.947525	0.0843367	0.728644	0.999979	0.996598	NA	0.999996	0.260557	0.0991094	0.902564
1600020E01Rik-205	ENSMUST00000204068	74.835	85.2242	41.4113	28.1855	35.6567	73.2972	92.2931	38.1275	30.0777	48.1624	74.0555	88.3086	39.7143	29.1195	41.5449	-0.153523	-0.345183	0.117434	-0.697029	-0.290288	0.267819	-0.3026	1.0622	0.296972	0.985862	0.419547	0.0477809	0.928265	0.99361	1.27123	NA	0.909457	0.967251	NA	0.999954	0.897101	0.999889	0.964953	0.999902	0.259695	0.840964	0.999979	0.996598	NA	0.999996	0.551799	0.122348	0.74944
1600020E01Rik-206	ENSMUST00000204663	16.0651	19.6411	9.39513	6.97454	5.48202	18.8403	17.1861	4.77683	8.15223	8.16402	17.5295	18.5272	6.67187	7.57268	6.74584	-0.159067	-0.550947	0.344812	-0.600963	0.692056	-0.585526	-0.422951	0.0486055	-0.304281	-0.556992	-0.426737	0.133584	-0.306034	0.297382	-1.24819	NA	0.993545	0.942809	NA	NA	0.83855	NA	0.995282	0.999902	NA	0.921613	0.999979	0.996598	NA	NA	0.767002	0.266119	0.63384
1600020E01Rik-207	ENSMUST00000204738	127.143	146.475	64.8631	45.1466	55.8529	124.171	159.802	54.9504	47.1033	77.6275	125.629	152.301	59.328	46.0921	66.1047	-0.285785	-0.207262	0.18177	-0.491145	-0.192037	0.240971	-0.224499	0.812831	0.481083	0.773846	0.524351	-0.00993724	0.611282	0.972337	0.962938	0.640136	0.965665	0.921651	NA	0.999954	0.875882	0.999889	0.964953	0.958486	0.29031	0.709311	0.999979	0.996598	NA	0.999996	0.149746	0.200103	0.547251
1600020E01Rik-208	ENSMUST00000205028	91.753	110.01	53.7263	38.0793	53.1025	92.4609	117.19	45.1852	33.8447	64.5067	92.1583	113.118	48.9352	35.8545	58.468	-0.0681412	-0.338255	0.0433886	-0.939296	0.318719	0.263053	-0.267415	0.948225	0.228558	0.71343	0.329894	0.0760122	0.883315	1.16811	0.390039	NA	0.859559	0.988576	NA	0.999954	0.899814	0.999889	0.964953	0.999902	0.456177	0.886222	0.999979	0.996598	NA	0.999996	0.766715	0.0935076	0.898128
1600020E01Rik-209	ENSMUST00000240938	49.3841	57.8208	33.6224	18.9439	35.8628	51.0033	66.5688	25.2294	20.1727	39.9831	50.2521	61.6868	28.7763	19.5474	37.7994	-0.0349233	-0.533306	-0.290636	-0.761279	0.425607	-0.042068	-0.212688	1.84555	0.77342	0.939103	-0.00918053	0.32687	2.12597	1.5348	0.511707	NA	0.642703	0.885647	NA	0.999954	0.992504	0.999889	0.466204	0.90382	0.434088	0.998303	0.999979	0.210355	NA	0.999996	0.911986	0.0301279	0.437066
1600020E01Rik-210	ENSMUST00000241187	51.8262	60.9768	33.9316	19.6355	38.911	55.2503	70.318	24.6684	21.0527	40.2941	53.6423	65.1045	28.5611	20.3356	39.5574	-0.0772509	-0.552141	-0.29301	-0.839884	0.343097	-0.123225	-0.196473	1.80648	0.69623	0.905131	-0.0472569	0.360998	2.08923	1.53668	0.560618	NA	0.570062	0.884152	NA	0.999954	0.96938	0.999889	0.498938	0.935029	0.470007	0.986827	0.999979	0.263955	NA	0.999996	0.797664	0.0217752	0.430793
1600020E01Rik-211	ENSMUST00000241973	139.598	156.033	72.6731	50.5437	73.0711	135.059	175.114	57.6578	46.2334	92.4723	137.265	164.43	64.096	48.2576	82.2013	-0.125969	-0.352751	0.0360173	-0.675633	0.274043	0.293949	-0.156026	1.11167	0.355379	1.04042	0.417425	0.203064	1.06312	1.03124	0.766114	0.878083	0.632278	0.988024	NA	0.999954	0.817947	0.999889	0.964953	0.990748	0.0654581	0.760521	0.999979	0.996598	NA	0.999996	0.488685	0.028621	0.893551
1600020E01Rik-212	ENSMUST00000245664	49.3841	57.8041	33.5643	18.6235	36.0022	51.1618	66.3772	24.6684	20.3647	39.9831	50.3351	61.5915	28.4135	19.4902	37.8731	-0.0349233	-0.546541	-0.297242	-0.82905	0.435389	-0.0327541	-0.205181	1.80648	0.736646	0.939103	0.00021182	0.347568	2.09341	1.56594	0.501963	NA	0.610145	0.883451	NA	0.999954	0.99503	0.999889	0.498938	0.917783	0.434088	0.999852	0.999979	0.263955	NA	0.999996	0.911986	0.0260685	0.427159
1600020E01Rik-213	ENSMUST00000245899	9.89145	7.44998	4.67076	4.98097	4.35752	8.99313	7.90771	2.23688	3.89957	NA	9.42565	7.65049	3.23363	4.42079	4.24551	-0.531658	-0.34005	0.345146	-0.827919	1.34421	-0.59422	-0.486938	1.11714	-0.611112	NA	-0.0621468	-0.149583	0.760397	0.21066	-2.02394	NA	0.999992	NA	NA	NA	0.911892	NA	0.964953	NA	NA	0.993309	0.999979	0.996598	NA	NA	0.433661	0.6363	0.767939
1600020E01Rik-214	ENSMUST00000319584	101.927	115.47	53.9322	40.7941	47.2019	102.461	123.072	48.0389	41.1205	64.0029	102.247	118.768	50.7524	40.9075	55.1128	-0.179658	-0.386799	0.315764	-0.705625	-0.108337	0.176179	-0.30479	0.809513	0.204058	0.852208	0.353659	0.0879627	0.475079	0.909576	0.95843	0.847121	0.734273	0.819232	NA	0.999954	0.933892	0.999889	0.964953	0.999902	0.296345	0.847492	0.999979	0.996598	NA	0.999996	0.412992	0.0477969	0.308097
1600020E01Rik-215	ENSMUST00000319585	4361	4149.37	48.9648	33.8131	41.9597	3985.45	4376.76	39.4197	35.5956	54.8208	4165.68	4246.77	43.5344	34.6859	48.0151	-0.141173	0.0693715	0.011635	-0.764089	-0.264922	0.15276	0.0252154	0.947201	0.194269	0.862419	0.290023	-0.0413809	0.925529	0.957411	1.12334	0.460314	0.999992	0.997731	NA	0.999954	0.808082	0.999889	0.964953	0.999902	0.337043	0.661246	0.999979	0.996598	NA	0.999996	0.0625699	0.313874	0.971568
1600020E01Rik-216	ENSMUST00000319586	1695.13	1710.37	64.9108	41.5418	60.3132	1602.38	1864.71	47.9972	38.8028	77.059	1647.09	1777.72	55.1288	40.0778	68.1947	-0.0340889	-0.0742849	-0.0977243	-0.747669	0.226989	0.1304	0.0307662	1.2999	0.375967	1.06917	0.161059	0.108002	1.38503	1.12388	0.841454	0.927198	0.999992	0.96262	NA	0.999954	0.815178	0.999889	0.964953	0.994127	0.103751	0.757812	0.999979	0.996598	NA	0.999996	0.644523	0.313745	0.727028
1600020E01Rik-217	ENSMUST00000319587	3120.87	2993.26	66.2394	43.2334	60.6192	2872.34	3258.8	48.4287	40.4426	78.8357	2991.66	3109.08	55.9239	41.7401	69.1934	-0.0923429	0.030824	-0.115824	-0.814357	0.199048	0.143035	-0.00171306	1.31678	0.37059	1.04291	0.231585	-0.0300582	1.42234	1.18528	0.842767	0.6352	0.999992	0.951518	NA	0.999954	0.79964	0.999889	0.964953	0.991158	0.105727	0.656394	0.999979	0.996598	NA	0.999996	0.146708	0.630435	0.673389
1600020E01Rik-218	ENSMUST00000319588	927.778	941.815	65.2562	40.5587	61.0243	859.013	1039.84	48.2521	38.5411	77.0512	892.041	984.724	55.4206	39.4664	68.5671	-0.103575	-0.0475497	-0.162862	-0.789765	0.178528	0.191116	0.0289996	1.26732	0.358276	1.06864	0.29139	0.0792067	1.41832	1.14865	0.889263	0.727257	0.999992	0.925256	NA	0.999954	0.750602	0.999889	0.964953	0.998828	0.0986131	0.640543	0.999979	0.996598	NA	0.999996	0.229106	0.584905	0.558724
1600020E01Rik-219	ENSMUST00000319589	2586.85	2464.81	66.3917	42.5708	61.4697	2341.66	2677.3	48.6836	40.1809	78.9479	2459.22	2557.4	56.1382	41.2844	69.696	-0.116612	0.0574574	-0.171496	-0.826291	0.157403	0.147031	-0.00877986	1.2842	0.353582	1.04573	0.25974	-0.0634185	1.44633	1.1804	0.887049	0.572825	0.999992	0.916165	NA	0.999954	0.812814	0.999889	0.964953	0.997088	0.098593	0.66459	0.999979	0.996598	NA	0.999996	0.108054	0.480578	0.530279
1600020E01Rik-220	ENSMUST00000319590	4383.31	4180.59	67.9971	43.5572	64.0922	4010.79	4412.19	48.9384	42.1685	81.3115	4189.59	4279.85	56.9374	42.7849	72.1968	-0.139124	0.0635082	-0.158568	-0.831414	0.184097	0.15155	0.0249046	1.25235	0.258037	0.964593	0.286757	-0.0358295	1.40399	1.08969	0.779524	0.462224	0.999992	0.924963	NA	0.999954	0.809884	0.999889	0.964953	0.999902	0.14815	0.661246	0.999979	0.996598	NA	0.999996	0.0631347	0.35197	0.557797
1600020E01Rik-221	ENSMUST00000319591	3610.04	3402.64	66.5362	43.5572	63.4217	3284.97	3563.65	48.6836	42.1685	81.664	3440.93	3471.11	56.1971	42.7849	72.008	-0.149991	0.0733012	-0.101898	-0.831414	0.217232	0.137297	0.0116418	1.2842	0.258037	0.973965	0.283274	-0.0589784	1.37637	1.08969	0.755422	0.447827	0.998911	0.958531	NA	0.999954	0.849812	0.999889	0.964953	0.999902	0.131742	0.683253	0.999979	0.996598	NA	0.999996	0.0579826	0.286923	0.712445
1600020E01Rik-222	ENSMUST00000319592	822.646	787.132	63.5818	40.4075	60.3538	756.261	870.501	48.213	39.6026	75.7596	788.138	823.688	54.7257	39.9379	67.604	-0.185872	0.0348184	-0.0788069	-0.806546	0.213286	0.1387	-0.00936603	1.30837	0.316096	1.07391	0.321034	-0.0413023	1.37238	1.12315	0.860551	0.475332	0.999992	0.972267	NA	0.999954	0.83491	0.999889	0.964953	0.999902	0.117461	0.609377	0.999979	0.996598	NA	0.999996	0.0674553	0.742744	0.781797
1600020E01Rik-223	ENSMUST00000319593	720.565	701.951	63.6981	41.0747	59.9083	668.005	773.173	48.213	39.6026	77.099	693.266	733.155	54.7725	40.2616	67.9998	-0.171593	0.0179931	-0.0725769	-0.843552	0.23523	0.140041	-0.0236265	1.30837	0.316096	1.02124	0.308296	-0.0389415	1.36688	1.16015	0.7855	0.539902	0.999992	0.973807	NA	0.999954	0.839944	0.999889	0.964953	0.999902	0.144223	0.623637	0.999979	0.996598	NA	0.999996	0.0921087	0.867908	0.798686
1600020E01Rik-224	ENSMUST00000319594	669.634	681.509	64.2165	41.0747	60.2957	614.811	738.142	48.213	38.8028	76.5017	641.133	706.189	54.9816	39.8514	67.9232	-0.154949	0.00201773	-0.0503605	-0.843552	0.251979	0.193799	-0.0602096	1.30837	0.375967	1.0397	0.345461	-0.0601777	1.34318	1.22011	0.787411	0.609121	0.999992	0.983464	NA	0.999954	0.733512	0.999889	0.964953	0.994127	0.130643	0.559842	0.999979	0.996598	NA	0.999996	0.128825	0.983784	0.858254
1600020E01Rik-225	ENSMUST00000319595	641.451	644.589	64.2165	41.2259	60.2957	571.23	685.433	48.213	38.8028	76.4169	604.877	662.239	54.9816	39.9242	67.8834	-0.186583	-0.0118965	-0.0503605	-0.826787	0.251979	0.178339	-0.113936	1.30837	0.375967	1.02347	0.360801	-0.0996953	1.34318	1.2033	0.771231	0.562524	0.999992	0.983464	NA	0.999954	0.794936	0.999889	0.964953	0.994127	0.142305	0.639261	0.999979	0.996598	NA	0.999996	0.102833	0.911275	0.858254
1600020E01Rik-226	ENSMUST00000319596	238.764	222.607	63.409	40.7325	59.9083	206.425	256.487	47.9972	38.5411	76.2614	221.891	237.581	54.5254	39.5515	67.6052	-0.296082	-0.407108	-0.0863196	-0.824755	0.23523	0.279699	-0.429115	1.2999	0.358276	1.03275	0.572467	-0.0172296	1.37189	1.18372	0.79713	0.56743	0.419462	0.969779	NA	0.999954	0.72613	0.518204	0.964953	0.998828	0.137216	0.602306	0.999979	0.996598	NA	0.999996	0.105215	0.0101138	0.762391
1600020E01Rik-227	ENSMUST00000319597	164.527	166.274	64.419	41.2298	60.3135	145.418	186.282	48.6413	39.8622	77.1417	154.565	175.086	55.3203	40.4705	68.2342	-0.236087	-0.538562	-0.0565442	-0.776906	0.214188	0.277798	-0.411787	1.32484	0.272717	1.01314	0.510883	0.132458	1.3675	1.05043	0.798263	0.706825	0.135743	0.981537	NA	0.999954	0.778799	0.702433	0.964953	0.999902	0.144223	0.653495	0.999979	0.996598	NA	0.999996	0.207232	0.0012888	0.843125
1600020E01Rik-228	ENSMUST00000319598	116.092	132.644	66.3444	41.2206	61.2202	114.215	143.754	50.0608	41.5292	78.8387	115.153	137.496	56.9539	41.3213	69.5128	-0.0635856	-0.38863	-0.0667029	-0.72707	0.195164	0.120845	-0.198183	1.24291	0.241438	1.02995	0.182601	0.195712	1.29735	0.969113	0.834061	0.952509	0.645858	0.975747	NA	0.999954	0.957696	0.999889	0.964953	0.999902	0.128783	0.925767	0.999979	0.996598	NA	0.999996	0.747958	0.0304232	0.810572
1600020E01Rik-229	ENSMUST00000319599	126.84	141.648	69.514	43.8326	64.7966	123.478	152.529	51.916	43.3673	83.2635	125.128	146.389	59.3513	43.5333	73.4878	0.0154344	-0.35541	-0.0608051	-0.593541	0.148499	0.0629393	-0.219322	1.22205	0.220934	1.029	0.0455616	0.141171	1.27044	0.81468	0.880882	0.99005	0.728422	0.97811	NA	0.999954	0.983097	0.999889	0.964953	0.999902	0.130247	0.983959	0.999979	0.996598	NA	0.999996	0.935032	0.0450072	0.825318
1600020E01Rik-230	ENSMUST00000319600	123.986	138.773	69.1042	43.8326	64.7966	121.651	148.469	51.916	43.3673	83.6159	122.811	142.986	59.1861	43.5333	73.6538	0.0252979	-0.349296	-0.0762875	-0.593541	0.148499	0.0818397	-0.206363	1.22205	0.220934	1.03806	0.054802	0.147859	1.28768	0.81468	0.889599	0.983116	0.741315	0.972367	NA	0.999954	0.975737	0.999889	0.964953	0.999902	0.116666	0.980565	0.999979	0.996598	NA	0.999996	0.894383	0.0497245	0.782392
1600020E01Rik-231	ENSMUST00000319601	115.019	130.213	66.7257	42.844	63.074	114.58	141.399	51.3869	42.4745	81.0936	114.833	135.101	57.909	42.5952	71.5551	-0.0494518	-0.394308	-0.0804816	-0.629244	0.15777	0.143214	-0.200281	1.22741	0.191537	1.07655	0.191079	0.198979	1.2981	0.821244	0.919012	0.965097	0.64462	0.971253	NA	0.999954	0.944284	0.999889	0.964953	0.999902	0.105727	0.922777	0.999979	0.996598	NA	0.999996	0.803365	0.0302764	0.772172
1600020E01Rik-232	ENSMUST00000319602	115.345	129.763	67.221	43.5331	62.2643	114.426	141.836	49.4893	42.289	80.3326	114.906	135.046	56.9612	42.8341	70.7692	-0.11521	-0.345239	-0.10354	-0.713248	0.164199	0.143915	-0.182493	1.28842	0.345351	0.998805	0.25748	0.16845	1.37522	1.05916	0.833507	0.903428	0.754768	0.959778	NA	0.999954	0.942555	0.999889	0.964953	0.99788	0.123896	0.880816	0.999979	0.996598	NA	0.999996	0.565955	0.0532475	0.716299
1600020E01Rik-233	ENSMUST00000319603	118.765	134.855	71.61	45.5469	65.7965	117.973	149.919	54.4794	42.9601	84.2301	118.395	141.472	61.7453	44.1568	74.4735	-0.114468	-0.322999	-0.149666	-0.705241	0.1973	0.097674	-0.248319	1.09694	0.333385	0.908368	0.210199	0.0805578	1.2313	1.03941	0.710502	0.905165	0.801484	0.932701	NA	0.999954	0.969536	0.999889	0.964953	0.999902	0.193824	0.91274	0.999979	0.996598	NA	0.999996	0.571609	0.0670551	0.589499
1600020E01Rik-234	ENSMUST00000319604	125.102	140.636	74.239	46.7025	67.4492	123.236	156.065	55.508	44.4628	87.9104	124.172	147.413	63.4263	45.4881	77.0801	-0.172595	-0.322669	-0.0617638	-0.655361	0.159061	0.106068	-0.256535	1.1332	0.422167	0.919091	0.276776	0.0719462	1.17555	1.07849	0.75886	0.835523	0.794574	0.976766	NA	0.999954	0.964424	0.999889	0.964953	0.972017	0.152318	0.876165	0.999979	0.996598	NA	0.999996	0.387152	0.0649863	0.81983
1600020E01Rik-235	ENSMUST00000319605	143.811	160.379	78.5183	50.6708	73.8159	138.153	179.618	58.5624	47.8031	95.4293	140.897	168.841	66.9941	49.1286	83.9882	-0.210191	-0.218592	-0.0516005	-0.547492	0.138128	0.179096	-0.195866	1.08306	0.532243	0.944806	0.387087	0.0289608	1.11807	1.08022	0.805898	0.750335	0.954105	0.982113	NA	0.999954	0.916321	0.999889	0.964953	0.883674	0.111195	0.784108	0.999979	0.996598	NA	0.999996	0.257536	0.17382	0.844869
1600020E01Rik-236	ENSMUST00000319606	163.026	190.239	86.9079	57.6745	83.4014	155.638	209.253	70.4042	54.4528	112.449	159.213	198.568	77.537	55.9367	97.0735	-0.164705	-0.260925	0.127857	-0.518691	0.24815	0.199084	-0.0914278	0.962514	0.453456	0.854098	0.360827	0.177167	0.817354	0.972511	0.606286	0.809153	0.785386	0.93928	NA	0.999954	0.894671	0.999889	0.964953	0.935709	0.159302	0.78748	0.999979	0.996598	NA	0.999996	0.339828	0.0611117	0.619117
1600020E01Rik-237	ENSMUST00000319607	142.928	160.117	74.7518	51.2066	73.7887	138.325	181.216	58.6863	47.5799	94.4891	140.563	169.414	65.555	49.2691	83.5307	-0.140943	-0.320076	0.0976145	-0.64754	0.254861	0.289569	-0.162281	1.14587	0.429175	1.01677	0.427899	0.164295	1.03324	1.07684	0.762215	0.858528	0.716063	0.958757	NA	0.999954	0.814782	0.999889	0.964953	0.958702	0.0833029	0.747505	0.999979	0.996598	NA	0.999996	0.437536	0.0420948	0.713286
1600020E01Rik-238	ENSMUST00000319608	136.371	151.858	74.6355	50.5395	73.7887	130.948	173.258	58.6863	47.5799	92.9735	133.574	161.299	65.5083	48.9453	82.8165	-0.167352	-0.275743	0.0926607	-0.61637	0.254861	0.285916	-0.146759	1.14587	0.429175	1.05533	0.450719	0.135562	1.03763	1.04573	0.801183	0.82251	0.85462	0.962702	NA	0.999954	0.818231	0.999889	0.964953	0.958702	0.0713355	0.72244	0.999979	0.996598	NA	0.999996	0.362543	0.088012	0.727225
1600020E01Rik-239	ENSMUST00000319609	161.947	188.283	83.5264	55.8404	81.0599	156.511	209.201	66.8403	53.1908	108.614	159.156	197.466	74.0184	54.3978	94.0297	-0.0883468	-0.321195	0.15103	-0.52595	0.261885	0.20996	-0.0958851	1.01744	0.437052	0.833316	0.295145	0.232389	0.849886	0.962985	0.571333	0.917004	0.575663	0.92419	NA	0.999954	0.889301	0.999889	0.964953	0.950076	0.181967	0.843468	0.999979	0.996598	NA	0.999996	0.608878	0.0223444	0.55587
1600020E01Rik-240	ENSMUST00000319610	141.603	158.616	73.9807	51.1902	73.7887	137.385	180.278	58.5582	47.0311	94.1868	139.439	168.167	65.167	48.9801	83.3883	-0.129754	-0.330521	0.0833884	-0.628371	0.254861	0.304815	-0.165731	1.14164	0.399678	1.02239	0.431976	0.171139	1.04297	1.02812	0.767905	0.872793	0.695763	0.968175	NA	0.999954	0.803056	0.999889	0.964953	0.975412	0.0815823	0.749314	0.999979	0.996598	NA	0.999996	0.47521	0.0378022	0.754164
1600020E01Rik-241	ENSMUST00000319611	122.88	139.329	68.4406	47.2243	68.4585	121.533	156.891	55.8477	42.7402	86.5549	122.218	147.066	61.3006	44.855	76.9754	-0.116968	-0.455398	0.0685479	-0.786346	0.276396	0.227327	-0.195313	1.10533	0.298092	1.04197	0.342241	0.266154	1.02462	1.0853	0.765642	0.894692	0.391727	0.974721	NA	0.999954	0.885611	0.999889	0.964953	0.999902	0.0900134	0.818036	0.999979	0.996598	NA	0.999996	0.542572	0.00872452	0.803947
1600020E01Rik-242	ENSMUST00000319612	122.559	138.564	67.8884	46.2248	67.5329	120.993	154.496	54.7152	42.7402	86.2271	121.782	145.57	60.3916	44.3688	76.3312	-0.109655	-0.451001	0.0460723	-0.780354	0.298515	0.215474	-0.223941	1.1738	0.298092	1.03392	0.323134	0.233253	1.11586	1.07899	0.735342	0.903888	0.397859	0.984573	NA	0.999954	0.894143	0.999889	0.964953	0.999902	0.0925472	0.83128	0.999979	0.996598	NA	0.999996	0.568113	0.008967	0.867972
1600020E01Rik-243	ENSMUST00000319613	123.028	140.075	68.2356	46.5452	67.6723	122.03	156.186	54.9481	43.5251	86.4673	122.55	147.161	60.6723	44.9278	76.518	-0.0979785	-0.451531	0.0610381	-0.753305	0.303947	0.196969	-0.21876	1.1286	0.240553	1.04006	0.293027	0.238973	1.05624	0.994226	0.736011	0.917004	0.394995	0.97811	NA	0.999954	0.910796	0.999889	0.964953	0.999902	0.0866995	0.856474	0.999979	0.996598	NA	0.999996	0.609067	0.00885693	0.825394
1600020E01Rik-244	ENSMUST00000319614	122.414	138.406	67.8884	46.2248	67.5329	120.802	154.371	54.5658	42.7402	86.0508	121.613	145.427	60.3016	44.3688	76.2482	-0.113363	-0.447903	0.0460723	-0.780354	0.298515	0.211313	-0.226558	1.16855	0.298092	1.02956	0.322701	0.227477	1.11064	1.07899	0.731114	0.899628	0.409682	0.984573	NA	0.999954	0.898091	0.999889	0.964953	0.999902	0.098593	0.831339	0.999979	0.996598	NA	0.999996	0.555165	0.00960243	0.867972
1600020E01Rik-245	ENSMUST00000319615	122.231	137.589	67.8303	46.2248	67.1213	120.644	153.846	54.5658	42.7402	85.9307	121.443	144.743	60.2783	44.3688	75.9741	-0.117732	-0.443282	0.0432979	-0.780354	0.294262	0.207706	-0.217515	1.16855	0.298092	1.02648	0.323455	0.2318	1.1131	1.07899	0.732259	0.894077	0.435367	0.986134	NA	0.999954	0.901358	0.999889	0.964953	0.999902	0.101012	0.831339	0.999979	0.996598	NA	0.999996	0.539855	0.0109024	0.87583
1600020E01Rik-246	ENSMUST00000319616	121.547	141.313	70.1174	47.0114	65.6904	119.998	156.316	53.6821	42.0478	87.5539	120.782	147.9	60.6611	44.3967	75.9818	-0.0639444	-0.411595	-0.0102524	-0.671032	0.327275	0.166052	-0.188829	1.10097	0.200183	0.926091	0.228057	0.228702	1.09608	0.871792	0.598626	0.951295	0.535715	0.997563	NA	0.999954	0.931961	0.999889	0.964953	0.999902	0.176393	0.900587	0.999979	0.996598	NA	0.999996	0.742001	0.0183702	0.970417
1600020E01Rik-247	ENSMUST00000319617	112.086	129.901	69.1898	45.5114	64.752	109.561	144.607	53.103	41.4719	83.5613	110.807	136.367	59.9379	43.3734	73.6047	-0.0908226	-0.363889	-0.00241129	-0.615904	0.309083	0.1196	-0.202666	1.09776	0.243262	0.96336	0.208594	0.166667	1.08335	0.859831	0.65469	0.929545	0.743151	0.999613	NA	0.999954	0.959294	0.999889	0.964953	0.999902	0.173507	0.913686	0.999979	0.996598	NA	0.999996	0.652771	0.0501154	0.993026
1600020E01Rik-248	ENSMUST00000319618	121.079	142.778	71.6857	44.5008	66.7881	120.156	152.807	55.4333	44.3439	90.2376	120.643	147.13	62.354	44.3571	77.8267	-0.0505113	-0.392265	0.0228413	-0.629194	0.284745	0.119484	-0.171424	1.07349	0.362891	0.829793	0.167726	0.227138	1.03333	0.992544	0.544291	0.96402	0.552988	0.993802	NA	0.999954	0.95976	0.999889	0.964953	0.991548	0.252998	0.938085	0.999979	0.996598	NA	0.999996	0.798315	0.020045	0.932313
1600020E01Rik-249	ENSMUST00000319619	111.955	130.381	68.8481	42.8547	62.751	110.298	140.464	50.525	40.4317	83.3507	111.13	134.773	58.2402	41.5518	72.4478	-0.0711406	-0.394443	-0.0761829	-0.653181	0.258001	0.137309	-0.185478	1.1812	0.309476	0.91391	0.206522	0.21441	1.24195	0.963333	0.654573	0.948502	0.645648	0.971937	NA	0.999954	0.952153	0.999889	0.964953	0.999902	0.182698	0.920135	0.999979	0.996598	NA	0.999996	0.727238	0.0303793	0.780487
1600020E01Rik-250	ENSMUST00000319620	114.523	129.598	66.6158	41.8938	62.767	112.837	141.123	51.9871	41.9997	81.8187	113.684	134.633	58.2318	41.8883	71.7348	-0.110836	-0.402734	0.0229117	-0.765716	0.201792	0.142162	-0.17872	1.21376	0.409113	0.908476	0.250863	0.2294	1.17678	1.1749	0.706186	0.910052	0.627926	0.994048	NA	0.999954	0.946013	0.999889	0.964953	0.982598	0.209365	0.893394	0.999979	0.996598	NA	0.999996	0.587273	0.0281291	0.935215
1600020E01Rik-251	ENSMUST00000319621	112.848	128.819	66.1095	41.2263	62.0562	112.169	138.438	51.3776	40.6176	79.3932	112.536	133.002	57.6573	40.8554	70.2161	-0.130486	-0.398888	-0.0142607	-0.777531	0.236759	0.124303	-0.193834	1.28064	0.406764	0.991754	0.252685	0.210627	1.28203	1.18463	0.753831	0.890483	0.645	0.996174	NA	0.999954	0.958381	0.999889	0.964953	0.983886	0.128125	0.895889	0.999979	0.996598	NA	0.999996	0.526737	0.0303266	0.959736
1600020E01Rik-252	ENSMUST00000319622	75.3204	84.3262	55.9858	36.242	53.1168	74.9379	88.3454	40.6347	33.176	66.9148	75.1503	86.0468	47.0898	34.6181	59.6114	-0.269812	-0.319545	-0.0843977	-0.827549	0.443081	0.17056	-0.0634167	1.26698	0.182496	1.13237	0.438916	0.264481	1.33812	1.01016	0.688984	NA	0.925067	0.971627	NA	0.999954	0.944142	0.999889	0.964953	0.999902	0.1396	0.806489	0.999979	0.996598	NA	0.999996	0.266045	0.137983	0.776256
1600020E01Rik-253	ENSMUST00000319623	3.7107	7.84946	NA	NA	NA	7.11329	6.27405	NA	NA	NA	5.49715	7.13865	NA	NA	NA	-0.979235	-2.19513	NA	NA	NA	-0.964932	-0.139823	NA	NA	NA	0.03595	2.07654	NA	NA	NA	NA	0.232604	NA	NA	NA	0.827611	NA	NA	NA	NA	NA	0.999979	NA	NA	NA	0.405808	0.00316089	NA
1600020E01Rik-254	ENSMUST00000319624	49.3841	57.5578	33.5643	18.6235	35.8628	51.0033	66.0603	24.6684	20.1727	39.6306	50.2521	61.3137	28.4135	19.3917	37.6334	-0.0349233	-0.534515	-0.297242	-0.82905	0.425607	-0.042068	-0.203778	1.80648	0.77342	0.91989	-0.00918053	0.336708	2.09341	1.60275	0.492932	NA	0.637625	0.883451	NA	0.999954	0.992504	0.999889	0.498938	0.90382	0.477012	0.998303	0.999979	0.263955	NA	0.999996	0.911986	0.0294298	0.427159
1600020E01Rik-255	ENSMUST00000319625	49.3841	57.8728	33.5643	18.6235	35.8628	51.0033	66.0603	24.6684	20.1727	39.6306	50.2521	61.4875	28.4135	19.3917	37.6334	-0.0349233	-0.548855	-0.297242	-0.82905	0.425607	-0.042068	-0.203778	1.80648	0.77342	0.91989	-0.00918053	0.351022	2.09341	1.60275	0.492932	NA	0.58997	0.883451	NA	0.999954	0.992504	0.999889	0.498938	0.90382	0.477012	0.998303	0.999979	0.263955	NA	0.999996	0.911986	0.0240612	0.427159
1600020E01Rik-256	ENSMUST00000319626	32.6934	36.6957	26.4793	14.6961	29.4294	35.456	43.7911	14.6517	12.9163	29.9965	34.1565	39.8423	19.5049	13.7619	29.6916	-0.13168	-0.456425	-0.376717	-0.776021	0.865436	-0.300727	0.0411071	2.10776	0.235379	1.09251	-0.169874	0.502935	2.48221	1.01116	0.231533	NA	0.929344	0.852788	NA	0.884465	0.902968	0.999889	0.0417817	0.999902	0.506315	0.95846	0.999979	0.0272158	NA	0.999996	0.715637	0.141736	0.361921
1600020E01Rik-257	ENSMUST00000319627	49.3841	58.9663	34.0668	19.7855	36.5227	51.8228	68.4631	26.4424	21.0527	40.4931	50.6813	63.168	29.6906	20.409	38.3887	-0.0349233	-0.57295	-0.314704	-0.859609	0.427158	-0.0305164	-0.149868	1.68407	0.69623	0.937679	0.00243109	0.428972	1.98853	1.55626	0.509251	NA	0.559635	0.871056	NA	0.999954	0.995663	0.999889	0.663709	0.935029	0.438357	0.999563	0.999979	0.978375	NA	0.999996	0.911986	0.0206283	0.400138
1600020E01Rik-258	ENSMUST00000319628	49.2035	57.1681	33.1781	18.461	35.8628	50.138	65.7276	24.0276	19.4847	39.2328	49.7124	60.9496	27.8704	18.9591	37.446	-0.0454567	-0.529536	-0.26589	-0.809102	0.425607	-0.0362045	-0.212007	1.76	0.818931	0.92657	0.00735724	0.32382	2.01706	1.62779	0.499189	NA	0.647674	0.899563	NA	0.999954	0.994194	0.999889	0.525116	0.883463	0.457354	0.998699	0.999979	0.210355	NA	0.999996	0.886009	0.030607	0.477478
1600020E01Rik-259	ENSMUST00000319629	49.2215	57.6633	33.5643	18.9439	35.8628	51.0033	66.5688	25.2294	20.1727	39.9831	50.1747	61.5998	28.7529	19.5474	37.7994	-0.0254745	-0.526102	-0.297242	-0.761279	0.425607	-0.042068	-0.212688	1.84555	0.77342	0.939103	-0.0185964	0.319663	2.13266	1.5348	0.511707	NA	0.664532	0.883451	NA	0.999954	0.992504	0.999889	0.466204	0.90382	0.434088	0.995299	0.999979	0.210355	NA	0.999996	0.935674	0.0332962	0.427159
1600020E01Rik-260	ENSMUST00000319630	49.3841	58.9829	34.1249	19.7855	36.3832	51.6643	68.4631	27.0034	20.8607	40.4931	50.5983	63.1772	30.0534	20.3105	38.315	-0.0349233	-0.559972	-0.308172	-0.859609	0.417499	-0.0397021	-0.149868	1.72122	0.731167	0.937679	-0.00683343	0.415932	2.0197	1.59127	0.518882	NA	0.58843	0.875168	NA	0.999954	0.993299	0.999889	0.638249	0.924249	0.438357	0.9987	0.999979	0.91414	NA	0.999996	0.911986	0.0239027	0.409608
1600020E01Rik-261	ENSMUST00000319631	30.2512	35.2538	26.6145	14.8461	26.9017	32.0286	42.1278	16.4256	12.7244	30.1956	31.1954	38.3053	20.6344	13.7368	28.4491	-0.0669712	-0.460161	-0.404585	-0.802707	1.02525	-0.169458	0.114278	1.87211	0.283037	1.13683	-0.104789	0.580906	2.28666	1.08495	0.115546	NA	0.944892	0.831652	NA	0.747871	0.962111	0.999889	0.256069	0.999902	0.477863	0.976757	0.999979	0.0381463	NA	0.999996	0.860623	0.160185	0.327917
1600020E01Rik-262	ENSMUST00000319632	30.2512	33.7792	26.112	14.0046	26.3812	31.2091	40.2335	15.2127	12.0364	29.6855	30.7663	36.6421	19.6967	12.9737	27.9335	-0.0669712	-0.435932	-0.383839	-0.667916	1.0524	-0.191988	0.0230291	2.17022	0.3253	1.14244	-0.127562	0.466124	2.55718	0.991948	0.0935836	NA	0.954882	0.849404	NA	0.730981	0.956718	0.999889	0.0330994	0.999902	0.468176	0.9724	0.999979	0.0230223	NA	0.999996	0.860623	0.176818	0.356276
1600020E01Rik-263	ENSMUST00000319633	30.2512	33.7792	26.1701	14.0046	26.3812	31.2091	40.2335	15.2127	12.0364	29.6855	30.7663	36.6421	19.7201	12.9737	27.9335	-0.0669712	-0.435932	-0.374944	-0.667916	1.0524	-0.191988	0.0230291	2.17022	0.3253	1.14244	-0.127562	0.466124	2.54576	0.991948	0.0935836	NA	0.954882	0.855568	NA	0.730981	0.956718	0.999889	0.0330994	0.999902	0.468176	0.9724	0.999979	0.0230223	NA	0.999996	0.860623	0.176818	0.366871
1600020E01Rik-264	ENSMUST00000319634	49.3841	57.6844	33.5643	18.6235	35.8628	51.0033	66.3888	24.6684	20.1727	39.9831	50.2521	61.5309	28.4135	19.3917	37.7994	-0.0349233	-0.540659	-0.297242	-0.82905	0.425607	-0.042068	-0.217126	1.80648	0.77342	0.939103	-0.00918053	0.329454	2.09341	1.60275	0.511707	NA	0.624956	0.883451	NA	0.999954	0.992504	0.999889	0.498938	0.90382	0.434088	0.998303	0.999979	0.263955	NA	0.999996	0.911986	0.0277509	0.427159
1600020E01Rik-266	ENSMUST00000319636	6.00764	8.49488	4.30557	NA	NA	8.12511	7.47921	NA	NA	NA	7.12099	8.03325	2.21811	NA	NA	-1.69391	-1.44604	0.977229	NA	NA	-0.885845	-0.3377	NA	NA	NA	0.82139	1.1151	-2.56103	NA	NA	NA	0.654862	NA	NA	NA	0.833668	NA	NA	NA	NA	NA	0.999979	0.996598	NA	NA	0.0885945	0.0318142	0.414969
1600020E01Rik-267	ENSMUST00000319637	4.18247	8.24448	NA	NA	NA	6.86419	6.21165	NA	NA	NA	5.59118	7.32782	NA	NA	NA	-0.504104	-1.48841	NA	NA	NA	-1.24475	-0.182692	NA	NA	NA	-0.732082	1.32281	NA	NA	NA	NA	0.626064	NA	NA	NA	0.754282	NA	NA	NA	NA	NA	0.999979	NA	NA	NA	0.628734	0.0279813	NA
1600020E01Rik-268	ENSMUST00000319638	49.3841	57.5578	33.5643	18.6235	35.8628	51.0033	66.0603	24.6684	20.1727	39.6306	50.2521	61.3137	28.4135	19.3917	37.6334	-0.0349233	-0.534515	-0.297242	-0.82905	0.425607	-0.042068	-0.203778	1.80648	0.77342	0.91989	-0.00918053	0.336708	2.09341	1.60275	0.492932	NA	0.637625	0.883451	NA	0.999954	0.992504	0.999889	0.498938	0.90382	0.477012	0.998303	0.999979	0.263955	NA	0.999996	0.911986	0.0294298	0.427159
1600020E01Rik-269	ENSMUST00000319639	65.4263	77.708	37.9451	30.3553	35.1758	63.2039	80.9898	34.9549	27.3054	53.4481	64.2863	79.1021	36.4058	28.7475	43.7809	-0.266786	-0.342068	0.363837	-0.66283	0.103189	0.398894	-0.0833724	0.704037	-0.0428887	0.908787	0.664633	0.271745	0.327345	0.619615	0.803677	NA	0.863418	0.841306	NA	0.999954	0.830734	0.999889	0.964953	0.999902	0.298913	0.730158	0.999979	0.996598	NA	0.999996	0.311562	0.096742	0.343363
1600020E01Rik-270	ENSMUST00000319640	20.7331	21.1339	7.01735	3.77648	5.21837	17.804	22.4191	4.04621	NA	8.05625	19.2083	21.6909	5.26971	4.37728	6.5539	0.716307	0.0250047	0.214193	1.8101	-0.901635	-0.516648	-0.0119972	0.230045	NA	0.98775	-1.23588	-0.0292336	-0.0208051	-2.58885	1.87129	NA	0.999992	NA	NA	NA	0.865747	NA	0.967114	NA	NA	0.637724	0.999979	0.998531	NA	NA	0.125976	0.952692	0.792077
1600022D10Rik-201	ENSMUST00000233463	NA	2.48994	NA	NA	NA	5.23104	NA	NA	NA	NA	4.18822	1.83297	NA	NA	NA	NA	-3.26558	NA	NA	NA	-1.76817	NA	NA	NA	NA	-1.60087	1.90508	NA	NA	NA	NA	NA	NA	NA	NA	0.700078	NA	NA	NA	NA	NA	0.999979	NA	NA	NA	NA	0.0250294	NA
1600023N17Rik-201	ENSMUST00000196242	18.4362	14.151	3.69493	4.99516	4.43299	17.7726	15.2472	5.85212	NA	5.2816	18.0975	14.6289	5.02172	4.68161	4.83255	-0.389289	-0.374179	0.833366	-1.02077	0.467852	-0.862894	0.182967	-0.757514	NA	-1.08712	-0.480277	0.554744	-1.51357	1.42025	-1.55742	NA	0.999992	NA	NA	NA	0.753659	NA	0.964953	NA	NA	0.915192	0.999979	0.996598	NA	NA	0.426774	0.474866	0.488431
1600029O15Rik-201	ENSMUST00000178259	12.1989	31.1364	NA	20.2872	4.78989	15.7948	37.9085	NA	14.7722	4.31396	14.0863	34.1369	NA	17.4256	4.56501	0.961607	0.584245	NA	-0.560584	0.988294	0.288462	0.442695	NA	-0.499014	-1.39413	-0.676349	-0.143853	NA	0.056951	-2.38094	NA	0.860996	NA	NA	NA	0.955722	0.999889	NA	0.999902	NA	0.887841	0.999979	NA	NA	NA	0.137522	0.0946239	NA
1600029O15Rik-202	ENSMUST00000179787	36.4386	92.4047	4.93302	51.1145	12.9822	35.7165	97.6521	6.25031	35.9198	13.313	36.07	94.6579	5.76176	43.2426	13.1367	0.437911	0.139486	-1.64243	-0.561986	-0.133114	0.160159	0.408794	-0.810244	-0.262986	-1.24802	-0.282109	0.269437	0.841502	0.300933	-1.12281	NA	0.999992	NA	NA	0.999954	0.96563	0.900326	0.964953	0.999902	NA	0.933844	0.999979	0.996598	NA	0.999996	0.253914	0.545608	0.106992
1700001G11Rik-201	ENSMUST00000143392	722.639	856.008	6.35024	NA	4.98581	623.597	877.447	NA	4.39574	NA	670.986	864.651	4.12578	4.18191	4.41783	-0.179547	0.259013	0.878215	NA	-0.538315	0.0704041	-0.0795817	NA	0.603709	NA	0.245627	-0.335784	-1.72613	2.95051	-0.736848	0.519739	0.510974	NA	NA	NA	0.962054	0.999889	NA	0.999902	NA	0.796309	0.999979	0.996598	NA	NA	0.0833583	0.0162753	0.327362
1700001G11Rik-202	ENSMUST00000145637	647.311	761.294	6.35024	NA	4.98581	559.952	783.052	NA	NA	NA	601.759	770.186	4.12578	NA	4.3406	-0.171515	0.25683	0.878215	NA	-0.538315	0.0538401	-0.0639438	NA	NA	NA	0.220963	-0.317971	-1.72613	NA	-0.973512	0.584008	0.557516	NA	NA	NA	0.976179	0.999889	NA	NA	NA	0.832317	0.999979	0.996598	NA	NA	0.113649	0.0203774	0.327362
1700001G11Rik-203	ENSMUST00000153646	917.964	1087.66	5.79	NA	NA	795.976	1127.19	NA	3.50324	NA	854.347	1104.16	3.71533	3.0777	NA	-0.132938	0.222903	1.10694	NA	NA	0.132341	-0.070103	NA	1.0049	NA	0.260807	-0.290105	-1.62696	2.61304	NA	0.671512	0.641418	NA	NA	NA	0.88819	0.999889	NA	NA	NA	0.761789	0.999979	0.996598	NA	NA	0.173735	0.0298479	0.276693
1700001G11Rik-204	ENSMUST00000242129	894.161	1052.59	5.84814	NA	NA	775.451	1095.6	NA	3.50324	NA	832.255	1070.69	3.73869	3.0777	NA	-0.139247	0.224787	1.13156	NA	NA	0.119995	-0.069683	NA	1.0049	NA	0.254775	-0.291604	-1.65247	2.61304	NA	0.648541	0.628006	NA	NA	NA	0.903524	0.999889	NA	NA	NA	0.766309	0.999979	0.996598	NA	NA	0.156017	0.0281446	0.26216
1700001G11Rik-205	ENSMUST00000242540	545.293	648.32	6.35024	NA	4.79214	468.316	659.852	NA	NA	NA	505.147	652.754	4.80185	NA	4.63509	-0.166405	0.246794	0.878215	NA	-0.67921	0.0638729	-0.0864199	NA	NA	NA	0.225966	-0.330969	-1.1929	NA	-1.22702	0.618588	0.556985	NA	NA	NA	0.969975	0.999889	NA	NA	NA	0.826223	0.999979	0.996598	NA	NA	0.135416	0.020308	0.327362
1700001G11Rik-206	ENSMUST00000325914	760.108	899.698	5.47849	NA	NA	660.404	925.852	NA	3.79033	NA	708.12	910.402	3.89958	3.30543	NA	-0.177434	0.251174	0.537835	NA	NA	0.0780387	-0.0804307	NA	1.17346	NA	0.25099	-0.328765	-0.479835	2.45877	NA	0.524671	0.549801	NA	NA	NA	0.95682	0.999889	NA	NA	NA	0.795171	0.999979	0.996598	NA	NA	0.0856581	0.0196156	0.569657
1700001G11Rik-207	ENSMUST00000325915	9.75146	8.05315	5.07473	NA	NA	4.07921	6.40403	NA	NA	NA	6.78252	7.30581	3.58151	NA	NA	-0.133151	-0.200287	0.343647	NA	NA	-1.26927	0.629571	NA	NA	NA	-1.14354	0.842555	-0.534991	NA	NA	NA	0.999992	NA	NA	NA	NA	NA	NA	NA	NA	NA	0.999979	0.996598	NA	NA	0.843945	0.773159	0.721777
1700001G11Rik-208	ENSMUST00000325916	9.06076	6.62159	5.4024	NA	NA	4.84534	6.7711	NA	NA	NA	6.85549	6.6841	3.53306	NA	NA	-0.13498	-0.831257	0.0595776	NA	NA	-1.39259	0.677584	NA	NA	NA	-1.25439	1.51521	-0.584	NA	NA	NA	NA	NA	NA	NA	0.774111	NA	NA	NA	NA	NA	0.999979	0.996598	NA	NA	0.840553	0.266238	0.948459
1700001G11Rik-209	ENSMUST00000325917	963.881	1144.26	6.87638	NA	5.63855	835.479	1188.56	NA	4.5877	NA	896.914	1162.83	5.01378	4.75914	5.23727	-0.122207	0.22239	1.05151	NA	-0.428323	0.138528	-0.0720184	NA	0.452187	NA	0.256249	-0.291417	-1.36664	1.92896	-1.04224	0.693193	0.657581	NA	NA	NA	0.876881	0.999889	NA	0.999902	NA	0.757439	0.999979	0.996598	NA	NA	0.193426	0.0322846	0.224945
1700001G11Rik-210	ENSMUST00000325918	588.116	699.741	5.61558	NA	NA	508.027	710.035	NA	NA	NA	546.355	703.566	3.46525	NA	NA	-0.174124	0.268663	1.03087	NA	NA	0.0590258	-0.0841138	NA	NA	NA	0.22873	-0.350213	-1.98702	NA	NA	0.590561	0.490704	NA	NA	NA	0.973193	0.999889	NA	NA	NA	0.827111	0.999979	0.996598	NA	NA	0.117716	0.0141721	0.325427
1700001G11Rik-211	ENSMUST00000325919	299.536	349.294	5.79	NA	NA	258.541	353.849	NA	NA	NA	278.166	350.933	3.63768	NA	NA	-0.176717	0.242441	1.10694	NA	NA	-0.0264341	-0.082977	NA	NA	NA	0.146081	-0.32362	-1.81486	NA	NA	0.717301	0.784764	NA	NA	NA	0.991918	0.999889	NA	NA	NA	0.922964	0.999979	0.996598	NA	NA	0.217839	0.0609083	0.276693
1700001G11Rik-212	ENSMUST00000325920	213.365	238.613	6.17582	NA	NA	180.306	246.217	NA	NA	NA	196.124	241.751	3.88805	NA	NA	-0.184928	0.144547	0.804272	NA	NA	-0.0393902	0.0213115	NA	NA	NA	0.142064	-0.121982	-2.07312	NA	NA	0.7532	0.999992	NA	NA	NA	0.989665	0.999889	NA	NA	NA	0.938712	0.999979	0.996598	NA	NA	0.260364	0.312628	0.381128
1700001G11Rik-213	ENSMUST00000325921	15.6461	12.8475	6.00462	NA	NA	8.20217	12.2555	NA	NA	NA	11.7517	12.5706	3.83107	NA	NA	0.297257	-0.424148	0.752847	NA	NA	0.0158544	0.378671	NA	NA	NA	-0.27275	0.804369	-2.01099	NA	NA	NA	0.999992	NA	NA	NA	0.999791	NA	NA	NA	NA	0.967416	0.999979	0.996598	NA	NA	0.593759	0.489387	0.405559
1700001G11Rik-214	ENSMUST00000325922	14.9685	12.8475	6.00462	NA	NA	7.88995	12.2555	NA	NA	NA	11.2653	12.5706	3.83107	NA	NA	0.245063	-0.424148	0.752847	NA	NA	0.011816	0.378671	NA	NA	NA	-0.223871	0.804369	-2.01099	NA	NA	NA	0.999992	NA	NA	NA	0.999856	NA	NA	NA	NA	0.974912	0.999979	0.996598	NA	NA	0.667164	0.489387	0.405559
1700001G11Rik-215	ENSMUST00000325923	12.7645	10.9439	5.50252	NA	NA	6.42564	9.55011	NA	NA	NA	9.44764	10.3087	3.44397	NA	NA	0.156238	-0.23305	1.0008	NA	NA	0.383595	0.303225	NA	NA	NA	0.237439	0.541275	-1.92334	NA	NA	NA	0.999992	NA	NA	NA	0.965308	NA	NA	NA	NA	0.975596	0.999979	0.996598	NA	NA	0.798452	0.721468	0.326908
1700001G11Rik-216	ENSMUST00000325924	12.602	10.9439	5.50252	NA	NA	6.42564	9.55011	NA	NA	NA	9.37022	10.3087	3.44397	NA	NA	0.19585	-0.23305	1.0008	NA	NA	0.383595	0.303225	NA	NA	NA	0.196575	0.541275	-1.92334	NA	NA	NA	0.999992	NA	NA	NA	0.965308	NA	NA	NA	NA	0.97997	0.999979	0.996598	NA	NA	0.753859	0.721468	0.326908
1700001G11Rik-217	ENSMUST00000325925	9.17951	8.45554	5.26996	NA	NA	5.54902	8.06536	NA	NA	NA	7.2812	8.27415	3.17054	NA	NA	-0.0652054	-0.448996	0.889402	NA	NA	0.355185	0.0374193	NA	NA	NA	0.42771	0.49614	-2.41937	NA	NA	NA	0.999992	NA	NA	NA	0.972377	NA	NA	NA	NA	NA	0.999979	0.996598	NA	NA	0.928269	0.51994	0.401486
1700001G11Rik-218	ENSMUST00000325926	14.3758	12.558	6.00462	NA	NA	7.88995	11.9305	NA	NA	NA	10.9829	12.2655	3.83107	NA	NA	0.196906	-0.490796	0.752847	NA	NA	0.011816	0.380307	NA	NA	NA	-0.1759	0.873842	-2.01099	NA	NA	NA	0.999992	NA	NA	NA	0.999856	NA	NA	NA	NA	0.980247	0.999979	0.996598	NA	NA	0.732366	0.433635	0.405559
1700001G11Rik-219	ENSMUST00000325927	11.4761	10.7908	5.44438	NA	NA	5.93999	9.41322	NA	NA	NA	8.57971	10.1629	3.42062	NA	NA	0.0943619	-0.27134	0.973654	NA	NA	0.174976	0.353816	NA	NA	NA	0.089322	0.630888	-1.8956	NA	NA	NA	0.999992	NA	NA	NA	0.988873	NA	NA	NA	NA	NA	0.999979	0.996598	NA	NA	0.884979	0.676923	0.344157
1700001G11Rik-220	ENSMUST00000325928	13.8914	11.6945	5.94648	NA	NA	7.4192	11.5198	NA	NA	NA	10.5054	11.6052	3.62224	NA	NA	0.169006	-0.507624	0.726086	NA	NA	-0.054992	0.508044	NA	NA	NA	-0.212875	1.01955	-1.65212	NA	NA	NA	0.999992	NA	NA	NA	0.997294	NA	NA	NA	NA	0.975724	0.999979	0.996598	NA	NA	0.770534	0.422566	0.425753
1700001G11Rik-221	ENSMUST00000325929	14.4606	12.0719	6.00462	NA	NA	7.39204	12.181	NA	NA	NA	10.7622	12.1098	3.83107	NA	NA	0.205496	-0.667745	0.752847	NA	NA	-0.0650116	0.435662	NA	NA	NA	-0.2588	1.10631	-2.01099	NA	NA	NA	0.995543	NA	NA	NA	0.997161	NA	NA	NA	NA	0.971219	0.999979	0.996598	NA	NA	0.719388	0.279553	0.405559
1700001G11Rik-222	ENSMUST00000325930	11.5194	10.6531	5.85424	NA	NA	5.79133	9.47217	NA	NA	NA	8.52209	10.1137	3.58583	NA	NA	-0.0650562	-0.474061	1.12466	NA	NA	0.255813	0.339312	NA	NA	NA	0.331418	0.820676	-2.04709	NA	NA	NA	0.999992	NA	NA	NA	0.982264	NA	NA	NA	NA	NA	0.999979	0.996598	NA	NA	0.919975	0.445033	0.264367
1700001G11Rik-223	ENSMUST00000325931	11.5194	10.6531	5.97052	NA	NA	5.79133	9.59742	NA	NA	NA	8.52209	10.1698	3.63254	NA	NA	-0.0650562	-0.474061	1.17299	NA	NA	0.255813	0.375407	NA	NA	NA	0.331418	0.857756	-2.09628	NA	NA	NA	0.999992	NA	NA	NA	0.982264	NA	NA	NA	NA	NA	0.999979	0.996598	NA	NA	0.919975	0.445033	0.236679
1700001G11Rik-224	ENSMUST00000325932	13.9582	11.6693	6.00462	NA	NA	6.87471	11.9852	NA	NA	NA	10.2514	11.8008	3.83107	NA	NA	0.243413	-0.717282	0.752847	NA	NA	0.00995763	0.48928	NA	NA	NA	-0.222297	1.20954	-2.01099	NA	NA	NA	0.991619	NA	NA	NA	0.999856	NA	NA	NA	NA	0.975724	0.999979	0.996598	NA	NA	0.676792	0.259756	0.405559
1700001G11Rik-225	ENSMUST00000325933	13.1	11.3019	5.94648	NA	NA	7.06995	11.3829	NA	NA	NA	9.94558	11.3278	3.62224	NA	NA	0.145117	-0.487608	0.726086	NA	NA	-0.200642	0.553498	NA	NA	NA	-0.334154	1.04542	-1.65212	NA	NA	NA	0.999992	NA	NA	NA	0.986814	NA	NA	NA	NA	0.963172	0.999979	0.996598	NA	NA	0.808274	0.442501	0.425753
1700001G11Rik-226	ENSMUST00000325934	13.4504	12.0276	6.41447	NA	NA	6.89055	11.9305	NA	NA	NA	10.0181	11.974	3.99628	NA	NA	0.143369	-0.654258	0.893546	NA	NA	-0.132056	0.380307	NA	NA	NA	-0.264111	1.03485	-2.15211	NA	NA	NA	0.995282	NA	NA	NA	0.991647	NA	NA	NA	NA	0.970969	0.999979	0.996598	NA	NA	0.809591	0.278943	0.314017
1700001G11Rik-227	ENSMUST00000325935	13.3147	10.5307	6.00462	NA	NA	6.2404	11.2475	NA	NA	NA	9.61242	10.843	3.83107	NA	NA	0.253881	-0.773361	0.752847	NA	NA	-0.145129	0.326832	NA	NA	NA	-0.38464	1.10283	-2.01099	NA	NA	NA	0.985877	NA	NA	NA	0.991127	NA	NA	NA	NA	0.95611	0.999979	0.996598	NA	NA	0.667149	0.244912	0.405559
1700001G11Rik-228	ENSMUST00000325936	9.61112	8.02186	5.50252	NA	NA	NA	8.5228	NA	NA	NA	6.46392	8.23886	3.44397	NA	NA	-0.151646	-0.743961	1.0008	NA	NA	NA	0.281244	NA	NA	NA	-0.0891699	1.03229	-1.92334	NA	NA	NA	0.999992	NA	NA	NA	NA	NA	NA	NA	NA	NA	0.999979	0.996598	NA	NA	0.827412	0.301989	0.326908
1700001G11Rik-229	ENSMUST00000325937	9.47718	8.33684	6.02866	NA	NA	NA	8.65228	NA	NA	NA	6.39996	8.47054	3.6559	NA	NA	-0.202736	-0.838558	1.19662	NA	NA	NA	0.321154	NA	NA	NA	-0.03818	1.16791	-2.12043	NA	NA	NA	0.978034	NA	NA	NA	NA	NA	NA	NA	NA	NA	0.999979	0.996598	NA	NA	0.77144	0.223075	0.223965
1700001G11Rik-230	ENSMUST00000325938	10.2138	8.16137	6.24005	NA	NA	4.88315	10.0839	NA	NA	NA	7.42463	9.01788	3.9262	NA	NA	0.023509	-1.45247	0.820381	NA	NA	-0.577326	0.0910069	NA	NA	NA	-0.581812	1.54702	-2.07886	NA	NA	NA	0.730875	NA	NA	NA	0.945638	NA	NA	NA	NA	NA	0.999979	0.996598	NA	NA	0.97141	0.0459886	0.366956
1700001G11Rik-231	ENSMUST00000325939	11.7606	8.714	6.24005	NA	NA	5.85054	11.3746	NA	NA	NA	8.66884	9.90131	4.60228	NA	NA	-0.0691203	-1.36186	0.820381	NA	NA	-0.472293	-0.113948	NA	NA	NA	-0.386489	1.25295	-1.34965	NA	NA	NA	0.778099	NA	NA	NA	0.957972	NA	NA	NA	NA	NA	0.999979	0.996598	NA	NA	0.909538	0.0596328	0.366956
1700001G11Rik-232	ENSMUST00000325940	10.2138	8.16137	6.24005	NA	NA	4.88315	9.88801	NA	NA	NA	7.42463	8.93027	3.9262	NA	NA	0.023509	-1.45247	0.820381	NA	NA	-0.577326	0.147888	NA	NA	NA	-0.581812	1.60311	-2.07886	NA	NA	NA	0.730875	NA	NA	NA	0.945638	NA	NA	NA	NA	NA	0.999979	0.996598	NA	NA	0.97141	0.0459886	0.366956
1700001G11Rik-233	ENSMUST00000325941	8.57049	7.47632	NA	NA	NA	5.3179	6.95433	NA	NA	NA	6.86972	7.23453	NA	NA	NA	0.24127	-0.435597	NA	NA	NA	0.0110476	0.763949	NA	NA	NA	-0.216787	1.18424	NA	NA	NA	NA	0.999992	NA	NA	NA	0.999856	NA	NA	NA	NA	NA	0.999979	NA	NA	NA	0.731428	0.53773	NA
1700001G11Rik-234	ENSMUST00000325942	7.97239	6.95398	NA	NA	NA	4.2818	6.23836	NA	NA	NA	6.04098	6.62647	NA	NA	NA	0.506918	-0.454162	NA	NA	NA	0.234558	1.22044	NA	NA	NA	-0.258469	1.65141	NA	NA	NA	NA	NA	NA	NA	NA	0.987271	NA	NA	NA	NA	NA	0.999979	NA	NA	NA	0.498304	0.539423	NA
1700001G17Rik-201	ENSMUST00000191779	13.0358	15.7132	NA	4.9912	NA	16.8925	14.2416	2.50342	4.17666	NA	15.0616	15.0393	2.11702	4.5647	NA	-1.02042	-0.172915	NA	-0.230214	NA	-0.356413	0.5399	1.32103	-0.235636	NA	0.654709	0.71412	3.36023	0.00457801	NA	NA	0.999992	NA	NA	NA	0.932996	NA	0.964953	0.999902	NA	0.875707	0.999979	0.996598	NA	NA	0.089054	0.733255	NA
1700001G17Rik-202	ENSMUST00000191965	11.1654	12.0609	NA	4.66624	NA	14.9208	12.2055	NA	NA	NA	13.1379	12.1145	NA	4.25939	NA	-1.30324	-0.0945972	NA	-0.0427896	NA	-0.555674	0.463712	NA	NA	NA	0.74311	0.562642	NA	-0.413177	NA	NA	0.999992	NA	NA	NA	0.876122	NA	NA	NA	NA	0.862516	0.999979	NA	NA	NA	0.0464433	0.865475	NA
1700001J03Rik-201	ENSMUST00000073721	NA	NA	NA	NA	NA	NA	3.34515	NA	NA	NA	NA	3.14788	NA	NA	NA	NA	NA	NA	NA	NA	NA	-1.79716	NA	NA	NA	NA	-1.63034	NA	NA	NA	NA	NA	NA	NA	NA	NA	NA	NA	NA	NA	NA	0.999979	NA	NA	NA	NA	NA	NA
1700001K19Rik-201	ENSMUST00000070659	54.5681	63.9413	NA	NA	NA	50.5042	76.9245	NA	NA	NA	52.4664	69.6929	NA	NA	NA	-0.0179167	-0.22031	NA	NA	NA	-0.487435	-0.514383	NA	NA	NA	-0.475487	-0.284454	NA	NA	NA	NA	0.999992	NA	NA	NA	0.795395	0.859977	NA	NA	NA	0.842146	0.999979	NA	NA	NA	0.950131	0.340119	NA
1700001K19Rik-202	ENSMUST00000222915	24.5435	28.6767	NA	NA	NA	22.6768	36.2387	NA	NA	NA	23.5781	32.0352	NA	NA	NA	-0.0997209	-0.0537087	NA	NA	NA	-0.401955	-0.560094	NA	NA	NA	-0.311673	-0.49209	NA	NA	NA	NA	0.999992	NA	NA	NA	0.905154	0.997584	NA	NA	NA	0.936095	0.999979	NA	NA	NA	0.811765	0.872082	NA
1700001K23Rik-201	ENSMUST00000235503	5.21084	4.55513	NA	NA	NA	2.84881	6.12517	NA	NA	NA	3.9755	5.25586	NA	NA	NA	-0.544528	-0.821746	NA	NA	NA	-2.23959	0.928237	NA	NA	NA	-1.69347	1.75024	NA	NA	NA	NA	NA	NA	NA	NA	NA	NA	NA	NA	NA	NA	0.999979	NA	NA	NA	0.553386	0.390028	NA
1700001K23Rik-202	ENSMUST00000235665	5.21084	4.39764	NA	NA	NA	2.84881	6.42422	NA	NA	NA	3.9755	5.30304	NA	NA	NA	-0.544528	-0.732301	NA	NA	NA	-2.23959	1.03266	NA	NA	NA	-1.69347	1.76461	NA	NA	NA	NA	NA	NA	NA	NA	NA	NA	NA	NA	NA	NA	0.999979	NA	NA	NA	0.553386	0.444147	NA
1700001K23Rik-203	ENSMUST00000236696	7.0869	7.3789	NA	NA	NA	3.92968	9.29136	NA	NA	NA	5.4345	8.23168	NA	NA	NA	-0.585	-0.240206	NA	NA	NA	-0.814748	-0.223273	NA	NA	NA	-0.239771	0.029928	NA	NA	NA	NA	0.999992	NA	NA	NA	NA	NA	NA	NA	NA	NA	0.999979	NA	NA	NA	0.451409	0.72927	NA
1700001K23Rik-204	ENSMUST00000237379	12.6864	13.231	NA	NA	NA	7.60668	17.9981	NA	NA	NA	10.029	15.3587	NA	NA	NA	-0.252404	-0.419278	NA	NA	NA	-0.683904	-0.335979	NA	NA	NA	-0.434816	0.0883048	NA	NA	NA	NA	0.999992	NA	NA	NA	0.889891	NA	NA	NA	NA	0.937833	0.999979	NA	NA	NA	0.670173	0.436645	NA
1700001K23Rik-205	ENSMUST00000237869	5.21084	4.39764	NA	NA	NA	2.84881	6.42422	NA	NA	NA	3.9755	5.30304	NA	NA	NA	-0.544528	-0.732301	NA	NA	NA	-2.23959	1.03266	NA	NA	NA	-1.69347	1.76461	NA	NA	NA	NA	NA	NA	NA	NA	NA	NA	NA	NA	NA	NA	0.999979	NA	NA	NA	0.553386	0.444147	NA
1700001K23Rik-206	ENSMUST00000315192	5.21084	4.71262	NA	NA	NA	2.84881	6.12517	NA	NA	NA	3.9755	5.34279	NA	NA	NA	-0.544528	-0.906157	NA	NA	NA	-2.23959	0.928237	NA	NA	NA	-1.69347	1.83426	NA	NA	NA	NA	NA	NA	NA	NA	NA	NA	NA	NA	NA	NA	0.999979	NA	NA	NA	0.553386	0.342865	NA
1700001K23Rik-207	ENSMUST00000315193	425.43	645.991	NA	NA	NA	371.574	661.14	3.18742	NA	NA	397.358	652.084	2.83945	NA	NA	-0.104857	0.035612	NA	NA	NA	-0.0995438	0.0667255	1.90733	NA	NA	0.00165577	0.0336039	2.87464	NA	NA	0.852496	0.999992	NA	NA	NA	0.926874	0.999889	0.964953	NA	NA	0.999071	0.999979	0.996598	NA	NA	0.425827	0.697047	NA
1700001K23Rik-208	ENSMUST00000315194	NA	5.27415	NA	NA	NA	NA	5.8107	NA	NA	NA	NA	5.51162	NA	NA	NA	NA	-1.31023	NA	NA	NA	NA	-0.583956	NA	NA	NA	NA	0.720679	NA	NA	NA	NA	NA	NA	NA	NA	NA	NA	NA	NA	NA	NA	0.999979	NA	NA	NA	NA	0.130387	NA
1700001K23Rik-209	ENSMUST00000315195	4.7085	NA	NA	NA	NA	NA	5.00621	NA	NA	NA	3.57289	4.68579	NA	NA	NA	-0.512378	NA	NA	NA	NA	NA	0.861589	NA	NA	NA	-1.52196	2.00967	NA	NA	NA	NA	NA	NA	NA	NA	NA	NA	NA	NA	NA	NA	0.999979	NA	NA	NA	0.612456	NA	NA
1700001K23Rik-210	ENSMUST00000315196	5.21084	4.55513	NA	NA	NA	2.84881	6.12517	NA	NA	NA	3.9755	5.25586	NA	NA	NA	-0.544528	-0.821746	NA	NA	NA	-2.23959	0.928237	NA	NA	NA	-1.69347	1.75024	NA	NA	NA	NA	NA	NA	NA	NA	NA	NA	NA	NA	NA	NA	0.999979	NA	NA	NA	0.553386	0.390028	NA
1700001K23Rik-211	ENSMUST00000315197	423.813	644.391	NA	NA	NA	370.043	658.832	3.18742	NA	NA	395.785	650.168	2.63783	NA	NA	-0.105149	0.0399445	NA	NA	NA	-0.0930268	0.0644012	1.90733	NA	NA	0.00844685	0.0269588	2.81684	NA	NA	0.852427	0.999992	NA	NA	NA	0.933729	0.999889	0.964953	NA	NA	0.995299	0.999979	0.996598	NA	NA	0.425677	0.660773	NA
1700001K23Rik-212	ENSMUST00000315198	160.098	237.777	NA	NA	NA	129.669	238.31	2.5011	NA	NA	144.213	237.759	2.22254	NA	NA	0.0607492	0.00338709	NA	NA	NA	-0.178701	0.0522175	2.60084	NA	NA	-0.244467	0.0503957	3.48457	NA	NA	0.949107	0.999992	NA	NA	NA	0.907322	0.999889	0.842741	NA	NA	0.864078	0.999979	0.996598	NA	NA	0.730785	0.979011	NA
1700001K23Rik-213	ENSMUST00000315199	9.72215	9.37673	NA	NA	NA	5.49744	14.4896	NA	NA	NA	7.51204	11.6611	NA	NA	NA	-0.13857	-0.60664	NA	NA	NA	-0.981895	0.0466221	NA	NA	NA	-0.843768	0.660638	NA	NA	NA	NA	0.999992	NA	NA	NA	0.856962	NA	NA	NA	NA	NA	0.999979	NA	NA	NA	0.835022	0.322438	NA
1700001K23Rik-214	ENSMUST00000315200	5.21084	4.55513	NA	NA	NA	2.84881	6.12517	NA	NA	NA	3.9755	5.25586	NA	NA	NA	-0.544528	-0.821746	NA	NA	NA	-2.23959	0.928237	NA	NA	NA	-1.69347	1.75024	NA	NA	NA	NA	NA	NA	NA	NA	NA	NA	NA	NA	NA	NA	0.999979	NA	NA	NA	0.553386	0.390028	NA
1700001K23Rik-216	ENSMUST00000315202	7.11997	5.63627	NA	NA	NA	3.86282	10.3225	NA	NA	NA	5.41613	7.73183	NA	NA	NA	-0.298184	-0.694917	NA	NA	NA	-1.80208	0.180606	NA	NA	NA	-1.51936	0.872764	NA	NA	NA	NA	NA	NA	NA	NA	NA	NA	NA	NA	NA	NA	0.999979	NA	NA	NA	0.704381	0.380795	NA
1700001K23Rik-217	ENSMUST00000315203	5.95101	5.81862	NA	NA	NA	NA	7.70644	NA	NA	NA	4.32079	6.65966	NA	NA	NA	-0.459317	-0.475562	NA	NA	NA	NA	0.581879	NA	NA	NA	-0.342702	1.07421	NA	NA	NA	NA	NA	NA	NA	NA	NA	NA	NA	NA	NA	NA	0.999979	NA	NA	NA	0.576981	0.541519	NA
1700001K23Rik-218	ENSMUST00000315204	4.12268	3.52463	NA	NA	NA	NA	NA	NA	NA	NA	2.91753	4.44814	NA	NA	NA	-0.552069	-0.553916	NA	NA	NA	NA	NA	NA	NA	NA	-1.53713	1.49923	NA	NA	NA	NA	NA	NA	NA	NA	NA	NA	NA	NA	NA	NA	0.999979	NA	NA	NA	0.586894	0.616424	NA
1700001K23Rik-219	ENSMUST00000315205	4.7085	NA	NA	NA	NA	NA	5.00621	NA	NA	NA	3.57289	4.59885	NA	NA	NA	-0.512378	NA	NA	NA	NA	NA	0.861589	NA	NA	NA	-1.52196	1.92583	NA	NA	NA	NA	NA	NA	NA	NA	NA	NA	NA	NA	NA	NA	0.999979	NA	NA	NA	0.612456	NA	NA
1700001K23Rik-220	ENSMUST00000315206	7.38444	7.13115	NA	NA	NA	4.36789	9.24361	NA	NA	NA	5.80632	8.07232	NA	NA	NA	-0.440657	-0.637636	NA	NA	NA	-1.14616	0.639594	NA	NA	NA	-0.713785	1.2894	NA	NA	NA	NA	NA	NA	NA	NA	0.863765	NA	NA	NA	NA	NA	0.999979	NA	NA	NA	0.55829	0.378859	NA
1700001K23Rik-221	ENSMUST00000315207	7.94557	7.91773	NA	NA	NA	NA	12.0073	NA	NA	NA	5.78139	9.74454	NA	NA	NA	-0.106566	-0.540488	NA	NA	NA	NA	-0.125495	NA	NA	NA	-0.47014	0.428011	NA	NA	NA	NA	0.999992	NA	NA	NA	NA	NA	NA	NA	NA	NA	0.999979	NA	NA	NA	0.886959	0.412453	NA
1700001K23Rik-222	ENSMUST00000315208	5.39692	4.70078	NA	NA	NA	3.19539	6.95467	NA	NA	NA	4.24557	5.70773	NA	NA	NA	-0.430699	-0.877334	NA	NA	NA	-1.89112	0.892589	NA	NA	NA	-1.47052	1.77121	NA	NA	NA	NA	NA	NA	NA	NA	NA	NA	NA	NA	NA	NA	0.999979	NA	NA	NA	0.632963	0.350857	NA
1700001K23Rik-223	ENSMUST00000315209	5.21084	4.39764	NA	NA	NA	2.84881	6.12517	NA	NA	NA	3.9755	5.16892	NA	NA	NA	-0.544528	-0.732301	NA	NA	NA	-2.23959	0.928237	NA	NA	NA	-1.69347	1.66131	NA	NA	NA	NA	NA	NA	NA	NA	NA	NA	NA	NA	NA	NA	0.999979	NA	NA	NA	0.553386	0.444147	NA
1700001K23Rik-224	ENSMUST00000315210	9.72215	9.21924	NA	NA	NA	5.49744	14.4896	NA	NA	NA	7.51204	11.5742	NA	NA	NA	-0.13857	-0.561669	NA	NA	NA	-0.981895	0.0466221	NA	NA	NA	-0.843768	0.616501	NA	NA	NA	NA	0.999992	NA	NA	NA	0.856962	NA	NA	NA	NA	NA	0.999979	NA	NA	NA	0.835022	0.358668	NA
1700001K23Rik-225	ENSMUST00000315211	9.72215	9.21924	NA	NA	NA	5.49744	14.4896	NA	NA	NA	7.51204	11.5742	NA	NA	NA	-0.13857	-0.561669	NA	NA	NA	-0.981895	0.0466221	NA	NA	NA	-0.843768	0.616501	NA	NA	NA	NA	0.999992	NA	NA	NA	0.856962	NA	NA	NA	NA	NA	0.999979	NA	NA	NA	0.835022	0.358668	NA
1700001K23Rik-226	ENSMUST00000315212	5.21084	4.39764	NA	NA	NA	2.84881	6.12517	NA	NA	NA	3.9755	5.16892	NA	NA	NA	-0.544528	-0.732301	NA	NA	NA	-2.23959	0.928237	NA	NA	NA	-1.69347	1.66131	NA	NA	NA	NA	NA	NA	NA	NA	NA	NA	NA	NA	NA	NA	0.999979	NA	NA	NA	0.553386	0.444147	NA
1700001K23Rik-227	ENSMUST00000315213	7.81302	8.1381	NA	NA	NA	4.48342	10.2923	NA	NA	NA	6.07141	9.09824	NA	NA	NA	-0.264116	-0.611599	NA	NA	NA	-1.02488	0.4147	NA	NA	NA	-0.751764	1.03775	NA	NA	NA	NA	0.999992	NA	NA	NA	0.881487	NA	NA	NA	NA	NA	0.999979	NA	NA	NA	0.71553	0.367717	NA
1700001K23Rik-228	ENSMUST00000315214	5.21084	4.39764	NA	NA	NA	2.84881	6.12517	NA	NA	NA	3.9755	5.16892	NA	NA	NA	-0.544528	-0.732301	NA	NA	NA	-2.23959	0.928237	NA	NA	NA	-1.69347	1.66131	NA	NA	NA	NA	NA	NA	NA	NA	NA	NA	NA	NA	NA	NA	0.999979	NA	NA	NA	0.553386	0.444147	NA
1700001K23Rik-229	ENSMUST00000315215	7.94557	7.76024	NA	NA	NA	NA	12.0073	NA	NA	NA	5.78139	9.65761	NA	NA	NA	-0.106566	-0.486282	NA	NA	NA	NA	-0.125495	NA	NA	NA	-0.47014	0.374667	NA	NA	NA	NA	0.999992	NA	NA	NA	NA	NA	NA	NA	NA	NA	0.999979	NA	NA	NA	0.886959	0.461187	NA
1700001K23Rik-230	ENSMUST00000315216	7.11997	5.47879	NA	NA	NA	3.86282	10.3225	NA	NA	NA	5.41613	7.64489	NA	NA	NA	-0.298184	-0.621211	NA	NA	NA	-1.80208	0.180606	NA	NA	NA	-1.51936	0.799922	NA	NA	NA	NA	NA	NA	NA	NA	NA	NA	NA	NA	NA	NA	0.999979	NA	NA	NA	0.704381	0.433525	NA
1700001K23Rik-231	ENSMUST00000315217	7.11997	5.47879	NA	NA	NA	3.86282	10.3225	NA	NA	NA	5.41613	7.64489	NA	NA	NA	-0.298184	-0.621211	NA	NA	NA	-1.80208	0.180606	NA	NA	NA	-1.51936	0.799922	NA	NA	NA	NA	NA	NA	NA	NA	NA	NA	NA	NA	NA	NA	0.999979	NA	NA	NA	0.704381	0.433525	NA
1700001K23Rik-232	ENSMUST00000315218	7.81302	8.1381	NA	NA	NA	4.48342	10.2923	NA	NA	NA	6.07141	9.09824	NA	NA	NA	-0.264116	-0.611599	NA	NA	NA	-1.02488	0.4147	NA	NA	NA	-0.751764	1.03775	NA	NA	NA	NA	0.999992	NA	NA	NA	0.881487	NA	NA	NA	NA	NA	0.999979	NA	NA	NA	0.71553	0.367717	NA
1700001K23Rik-233	ENSMUST00000315219	7.94557	7.76024	NA	NA	NA	NA	12.0073	NA	NA	NA	5.78139	9.65761	NA	NA	NA	-0.106566	-0.486282	NA	NA	NA	NA	-0.125495	NA	NA	NA	-0.47014	0.374667	NA	NA	NA	NA	0.999992	NA	NA	NA	NA	NA	NA	NA	NA	NA	0.999979	NA	NA	NA	0.886959	0.461187	NA
1700001K23Rik-234	ENSMUST00000315220	7.94557	7.76024	NA	NA	NA	NA	12.0073	NA	NA	NA	5.78139	9.65761	NA	NA	NA	-0.106566	-0.486282	NA	NA	NA	NA	-0.125495	NA	NA	NA	-0.47014	0.374667	NA	NA	NA	NA	0.999992	NA	NA	NA	NA	NA	NA	NA	NA	NA	0.999979	NA	NA	NA	0.886959	0.461187	NA
1700001K23Rik-235	ENSMUST00000315221	5.21084	4.39764	NA	NA	NA	2.84881	6.12517	NA	NA	NA	3.9755	5.16892	NA	NA	NA	-0.544528	-0.732301	NA	NA	NA	-2.23959	0.928237	NA	NA	NA	-1.69347	1.66131	NA	NA	NA	NA	NA	NA	NA	NA	NA	NA	NA	NA	NA	NA	0.999979	NA	NA	NA	0.553386	0.444147	NA
1700001K23Rik-236	ENSMUST00000315222	9.72215	9.21924	NA	NA	NA	5.49744	14.4896	NA	NA	NA	7.51204	11.5742	NA	NA	NA	-0.13857	-0.561669	NA	NA	NA	-0.981895	0.0466221	NA	NA	NA	-0.843768	0.616501	NA	NA	NA	NA	0.999992	NA	NA	NA	0.856962	NA	NA	NA	NA	NA	0.999979	NA	NA	NA	0.835022	0.358668	NA
1700001K23Rik-237	ENSMUST00000315223	9.21982	8.93639	NA	NA	NA	5.18571	13.3707	NA	NA	NA	7.10943	10.9172	NA	NA	NA	-0.0995608	-0.662023	NA	NA	NA	-0.852868	-0.0469699	NA	NA	NA	-0.753925	0.62511	NA	NA	NA	NA	0.999992	NA	NA	NA	0.891012	NA	NA	NA	NA	NA	0.999979	NA	NA	NA	0.884621	0.291945	NA
1700001K23Rik-238	ENSMUST00000315224	10.0112	9.21924	NA	NA	NA	5.49744	14.4896	NA	NA	NA	7.64976	11.5742	NA	NA	NA	-0.0464742	-0.561669	NA	NA	NA	-0.981895	0.0466221	NA	NA	NA	-0.936386	0.616501	NA	NA	NA	NA	0.999992	NA	NA	NA	0.856962	NA	NA	NA	NA	NA	0.999979	NA	NA	NA	0.942875	0.358668	NA
1700001K23Rik-239	ENSMUST00000315225	5.35537	4.39764	NA	NA	NA	2.84881	6.12517	NA	NA	NA	4.04436	5.16892	NA	NA	NA	-0.445552	-0.732301	NA	NA	NA	-2.23959	0.928237	NA	NA	NA	-1.79246	1.66131	NA	NA	NA	NA	NA	NA	NA	NA	NA	NA	NA	NA	NA	NA	0.999979	NA	NA	NA	0.62451	0.444147	NA
1700001K23Rik-240	ENSMUST00000315226	5.35537	4.39764	NA	NA	NA	2.84881	6.12517	NA	NA	NA	4.04436	5.16892	NA	NA	NA	-0.445552	-0.732301	NA	NA	NA	-2.23959	0.928237	NA	NA	NA	-1.79246	1.66131	NA	NA	NA	NA	NA	NA	NA	NA	NA	NA	NA	NA	NA	NA	0.999979	NA	NA	NA	0.62451	0.444147	NA
1700001K23Rik-241	ENSMUST00000315227	4.26722	3.36714	NA	NA	NA	NA	NA	NA	NA	NA	2.98639	4.3612	NA	NA	NA	-0.426191	-0.427441	NA	NA	NA	NA	NA	NA	NA	NA	-1.66332	1.37355	NA	NA	NA	NA	NA	NA	NA	NA	NA	NA	NA	NA	NA	NA	0.999979	NA	NA	NA	0.669386	0.700831	NA
1700001K23Rik-242	ENSMUST00000315228	7.2645	5.47879	NA	NA	NA	3.86282	10.3225	NA	NA	NA	5.48499	7.64489	NA	NA	NA	-0.231081	-0.621211	NA	NA	NA	-1.80208	0.180606	NA	NA	NA	-1.58693	0.799922	NA	NA	NA	NA	NA	NA	NA	NA	NA	NA	NA	NA	NA	NA	0.999979	NA	NA	NA	0.766347	0.433525	NA
1700001K23Rik-243	ENSMUST00000315229	5.48793	4.01979	NA	NA	NA	NA	7.84022	NA	NA	NA	3.75435	5.72829	NA	NA	NA	-0.216407	-0.495918	NA	NA	NA	NA	-0.0441666	NA	NA	NA	-1.42804	0.458819	NA	NA	NA	NA	NA	NA	NA	NA	NA	NA	NA	NA	NA	NA	0.999979	NA	NA	NA	0.808479	0.577275	NA
1700001K23Rik-244	ENSMUST00000315230	7.95756	8.1381	NA	NA	NA	4.48342	10.2923	NA	NA	NA	6.14027	9.09824	NA	NA	NA	-0.203305	-0.611599	NA	NA	NA	-1.02488	0.4147	NA	NA	NA	-0.812465	1.03775	NA	NA	NA	NA	0.999992	NA	NA	NA	0.881487	NA	NA	NA	NA	NA	0.999979	NA	NA	NA	0.776562	0.367717	NA
1700001K23Rik-245	ENSMUST00000315231	8.09011	7.76024	NA	NA	NA	NA	12.0073	NA	NA	NA	5.85025	9.65761	NA	NA	NA	-0.0503238	-0.486282	NA	NA	NA	NA	-0.125495	NA	NA	NA	-0.526108	0.374667	NA	NA	NA	NA	0.999992	NA	NA	NA	NA	NA	NA	NA	NA	NA	0.999979	NA	NA	NA	0.945332	0.461187	NA
1700001K23Rik-246	ENSMUST00000315232	7.2645	5.47879	NA	NA	NA	3.86282	10.3225	NA	NA	NA	5.48499	7.64489	NA	NA	NA	-0.231081	-0.621211	NA	NA	NA	-1.80208	0.180606	NA	NA	NA	-1.58693	0.799922	NA	NA	NA	NA	NA	NA	NA	NA	NA	NA	NA	NA	NA	NA	0.999979	NA	NA	NA	0.766347	0.433525	NA
1700001K23Rik-247	ENSMUST00000315233	10.1558	9.35562	NA	NA	NA	5.49744	14.6149	NA	NA	NA	7.71862	11.7054	NA	NA	NA	-0.00252657	-0.514975	NA	NA	NA	-0.981895	0.0719019	NA	NA	NA	-0.980583	0.595573	NA	NA	NA	NA	0.999992	NA	NA	NA	0.856962	NA	NA	NA	NA	NA	0.999979	NA	NA	NA	0.99686	0.394084	NA
1700001K23Rik-248	ENSMUST00000315234	7.52897	6.97366	NA	NA	NA	4.36789	9.24361	NA	NA	NA	5.87518	7.98538	NA	NA	NA	-0.372507	-0.57922	NA	NA	NA	-1.14616	0.639594	NA	NA	NA	-0.781918	1.23151	NA	NA	NA	NA	NA	NA	NA	NA	0.863765	NA	NA	NA	NA	NA	0.999979	NA	NA	NA	0.618316	0.424986	NA
1700001K23Rik-249	ENSMUST00000315235	7.95756	8.1381	NA	NA	NA	4.48342	10.2923	NA	NA	NA	6.14027	9.09824	NA	NA	NA	-0.203305	-0.611599	NA	NA	NA	-1.02488	0.4147	NA	NA	NA	-0.812465	1.03775	NA	NA	NA	NA	0.999992	NA	NA	NA	0.881487	NA	NA	NA	NA	NA	0.999979	NA	NA	NA	0.776562	0.367717	NA
1700001K23Rik-250	ENSMUST00000315236	6.8694	7.1076	NA	NA	NA	3.45505	9.75839	NA	NA	NA	5.0823	8.29052	NA	NA	NA	-0.15208	-0.45096	NA	NA	NA	-0.662146	0.398504	NA	NA	NA	-0.498778	0.862122	NA	NA	NA	NA	NA	NA	NA	NA	NA	NA	NA	NA	NA	NA	0.999979	NA	NA	NA	0.846689	0.529211	NA
1700001K23Rik-252	ENSMUST00000315238	4.82845	6.90031	NA	NA	NA	NA	5.94457	NA	NA	NA	3.82349	6.46613	NA	NA	NA	0.327924	-0.54133	NA	NA	NA	NA	-0.195247	NA	NA	NA	-1.27951	0.365745	NA	NA	NA	NA	NA	NA	NA	NA	NA	NA	NA	NA	NA	NA	0.999979	NA	NA	NA	0.724438	0.41846	NA
1700001K23Rik-253	ENSMUST00000315239	4.12268	3.36714	NA	NA	NA	NA	5.89037	NA	NA	NA	2.91753	4.49532	NA	NA	NA	-0.552069	-0.427441	NA	NA	NA	NA	1.05828	NA	NA	NA	-1.53713	1.485	NA	NA	NA	NA	NA	NA	NA	NA	NA	NA	NA	NA	NA	NA	0.999979	NA	NA	NA	0.586894	0.700831	NA
1700001K23Rik-254	ENSMUST00000315240	5.78123	5.508	NA	NA	NA	NA	8.0055	NA	NA	NA	3.97847	6.62242	NA	NA	NA	-0.387248	-0.479685	NA	NA	NA	NA	0.671861	NA	NA	NA	-0.378839	1.16774	NA	NA	NA	NA	NA	NA	NA	NA	NA	NA	NA	NA	NA	NA	0.999979	NA	NA	NA	0.641661	0.543127	NA
1700001K23Rik-255	ENSMUST00000315241	4.12268	3.36714	NA	NA	NA	NA	5.89037	NA	NA	NA	2.91753	4.49532	NA	NA	NA	-0.552069	-0.427441	NA	NA	NA	NA	1.05828	NA	NA	NA	-1.53713	1.485	NA	NA	NA	NA	NA	NA	NA	NA	NA	NA	NA	NA	NA	NA	0.999979	NA	NA	NA	0.586894	0.700831	NA
1700001K23Rik-257	ENSMUST00000315243	6.39848	6.9504	NA	NA	NA	NA	7.53453	NA	NA	NA	4.76182	7.20875	NA	NA	NA	-0.661931	-0.307236	NA	NA	NA	NA	-0.596454	NA	NA	NA	-0.0521293	-0.273022	NA	NA	NA	NA	NA	NA	NA	NA	NA	NA	NA	NA	NA	NA	0.999979	NA	NA	NA	0.430541	0.67634	NA
1700001K23Rik-258	ENSMUST00000315244	8.17506	8.4094	NA	NA	NA	4.95805	10.0168	NA	NA	NA	6.49247	9.12535	NA	NA	NA	-0.576124	-0.423422	NA	NA	NA	-1.12406	-0.229192	NA	NA	NA	-0.559153	0.198691	NA	NA	NA	NA	0.999992	NA	NA	NA	0.827611	NA	NA	NA	NA	NA	0.999979	NA	NA	NA	0.441811	0.539147	NA
1700001K23Rik-259	ENSMUST00000315245	5.21084	4.39764	NA	NA	NA	2.84881	6.42422	NA	NA	NA	3.9755	5.30304	NA	NA	NA	-0.544528	-0.732301	NA	NA	NA	-2.23959	1.03266	NA	NA	NA	-1.69347	1.76461	NA	NA	NA	NA	NA	NA	NA	NA	NA	NA	NA	NA	NA	NA	0.999979	NA	NA	NA	0.553386	0.444147	NA
1700001K23Rik-260	ENSMUST00000315246	8.17506	8.4094	NA	NA	NA	4.95805	10.0168	NA	NA	NA	6.49247	9.12535	NA	NA	NA	-0.576124	-0.423422	NA	NA	NA	-1.12406	-0.229192	NA	NA	NA	-0.559153	0.198691	NA	NA	NA	NA	0.999992	NA	NA	NA	0.827611	NA	NA	NA	NA	NA	0.999979	NA	NA	NA	0.441811	0.539147	NA
1700001K23Rik-261	ENSMUST00000315247	8.74545	9.51976	NA	NA	NA	4.4475	11.4065	NA	NA	NA	6.49543	10.3588	NA	NA	NA	-0.469242	-0.314777	NA	NA	NA	-0.36106	-0.240137	NA	NA	NA	0.10171	0.0923603	NA	NA	NA	NA	0.999992	NA	NA	NA	0.975612	NA	NA	NA	NA	NA	0.999979	NA	NA	NA	0.501092	0.59855	NA
1700001K23Rik-262	ENSMUST00000315248	10.0842	9.49054	NA	NA	NA	5.97207	14.0226	NA	NA	NA	7.9331	11.5154	NA	NA	NA	-0.395009	-0.396965	NA	NA	NA	-1.06782	-0.391182	NA	NA	NA	-0.68587	0.003567	NA	NA	NA	NA	0.999992	NA	NA	NA	0.822357	NA	NA	NA	NA	NA	0.999979	NA	NA	NA	0.564001	0.527093	NA
1700001K23Rik-263	ENSMUST00000315249	4.7085	NA	NA	NA	NA	NA	5.30527	NA	NA	NA	3.57289	4.64604	NA	NA	NA	-0.512378	NA	NA	NA	NA	NA	0.99042	NA	NA	NA	-1.52196	1.96411	NA	NA	NA	NA	NA	NA	NA	NA	NA	NA	NA	NA	NA	NA	0.999979	NA	NA	NA	0.612456	NA	NA
1700001K23Rik-264	ENSMUST00000315250	8.30761	8.03155	NA	NA	NA	4.28539	11.5403	NA	NA	NA	6.20245	9.59877	NA	NA	NA	-0.420823	-0.292787	NA	NA	NA	-0.730153	-0.671604	NA	NA	NA	-0.32076	-0.374897	NA	NA	NA	NA	0.999992	NA	NA	NA	0.930281	NA	NA	NA	NA	NA	0.999979	NA	NA	NA	0.575836	0.657841	NA
1700001K23Rik-265	ENSMUST00000315251	5.95101	5.66113	NA	NA	NA	NA	8.0055	NA	NA	NA	4.32079	6.70685	NA	NA	NA	-0.459317	-0.400431	NA	NA	NA	NA	0.671861	NA	NA	NA	-0.342702	1.08808	NA	NA	NA	NA	NA	NA	NA	NA	NA	NA	NA	NA	NA	NA	0.999979	NA	NA	NA	0.576981	0.609918	NA
1700001K23Rik-266	ENSMUST00000315252	7.11997	5.47879	NA	NA	NA	3.86282	10.6216	NA	NA	NA	5.41613	7.77901	NA	NA	NA	-0.298184	-0.621211	NA	NA	NA	-1.80208	0.258923	NA	NA	NA	-1.51936	0.87793	NA	NA	NA	NA	NA	NA	NA	NA	NA	NA	NA	NA	NA	NA	0.999979	NA	NA	NA	0.704381	0.433525	NA
1700001K23Rik-267	ENSMUST00000315253	7.0869	7.3789	NA	NA	NA	3.92968	9.29136	NA	NA	NA	5.4345	8.23168	NA	NA	NA	-0.585	-0.240206	NA	NA	NA	-0.814748	-0.223273	NA	NA	NA	-0.239771	0.029928	NA	NA	NA	NA	0.999992	NA	NA	NA	NA	NA	NA	NA	NA	NA	0.999979	NA	NA	NA	0.451409	0.72927	NA
1700001K23Rik-268	ENSMUST00000315254	10.9098	11.772	NA	NA	NA	5.92001	15.5157	NA	NA	NA	8.29836	13.4421	NA	NA	NA	-0.248308	-0.351286	NA	NA	NA	-0.351334	-0.532268	NA	NA	NA	-0.101793	-0.171477	NA	NA	NA	NA	0.999992	NA	NA	NA	0.969296	NA	NA	NA	NA	NA	0.999979	NA	NA	NA	0.699358	0.534284	NA
1700001K23Rik-269	ENSMUST00000315255	5.39692	4.54329	NA	NA	NA	3.19539	7.25372	NA	NA	NA	4.24557	5.75492	NA	NA	NA	-0.430699	-0.792303	NA	NA	NA	-1.89112	0.985158	NA	NA	NA	-1.47052	1.77842	NA	NA	NA	NA	NA	NA	NA	NA	NA	NA	NA	NA	NA	NA	0.999979	NA	NA	NA	0.632963	0.400057	NA
1700001K23Rik-270	ENSMUST00000315256	11.4155	12.2005	NA	NA	NA	6.5783	17.2726	NA	NA	NA	8.88408	14.4651	NA	NA	NA	-0.275989	-0.309638	NA	NA	NA	-0.446077	-0.336526	NA	NA	NA	-0.172353	-0.0169537	NA	NA	NA	NA	0.999992	NA	NA	NA	0.950902	NA	NA	NA	NA	NA	0.999979	NA	NA	NA	0.657148	0.568322	NA
1700001K23Rik-271	ENSMUST00000315257	7.67272	8.12655	NA	NA	NA	4.64633	8.89789	NA	NA	NA	6.08986	8.46835	NA	NA	NA	-0.557938	-0.527705	NA	NA	NA	-0.982565	-0.404858	NA	NA	NA	-0.434795	0.131327	NA	NA	NA	NA	0.999992	NA	NA	NA	0.868747	NA	NA	NA	NA	NA	0.999979	NA	NA	NA	0.481408	0.453054	NA
1700001K23Rik-272	ENSMUST00000315258	4.78758	3.92975	NA	NA	NA	NA	6.66522	NA	NA	NA	3.50555	5.15255	NA	NA	NA	-0.263376	-0.190286	NA	NA	NA	NA	0.803728	NA	NA	NA	-0.501977	1.00084	NA	NA	NA	NA	NA	NA	NA	NA	NA	NA	NA	NA	NA	NA	0.999979	NA	NA	NA	0.773748	0.84343	NA
1700001K23Rik-273	ENSMUST00000315259	3.6132	5.16824	NA	NA	NA	NA	5.44598	NA	NA	NA	3.10181	5.2886	NA	NA	NA	-0.509431	0.371569	NA	NA	NA	NA	-1.58414	NA	NA	NA	0.397004	-1.95102	NA	NA	NA	NA	NA	NA	NA	NA	NA	NA	NA	NA	NA	NA	0.999979	NA	NA	NA	0.643837	0.640591	NA
1700001K23Rik-274	ENSMUST00000315260	4.11023	5.46211	NA	NA	NA	NA	6.00718	NA	NA	NA	3.33836	5.70223	NA	NA	NA	-0.331875	0.323551	NA	NA	NA	NA	-1.23498	NA	NA	NA	0.219753	-1.55337	NA	NA	NA	NA	NA	NA	NA	NA	NA	NA	NA	NA	NA	NA	0.999979	NA	NA	NA	0.750339	0.679302	NA
1700001K23Rik-275	ENSMUST00000315261	5.55273	5.93356	NA	NA	NA	3.14614	7.95204	NA	NA	NA	4.29441	6.83313	NA	NA	NA	-0.502174	-0.37404	NA	NA	NA	-2.41141	0.388777	NA	NA	NA	-1.90887	0.777785	NA	NA	NA	NA	NA	NA	NA	NA	NA	NA	NA	NA	NA	NA	0.999979	NA	NA	NA	0.576197	0.629383	NA
1700001K23Rik-276	ENSMUST00000315262	5.55273	5.93356	NA	NA	NA	3.14614	7.63094	NA	NA	NA	4.29441	6.68937	NA	NA	NA	-0.502174	-0.37404	NA	NA	NA	-2.41141	0.42869	NA	NA	NA	-1.90887	0.817764	NA	NA	NA	NA	NA	NA	NA	NA	NA	NA	NA	NA	NA	NA	0.999979	NA	NA	NA	0.576197	0.629383	NA
1700001L05Rik-201	ENSMUST00000100370	112.381	98.5875	8.27512	44.1632	14.7509	108.808	100.402	14.0291	48.8107	10.6766	110.554	99.2881	11.7963	46.4741	12.8305	-0.390841	0.0311502	0.999909	1.09437	-1.17949	-0.14873	0.244975	-0.464082	0.0454643	0.19803	0.23977	0.215872	-1.47316	-1.04593	1.38139	0.496616	0.999992	0.734076	NA	0.999954	0.94919	0.999889	0.964953	0.999902	NA	0.915985	0.999979	0.996598	NA	0.999996	0.0743529	0.910274	0.205495
1700001L05Rik-202	ENSMUST00000177890	112.078	97.6823	8.15884	43.9935	14.3636	107.273	99.1092	13.8564	48.0343	10.6766	109.604	98.2106	11.6453	45.9934	12.6257	-0.391662	0.0448557	0.965889	1.1118	-1.30184	-0.137281	0.229999	-0.499346	0.0452055	0.19803	0.251935	0.187229	-1.47124	-1.06367	1.50379	0.494461	0.999992	NA	NA	0.999954	0.955372	0.999889	0.964953	0.999902	NA	0.90864	0.999979	0.996598	NA	0.999996	0.0735532	0.871391	0.222365
1700001L05Rik-203	ENSMUST00000178628	215.629	196.971	21.4411	85.4513	26.8201	202.217	220.539	28.671	91.7187	27.1192	208.689	207.314	25.932	88.5208	26.9581	-0.304071	0.0951933	-0.386777	0.871891	-0.502081	-0.310492	0.314168	-0.28869	0.0661247	-0.0448528	-0.00773637	0.221749	0.12477	-0.802197	0.456359	0.566297	0.999992	0.89262	NA	0.999954	0.806965	0.943404	0.964953	0.999902	NA	0.998297	0.999979	0.996598	NA	0.999996	0.104813	0.61413	0.45557
1700001L05Rik-204	ENSMUST00000179705	64.6054	58.9222	6.07528	28.8117	9.14873	61.2225	56.9493	8.69115	28.3649	5.85441	62.8552	57.9749	7.68903	28.5322	7.59557	-0.34434	-0.0601218	0.440014	1.08169	-0.62986	-0.0870313	0.455329	-0.420496	0.300207	1.05	0.252458	0.520982	-0.851573	-0.780015	1.68206	NA	0.999992	NA	NA	NA	0.982264	0.999468	0.964953	0.999902	NA	0.924537	0.999979	0.996598	NA	0.999996	0.216821	0.834247	0.617068
1700001L05Rik-205	ENSMUST00000247446	112.886	98.5875	8.27512	44.1632	14.7509	108.808	100.719	14.0291	48.9416	10.6766	110.794	99.4302	11.7963	46.541	12.8305	-0.39278	0.0311502	0.999909	1.09437	-1.17949	-0.14873	0.242568	-0.464082	0.0532256	0.19803	0.241726	0.213425	-1.47316	-1.03816	1.38139	0.486271	0.999992	0.734076	NA	0.999954	0.94919	0.999889	0.964953	0.999902	NA	0.914405	0.999979	0.996598	NA	0.999996	0.0709097	0.910274	0.205495
1700001L05Rik-206	ENSMUST00000335642	78.0971	71.2762	6.43614	31.6156	10.472	77.3737	69.9895	10.2238	33.9895	6.50327	77.7473	70.6218	8.75821	32.7782	8.60113	-0.394168	-0.0679337	0.778927	1.09518	-0.716564	-0.152024	0.35991	-0.170498	0.249909	1.27008	0.238728	0.431085	-0.951245	-0.843073	1.98459	NA	0.999992	NA	NA	NA	0.955782	0.999889	0.971072	0.999902	NA	0.928072	0.999979	0.996598	NA	0.999996	0.130408	0.814058	0.369752
1700001L05Rik-207	ENSMUST00000335643	77.4481	71.0132	6.43614	31.6156	10.472	77.3737	69.3989	10.2238	33.8587	6.50327	77.4382	70.212	8.75821	32.7112	8.60113	-0.397804	-0.0671122	0.778927	1.09518	-0.716564	-0.152024	0.377568	-0.170498	0.239477	1.27008	0.242327	0.448027	-0.951245	-0.853528	1.98459	NA	0.999992	NA	NA	NA	0.955782	0.999889	0.971072	0.999902	NA	0.927298	0.999979	0.996598	NA	0.999996	0.130185	0.815454	0.369752
1700001L05Rik-208	ENSMUST00000335644	96.5117	81.8759	6.00219	36.0013	11.4945	90.4299	83.0158	11.4599	40.0835	10.204	93.361	82.292	9.33047	38.0386	10.8857	-0.40765	0.0436374	1.71516	1.08465	-1.60494	-0.158285	0.212734	-0.807059	-0.145149	0.0749417	0.247609	0.171456	-2.50205	-1.22642	1.68443	NA	0.999992	NA	NA	0.940788	0.95327	0.999889	0.964953	0.999902	NA	0.921731	0.999979	0.996598	NA	0.999996	0.0731219	0.880704	0.0807452
1700001L05Rik-209	ENSMUST00000335645	60.9295	54.0386	3.99041	23.4537	7.21559	58.8466	51.8211	7.65464	25.1314	6.03065	59.8583	52.9848	6.22263	24.2758	6.65631	-0.431367	-0.0775936	1.57255	1.08033	-1.11119	-0.160748	0.378796	-0.592114	0.00257172	1.11228	0.267434	0.45977	-2.15827	-1.07528	2.22866	NA	0.999992	NA	NA	NA	0.962389	0.999889	0.964953	0.999902	NA	0.931165	0.999979	0.996598	NA	NA	0.127779	0.798655	0.176792
1700001L05Rik-210	ENSMUST00000335646	77.1444	70.108	6.31986	31.4458	10.0846	75.8388	67.9809	10.0511	32.9514	6.50327	76.4883	69.0783	8.60714	32.1636	8.39626	-0.399064	-0.0493319	0.731591	1.11961	-0.857931	-0.135954	0.353178	-0.213914	0.233072	1.27008	0.259527	0.405896	-0.944996	-0.884538	2.12698	NA	0.999992	NA	NA	NA	0.962111	0.999889	0.966189	0.999902	NA	0.920225	0.999979	0.996598	NA	0.999996	0.129481	0.864783	0.401421
1700001L05Rik-211	ENSMUST00000335647	64.9092	59.8274	6.19156	28.9815	9.53608	62.7574	58.4925	8.8638	29.403	5.85441	63.8051	59.1647	7.84011	29.1468	7.80044	-0.343091	-0.0811676	0.493745	1.0555	-0.488434	-0.107893	0.487599	-0.366951	0.31753	1.05	0.230578	0.574104	-0.855057	-0.736194	1.53975	NA	0.999992	NA	NA	NA	0.975665	0.97448	0.964953	0.999902	NA	0.932373	0.999979	0.996598	NA	0.999996	0.217599	0.775684	0.572901
1700001L05Rik-212	ENSMUST00000335648	42.1882	41.2059	NA	19.2039	5.61289	45.2463	41.9038	7.43973	19.0413	3.21316	43.8102	41.4739	6.10736	19.0867	4.48191	-0.449317	-0.01051	NA	1.35949	-0.331692	-0.333324	0.243809	0.66178	0.487216	1.56105	0.112109	0.255963	0.441452	-0.87069	1.89716	NA	0.999992	NA	NA	NA	0.892809	0.999889	0.964953	0.999902	NA	0.978157	0.999979	0.996598	NA	NA	0.219565	0.978465	NA
1700001L05Rik-213	ENSMUST00000335649	28.35	27.7254	NA	15.5783	4.4219	28.2091	28.1546	NA	14.1932	2.5643	28.2884	27.8887	NA	14.84	3.54632	-0.436213	-0.0178458	NA	1.35397	0.0400441	-0.173107	0.438827	NA	0.663448	1.09861	0.259118	0.463494	NA	-0.689709	1.05537	NA	0.999992	NA	NA	NA	0.969832	0.999889	NA	0.98594	NA	0.951026	0.999979	NA	NA	NA	0.311024	0.96602	NA
1700001L05Rik-214	ENSMUST00000335650	24.6605	25.3035	NA	13.6007	4.4219	26.8017	25.9702	NA	12.6979	1.90295	25.794	25.5765	NA	13.1136	3.23475	-0.270168	-0.0160714	NA	1.32403	0.0400441	-0.176941	0.358944	NA	0.753366	1.90524	0.0884989	0.381867	NA	-0.569696	1.87867	NA	0.999992	NA	NA	NA	0.969226	NA	NA	0.975764	NA	0.984939	0.999979	NA	NA	NA	0.560109	0.970679	NA
1700001O22Rik-201	ENSMUST00000050003	292.092	152.486	66.2328	25.2274	47.8139	261.404	195.423	54.5633	33.7033	65.7404	276.105	171.568	59.5955	29.5427	56.2564	0.194096	-0.0976862	0.289992	0.143453	-0.244695	-0.0237326	-0.0335713	0.406413	-0.396006	-0.397312	-0.221305	0.0679779	0.114795	-0.538124	-0.153293	0.644609	0.999992	0.849246	NA	0.999954	0.994922	0.999889	0.964953	0.999902	0.942778	0.898937	0.999979	0.996598	NA	0.999996	0.152963	0.597438	0.356024
1700001O22Rik-202	ENSMUST00000126898	127.872	67.321	32.1862	15.4021	25.4673	110.659	81.8919	27.4779	18.1572	37.266	118.887	73.7795	29.544	16.799	31.0236	0.213521	-0.0721013	0.245738	0.242164	-0.420943	0.117206	0.0593669	0.481044	-0.785561	-0.267819	-0.100113	0.133689	0.223274	-1.02754	0.15552	0.784507	0.999992	0.915129	NA	0.999954	0.968298	0.999889	0.964953	0.92389	0.988963	0.97153	0.999979	0.996598	NA	0.999996	0.299227	0.797967	0.526495
1700001O22Rik-203	ENSMUST00000129484	202.267	112.048	45.0258	19.1409	36.3005	182.598	136.62	41.4297	26.6607	48.9786	192.025	122.944	43.1315	22.9752	42.2706	0.258089	-0.0287897	0.358957	0.268588	-0.133571	-0.0197355	0.0727258	0.314879	-0.685024	-0.291096	-0.281271	0.105464	-0.0503818	-0.95295	-0.15868	0.601264	0.999992	0.804565	NA	0.999954	0.996305	0.999889	0.964953	0.9126	0.986617	0.858587	0.999979	0.996755	NA	0.999996	0.123884	0.891821	0.284514
1700001O22Rik-204	ENSMUST00000130396	130.355	69.185	32.015	14.7084	26.1275	112.802	83.8423	28.0375	18.4927	36.9045	121.194	75.6813	29.8137	16.6334	31.2025	0.213856	-0.0634929	0.235583	0.390384	-0.425245	0.113862	0.0772779	0.528295	-0.778736	-0.272975	-0.104225	0.142646	0.275353	-1.1682	0.153146	0.778705	0.999992	0.920673	NA	0.999954	0.967214	0.999889	0.955186	0.924738	0.988963	0.968437	0.999979	0.996598	NA	0.999996	0.29206	0.822268	0.544403
1700001O22Rik-205	ENSMUST00000131315	200.721	110.807	45.0258	18.9806	36.3619	181.375	136.369	41.4477	26.2768	48.2169	190.648	122.148	43.1432	22.7003	41.9442	0.257249	-0.0230822	0.358957	0.246249	-0.126737	-0.0115291	0.0673414	0.338373	-0.650928	-0.279193	-0.27207	0.0942176	-0.0277335	-0.896417	-0.153433	0.606517	0.999992	0.804565	NA	0.999954	0.998524	0.999889	0.964953	0.928766	0.987537	0.871087	0.999979	0.998284	NA	0.999996	0.127247	0.913887	0.284514
1700001O22Rik-206	ENSMUST00000131937	181.919	98.7177	43.0032	18.6385	34.2177	166.188	124.996	40.0366	24.3673	45.7308	173.735	110.393	41.4772	21.5532	39.6393	0.311851	-0.10356	0.380184	0.304028	-0.0256388	-0.00163688	0.0257127	0.257821	-0.50221	-0.202863	-0.316999	0.133563	-0.134242	-0.805092	-0.177532	0.49753	0.999992	0.792149	NA	0.999954	0.99988	0.999889	0.964953	0.990748	0.991167	0.838724	0.999979	0.996598	NA	0.999996	0.0747826	0.6355	0.266173
1700001O22Rik-207	ENSMUST00000133380	171.655	95.0367	39.5627	14.8466	30.4962	149.372	118.773	35.672	22.8315	43.5138	160.035	105.577	37.454	18.9262	36.6263	0.277829	0.00486963	0.303767	0.039849	-0.58914	-0.10707	0.0658356	0.261487	-0.866072	-0.251503	-0.389176	0.0670292	-0.0434694	-0.906177	0.336681	0.585467	0.999992	0.867258	NA	0.999954	0.962111	0.999889	0.964953	0.836026	0.989285	0.788242	0.999979	0.997292	NA	0.999996	0.114418	0.981566	0.390056
1700001O22Rik-208	ENSMUST00000135556	180.813	99.4879	40.8652	15.6533	32.2656	160.27	126.236	37.5793	23.5382	45.5805	170.106	111.373	39.1307	19.6804	38.5357	0.253123	0.0101347	0.299529	0.186837	-0.487441	-0.0639187	0.104127	0.239749	-0.897747	-0.24432	-0.321026	0.0988895	-0.0609652	-1.08492	0.24223	0.633216	0.999992	0.8657	NA	0.999954	0.982264	0.999889	0.964953	0.822278	0.989285	0.833141	0.999979	0.996598	NA	0.999996	0.145355	0.962517	0.387719
1700001O22Rik-209	ENSMUST00000136883	200.745	111.111	45.0258	18.9806	36.1068	181.554	136.745	41.2751	26.2768	48.4274	190.753	122.484	43.0388	22.7003	41.9085	0.262136	-0.0242755	0.358957	0.246249	-0.149165	-0.0143652	0.0754084	0.32922	-0.650928	-0.290302	-0.279838	0.103436	-0.0365846	-0.896417	-0.142115	0.595416	0.999992	0.804565	NA	0.999954	0.997599	0.999889	0.964953	0.928766	0.986617	0.863122	0.999979	0.997292	NA	0.999996	0.120106	0.909628	0.284514
1700001O22Rik-210	ENSMUST00000138959	198.767	110.097	44.5883	19.1409	36.3005	180.622	135.292	41.1936	25.8843	47.961	189.323	121.273	42.8125	22.5772	41.791	0.273595	-0.017353	0.33338	0.268588	-0.133571	-0.0312632	0.0940521	0.301079	-0.708613	-0.264208	-0.308164	0.115058	-0.0384182	-0.976274	-0.131524	0.571218	0.999992	0.828742	NA	0.999954	0.992334	0.999889	0.964953	0.893413	0.988963	0.843132	0.999979	0.997292	NA	0.999996	0.107374	0.935735	0.32239
1700001O22Rik-211	ENSMUST00000139968	197.613	109.284	45.084	19.3122	35.8518	178.116	135.168	40.7155	25.9413	48.0063	187.459	120.77	42.7232	22.6885	41.5751	0.263316	-0.0153171	0.362635	0.291759	-0.171955	-0.031263	0.029992	0.29599	-0.654031	-0.268003	-0.297846	0.049103	-0.0711365	-0.944604	-0.0969841	0.598463	0.999992	0.802689	NA	0.999954	0.992504	0.999889	0.964953	0.930376	0.988963	0.853751	0.999979	0.996598	NA	0.999996	0.121866	0.942955	0.279887
1700001O22Rik-212	ENSMUST00000140168	93.8936	52.9393	22.4685	10.3553	15.9303	90.7006	67.7545	19.9499	12.5403	22.0254	92.2552	59.5249	21.0832	11.4621	18.8009	0.414252	0.0312504	0.321953	0.0248809	-0.218889	-0.199418	-0.000203161	-0.137277	-0.625156	0.0187345	-0.618931	-0.0233762	-0.48101	-0.649245	0.236022	NA	0.999992	0.902415	NA	0.999954	0.921018	0.99993	0.964953	0.999035	NA	0.672555	0.999979	0.996598	NA	0.999996	0.0676432	0.905299	0.486312
1700001O22Rik-213	ENSMUST00000150205	173.219	98.8794	41.1877	17.4891	33.6141	157.027	118.846	37.1685	24.4089	45.3314	164.785	107.727	39.0145	21.0196	39.1322	0.257935	-0.049016	0.258789	0.243568	-0.207531	0.0660827	0.103582	0.246498	-0.850301	-0.359387	-0.195345	0.156398	-0.0162504	-1.09315	-0.152974	0.64365	0.999992	0.890892	NA	0.999954	0.982264	0.999889	0.964953	0.819699	0.976095	0.922439	0.999979	0.998367	NA	0.999996	0.152369	0.827047	0.452206
1700003D09Rik-201	ENSMUST00000141929	1436.48	2245.92	27.616	NA	10.3347	1337.31	2819.95	11.4973	NA	14.5979	1384.98	2501.69	18.0431	NA	12.3409	-0.0356568	-0.598506	-0.905056	NA	-0.691298	0.250557	-2.30017	-0.184412	NA	0.0578897	0.282638	-1.70057	0.712796	NA	0.73276	0.948974	0.698354	0.868314	NA	NA	0.717349	0.47391	0.964953	NA	NA	0.779562	0.999979	0.996598	NA	0.999996	0.729854	0.0382513	0.392139
1700003E16Rik-201	ENSMUST00000032106	1265.15	844.166	240.234	230.45	270.95	1208.74	871.572	152.556	206.2	310.828	1236.06	855.523	188.895	217.663	289.703	-0.15	-0.0873415	-0.109866	0.0638176	0.153509	0.0295407	-0.154699	0.310135	0.0421092	-0.0289888	0.176051	-0.06436	0.404614	-0.0203395	-0.182537	0.52651	0.999992	0.911645	0.962986	0.999954	0.98255	0.928118	0.96695	0.999902	0.997491	0.779562	0.999979	0.996598	0.980289	0.999996	0.0863936	0.367562	0.5108
1700003E16Rik-202	ENSMUST00000203203	1281.73	852.805	240.366	230.299	271.267	1221.25	878.255	153.197	206.402	310.786	1250.52	863.279	189.335	217.694	289.852	-0.145972	-0.0806433	-0.121064	0.0577109	0.155219	0.0315688	-0.156312	0.319849	0.0347886	-0.0351605	0.174081	-0.0726541	0.42561	-0.0215395	-0.190388	0.533704	0.999992	0.897424	0.967131	0.999954	0.981245	0.921726	0.966189	0.999902	0.996353	0.778879	0.999979	0.996598	0.979015	0.999996	0.0894482	0.402011	0.469945
1700003F12Rik-201	ENSMUST00000045116	53.0023	23.3151	NA	NA	NA	59.0939	24.4525	NA	NA	NA	56.2193	23.7996	NA	NA	NA	0.116943	0.445072	NA	NA	NA	-0.448797	-0.633361	NA	NA	NA	-0.568944	-1.08499	NA	NA	NA	NA	0.986836	NA	NA	NA	0.76597	NA	NA	NA	NA	0.777011	0.999979	NA	NA	NA	0.705029	0.246373	NA
1700003F12Rik-202	ENSMUST00000109709	53.2075	23.4739	NA	NA	NA	58.0965	24.1534	NA	NA	NA	55.7951	23.7528	NA	NA	NA	0.128049	0.500933	NA	NA	NA	-0.469132	-0.679609	NA	NA	NA	-0.600556	-1.18706	NA	NA	NA	NA	0.961614	NA	NA	NA	0.755989	NA	NA	NA	NA	0.77156	0.999979	NA	NA	NA	0.683106	0.19313	NA
1700003F12Rik-203	ENSMUST00000135641	360.536	113.308	NA	NA	NA	362.223	120.871	NA	NA	NA	361.56	116.583	NA	NA	NA	0.0879097	0.246409	NA	NA	NA	-0.0147243	0.0686182	NA	NA	NA	-0.106605	-0.17886	NA	NA	NA	0.878037	0.967057	NA	NA	NA	0.995841	0.999889	NA	NA	NA	0.932776	0.999979	NA	NA	NA	0.488594	0.202589	NA
1700003G18Rik-201	ENSMUST00000140689	16.6282	18.5362	NA	NA	NA	14.7388	16.7051	NA	NA	NA	15.6406	17.6932	NA	NA	NA	-0.4244	0.24303	NA	NA	NA	0.877999	-0.0666359	NA	NA	NA	1.29817	-0.311502	NA	NA	NA	NA	0.999992	NA	NA	NA	0.740576	NA	NA	NA	NA	0.659616	0.999979	NA	NA	NA	0.399927	0.557847	NA
1700003L19Rik-202	ENSMUST00000231680	9.46024	5.98132	5.72646	NA	5.17923	7.67519	8.52085	NA	NA	NA	8.53023	7.11384	4.62624	NA	4.32949	-0.0874732	0.0729736	0.667075	NA	1.03807	-0.885493	0.104326	NA	NA	NA	-0.800765	0.0411062	-0.66134	NA	-1.1467	NA	NA	NA	NA	NA	0.84137	NA	NA	NA	NA	NA	0.999979	0.996598	NA	NA	0.898496	0.931127	0.468806
1700003L19Rik-209	ENSMUST00000359214	NA	3.866	NA	NA	NA	NA	NA	NA	NA	NA	NA	3.46068	NA	NA	NA	NA	-0.180152	NA	NA	NA	NA	NA	NA	NA	NA	NA	-0.679247	NA	NA	NA	NA	NA	NA	NA	NA	NA	NA	NA	NA	NA	NA	0.999979	NA	NA	NA	NA	0.875121	NA
1700003L19Rik-212	ENSMUST00000359217	NA	4.31491	NA	NA	NA	5.80537	4.89976	NA	NA	NA	4.40385	4.57483	NA	NA	NA	NA	-1.20917	NA	NA	NA	-1.15638	0.0393056	NA	NA	NA	-0.342746	1.25209	NA	NA	NA	NA	NA	NA	NA	NA	0.820793	NA	NA	NA	NA	NA	0.999979	NA	NA	NA	NA	0.291922	NA
1700003L19Rik-213	ENSMUST00000359218	NA	3.1288	NA	NA	NA	4.42756	4.56366	NA	NA	NA	3.99091	3.77009	NA	NA	NA	NA	-0.718902	NA	NA	NA	-1.18834	-0.161519	NA	NA	NA	-0.230155	0.557091	NA	NA	NA	NA	NA	NA	NA	NA	0.842195	NA	NA	NA	NA	NA	0.999979	NA	NA	NA	NA	0.597037	NA
1700003L19Rik-214	ENSMUST00000359219	NA	NA	NA	NA	NA	3.01217	NA	NA	NA	NA	2.76076	NA	NA	NA	NA	NA	NA	NA	NA	NA	-1.72084	NA	NA	NA	NA	-0.272348	NA	NA	NA	NA	NA	NA	NA	NA	NA	NA	NA	NA	NA	NA	NA	NA	NA	NA	NA	NA	NA	NA
1700003L19Rik-218	ENSMUST00000359223	NA	4.31951	NA	NA	NA	4.13738	NA	NA	NA	NA	3.22094	3.88006	NA	NA	NA	NA	-0.919596	NA	NA	NA	-0.534233	NA	NA	NA	NA	-1.2638	0.493814	NA	NA	NA	NA	NA	NA	NA	NA	NA	NA	NA	NA	NA	NA	0.999979	NA	NA	NA	NA	0.407551	NA
1700003L19Rik-220	ENSMUST00000359225	NA	NA	NA	NA	3.30591	NA	NA	NA	NA	NA	NA	NA	NA	NA	2.24709	NA	NA	NA	NA	0.962432	NA	NA	NA	NA	NA	NA	NA	NA	NA	-0.731922	NA	NA	NA	NA	NA	NA	NA	NA	NA	NA	NA	NA	NA	NA	NA	NA	NA	NA
1700003L19Rik-221	ENSMUST00000359226	2.48891	4.00547	NA	NA	4.23755	NA	NA	NA	NA	NA	2.79208	3.62291	NA	NA	3.15388	2.02503	0.100467	NA	NA	1.00779	NA	NA	NA	NA	NA	-2.9864	-1.08984	NA	NA	-0.518416	NA	NA	NA	NA	NA	NA	NA	NA	NA	NA	NA	0.999979	NA	NA	NA	0.145358	0.924604	NA
1700003L19Rik-222	ENSMUST00000359227	NA	NA	NA	NA	3.30591	NA	NA	NA	NA	NA	NA	NA	NA	NA	2.43349	NA	NA	NA	NA	0.962432	NA	NA	NA	NA	NA	NA	NA	NA	NA	-0.616995	NA	NA	NA	NA	NA	NA	NA	NA	NA	NA	NA	NA	NA	NA	NA	NA	NA	NA
1700003M07Rik-201	ENSMUST00000139884	657.459	542.039	189.316	152.644	189.201	638.129	639.104	151.098	142.494	204.483	647.556	584.945	167.448	147.203	196.365	-0.0949605	0.115487	0.252521	0.234447	0.0291872	0.101395	0.0579931	0.346824	0.10605	0.179105	0.1928	-0.053951	0.0920811	-0.125948	0.147381	0.835684	0.999992	0.620892	0.774025	0.999954	0.907559	0.999889	0.658931	0.999902	0.966885	0.805444	0.999979	0.996598	NA	0.999996	0.388076	0.321856	0.121639
1700003M07Rik-202	ENSMUST00000147634	680.539	571.872	194.075	160.084	193.317	661.622	674.851	153.188	145.738	209.909	670.864	617.394	170.622	152.48	201.097	-0.075299	0.0869001	0.208974	0.231824	0.043498	0.10041	0.0370367	0.34782	0.120523	0.167233	0.172166	-0.0461482	0.136381	-0.108949	0.12137	0.876817	0.999992	0.723867	0.778782	0.999954	0.907609	0.999889	0.638249	0.999902	0.975464	0.829471	0.999979	0.996598	NA	0.999996	0.486068	0.4422	0.19542
1700003M07Rik-203	ENSMUST00000242680	197.449	192.494	63.1496	59.0699	68.6241	174.495	261.195	49.2985	56.7762	76.1905	185.494	223.064	55.1805	57.8011	72.1775	-0.119176	-0.0656367	0.0362869	0.106251	-0.081552	0.0183842	-0.0268908	0.208175	0.262819	-0.146893	0.136426	0.0408951	0.163863	0.158166	-0.0650409	0.861954	0.999992	0.988259	NA	0.999954	0.996286	0.999889	0.964953	0.999902	0.991167	0.933038	0.999979	0.996598	NA	0.999996	0.447301	0.711622	0.894687
1700003M07Rik-204	ENSMUST00000243745	298.676	362.471	102.929	94.7	101.304	276.712	463.209	85.2103	91.9154	113.475	287.286	407.206	92.8634	93.1282	107.023	0.0364202	-0.114957	-0.109011	0.221112	-0.00454047	0.0635493	0.0239435	0.3301	0.0803836	-0.0114974	0.0254033	0.142632	0.44119	-0.139232	-0.00584581	0.961052	0.999992	0.937981	0.844057	0.999954	0.976794	0.999889	0.856889	0.999902	0.999757	0.988261	0.999979	0.996598	NA	0.999996	0.783394	0.366744	0.612931
1700003M07Rik-205	ENSMUST00000378675	174.1	139.453	40.6322	33.5	48.8038	159.029	176.627	33.0275	29.5057	49.9483	166.279	155.955	36.3047	31.3957	49.3325	0.0500985	-0.0895489	0.0829772	-0.00754456	0.0109807	-0.196845	-0.11684	0.466798	0.197763	-0.201325	-0.24993	-0.0235551	0.394395	0.207262	-0.213315	0.96114	0.999992	0.9762	NA	0.999954	0.870424	0.999889	0.964953	0.999902	0.990567	0.856394	0.999979	0.996598	NA	0.999996	0.784539	0.623178	0.812571
1700003M07Rik-206	ENSMUST00000378676	150.214	109.894	36.5305	29.6952	44.8272	135.756	143.134	30.6811	27.0601	45.1033	142.704	124.664	33.2391	28.2941	44.9475	0.0384553	-0.00984578	0.218533	0.0418909	-0.0260239	-0.18719	-0.14416	0.451901	0.201941	-0.195514	-0.228646	-0.131632	0.244188	0.1623	-0.170365	0.973724	0.999992	0.924077	NA	0.999954	0.890061	0.999889	0.964953	0.999902	0.991167	0.883449	0.999979	0.996598	NA	0.999996	0.844629	0.962737	0.555579
1700003M07Rik-207	ENSMUST00000378677	155.518	114.93	36.798	29.032	44.324	141.894	147.016	29.8864	28.1282	44.9952	148.445	129.177	32.868	28.5204	44.631	0.0127226	0.00430139	0.220495	-0.152472	-0.0761762	-0.193401	-0.137629	0.54606	0.229478	-0.249331	-0.20914	-0.139098	0.33357	0.38385	-0.173817	0.991862	0.999992	0.923532	NA	0.999954	0.880606	0.999889	0.964953	0.999902	0.988963	0.892288	0.999979	0.996598	NA	0.999996	0.94684	0.983425	0.553581
1700003M07Rik-208	ENSMUST00000378678	60.7376	38.0732	NA	NA	3.75109	56.224	44.4711	3.7105	NA	NA	58.4023	40.8923	3.44552	NA	3.18863	0.0493667	0.131051	NA	NA	0.880305	-0.449619	-0.187356	1.84956	NA	NA	-0.503014	-0.315015	2.36232	NA	-0.405665	NA	0.999992	NA	NA	NA	0.773739	0.999889	0.964953	NA	NA	0.801357	0.999979	0.996598	NA	NA	0.864742	0.709865	NA
1700003M07Rik-209	ENSMUST00000378679	58.3143	36.6451	NA	NA	2.75977	54.0634	42.1541	3.7105	NA	NA	56.1152	39.0682	3.44552	NA	2.60824	0.0272843	0.146027	NA	NA	1.18813	-0.461562	-0.258603	1.84956	NA	NA	-0.492993	-0.401058	2.36232	NA	-0.781066	NA	0.999992	NA	NA	NA	0.765913	0.999889	0.964953	NA	NA	0.800874	0.999979	0.996598	NA	NA	0.924626	0.682405	NA
1700003M07Rik-210	ENSMUST00000378680	83.0627	53.7654	NA	NA	2.75977	78.0983	63.1654	3.58234	NA	NA	80.5033	57.911	3.41459	NA	2.75483	0.00584583	0.19758	NA	NA	1.18813	-0.381317	-0.137022	1.7885	NA	NA	-0.390785	-0.330395	2.1472	NA	-1.16815	NA	0.999992	NA	NA	NA	0.79396	0.999889	0.964953	NA	NA	0.846334	0.999979	0.996598	NA	NA	0.981716	0.513826	NA
1700003M07Rik-211	ENSMUST00000378681	57.87	37.0997	NA	NA	3.20521	53.6823	41.8296	3.45417	NA	NA	55.7034	39.1728	3.29022	NA	2.8436	0.0707071	0.127276	NA	NA	0.580556	-0.429389	-0.266221	1.72459	NA	NA	-0.503971	-0.390669	2.24382	NA	-0.162185	NA	0.999992	NA	NA	NA	0.79029	0.999889	0.964953	NA	NA	0.801419	0.999979	0.996598	NA	NA	0.810767	0.717996	NA
1700003M07Rik-212	ENSMUST00000378682	86.1043	54.9996	NA	NA	2.75977	82.5874	66.1343	3.70904	NA	NA	84.3085	59.9229	3.56059	NA	2.66479	0.136989	0.0902324	NA	NA	1.18813	-0.589814	-0.0799062	1.23118	NA	NA	-0.730551	-0.166362	1.43532	NA	-0.659863	NA	0.999992	NA	NA	NA	0.560615	0.999889	0.964953	NA	NA	0.667143	0.999979	0.996598	NA	NA	0.611738	0.759747	NA
1700003M07Rik-213	ENSMUST00000378683	87.7827	55.9952	NA	NA	2.75977	83.215	66.2049	3.70904	NA	NA	85.4365	60.503	3.56059	NA	2.66479	0.136001	0.0726643	NA	NA	1.18813	-0.547119	-0.147467	1.23118	NA	NA	-0.686975	-0.217017	1.43532	NA	-0.659863	NA	0.999992	NA	NA	NA	0.598233	0.999889	0.964953	NA	NA	0.683376	0.999979	0.996598	NA	NA	0.615536	0.804563	NA
1700003M07Rik-214	ENSMUST00000378684	76.1823	47.1514	NA	NA	2.75977	69.1035	55.9343	3.70904	NA	NA	72.5111	51.0299	3.56059	NA	2.60824	0.0482766	0.0370076	NA	NA	1.18813	-0.489459	-0.228593	1.23118	NA	NA	-0.54126	-0.262141	1.43532	NA	-0.781066	NA	0.999992	NA	NA	NA	0.707912	0.999889	0.964953	NA	NA	0.776754	0.999979	0.996598	NA	NA	0.860039	0.905856	NA
1700003M07Rik-215	ENSMUST00000378685	118.716	104.957	38.4836	33.0068	47.0353	107.776	137.423	29.7382	27.8154	47.5074	113.032	119.392	33.4478	30.2877	47.2481	0.0123334	-0.131395	0.067231	0.0654349	-0.0447867	-0.0440873	-0.0649436	0.326916	0.0400856	-0.234094	-0.0582132	0.071989	0.27007	-0.0231691	-0.189675	0.99265	0.999992	0.982914	NA	0.999954	0.989843	0.999889	0.964953	0.999902	0.988963	0.980337	0.999979	0.996598	NA	0.999996	0.951765	0.491343	0.850939
1700003M07Rik-216	ENSMUST00000378686	91.717	71.2792	31.6193	26.4056	36.8461	82.528	94.0441	22.6145	23.7767	38.8758	86.9377	81.4045	26.3814	25.0117	37.795	-0.04393	-0.0309135	0.141035	0.0139825	-0.189005	0.0459264	-0.0690116	0.30202	0.0231979	-0.252316	0.0886166	-0.0343882	0.162767	0.0115702	-0.0648609	NA	0.999992	0.962846	NA	0.999954	0.990457	0.999889	0.964953	0.999902	0.988963	0.971219	0.999979	0.996598	NA	0.999996	0.845584	0.895698	0.7277
1700003M07Rik-217	ENSMUST00000378687	671.753	566.457	192.36	155.953	192.385	653.867	666.113	153.229	143.872	208.11	662.615	610.497	169.957	149.516	199.757	-0.0802464	0.0877435	0.223892	0.229054	0.0380057	0.0980433	0.0496727	0.348299	0.100723	0.176895	0.174734	-0.0343326	0.122329	-0.125952	0.136231	0.869178	0.999992	0.689244	0.781728	0.999954	0.912121	0.999889	0.635559	0.999902	0.967305	0.832723	0.999979	0.996598	NA	0.999996	0.465217	0.440443	0.167398
1700003M07Rik-218	ENSMUST00000378688	672.345	558.19	192.413	155.278	191.949	651.379	660.451	153.444	144.362	208.106	661.591	603.407	170.11	149.439	199.525	-0.0895456	0.100176	0.232502	0.21791	0.0393883	0.0893843	0.0530685	0.351769	0.0956932	0.164615	0.175374	-0.0434733	0.117123	-0.119845	0.12265	0.845644	0.999992	0.667874	0.800774	0.999954	0.924321	0.999889	0.619064	0.999902	0.976925	0.827111	0.999979	0.996598	NA	0.999996	0.41007	0.385546	0.151134
1700003M07Rik-219	ENSMUST00000378689	680.394	571.609	194.248	160.084	193.317	661.622	674.615	153.188	145.738	209.909	670.795	617.143	170.691	152.48	201.097	-0.0759449	0.0870862	0.211233	0.231824	0.043498	0.10041	0.0360583	0.34782	0.120523	0.167233	0.172812	-0.0472949	0.13429	-0.108949	0.12137	0.875515	0.999992	0.718023	0.778782	0.999954	0.907609	0.999889	0.638249	0.999902	0.975464	0.828449	0.999979	0.996598	NA	0.999996	0.482271	0.440908	0.190591
1700003M07Rik-220	ENSMUST00000378690	291.884	232.649	84.3148	74.5802	90.2823	286.096	282.408	64.1952	64.25	97.1105	288.952	254.69	72.6899	69.1611	93.482	-0.205531	0.0103171	0.245394	0.14719	-0.026258	0.0712678	0.0593864	0.11314	0.0785397	0.0327257	0.274235	0.051063	-0.157913	-0.0660119	0.0556313	0.62629	0.999992	0.821782	NA	0.999954	0.963942	0.999889	0.964953	0.999902	0.997491	0.778407	0.999979	0.996598	NA	0.999996	0.140788	0.94291	0.311378
1700003M07Rik-221	ENSMUST00000378691	225.001	224.73	68.1767	66.0175	73.3929	201.429	299.165	50.7896	60.2752	81.7975	212.734	257.832	58.1004	62.9704	77.3403	-0.0825	-0.0975224	-0.0694236	0.107522	-0.0441669	0.0158602	-0.0534427	0.206757	0.265476	-0.162026	0.0970996	0.0467303	0.261572	0.159896	-0.117071	0.904947	0.999992	0.973128	NA	0.999954	0.996824	0.999889	0.964953	0.999902	0.989428	0.953888	0.999979	0.996598	NA	0.999996	0.57106	0.551813	0.792824
1700003M07Rik-222	ENSMUST00000378692	219.568	218.427	67.0178	62.8559	70.9575	197.075	288.343	48.005	56.8734	79.4208	207.864	249.509	55.9513	59.6907	74.9326	-0.0776391	-0.0766795	-0.0724289	0.0928676	-0.0205722	0.0351602	-0.0488241	0.194301	0.299979	-0.101811	0.111625	0.0303348	0.254813	0.209004	-0.0808858	0.914058	0.999992	0.972977	NA	0.999954	0.990085	0.999889	0.964953	0.999902	0.994539	0.946751	0.999979	0.996598	NA	0.999996	0.600648	0.651215	0.786059
1700003M07Rik-223	ENSMUST00000378693	216.36	217.985	66.2887	61.7313	72.4612	192.875	289.448	50.7233	58.671	79.9981	204.135	249.765	57.3014	60.0655	76.0001	-0.0960831	-0.103603	-0.0409218	0.100099	-0.0592366	-0.00386664	-0.0317898	0.201996	0.233115	-0.144228	0.090941	0.0746263	0.22891	0.134657	-0.0847076	0.88832	0.999992	0.986495	NA	0.999954	0.999791	0.999889	0.964953	0.999902	0.991167	0.959578	0.999979	0.996598	NA	0.999996	0.519147	0.525151	0.878735
1700003M07Rik-224	ENSMUST00000378694	137.315	126.382	45.6387	44.6068	57.0789	120.568	174.184	38.3528	38.4554	59.4398	128.595	147.663	41.5279	41.3777	58.1811	0.0716892	-0.108205	0.0761391	0.122988	-0.0734357	-0.103181	-0.0933868	0.166336	0.106569	-0.218184	-0.17639	0.0192194	0.0907266	-0.0150052	-0.142012	0.94125	0.999992	0.9762	NA	0.999954	0.962378	0.999889	0.964953	0.999902	0.988963	0.920063	0.999979	0.996598	NA	0.999996	0.697086	0.562433	0.812831
1700003N22Rik-201	ENSMUST00000194834	8.02281	7.20578	NA	NA	NA	4.86449	8.07296	NA	NA	NA	6.36961	7.58409	NA	NA	NA	0.513168	-0.423938	NA	NA	NA	-0.0176383	0.00895367	NA	NA	NA	-0.554393	0.422937	NA	NA	NA	NA	NA	NA	NA	NA	0.999791	NA	NA	NA	NA	NA	0.999979	NA	NA	NA	0.48283	0.557875	NA
1700007F19Rik-201	ENSMUST00000188418	43.5813	76.206	11.2628	NA	6.46569	29.439	91.466	6.37568	1.96292	12.2639	36.185	82.9767	8.38049	1.00702	9.19777	0.277815	-0.247509	0.275883	NA	-0.841421	-0.224129	0.227011	-0.573893	4.22487	0.184408	-0.505508	0.477213	-0.855601	4.2593	1.04544	NA	0.999992	0.951781	NA	NA	0.956716	0.999889	0.964953	NA	NA	0.881769	0.999979	0.996598	NA	0.999996	0.44875	0.374176	0.677075
1700007F19Rik-202	ENSMUST00000377395	123.615	86.6353	35.2768	NA	23.2196	92.1552	108.751	25.5161	5.40076	34.021	107.179	96.4771	29.5881	3.57191	28.3074	0.751685	-0.40766	-0.531676	NA	-0.21825	0.0183416	-0.284066	-0.000255483	0.922968	-0.251491	-0.731848	0.129516	0.530001	0.39663	-0.0365136	0.721847	0.950537	0.735603	NA	0.999954	0.997196	0.999889	0.999908	0.999902	0.989832	0.834666	0.999979	0.996598	NA	0.999996	0.222969	0.166507	0.206663
1700007F19Rik-203	ENSMUST00000377396	118.223	79.2152	35.2768	NA	23.2196	90.5407	95.6179	25.5161	5.40076	34.021	103.764	86.4995	29.5881	3.57191	28.3074	0.771484	-0.378752	-0.531676	NA	-0.21825	-0.00919233	-0.500154	-0.000255483	0.922968	-0.251491	-0.778661	-0.111694	0.530001	0.39663	-0.0365136	0.680346	0.975671	0.735603	NA	0.999954	0.999201	0.999889	0.999908	0.999902	0.989832	0.72972	0.999979	0.996598	NA	0.999996	0.181076	0.219299	0.206663
1700007F19Rik-204	ENSMUST00000377397	105.993	30.9594	35.2768	NA	23.6248	81.1834	40.1295	25.8149	5.40076	34.3735	93.0361	35.0466	29.7681	3.57191	28.6878	0.792744	-0.711052	-0.531676	NA	-0.263519	0.00753514	-1.69829	0.0288723	0.922968	-0.219558	-0.782307	-0.986411	0.558814	0.39663	0.0405547	0.704921	0.999992	0.735603	NA	0.999954	0.999642	0.996383	0.990535	0.999902	0.991167	0.751063	0.999979	0.996598	NA	0.999996	0.204895	0.420909	0.206663
1700007F19Rik-205	ENSMUST00000377398	101.735	29.5624	28.8103	NA	20.765	79.8553	39.5439	22.9357	NA	29.7839	90.308	34.0162	25.4308	NA	25.0132	0.70869	-0.654179	-0.675725	NA	-0.111603	0.139309	-1.5328	0.110946	NA	-0.459707	-0.566925	-0.876624	0.786215	NA	-0.351227	0.785666	0.999992	0.627967	NA	0.999954	0.955722	0.999889	0.966189	NA	0.96043	0.902366	0.999979	0.996598	NA	0.999996	0.301957	0.474549	0.126172
1700007F19Rik-206	ENSMUST00000377399	99.3284	29.3492	28.1204	NA	19.9721	74.2303	37.381	22.7152	NA	28.4177	86.2155	32.9282	25.0203	NA	23.95	0.789991	-0.694673	-0.692933	NA	-0.0760579	0.0643532	-1.80427	0.044716	NA	-0.401941	-0.72268	-1.10924	0.736289	NA	-0.328488	0.724553	0.999992	0.623951	NA	0.999954	0.987401	0.999889	0.985936	NA	0.979105	0.855437	0.999979	0.996598	NA	0.999996	0.225979	0.426168	0.1238
1700007F19Rik-207	ENSMUST00000377400	95.3153	27.6899	27.7342	NA	19.4413	72.241	36.3118	22.3346	NA	28.2415	83.2626	31.5352	24.6345	NA	23.5862	0.866543	-0.756673	-0.660292	NA	0.00720606	0.0632816	-1.9539	0.0429055	NA	-0.422523	-0.800016	-1.19718	0.701894	NA	-0.434099	NA	0.999992	0.661439	NA	0.999954	0.987467	0.999889	0.986509	NA	0.975397	0.842146	0.999979	0.996598	NA	0.999996	0.203182	0.44422	0.146734
1700007F19Rik-208	ENSMUST00000377401	100.4	28.6951	28.6172	NA	20.2342	76.3255	38.5405	22.8279	NA	29.7839	87.8228	33.0883	25.288	NA	24.7324	0.72832	-0.698361	-0.659749	NA	-0.0328563	0.191846	-1.61525	0.0985755	NA	-0.459707	-0.533514	-0.915189	0.757594	NA	-0.431864	0.783502	0.999992	0.64679	NA	0.999954	0.929711	0.999889	0.968912	NA	0.96043	0.911231	0.999979	0.996598	NA	0.999996	0.297858	0.472679	0.137812
1700007F19Rik-209	ENSMUST00000377402	52.7789	64.3726	15.3395	NA	10.1114	34.1325	83.2511	8.65171	2.73937	15.1665	43.025	72.778	11.3953	1.40505	12.4936	0.20579	-0.0752208	0.0756825	NA	-0.592485	-0.170492	0.232331	-0.057817	2.62948	0.0801685	-0.38002	0.312184	-0.123445	2.66017	0.676417	NA	0.999992	0.988714	NA	NA	0.973932	0.999889	0.986502	NA	NA	0.935042	0.999979	0.996598	NA	0.999996	0.611715	0.786699	0.90076
1700007F19Rik-210	ENSMUST00000377403	41.7675	9.33301	16.4924	NA	12.2949	29.4347	18.2274	10.4524	2.42275	18.2575	35.3178	13.3111	12.943	1.39822	15.1041	-0.226737	1.10215	-0.0531654	NA	-0.44143	0.287972	-0.745375	0.13856	2.42254	0.0266506	0.509692	-1.87636	0.204822	0.614082	0.478517	NA	0.934644	0.992552	NA	0.999954	0.938484	NA	0.966462	NA	NA	0.909403	0.999979	0.996598	NA	0.999996	0.620141	0.144955	0.926142
1700007F19Rik-211	ENSMUST00000377404	84.9427	165.449	16.1062	NA	10.1911	68.4456	216.206	10.1703	3.09373	16.8497	76.3261	188.046	12.6179	1.58792	13.3285	0.0314711	-0.226657	0.0165119	NA	-0.453469	-0.03027	0.317071	-0.300418	0.712984	-0.101177	-0.0655568	0.545455	-0.306105	0.734477	0.359148	NA	0.999992	0.998027	NA	NA	0.996023	0.834804	0.964953	NA	NA	0.986189	0.999979	0.996598	NA	0.999996	0.921247	0.359361	0.977269
1700007F19Rik-212	ENSMUST00000377405	56.1738	70.7632	16.8786	NA	10.1911	37.9398	87.9292	9.53121	2.29191	17.3348	46.6357	78.3935	12.5419	1.17551	13.5571	0.173719	-0.161839	-0.11941	NA	-0.453469	0.365405	0.287386	-0.100454	2.32653	-0.152834	0.190649	0.452896	0.032285	2.35534	0.304711	NA	0.999992	0.980001	NA	NA	0.892865	0.999889	0.973771	NA	NA	0.969018	0.999979	0.998367	NA	0.999996	0.788412	0.560251	0.833834
1700007F19Rik-213	ENSMUST00000377406	55.7041	70.0696	16.8786	NA	10.1911	37.6254	86.9236	9.53121	2.29191	17.3348	46.2474	77.5605	12.5419	1.17551	13.5571	0.181405	-0.154097	-0.11941	NA	-0.453469	0.368241	0.316788	-0.100454	2.32653	-0.152834	0.18281	0.474903	0.032285	2.35534	0.304711	NA	0.999992	0.980001	NA	NA	0.8915	0.999889	0.973771	NA	NA	0.96983	0.999979	0.998367	NA	0.999996	0.653798	0.576216	0.833834
1700007F19Rik-214	ENSMUST00000377407	88.7411	178.437	16.8786	NA	10.1911	71.8604	230.181	9.53121	3.78174	17.6993	79.9247	201.463	12.5419	1.94162	13.7287	-0.050642	-0.22553	-0.11941	NA	-0.453469	-0.0514836	0.318777	-0.100454	0.492471	-0.208254	-0.00440562	0.546259	0.032285	0.515005	0.251228	NA	0.999992	0.980001	NA	NA	0.99046	0.802671	0.973771	NA	NA	0.999039	0.999979	0.998367	NA	0.999996	0.867195	0.35608	0.833834
1700007F19Rik-215	ENSMUST00000377408	54.8784	67.2607	16.8786	NA	10.1911	37.0822	85.4268	9.53121	2.97991	17.6993	45.5684	75.3421	12.5419	1.52921	13.7287	0.105411	-0.167762	-0.11941	NA	-0.453469	0.414636	0.330475	-0.100454	1.50866	-0.208254	0.30528	0.501877	0.032285	1.53247	0.251228	NA	0.999992	0.980001	NA	NA	0.875965	0.999889	0.973771	NA	NA	0.946751	0.999979	0.998367	NA	0.999996	0.793648	0.55278	0.833834
1700007F19Rik-216	ENSMUST00000377409	54.9955	65.4976	16.8786	NA	10.1911	37.7789	83.5699	9.53121	2.97991	17.6993	45.9902	73.5392	12.5419	1.52921	13.7287	0.132617	-0.121088	-0.11941	NA	-0.453469	0.378815	0.342232	-0.100454	1.50866	-0.208254	0.245127	0.467245	0.032285	1.53247	0.251228	NA	0.999992	0.980001	NA	NA	0.888177	0.999889	0.973771	NA	NA	0.959685	0.999979	0.998367	NA	0.999996	0.839998	0.667406	0.833834
1700007F19Rik-217	ENSMUST00000377410	54.157	64.6055	16.8786	NA	10.1911	37.1225	82.9485	9.53121	2.29191	17.3348	45.2471	72.7688	12.5419	1.17551	13.5571	0.160251	-0.101054	-0.11941	NA	-0.453469	0.357493	0.342772	-0.100454	2.32653	-0.152834	0.196148	0.44784	0.032285	2.35534	0.304711	NA	0.999992	0.980001	NA	NA	0.89981	0.999889	0.973771	NA	NA	0.968894	0.999979	0.998367	NA	0.999996	0.811659	0.72136	0.833834
1700007F19Rik-218	ENSMUST00000377411	86.8725	172.071	16.8786	NA	10.1911	71.2213	225.658	9.53121	3.09373	17.3348	78.7006	195.93	12.5419	1.58792	13.5571	-0.0473865	-0.205556	-0.11941	NA	-0.453469	-0.0781574	0.336519	-0.100454	0.712984	-0.152834	-0.0342066	0.543986	0.032285	0.734477	0.304711	NA	0.999992	0.980001	NA	NA	0.983634	0.756023	0.973771	NA	NA	0.992689	0.999979	0.998367	NA	0.999996	0.878396	0.4059	0.833834
1700007F19Rik-219	ENSMUST00000377412	26.6926	5.25634	8.56354	NA	6.4128	17.5632	10.7455	7.1537	NA	11.0702	21.913	7.71007	7.7646	NA	8.60728	-0.0335815	2.40146	0.124635	NA	0.0806462	1.13976	-0.222252	-0.371211	NA	-0.45752	1.16784	-2.63504	-0.497934	NA	-0.525917	NA	NA	0.987576	NA	NA	0.693703	NA	0.964953	NA	NA	0.805871	0.999979	0.996598	NA	0.999996	0.951787	0.0223718	0.89121
1700007F19Rik-220	ENSMUST00000377413	36.5345	9.02054	16.8786	NA	10.5963	26.2993	14.6742	9.83002	2.29191	17.6873	31.1827	11.545	12.7219	1.17551	13.9375	0.0176503	0.669823	-0.11941	NA	-0.548181	0.448476	-0.0952638	-0.0225782	2.32653	-0.0939854	0.426525	-0.774129	0.109089	2.35534	0.459781	NA	0.999992	0.980001	NA	NA	0.875882	NA	0.994462	NA	NA	0.92702	0.999979	0.996598	NA	0.999996	0.970267	0.327748	0.833834
1700007F19Rik-221	ENSMUST00000377414	43.4286	65.0137	16.3488	NA	9.59558	32.6902	81.6285	10.7404	1.64631	14.1393	37.8171	72.4008	13.0668	0.844475	11.7364	0.0935374	-0.18874	0.202679	NA	-0.113547	-0.0375868	0.137952	-0.527708	3.97364	0.355156	-0.133413	0.328962	-0.75761	4.00604	0.473184	NA	0.999992	0.956497	NA	NA	0.996136	0.999889	0.964953	NA	NA	0.974912	0.999979	0.996598	NA	0.999996	0.796225	0.565803	0.702789
1700007F19Rik-222	ENSMUST00000377415	25.6813	8.4816	8.83223	NA	6.4128	16.9253	11.1797	6.34973	NA	10.894	21.0982	9.6863	7.38635	NA	8.5243	-0.10831	-0.135661	0.03613	NA	0.0806462	1.03974	-0.41898	-0.00419417	NA	-0.510852	1.14347	-0.262435	-0.0379176	NA	-0.58143	NA	0.999992	0.997094	NA	NA	0.700394	NA	0.999114	NA	NA	0.800168	0.999979	0.998367	NA	0.999996	0.851139	0.893081	0.967959
1700007F19Rik-223	ENSMUST00000377416	43.7272	24.2125	15.0339	NA	9.99702	30.926	37.4588	12.4887	NA	15.6477	37.0294	30.1242	13.5912	NA	12.6594	-0.369214	-0.0794731	0.0463112	NA	0.455872	0.870624	-0.0954283	-0.231724	NA	0.0738898	1.23668	-0.0111739	-0.276751	NA	-0.382723	NA	0.999992	0.994342	NA	NA	0.569162	0.999889	0.964953	NA	NA	0.641791	0.999979	0.996598	NA	0.999996	0.372292	0.848248	0.938801
1700007F19Rik-224	ENSMUST00000377417	26.1752	5.91335	9.33597	NA	6.4128	17.2082	10.8564	6.34973	NA	11.5553	21.4824	8.12283	7.5883	NA	8.83587	-0.120643	1.47939	-0.14994	NA	0.0806462	0.965222	-0.18841	-0.00419417	NA	-0.521272	1.08257	-1.6593	0.171442	NA	-0.593755	NA	NA	0.982567	NA	NA	0.702579	NA	0.999114	NA	NA	0.807355	0.999979	0.996598	NA	0.999996	0.835509	0.0978904	0.847077
1700007F19Rik-225	ENSMUST00000377418	26.3558	5.91335	9.33597	NA	6.4128	17.5476	10.8564	6.34973	NA	11.5553	21.7464	8.12283	7.5883	NA	8.83587	-0.100002	1.47939	-0.14994	NA	0.0806462	0.951465	-0.18841	-0.00419417	NA	-0.521272	1.04863	-1.6593	0.171442	NA	-0.593755	NA	NA	0.982567	NA	NA	0.702579	NA	0.999114	NA	NA	0.815074	0.999979	0.996598	NA	0.999996	0.863701	0.0978904	0.847077
1700007F19Rik-226	ENSMUST00000377419	91.8035	28.2744	25.4964	NA	18.0158	71.5529	37.1349	20.2471	NA	24.0718	81.2273	32.2263	22.4752	NA	20.8675	0.838563	-0.754064	-0.765029	NA	-0.0912672	0.27075	-1.57949	0.158425	NA	-0.379057	-0.56475	-0.823641	0.919647	NA	-0.290783	NA	0.999992	0.61853	NA	0.999954	0.885372	0.999889	0.964953	NA	NA	0.906858	0.999979	0.996598	NA	0.999996	0.240006	0.454866	0.120429
1700007F19Rik-227	ENSMUST00000377420	45.8163	62.5286	15.6122	NA	9.2336	29.0403	76.09	8.87362	2.29191	14.5898	37.0415	68.5515	11.6374	1.17551	11.7571	0.49739	-0.104685	-0.00944933	NA	-0.601549	-0.170013	0.288332	0.102148	2.32653	0.0231282	-0.671204	0.396776	0.115731	2.35534	0.629947	NA	0.999992	0.999276	NA	NA	0.973397	0.999889	0.975095	NA	NA	0.85638	0.999979	0.996598	NA	0.999996	0.23545	0.712241	0.987475
1700007F19Rik-228	ENSMUST00000377421	18.507	3.69633	7.68055	NA	4.78711	9.73303	NA	5.39638	NA	9.61451	13.9148	3.84338	6.34821	NA	7.06186	0.657494	3.32271	0.203876	NA	0.314246	0.0579827	NA	-0.430652	NA	-0.559015	-0.608563	-7.81791	-0.607327	NA	-0.854661	NA	NA	NA	NA	NA	0.99722	NA	0.964953	NA	NA	0.932312	0.719148	0.996598	NA	0.999996	0.290921	0.0238751	0.830141
1700007F19Rik-229	ENSMUST00000377422	32.2307	27.8515	15.7074	NA	8.78817	20.0921	31.4942	8.51629	2.29191	14.6153	25.8827	29.4588	11.4609	1.17551	11.5339	0.625022	0.205651	-0.140544	NA	-0.486075	-0.310808	0.139728	-0.227688	2.32653	0.0973574	-0.939215	-0.0606214	-0.0835569	2.35534	0.589883	NA	0.999992	0.976507	NA	NA	0.941258	0.999889	0.964953	NA	NA	0.781895	0.999979	0.997003	NA	0.999996	0.169202	0.556244	0.817443
1700007F19Rik-230	ENSMUST00000377423	32.2851	20.8758	14.7245	NA	9.67765	19.8667	28.8028	9.22725	NA	13.2971	25.7877	24.4076	11.4978	NA	11.3831	0.0770278	0.0357451	-0.311635	NA	0.0317117	0.2451	-0.388823	-0.446902	NA	-0.641559	0.164404	-0.422671	-0.152517	NA	-0.673942	NA	0.999992	0.935157	NA	NA	0.95682	0.999889	0.964953	NA	NA	0.975724	0.999979	0.996598	NA	0.999996	0.868998	0.932684	0.60185
1700007F19Rik-231	ENSMUST00000377424	78.9752	176.401	15.2565	NA	9.31669	66.3572	221.901	8.82864	2.44813	13.5796	72.3925	196.632	11.4689	1.25689	11.3254	-0.0516241	-0.234343	0.0816951	NA	-0.193563	-0.326019	0.247167	-0.361495	1.06834	0.316952	-0.278176	0.480498	-0.469384	1.08606	0.515434	NA	0.999992	0.986495	NA	NA	0.845368	0.987698	0.964953	NA	NA	0.912275	0.999979	0.996598	NA	0.999996	0.854041	0.554013	0.881827
1700007F19Rik-232	ENSMUST00000377425	77.9746	177.969	15.2565	NA	9.31669	65.5177	224.341	8.82864	2.44813	13.4157	71.4758	198.589	11.4689	1.25689	11.2482	-0.0767306	-0.237453	0.0816951	NA	-0.193563	-0.336368	0.251355	-0.361495	1.06834	0.286107	-0.263491	0.487965	-0.469384	1.08606	0.484307	NA	0.999992	0.986495	NA	NA	0.840737	0.97448	0.964953	NA	NA	0.919174	0.999979	0.996598	NA	0.999996	0.783446	0.557599	0.881827
1700007F19Rik-233	ENSMUST00000377426	50.3874	84.3673	15.2565	NA	9.31669	35.9994	106.892	8.82864	1.64631	13.5796	42.8652	94.3858	11.4689	0.844475	11.3254	0.104979	-0.26795	0.0816951	NA	-0.193563	-0.0698306	0.169324	-0.361495	3.97364	0.316952	-0.177746	0.438519	-0.469384	4.00604	0.515434	NA	0.999992	0.986495	NA	NA	0.989696	0.999889	0.964953	NA	NA	0.96249	0.999979	0.996598	NA	0.999996	0.757294	0.372939	0.881827
1700007F19Rik-234	ENSMUST00000377427	51.5324	81.0398	15.3147	NA	9.31669	38.4234	103.777	8.656	1.64631	13.8368	44.6802	91.1558	11.3879	0.844475	11.4466	0.0184816	-0.250485	0.0942594	NA	-0.193563	-0.0933304	0.219789	-0.418276	3.97364	0.19364	-0.114936	0.471744	-0.537747	4.00604	0.390838	NA	0.999992	0.984092	NA	NA	0.985087	0.999889	0.964953	NA	NA	0.976524	0.999979	0.996598	NA	0.999996	0.956195	0.398762	0.863467
1700007F19Rik-235	ENSMUST00000377428	44.216	78.1705	11.4152	NA	6.46569	30.7997	95.9489	6.68488	1.64631	12.2639	37.2006	86.0675	8.6271	0.844475	9.19777	0.251038	-0.206788	0.177214	NA	-0.841421	-0.156018	0.215289	-0.70132	3.97364	0.184408	-0.41037	0.42432	-0.885499	4.00604	1.04544	NA	0.999992	0.972906	NA	NA	0.974523	0.999889	0.964953	NA	NA	0.913038	0.999979	0.996598	NA	0.999996	0.504841	0.464445	0.784478
1700007F19Rik-236	ENSMUST00000377429	31.0025	20.6697	12.5959	NA	8.06008	19.7675	29.5693	9.17368	NA	11.2114	25.1259	24.6381	10.6073	NA	9.54496	0.0514218	-0.0627705	-0.172111	NA	0.463178	0.162791	-0.454603	-0.247815	NA	0.284257	0.107951	-0.389181	-0.0783873	NA	-0.146036	NA	0.999992	0.975745	NA	NA	0.976672	0.999889	0.964953	NA	NA	0.983977	0.999979	0.997852	NA	0.999996	0.913658	0.885975	0.810555
1700007F19Rik-237	ENSMUST00000377430	32.7255	22.7848	16.3488	NA	10.0007	25.5658	32.6397	11.0392	1.64631	14.4918	28.9858	27.1778	13.2468	1.00228	12.1168	-0.194316	-0.172324	0.202679	NA	-0.224143	-0.00699685	-0.260406	-0.445046	3.97364	0.415253	0.185366	-0.0846875	-0.674004	5.8303	0.645972	NA	0.999992	0.956497	NA	NA	0.999791	0.999889	0.964953	NA	NA	0.96181	0.999979	0.996598	NA	0.999996	0.615938	0.670369	0.702789
1700007F19Rik-238	ENSMUST00000377431	32.7255	22.8778	16.3488	NA	10.4059	26.264	32.6397	11.0392	1.64631	14.4918	29.3522	27.2288	13.2468	0.844475	12.3312	-0.194316	-0.22336	0.202679	NA	-0.326228	-0.0412697	-0.260406	-0.445046	3.97364	0.415253	0.150942	-0.0336275	-0.674004	4.00604	0.746758	NA	0.999992	0.956497	NA	NA	0.995541	0.999889	0.964953	NA	NA	0.969105	0.999979	0.996598	NA	0.999996	0.615938	0.574471	0.702789
1700007F19Rik-239	ENSMUST00000377432	34.7196	23.1506	16.3488	NA	10.0007	27.0536	33.347	11.0392	1.64631	14.9129	30.7142	27.6957	13.2468	0.844475	12.3152	-0.239805	-0.190409	0.202679	NA	-0.224143	-0.0159358	-0.226856	-0.445046	3.97364	0.325267	0.221051	-0.0330284	-0.674004	4.00604	0.555903	NA	0.999992	0.956497	NA	NA	0.999189	0.999889	0.964953	NA	NA	0.951835	0.999979	0.996598	NA	0.999996	0.526363	0.629907	0.702789
1700007F19Rik-240	ENSMUST00000377433	22.048	19.3689	8.80616	NA	5.81724	16.9455	28.8397	7.55889	NA	8.35979	19.381	23.5938	8.11324	NA	7.01516	-0.378057	-0.159391	0.480673	NA	0.708447	0.275274	-0.356003	-0.616085	NA	0.204769	0.650347	-0.194636	-1.11334	NA	-0.502817	NA	0.999992	0.917964	NA	NA	0.952123	0.999889	0.964953	NA	NA	0.859242	0.999979	0.996598	NA	0.999996	0.44197	0.734788	0.535144
1700007F19Rik-241	ENSMUST00000377434	22.048	19.6084	8.80616	NA	6.22237	17.6436	29.0135	7.55889	NA	8.35979	19.7474	23.8034	8.11324	NA	7.22956	-0.378057	-0.19877	0.480673	NA	0.462777	0.212908	-0.336358	-0.616085	NA	0.204769	0.588053	-0.135602	-1.11334	NA	-0.260171	NA	0.999992	0.917964	NA	NA	0.96714	0.999889	0.964953	NA	NA	0.876662	0.999979	0.996598	NA	0.999996	0.44197	0.665015	0.535144
1700007F19Rik-242	ENSMUST00000377435	24.0421	19.8811	8.80616	NA	5.81724	18.4333	29.7209	7.55889	NA	8.7809	21.1094	24.2702	8.11324	NA	7.21362	-0.429604	-0.160904	0.480673	NA	0.708447	0.23939	-0.296594	-0.616085	NA	0.0633338	0.665315	-0.133398	-1.11334	NA	-0.643839	NA	0.999992	0.917964	NA	NA	0.95976	0.999889	0.964953	NA	NA	0.855151	0.999979	0.996598	NA	0.999996	0.370464	0.725566	0.535144
1700007F19Rik-243	ENSMUST00000377436	22.1926	19.3689	8.80616	NA	5.81724	16.9351	28.8397	7.55889	NA	8.35979	19.4445	23.5938	8.11324	NA	7.01516	-0.355509	-0.159391	0.480673	NA	0.708447	0.165713	-0.356003	-0.616085	NA	0.204769	0.51792	-0.194636	-1.11334	NA	-0.502817	NA	0.999992	0.917964	NA	NA	0.978434	0.999889	0.964953	NA	NA	0.899404	0.999979	0.996598	NA	0.999996	0.467744	0.734788	0.535144
1700007F19Rik-244	ENSMUST00000377437	22.5429	19.625	8.80616	NA	5.81724	16.7819	29.7294	7.55889	NA	8.35979	19.5309	24.1336	8.11324	NA	7.01516	-0.434203	-0.160138	0.480673	NA	0.708447	0.249402	-0.348779	-0.616085	NA	0.204769	0.680531	-0.187179	-1.11334	NA	-0.502817	NA	0.999992	0.917964	NA	NA	0.958874	0.999889	0.964953	NA	NA	0.850243	0.999979	0.996598	NA	0.999996	0.376711	0.730032	0.535144
1700007F19Rik-245	ENSMUST00000377438	24.0601	20.0342	8.80616	NA	5.81724	18.4229	29.7837	7.55889	NA	8.7809	21.1126	24.3827	8.11324	NA	7.21362	-0.467966	-0.140249	0.480673	NA	0.708447	0.138878	-0.291067	-0.616085	NA	0.0633338	0.603116	-0.148403	-1.11334	NA	-0.643839	NA	0.999992	0.917964	NA	NA	0.982644	0.999889	0.964953	NA	NA	0.877532	0.999979	0.996598	NA	0.999996	0.332025	0.754876	0.535144
1700007F19Rik-246	ENSMUST00000377439	24.2047	20.0342	8.80616	NA	5.81724	18.4229	29.909	7.55889	NA	8.7809	21.1815	24.4388	8.11324	NA	7.21362	-0.446551	-0.140249	0.480673	NA	0.708447	0.138878	-0.27676	-0.616085	NA	0.0633338	0.581648	-0.134116	-1.11334	NA	-0.643839	NA	0.999992	0.917964	NA	NA	0.982644	0.999889	0.964953	NA	NA	0.882673	0.999979	0.996598	NA	0.999996	0.35265	0.754876	0.535144
1700007F19Rik-247	ENSMUST00000377440	22.5362	19.3689	8.92244	NA	5.81724	17.4037	29.0724	7.55889	NA	8.35979	19.8539	23.6981	8.15996	NA	7.01516	-0.433719	-0.159391	0.519365	NA	0.708447	0.191704	-0.289413	-0.616085	NA	0.204769	0.622113	-0.128324	-1.14878	NA	-0.502817	NA	0.999992	0.90676	NA	NA	0.972874	0.999889	0.964953	NA	NA	0.866772	0.999979	0.996598	NA	0.999996	0.366394	0.734788	0.498483
1700007F19Rik-248	ENSMUST00000377441	15.9122	44.8056	NA	NA	NA	9.54393	53.5443	NA	NA	NA	12.5811	48.6835	NA	NA	NA	0.736922	-0.241402	NA	NA	NA	-0.324893	0.351589	NA	NA	NA	-1.06477	0.593585	NA	NA	NA	NA	0.999992	NA	NA	NA	0.965718	0.999889	NA	NA	NA	0.839127	0.999979	NA	NA	NA	0.236828	0.533515	NA
1700007F19Rik-249	ENSMUST00000377442	45.782	143.943	NA	NA	NA	41.1396	184.319	NA	NA	NA	43.367	161.908	NA	NA	NA	0.00722482	-0.274235	NA	NA	NA	-0.51724	0.337325	NA	NA	NA	-0.528059	0.613707	NA	NA	NA	NA	0.999992	NA	NA	NA	0.780195	0.792026	NA	NA	NA	0.843102	0.999979	NA	NA	NA	0.983406	0.330107	NA
1700007F19Rik-250	ENSMUST00000377443	48.5787	151.866	NA	NA	NA	44.3222	194.098	NA	NA	NA	46.3676	170.655	NA	NA	NA	-0.0427264	-0.245557	NA	NA	NA	-0.504147	0.347495	NA	NA	NA	-0.465559	0.595469	NA	NA	NA	NA	0.999992	NA	NA	NA	0.764182	0.740278	NA	NA	NA	0.858121	0.999979	NA	NA	NA	0.900973	0.369503	NA
1700007F19Rik-251	ENSMUST00000377444	40.4799	130.235	NA	NA	NA	38.3972	160.985	NA	NA	NA	39.4058	143.899	NA	NA	NA	0.0258963	-0.196794	NA	NA	NA	-0.626879	0.360966	NA	NA	NA	-0.657954	0.560377	NA	NA	NA	NA	0.999992	NA	NA	NA	0.710748	0.827078	NA	NA	NA	0.785937	0.999979	NA	NA	NA	0.94248	0.495976	NA
1700007F19Rik-252	ENSMUST00000377445	39.3946	74.6309	11.2628	NA	6.46569	28.3976	83.4997	6.37568	1.64631	12.2639	33.646	78.5424	8.38049	0.844475	9.19777	0.533847	-0.0909271	0.275883	NA	-0.841421	-0.187258	0.416471	-0.573893	3.97364	0.184408	-0.724321	0.511108	-0.855601	4.00604	1.04544	NA	0.999992	0.951781	NA	NA	0.968982	0.999889	0.964953	NA	NA	0.8237	0.999979	0.996598	NA	0.999996	0.191969	0.762745	0.677075
1700007F19Rik-253	ENSMUST00000377446	33.4134	52.5803	11.2628	NA	6.46569	26.819	64.6982	6.37568	1.64631	12.2639	29.9721	57.9648	8.38049	0.844475	9.19777	0.507219	-0.0698328	0.275883	NA	-0.841421	-0.346403	0.424354	-0.573893	3.97364	0.184408	-0.856501	0.497501	-0.855601	4.00604	1.04544	NA	0.999992	0.951781	NA	NA	0.921018	0.999889	0.964953	NA	NA	0.784006	0.999979	0.996598	NA	0.999996	0.233258	0.829196	0.677075
1700007F19Rik-254	ENSMUST00000377447	68.4561	164.509	11.2628	NA	6.46569	58.2923	203.301	6.37568	2.44813	12.2639	63.156	181.746	8.38049	1.25689	9.19777	0.0224168	-0.207234	0.275883	NA	-0.841421	-0.469811	0.275498	-0.573893	1.06834	0.184408	-0.495864	0.484687	-0.855601	1.08606	1.04544	NA	0.999992	0.951781	NA	NA	0.767941	0.975984	0.964953	NA	NA	0.83078	0.999979	0.996598	NA	0.999996	0.939983	0.42157	0.677075
1700007F19Rik-255	ENSMUST00000377448	43.0173	76.4677	11.2628	NA	6.46569	29.439	91.1289	6.37568	1.64631	12.2639	35.9164	82.9705	8.38049	0.844475	9.19777	0.222236	-0.225961	0.275883	NA	-0.841421	-0.224129	0.205828	-0.573893	3.97364	0.184408	-0.449774	0.434077	-0.855601	4.00604	1.04544	NA	0.999992	0.951781	NA	NA	0.956716	0.999889	0.964953	NA	NA	0.900702	0.999979	0.996598	NA	0.999996	0.550515	0.431132	0.677075
1700007F19Rik-256	ENSMUST00000377449	75.8845	183.623	11.2628	NA	6.46569	64.0265	233.091	6.37568	2.44813	12.2639	69.6987	205.625	8.38049	1.25689	9.19777	-0.00920854	-0.235044	0.275883	NA	-0.841421	-0.410986	0.293531	-0.573893	1.06834	0.184408	-0.405172	0.530164	-0.855601	1.08606	1.04544	NA	0.999992	0.951781	NA	NA	0.795253	0.868842	0.964953	NA	NA	0.872487	0.999979	0.996598	NA	0.999996	0.975102	0.341886	0.677075
1700007F19Rik-257	ENSMUST00000377450	67.4462	159.577	11.2628	NA	6.46569	57.9221	197.222	6.37568	2.44813	12.2639	62.4812	176.304	8.38049	1.25689	9.19777	0.0502798	-0.195979	0.275883	NA	-0.841421	-0.473279	0.292381	-0.573893	1.06834	0.184408	-0.527089	0.490206	-0.855601	1.08606	1.04544	NA	0.999992	0.951781	NA	NA	0.766123	0.959593	0.964953	NA	NA	0.819968	0.999979	0.996598	NA	0.999996	0.867939	0.442097	0.677075
1700007F19Rik-258	ENSMUST00000377451	74.2048	178.994	11.2628	NA	6.46569	63.1907	228.873	6.37568	2.44813	12.2639	68.4612	201.185	8.38049	1.25689	9.19777	0.0163374	-0.232409	0.275883	NA	-0.841421	-0.424939	0.297293	-0.573893	1.06834	0.184408	-0.444647	0.531278	-0.855601	1.08606	1.04544	NA	0.999992	0.951781	NA	NA	0.786171	0.867206	0.964953	NA	NA	0.852936	0.999979	0.996598	NA	0.999996	0.956107	0.348905	0.677075
1700007F19Rik-259	ENSMUST00000377452	70.5617	168.586	11.2628	NA	6.46569	59.4745	216.198	6.37568	2.44813	12.2639	64.7778	189.771	8.38049	1.25689	9.19777	0.0563238	-0.250326	0.275883	NA	-0.841421	-0.442332	0.301427	-0.573893	1.06834	0.184408	-0.501819	0.553304	-0.855601	1.08606	1.04544	NA	0.999992	0.951781	NA	NA	0.796459	0.877597	0.964953	NA	NA	0.841672	0.999979	0.996598	NA	0.999996	0.853633	0.322054	0.677075
1700007F19Rik-260	ENSMUST00000377453	69.4778	166.912	11.2628	NA	6.46569	58.8484	212.893	6.37568	2.44813	12.2639	63.9336	187.368	8.38049	1.25689	9.19777	0.0656963	-0.249408	0.275883	NA	-0.841421	-0.43169	0.297135	-0.573893	1.06834	0.184408	-0.500689	0.548049	-0.855601	1.08606	1.04544	NA	0.999992	0.951781	NA	NA	0.801138	0.888178	0.964953	NA	NA	0.839521	0.999979	0.996598	NA	0.999996	0.830099	0.318427	0.677075
1700007F19Rik-261	ENSMUST00000377454	38.0614	63.9439	11.2628	NA	6.46569	27.0968	78.4082	6.37568	1.64631	12.2639	32.3294	70.3696	8.38049	0.844475	9.19777	0.324838	-0.179235	0.275883	NA	-0.841421	-0.251669	0.303001	-0.573893	3.97364	0.184408	-0.579852	0.485556	-0.855601	4.00604	1.04544	NA	0.999992	0.951781	NA	NA	0.949715	0.999889	0.964953	NA	NA	0.871087	0.999979	0.996598	NA	0.999996	0.421573	0.533284	0.677075
1700007F19Rik-262	ENSMUST00000377455	63.3176	150.503	11.2628	NA	6.46569	55.9501	188.196	6.37568	2.44813	12.2639	59.482	167.26	8.38049	1.25689	9.19777	0.0597932	-0.182446	0.275883	NA	-0.841421	-0.493962	0.325619	-0.573893	1.06834	0.184408	-0.55728	0.510187	-0.855601	1.08606	1.04544	NA	0.999992	0.951781	NA	NA	0.751662	0.900864	0.964953	NA	NA	0.808953	0.999979	0.996598	NA	0.999996	0.848555	0.47442	0.677075
1700007F19Rik-263	ENSMUST00000377456	46.33	86.2952	11.2628	NA	6.46569	33.3361	111.795	6.37568	1.64631	12.2639	39.5366	97.6448	8.38049	0.844475	9.19777	0.1886	-0.273881	0.275883	NA	-0.841421	-0.158341	0.288969	-0.573893	3.97364	0.184408	-0.350061	0.564441	-0.855601	4.00604	1.04544	NA	0.999992	0.951781	NA	NA	0.972522	0.999889	0.964953	NA	NA	0.927406	0.999979	0.996598	NA	0.999996	0.611166	0.298756	0.677075
1700007F19Rik-264	ENSMUST00000377457	46.33	86.2952	11.2628	NA	6.46569	33.3361	111.795	6.37568	1.64631	12.2639	39.5366	97.6448	8.38049	0.844475	9.19777	0.1886	-0.273881	0.275883	NA	-0.841421	-0.158341	0.288969	-0.573893	3.97364	0.184408	-0.350061	0.564441	-0.855601	4.00604	1.04544	NA	0.999992	0.951781	NA	NA	0.972522	0.999889	0.964953	NA	NA	0.927406	0.999979	0.996598	NA	0.999996	0.611166	0.298756	0.677075
1700007F19Rik-265	ENSMUST00000377458	37.2414	63.2183	11.2628	NA	6.46569	26.078	78.2165	6.37568	1.64631	12.2639	31.4045	69.8841	8.38049	0.844475	9.19777	0.294061	-0.198762	0.275883	NA	-0.841421	-0.257288	0.310817	-0.573893	3.97364	0.184408	-0.554918	0.512607	-0.855601	4.00604	1.04544	NA	0.999992	0.951781	NA	NA	0.950201	0.999889	0.964953	NA	NA	0.880913	0.999979	0.996598	NA	0.999996	0.470937	0.498044	0.677075
1700007F19Rik-266	ENSMUST00000377459	71.4236	171.872	11.2628	NA	6.46569	61.8723	221.036	6.37568	2.44813	12.2639	66.4459	193.748	8.38049	1.25689	9.19777	0.00910097	-0.227186	0.275883	NA	-0.841421	-0.435468	0.323504	-0.573893	1.06834	0.184408	-0.447966	0.552328	-0.855601	1.08606	1.04544	NA	0.999992	0.951781	NA	NA	0.779033	0.798083	0.964953	NA	NA	0.855264	0.999979	0.996598	NA	0.999996	0.976294	0.355095	0.677075
1700007F19Rik-267	ENSMUST00000377460	37.7291	63.2682	11.2628	NA	6.46569	27.0941	77.264	6.37568	1.64631	12.2639	32.1699	69.4848	8.38049	0.844475	9.19777	0.353349	-0.184957	0.275883	NA	-0.841421	-0.28588	0.314364	-0.573893	3.97364	0.184408	-0.6426	0.502774	-0.855601	4.00604	1.04544	NA	0.999992	0.951781	NA	NA	0.939399	0.999889	0.964953	NA	NA	0.850496	0.999979	0.996598	NA	0.999996	0.38738	0.518182	0.677075
1700007F19Rik-268	ENSMUST00000377461	37.2486	62.9553	11.2628	NA	6.46569	26.0753	77.9428	6.37568	1.64631	12.2639	31.4065	69.6163	8.38049	0.844475	9.19777	0.293552	-0.198308	0.275883	NA	-0.841421	-0.292813	0.322702	-0.573893	3.97364	0.184408	-0.590027	0.524149	-0.855601	4.00604	1.04544	NA	0.999992	0.951781	NA	NA	0.939558	0.999889	0.964953	NA	NA	0.871211	0.999979	0.996598	NA	0.999996	0.46732	0.498046	0.677075
1700007F19Rik-269	ENSMUST00000377462	37.3692	61.2019	11.2628	NA	6.46569	26.9306	76.1373	6.37568	1.64631	12.2639	31.9128	67.8413	8.38049	0.844475	9.19777	0.328594	-0.136678	0.275883	NA	-0.841421	-0.30553	0.315858	-0.573893	3.97364	0.184408	-0.637454	0.455935	-0.855601	4.00604	1.04544	NA	0.999992	0.951781	NA	NA	0.933506	0.999889	0.964953	NA	NA	0.853955	0.999979	0.996598	NA	0.999996	0.424451	0.63934	0.677075
1700007F19Rik-270	ENSMUST00000377463	62.6219	147.751	11.2628	NA	6.46569	55.6253	185.874	6.37568	2.44813	12.2639	58.9809	164.704	8.38049	1.25689	9.19777	0.0592156	-0.170132	0.275883	NA	-0.841421	-0.531483	0.339155	-0.573893	1.06834	0.184408	-0.594116	0.511368	-0.855601	1.08606	1.04544	NA	0.999992	0.951781	NA	NA	0.72613	0.873988	0.964953	NA	NA	0.794922	0.999979	0.996598	NA	0.999996	0.851789	0.506878	0.677075
1700007F19Rik-271	ENSMUST00000377464	67.0921	163.703	11.2628	NA	6.46569	59.7612	209.011	6.37568	2.44813	12.2639	63.2781	183.86	8.38049	1.25689	9.19777	0.0624166	-0.146585	0.275883	NA	-0.841421	-0.601144	0.311887	-0.573893	1.06834	0.184408	-0.666714	0.460238	-0.855601	1.08606	1.04544	NA	0.999992	0.951781	NA	NA	0.662778	0.894091	0.964953	NA	NA	0.76634	0.999979	0.996598	NA	0.999996	0.842742	0.563823	0.677075
1700007F19Rik-272	ENSMUST00000377465	50.7366	155.774	NA	NA	NA	46.6235	204.039	NA	NA	NA	48.6014	177.263	NA	NA	NA	-0.08521	-0.287179	NA	NA	NA	-0.477973	0.34359	NA	NA	NA	-0.396721	0.630732	NA	NA	NA	NA	0.999992	NA	NA	NA	0.778817	0.704729	NA	NA	NA	0.882618	0.999979	NA	NA	NA	0.796953	0.499623	NA
1700007F19Rik-273	ENSMUST00000377466	46.6799	87.5062	11.1465	NA	7.1662	33.121	112.235	6.5914	1.64631	12.2639	39.5909	98.508	8.46444	1.00228	9.56804	0.268876	-0.27709	0.244713	NA	-0.825791	-0.175067	0.261797	-0.459772	3.97364	0.184408	-0.447126	0.54046	-0.700752	5.8303	1.02155	NA	0.999992	0.958755	NA	NA	0.968472	0.999889	0.964953	NA	NA	0.899553	0.999979	0.996598	NA	0.999996	0.470719	0.292738	0.71295
1700007F19Rik-274	ENSMUST00000377467	37.9186	66.918	11.1465	NA	6.46569	26.7204	79.6628	6.37568	1.64631	12.2639	32.0647	72.5699	8.33377	0.844475	9.19777	0.415478	-0.176833	0.244713	NA	-0.841421	-0.327196	0.253548	-0.573893	3.97364	0.184408	-0.746037	0.433709	-0.821218	4.00604	1.04544	NA	0.999992	0.958755	NA	NA	0.925552	0.999889	0.964953	NA	NA	0.807355	0.999979	0.996598	NA	0.999996	0.303432	0.534514	0.71295
1700007F19Rik-275	ENSMUST00000377468	65.3043	164.398	10.7366	NA	6.46569	58.0915	212.456	6.37568	2.44813	11.8995	61.5519	185.786	8.16856	1.25689	9.02613	0.114152	-0.139693	0.156222	NA	-0.841421	-0.633622	0.307538	-0.573893	1.06834	0.278251	-0.750808	0.449304	-0.737947	1.08606	1.13183	NA	0.999992	0.976731	NA	NA	0.643176	0.900885	0.964953	NA	NA	0.736762	0.999979	0.996598	NA	0.999996	0.72221	0.583414	0.819348
1700007F19Rik-276	ENSMUST00000377469	40.2032	68.4562	11.1465	NA	6.46569	27.1107	83.2468	6.37568	1.64631	12.2639	33.3571	75.0242	8.33377	0.844475	9.19777	0.393983	-0.210009	0.244713	NA	-0.841421	-0.328681	0.275695	-0.573893	3.97364	0.184408	-0.725969	0.488543	-0.821218	4.00604	1.04544	NA	0.999992	0.958755	NA	NA	0.92947	0.999889	0.964953	NA	NA	0.82559	0.999979	0.996598	NA	0.999996	0.322413	0.467419	0.71295
1700007F19Rik-277	ENSMUST00000377470	16.617	17.5245	6.83086	NA	3.58896	13.2063	26.4619	4.6635	NA	NA	14.8335	21.5118	5.56855	NA	3.26425	-0.904456	-0.473338	0.376043	NA	1.10093	0.729515	-0.00234646	-0.288008	NA	NA	1.631	0.47183	-0.695564	NA	-0.264928	NA	0.999992	NA	NA	NA	0.826651	NA	0.974852	NA	NA	0.604026	0.999979	0.996598	NA	NA	0.0932258	0.39696	0.661742
1700007F19Rik-278	ENSMUST00000377471	13.8249	18.5558	5.68042	NA	3.31006	11.9371	29.9653	2.57912	NA	NA	12.8394	23.6506	3.8429	NA	2.54827	-1.0639	-0.55689	0.0330707	NA	0.955629	0.797144	-0.0440897	0.307114	NA	NA	1.85792	0.51458	0.233565	NA	-0.533701	NA	0.999992	NA	NA	NA	0.815332	0.999889	0.976474	NA	NA	0.597362	0.999979	0.996598	NA	NA	0.0853766	0.35878	0.972517
1700007F19Rik-279	ENSMUST00000377472	12.0007	3.86981	NA	NA	NA	10.551	7.39771	NA	NA	NA	11.242	5.4473	NA	NA	NA	-1.3285	0.598871	NA	NA	NA	1.9479	0.991659	NA	NA	NA	3.27155	0.410218	NA	NA	NA	NA	NA	NA	NA	NA	0.429437	NA	NA	NA	NA	0.279809	0.999979	NA	NA	NA	0.0594828	0.537147	NA
1700007F19Rik-280	ENSMUST00000377473	26.6812	70.7413	NA	NA	NA	20.1969	92.1423	NA	NA	NA	23.2937	80.2681	NA	NA	NA	0.32455	-0.299511	NA	NA	NA	0.0661293	0.43189	NA	NA	NA	-0.259063	0.733979	NA	NA	NA	NA	0.999992	NA	NA	NA	0.993134	0.818207	NA	NA	NA	0.95846	0.999979	NA	NA	NA	0.470908	0.345288	NA
1700007F19Rik-281	ENSMUST00000377474	28.8639	74.4146	NA	NA	NA	17.0605	88.5221	NA	NA	NA	22.6872	80.6703	NA	NA	NA	0.123846	-0.309129	NA	NA	NA	0.173383	0.256815	NA	NA	NA	0.0452276	0.566299	NA	NA	NA	NA	0.999992	NA	NA	NA	0.978848	0.999889	NA	NA	NA	0.993168	0.999979	NA	NA	NA	0.769613	0.339892	NA
1700007F19Rik-282	ENSMUST00000377475	36.4678	95.6014	NA	NA	NA	22.6262	120.82	NA	NA	NA	29.2252	106.816	NA	NA	NA	0.051889	-0.362868	NA	NA	NA	0.152352	0.259236	NA	NA	NA	0.0984911	0.623272	NA	NA	NA	NA	0.974302	NA	NA	NA	0.978319	0.999889	NA	NA	NA	0.983079	0.999979	NA	NA	NA	0.892146	0.215969	NA
1700007F19Rik-283	ENSMUST00000377476	61.1981	179.176	NA	NA	NA	51.3209	227.262	NA	NA	NA	56.0445	200.563	NA	NA	NA	-0.0864362	-0.272944	NA	NA	NA	-0.344213	0.323455	NA	NA	NA	-0.261929	0.596114	NA	NA	NA	NA	0.999992	NA	NA	NA	0.859149	0.764485	NA	NA	NA	0.92669	0.999979	NA	NA	NA	0.77693	0.486792	NA
1700007F19Rik-284	ENSMUST00000377477	52.7849	155.377	NA	NA	NA	45.2166	191.268	NA	NA	NA	48.8388	171.322	NA	NA	NA	-0.0400669	-0.241002	NA	NA	NA	-0.414694	0.326345	NA	NA	NA	-0.379843	0.569301	NA	NA	NA	NA	0.999992	NA	NA	NA	0.831816	0.866777	NA	NA	NA	0.885964	0.999979	NA	NA	NA	0.89854	0.378475	NA
1700007F19Rik-285	ENSMUST00000377478	27.6733	68.8185	NA	NA	NA	16.3633	81.7297	NA	NA	NA	21.755	74.5441	NA	NA	NA	0.24643	-0.310265	NA	NA	NA	0.120295	0.314378	NA	NA	NA	-0.130458	0.62515	NA	NA	NA	NA	0.999992	NA	NA	NA	0.987839	0.999889	NA	NA	NA	0.980583	0.999979	NA	NA	NA	0.576357	0.337856	NA
1700007F19Rik-286	ENSMUST00000377479	60.714	176.763	NA	NA	NA	51.1415	224.255	NA	NA	NA	55.7199	197.886	NA	NA	NA	-0.0782667	-0.275496	NA	NA	NA	-0.335379	0.318381	NA	NA	NA	-0.261237	0.593385	NA	NA	NA	NA	0.999992	NA	NA	NA	0.866166	0.784302	NA	NA	NA	0.927133	0.999979	NA	NA	NA	0.798278	0.480514	NA
1700007F19Rik-287	ENSMUST00000377480	55.7307	164.568	NA	NA	NA	46.7689	211.217	NA	NA	NA	51.0547	185.325	NA	NA	NA	-0.0188399	-0.289005	NA	NA	NA	-0.377202	0.314134	NA	NA	NA	-0.362059	0.602629	NA	NA	NA	NA	0.999992	NA	NA	NA	0.856962	0.826318	NA	NA	NA	0.899122	0.999979	NA	NA	NA	0.952841	0.470335	NA
1700007F19Rik-288	ENSMUST00000377481	38.0327	108.75	NA	NA	NA	28.497	141.171	NA	NA	NA	33.048	123.181	NA	NA	NA	0.0899342	-0.320093	NA	NA	NA	0.0502273	0.350775	NA	NA	NA	-0.0430282	0.672154	NA	NA	NA	NA	0.981619	NA	NA	NA	0.993609	0.832316	NA	NA	NA	0.991706	0.999979	NA	NA	NA	0.817489	0.232374	NA
1700007F19Rik-289	ENSMUST00000377482	54.2836	159.481	NA	NA	NA	46.1428	205.211	NA	NA	NA	50.0374	179.831	NA	NA	NA	-0.0275706	-0.286656	NA	NA	NA	-0.362873	0.341773	NA	NA	NA	-0.339099	0.630385	NA	NA	NA	NA	0.998911	NA	NA	NA	0.864379	0.749904	NA	NA	NA	0.906181	0.999979	NA	NA	NA	0.93225	0.287048	NA
1700007F19Rik-290	ENSMUST00000377483	58.8856	174.494	NA	NA	NA	50.6363	229.571	NA	NA	NA	54.5855	199.017	NA	NA	NA	-0.00955141	-0.232355	NA	NA	NA	-0.491161	0.319567	NA	NA	NA	-0.485271	0.553958	NA	NA	NA	NA	0.999992	NA	NA	NA	0.762039	0.764755	NA	NA	NA	0.844458	0.999979	NA	NA	NA	0.976209	0.374807	NA
1700007F19Rik-291	ENSMUST00000377484	60.6997	181.418	NA	NA	NA	53.32	239.006	NA	NA	NA	56.8566	207.06	NA	NA	NA	-0.0642315	-0.226515	NA	NA	NA	-0.477306	0.330472	NA	NA	NA	-0.416935	0.559073	NA	NA	NA	NA	0.999992	NA	NA	NA	0.755001	0.71238	NA	NA	NA	0.870013	0.999979	NA	NA	NA	0.839518	0.380106	NA
1700007F19Rik-292	ENSMUST00000377485	35.2615	93.7008	NA	NA	NA	21.7926	117.889	NA	NA	NA	28.2137	104.456	NA	NA	NA	0.034627	-0.365473	NA	NA	NA	0.0937752	0.282283	NA	NA	NA	0.056768	0.648595	NA	NA	NA	NA	0.973358	NA	NA	NA	0.989077	0.999889	NA	NA	NA	0.989947	0.999979	NA	NA	NA	0.929503	0.214819	NA
1700007F19Rik-293	ENSMUST00000377486	23.9683	64.1659	NA	NA	NA	14.3396	78.0379	NA	NA	NA	18.9303	70.3266	NA	NA	NA	0.313247	-0.28882	NA	NA	NA	-0.0677963	0.343558	NA	NA	NA	-0.385548	0.632916	NA	NA	NA	NA	0.999992	NA	NA	NA	0.994452	0.999889	NA	NA	NA	0.941783	0.999979	NA	NA	NA	0.519686	0.385122	NA
1700007F19Rik-294	ENSMUST00000377487	34.4307	92.6554	NA	NA	NA	21.634	116.675	NA	NA	NA	27.7351	103.336	NA	NA	NA	0.0751169	-0.358298	NA	NA	NA	0.0730234	0.316605	NA	NA	NA	-0.00454595	0.675397	NA	NA	NA	NA	0.976737	NA	NA	NA	0.991704	0.967084	NA	NA	NA	0.999272	0.999979	NA	NA	NA	0.849509	0.221183	NA
1700007F19Rik-295	ENSMUST00000377488	56.5465	170.685	NA	NA	NA	48.6475	217.267	NA	NA	NA	52.4285	191.406	NA	NA	NA	-0.0633617	-0.273301	NA	NA	NA	-0.404962	0.338047	NA	NA	NA	-0.345653	0.613325	NA	NA	NA	NA	0.999992	NA	NA	NA	0.825574	0.735545	NA	NA	NA	0.901592	0.999979	NA	NA	NA	0.844078	0.299244	NA
1700007F19Rik-296	ENSMUST00000377489	48.8994	149.897	NA	NA	NA	43.1928	186.379	NA	NA	NA	45.9281	166.113	NA	NA	NA	-0.00135271	-0.235097	NA	NA	NA	-0.504136	0.356536	NA	NA	NA	-0.507596	0.593704	NA	NA	NA	NA	0.999992	NA	NA	NA	0.78311	0.794751	NA	NA	NA	0.84345	0.999979	NA	NA	NA	0.996748	0.395926	NA
1700007F19Rik-297	ENSMUST00000377490	22.5212	59.079	NA	NA	NA	13.7135	72.0315	NA	NA	NA	17.9131	64.8323	NA	NA	NA	0.313708	-0.289209	NA	NA	NA	-0.00598141	0.425438	NA	NA	NA	-0.324301	0.715168	NA	NA	NA	NA	0.999992	NA	NA	NA	0.999856	0.942424	NA	NA	NA	0.953871	0.999979	NA	NA	NA	0.531351	0.391775	NA
1700007F19Rik-298	ENSMUST00000377491	48.8437	140.739	NA	NA	NA	40.3032	178.857	NA	NA	NA	44.3871	157.694	NA	NA	NA	-0.0590759	-0.266404	NA	NA	NA	-0.455056	0.348735	NA	NA	NA	-0.399725	0.617062	NA	NA	NA	NA	0.999992	NA	NA	NA	0.819	0.810637	NA	NA	NA	0.894759	0.999979	NA	NA	NA	0.86511	0.343915	NA
1700007F19Rik-299	ENSMUST00000377492	45.651	140.846	NA	NA	NA	39.5401	173.885	NA	NA	NA	42.466	155.527	NA	NA	NA	0.0424998	-0.257255	NA	NA	NA	-0.512501	0.336333	NA	NA	NA	-0.55981	0.595509	NA	NA	NA	NA	0.999992	NA	NA	NA	0.797772	0.870325	NA	NA	NA	0.82919	0.999979	NA	NA	NA	0.900057	0.363929	NA
1700007F19Rik-300	ENSMUST00000377493	47.7975	148.36	NA	NA	NA	42.4082	183.148	NA	NA	NA	44.9923	163.818	NA	NA	NA	-0.00969229	-0.231374	NA	NA	NA	-0.503616	0.362464	NA	NA	NA	-0.499127	0.595764	NA	NA	NA	NA	0.999992	NA	NA	NA	0.78312	0.779694	NA	NA	NA	0.845368	0.999979	NA	NA	NA	0.976776	0.398637	NA
1700007F19Rik-301	ENSMUST00000377494	53.1155	159.062	NA	NA	NA	45.3092	204.413	NA	NA	NA	49.0441	179.243	NA	NA	NA	-0.0392959	-0.289575	NA	NA	NA	-0.401042	0.347714	NA	NA	NA	-0.365536	0.63904	NA	NA	NA	NA	0.998045	NA	NA	NA	0.844896	0.732122	NA	NA	NA	0.900776	0.999979	NA	NA	NA	0.905096	0.284567	NA
1700007F19Rik-302	ENSMUST00000377495	22.2141	59.4621	NA	NA	NA	13.5549	72.0281	NA	NA	NA	17.6838	65.0417	NA	NA	NA	0.3199	-0.307994	NA	NA	NA	-0.0404762	0.420584	NA	NA	NA	-0.3652	0.729128	NA	NA	NA	NA	0.999992	NA	NA	NA	0.997409	0.947835	NA	NA	NA	0.946751	0.999979	NA	NA	NA	0.526218	0.362319	NA
1700007F19Rik-303	ENSMUST00000377496	52.7723	158.799	NA	NA	NA	45.1506	204.139	NA	NA	NA	48.7977	178.975	NA	NA	NA	-0.0403353	-0.289535	NA	NA	NA	-0.41303	0.352344	NA	NA	NA	-0.37653	0.643496	NA	NA	NA	NA	0.997705	NA	NA	NA	0.836267	0.715605	NA	NA	NA	0.897105	0.999979	NA	NA	NA	0.90264	0.283864	NA
1700007F19Rik-304	ENSMUST00000377497	35.4587	102.604	NA	NA	NA	27.3412	136.375	NA	NA	NA	31.2166	117.647	NA	NA	NA	0.0476737	-0.300515	NA	NA	NA	-0.0333508	0.388388	NA	NA	NA	-0.0846684	0.689941	NA	NA	NA	NA	0.994994	NA	NA	NA	0.996843	0.753098	NA	NA	NA	0.984615	0.999979	NA	NA	NA	0.905785	0.276073	NA
1700007F19Rik-305	ENSMUST00000377498	12.9606	38.4303	NA	NA	NA	8.76035	42.5067	NA	NA	NA	10.7638	40.2233	NA	NA	NA	0.377583	-0.191751	NA	NA	NA	-0.123631	0.188212	NA	NA	NA	-0.504701	0.382862	NA	NA	NA	NA	0.999992	NA	NA	NA	0.990613	0.999889	NA	NA	NA	0.935906	0.999979	NA	NA	NA	0.556277	0.600471	NA
1700007F19Rik-306	ENSMUST00000377499	25.8022	70.3063	NA	NA	NA	19.3633	92.5097	NA	NA	NA	22.4381	80.1937	NA	NA	NA	0.346239	-0.316753	NA	NA	NA	-0.00298363	0.466669	NA	NA	NA	-0.3497	0.78536	NA	NA	NA	NA	0.999992	NA	NA	NA	0.999903	0.742912	NA	NA	NA	0.938167	0.999979	NA	NA	NA	0.4464	0.320195	NA
1700007F19Rik-307	ENSMUST00000377500	62.5468	186.241	NA	NA	NA	51.9742	238.279	NA	NA	NA	57.0289	209.394	NA	NA	NA	-0.111971	-0.292858	NA	NA	NA	-0.356066	0.32577	NA	NA	NA	-0.248111	0.618049	NA	NA	NA	NA	0.999992	NA	NA	NA	0.853613	0.754912	NA	NA	NA	0.931964	0.999979	NA	NA	NA	0.712704	0.452196	NA
1700007F19Rik-308	ENSMUST00000377501	55.8786	166.162	NA	NA	NA	46.469	212.892	NA	NA	NA	50.9679	186.954	NA	NA	NA	-0.0111976	-0.299181	NA	NA	NA	-0.399349	0.329044	NA	NA	NA	-0.391918	0.627338	NA	NA	NA	NA	0.999992	NA	NA	NA	0.845471	0.775649	NA	NA	NA	0.887405	0.999979	NA	NA	NA	0.971885	0.460214	NA
1700007F19Rik-309	ENSMUST00000377502	50.396	152.737	NA	NA	NA	43.7265	190.048	NA	NA	NA	46.9206	169.321	NA	NA	NA	-0.00831892	-0.24085	NA	NA	NA	-0.486081	0.348861	NA	NA	NA	-0.482809	0.589162	NA	NA	NA	NA	0.999992	NA	NA	NA	0.791921	0.808518	NA	NA	NA	0.848989	0.999979	NA	NA	NA	0.979516	0.557436	NA
1700007F19Rik-310	ENSMUST00000377503	25.1398	66.1782	NA	NA	NA	14.8732	80.26	NA	NA	NA	19.768	72.4309	NA	NA	NA	0.322046	-0.307181	NA	NA	NA	-0.0312858	0.359213	NA	NA	NA	-0.357823	0.666721	NA	NA	NA	NA	0.999992	NA	NA	NA	0.998411	0.999889	NA	NA	NA	0.946751	0.999979	NA	NA	NA	0.500074	0.35468	NA
1700007F19Rik-311	ENSMUST00000377504	31.1278	84.655	NA	NA	NA	19.7969	107.935	NA	NA	NA	25.1997	95.0121	NA	NA	NA	0.173612	-0.36974	NA	NA	NA	0.0962424	0.35336	NA	NA	NA	-0.080012	0.723597	NA	NA	NA	NA	0.967057	NA	NA	NA	0.989079	0.923965	NA	NA	NA	0.986681	0.999979	NA	NA	NA	0.686084	0.202689	NA
1700007F19Rik-312	ENSMUST00000377505	61.3079	187.792	NA	NA	NA	54.7663	237.28	NA	NA	NA	57.9035	209.803	NA	NA	NA	-0.0363432	-0.248521	NA	NA	NA	-0.352139	0.398229	NA	NA	NA	-0.319924	0.648554	NA	NA	NA	NA	0.999992	NA	NA	NA	0.843669	0.515881	NA	NA	NA	0.903875	0.999979	NA	NA	NA	0.907122	0.545603	NA
1700007F19Rik-313	ENSMUST00000377506	29.5954	78.6648	NA	NA	NA	19.3163	103.413	NA	NA	NA	24.2185	89.6849	NA	NA	NA	0.162695	-0.341931	NA	NA	NA	0.0260022	0.393816	NA	NA	NA	-0.139561	0.736027	NA	NA	NA	NA	0.987783	NA	NA	NA	0.998466	0.85921	NA	NA	NA	0.978489	0.999979	NA	NA	NA	0.716053	0.249432	NA
1700007F19Rik-314	ENSMUST00000377507	27.685	80.9227	NA	NA	NA	21.4163	104.177	NA	NA	NA	24.4097	91.2734	NA	NA	NA	0.207518	-0.246981	NA	NA	NA	-0.114328	0.434697	NA	NA	NA	-0.327101	0.682434	NA	NA	NA	NA	0.999992	NA	NA	NA	0.986357	0.780947	NA	NA	NA	0.938085	0.999979	NA	NA	NA	0.635885	0.408533	NA
1700007F19Rik-315	ENSMUST00000377508	58.3973	174.428	NA	NA	NA	50.7931	226.65	NA	NA	NA	54.4342	197.674	NA	NA	NA	-0.0992801	-0.307104	NA	NA	NA	-0.377879	0.344456	NA	NA	NA	-0.282621	0.651027	NA	NA	NA	NA	0.999992	NA	NA	NA	0.839766	0.666104	NA	NA	NA	0.921767	0.999979	NA	NA	NA	0.750952	0.451374	NA
1700007F19Rik-316	ENSMUST00000377509	61.0135	182.636	NA	NA	NA	53.9756	236.919	NA	NA	NA	57.3488	206.797	NA	NA	NA	-0.142922	-0.286633	NA	NA	NA	-0.375437	0.353203	NA	NA	NA	-0.236796	0.63953	NA	NA	NA	NA	0.999992	NA	NA	NA	0.826235	0.610044	NA	NA	NA	0.933954	0.999979	NA	NA	NA	0.645105	0.47084	NA
1700007F19Rik-317	ENSMUST00000377510	51.753	157.606	NA	NA	NA	48.0506	201.083	NA	NA	NA	49.8341	176.949	NA	NA	NA	-0.11645	-0.251981	NA	NA	NA	-0.455555	0.377057	NA	NA	NA	-0.344189	0.628843	NA	NA	NA	NA	0.999992	NA	NA	NA	0.788375	0.661027	NA	NA	NA	0.899443	0.999979	NA	NA	NA	0.717983	0.543583	NA
1700007F19Rik-318	ENSMUST00000377511	15.3399	43.3204	NA	NA	NA	16.764	62.3954	NA	NA	NA	16.0945	51.8245	NA	NA	NA	-0.0730901	0.0634818	NA	NA	NA	-0.345494	0.623413	NA	NA	NA	-0.273565	0.564865	NA	NA	NA	NA	0.999992	NA	NA	NA	0.932292	0.679025	NA	NA	NA	0.953991	0.999979	NA	NA	NA	0.891023	0.870351	NA
1700007F19Rik-319	ENSMUST00000377512	31.8373	96.5395	NA	NA	NA	27.0486	132.871	NA	NA	NA	29.3395	112.731	NA	NA	NA	-0.231581	-0.265509	NA	NA	NA	-0.328841	0.339853	NA	NA	NA	-0.104751	0.607867	NA	NA	NA	NA	0.999992	NA	NA	NA	0.912129	0.904769	NA	NA	NA	0.97993	0.999979	NA	NA	NA	0.559647	0.362213	NA
1700007J10Rik-201	ENSMUST00000139530	392.281	361.587	NA	NA	NA	336.885	385.848	NA	NA	NA	363.388	372.066	NA	NA	NA	-0.12993	0.0810598	NA	NA	NA	-0.0394624	0.0785917	NA	NA	NA	0.0864171	0.00145428	NA	NA	NA	0.764377	0.999992	NA	NA	NA	0.984974	0.999889	NA	NA	NA	0.947277	0.999979	NA	NA	NA	0.273011	0.449929	NA
1700007J10Rik-202	ENSMUST00000153431	871.006	807.87	NA	NA	NA	754.744	872.432	NA	NA	NA	810.376	835.939	NA	NA	NA	-0.0417932	0.0408426	NA	NA	NA	0.0364775	-0.00322014	NA	NA	NA	0.0745105	-0.0402201	NA	NA	NA	0.927471	0.999992	NA	NA	NA	0.979947	0.999889	NA	NA	NA	0.934541	0.999979	NA	NA	NA	0.645733	0.607365	NA
1700007J10Rik-203	ENSMUST00000278913	419.757	392.985	NA	NA	NA	362.116	415.735	NA	NA	NA	389.701	402.75	NA	NA	NA	-0.0698262	0.0746596	NA	NA	NA	-0.0584126	0.0493908	NA	NA	NA	0.00738585	-0.0214016	NA	NA	NA	0.896104	0.999992	NA	NA	NA	0.971513	0.999889	NA	NA	NA	0.995668	0.999979	NA	NA	NA	0.546429	0.481932	NA
1700007J10Rik-204	ENSMUST00000278914	420.887	393.637	NA	NA	NA	362.615	416.623	NA	NA	NA	390.5	403.507	NA	NA	NA	-0.0708599	0.0732807	NA	NA	NA	-0.0596724	0.0475245	NA	NA	NA	0.00719206	-0.0219386	NA	NA	NA	0.894077	0.999992	NA	NA	NA	0.97063	0.999889	NA	NA	NA	0.99572	0.999979	NA	NA	NA	0.540031	0.492652	NA
1700007J10Rik-205	ENSMUST00000278915	896.065	830.391	NA	NA	NA	779.73	898.435	NA	NA	NA	835.407	860.001	NA	NA	NA	-0.0447694	0.0332568	NA	NA	NA	0.0259602	-0.0191724	NA	NA	NA	0.0669312	-0.0485335	NA	NA	NA	0.920433	0.999992	NA	NA	NA	0.987802	0.999889	NA	NA	NA	0.943387	0.999979	NA	NA	NA	0.620583	0.67174	NA
1700007J10Rik-206	ENSMUST00000278916	27.8512	31.9682	NA	NA	NA	25.2507	29.2066	NA	NA	NA	26.5018	30.693	NA	NA	NA	0.722875	-0.0578162	NA	NA	NA	-0.310435	-0.31199	NA	NA	NA	-1.03781	-0.252495	NA	NA	NA	NA	0.999992	NA	NA	NA	0.924734	0.999889	NA	NA	NA	0.650888	0.999979	NA	NA	NA	0.0697821	0.858031	NA
1700007J10Rik-207	ENSMUST00000278917	870.516	807.329	NA	NA	NA	754.406	872.048	NA	NA	NA	809.965	835.469	NA	NA	NA	-0.0423661	0.0398684	NA	NA	NA	0.0365597	-0.00319527	NA	NA	NA	0.0751614	-0.0392179	NA	NA	NA	0.92666	0.999992	NA	NA	NA	0.979824	0.999889	NA	NA	NA	0.933966	0.999979	NA	NA	NA	0.641382	0.615505	NA
1700007J10Rik-208	ENSMUST00000278918	419.412	392.701	NA	NA	NA	361.778	415.159	NA	NA	NA	389.359	402.336	NA	NA	NA	-0.0699973	0.0771298	NA	NA	NA	-0.0583389	0.0508253	NA	NA	NA	0.00761952	-0.0224544	NA	NA	NA	0.895442	0.999992	NA	NA	NA	0.971513	0.999889	NA	NA	NA	0.995453	0.999979	NA	NA	NA	0.54527	0.468638	NA
1700007J10Rik-209	ENSMUST00000278919	418.769	391.982	NA	NA	NA	361.459	414.396	NA	NA	NA	388.885	401.598	NA	NA	NA	-0.0677074	0.0744431	NA	NA	NA	-0.0584548	0.0535911	NA	NA	NA	0.00519636	-0.0169549	NA	NA	NA	0.901107	0.999992	NA	NA	NA	0.971538	0.999889	NA	NA	NA	0.997375	0.999979	NA	NA	NA	0.55936	0.483364	NA
1700007J10Rik-210	ENSMUST00000278920	393.496	362.709	NA	NA	NA	337.549	387.643	NA	NA	NA	364.314	373.488	NA	NA	NA	-0.129805	0.0847276	NA	NA	NA	-0.0450245	0.0696507	NA	NA	NA	0.0807726	-0.0111596	NA	NA	NA	0.765182	0.999992	NA	NA	NA	0.982	0.999889	NA	NA	NA	0.951535	0.999979	NA	NA	NA	0.273985	0.431084	NA
1700007J10Rik-211	ENSMUST00000278921	29.7785	33.622	NA	NA	NA	26.5541	30.7756	NA	NA	NA	28.1032	32.3064	NA	NA	NA	0.640502	-0.0965994	NA	NA	NA	-0.335208	-0.347272	NA	NA	NA	-0.978571	-0.248438	NA	NA	NA	NA	0.999992	NA	NA	NA	0.909937	0.999889	NA	NA	NA	0.656394	0.999979	NA	NA	NA	0.0945893	0.769667	NA
1700007J10Rik-212	ENSMUST00000278922	481.173	447.902	NA	NA	NA	418.15	488.311	NA	NA	NA	448.306	465.537	NA	NA	NA	0.024514	0.00732854	NA	NA	NA	0.0981107	-0.0687476	NA	NA	NA	0.0705689	-0.0719053	NA	NA	NA	0.970827	0.999992	NA	NA	NA	0.921018	0.999889	NA	NA	NA	0.948338	0.999979	NA	NA	NA	0.830003	0.939867	NA
1700007J10Rik-213	ENSMUST00000278923	68.0059	74.6379	NA	NA	NA	63.973	74.6805	NA	NA	NA	65.9248	74.5722	NA	NA	NA	0.311764	0.0106513	NA	NA	NA	-0.332456	-0.306434	NA	NA	NA	-0.645994	-0.3137	NA	NA	NA	NA	0.999992	NA	NA	NA	0.844468	0.999889	NA	NA	NA	0.684	0.999979	NA	NA	NA	0.233019	0.960793	NA
1700007L15Rik-201	ENSMUST00000180923	143.96	130.925	5.92454	4.32535	NA	113.402	117.056	7.68026	NA	5.68845	127.999	124.563	7.02046	3.7822	4.25891	-0.355892	0.0598079	0.878937	-1.21091	NA	-0.121263	0.122846	0.607684	NA	0.61992	0.229195	0.0652196	-0.272711	1.37961	1.19479	0.450196	0.999992	NA	NA	NA	0.950273	0.999889	0.964953	NA	NA	0.882618	0.999979	0.996598	NA	NA	0.058748	0.754002	0.38216
1700007L15Rik-202	ENSMUST00000231849	143.96	130.767	5.92454	4.32535	NA	113.402	116.694	7.68026	NA	5.68845	127.999	124.314	7.02046	3.7822	4.25891	-0.355892	0.063772	0.878937	-1.21091	NA	-0.121263	0.114416	0.607684	NA	0.61992	0.229195	0.0528639	-0.272711	1.37961	1.19479	0.450196	0.999992	NA	NA	NA	0.950273	0.999889	0.964953	NA	NA	0.882618	0.999979	0.996598	NA	NA	0.058748	0.738918	0.38216
1700007L15Rik-203	ENSMUST00000241161	140.354	124.22	4.84386	NA	NA	110.396	112.189	4.31538	NA	4.19186	124.705	118.691	4.55314	NA	3.2766	-0.34558	0.113457	0.887728	NA	NA	-0.161743	0.136702	0.606384	NA	0.534205	0.178586	0.0255654	-0.282383	NA	0.168489	0.500686	0.999992	NA	NA	NA	0.927928	0.999889	0.964953	NA	NA	0.922838	0.999979	0.996598	NA	NA	0.0761511	0.55431	0.422434
1700007L15Rik-204	ENSMUST00000242138	144.143	130.925	5.92454	4.32535	NA	113.402	117.494	7.68026	NA	5.68845	128.086	124.759	7.02046	3.7822	4.25891	-0.351821	0.0598079	0.878937	-1.21091	NA	-0.121263	0.133352	0.607684	NA	0.61992	0.225128	0.0757871	-0.272711	1.37961	1.19479	0.457725	0.999992	NA	NA	NA	0.950273	0.999889	0.964953	NA	NA	0.885489	0.999979	0.996598	NA	NA	0.0615928	0.754002	0.38216
1700007L15Rik-205	ENSMUST00000243576	6.24795	15.5419	4.26568	NA	NA	6.03767	NA	3.88393	NA	4.19186	6.13803	11.1777	4.05896	NA	3.2766	0.756376	0.26547	0.588528	NA	NA	1.66957	NA	0.364507	NA	0.534205	0.909701	-0.648515	-0.228228	NA	0.168489	NA	0.999992	NA	NA	NA	0.65093	NA	0.964953	NA	NA	NA	0.999979	0.996598	NA	NA	0.376315	0.61889	0.641934
1700007L15Rik-206	ENSMUST00000245250	6.5911	15.6883	4.26568	NA	NA	6.03767	NA	3.88393	NA	4.19186	6.30149	11.2582	4.05896	NA	3.2766	0.721939	0.287242	0.588528	NA	NA	1.66957	NA	0.364507	NA	0.534205	0.944725	-0.670297	-0.228228	NA	0.168489	NA	0.999992	NA	NA	NA	0.65093	NA	0.964953	NA	NA	NA	0.999979	0.996598	NA	NA	0.380538	0.588627	0.641934
1700007L15Rik-207	ENSMUST00000307360	6.5911	15.8458	4.26568	NA	NA	6.03767	NA	3.88393	NA	4.19186	6.30149	11.4231	4.05896	NA	3.2766	0.721939	0.251871	0.588528	NA	NA	1.66957	NA	0.364507	NA	0.534205	0.944725	-0.53763	-0.228228	NA	0.168489	NA	0.999992	NA	NA	NA	0.65093	NA	0.964953	NA	NA	NA	0.999979	0.996598	NA	NA	0.380538	0.632125	0.641934
1700007L15Rik-208	ENSMUST00000307361	NA	10.5579	NA	NA	NA	3.84441	NA	NA	NA	NA	3.57787	7.20202	NA	NA	NA	NA	0.372521	NA	NA	NA	2.36477	NA	NA	NA	NA	1.77084	-0.702004	NA	NA	NA	NA	0.999992	NA	NA	NA	NA	NA	NA	NA	NA	NA	0.999979	NA	NA	NA	NA	0.5663	NA
1700007L15Rik-209	ENSMUST00000307362	6.26088	15.6994	4.26568	NA	NA	5.6834	NA	3.88393	NA	4.19186	5.95871	11.2584	4.05896	NA	3.2766	0.930028	0.230083	0.588528	NA	NA	1.55494	NA	0.364507	NA	0.534205	0.622562	-0.616753	-0.228228	NA	0.168489	NA	0.999992	NA	NA	NA	0.691525	NA	0.964953	NA	NA	NA	0.999979	0.996598	NA	NA	0.27775	0.663423	0.641934
1700007L15Rik-210	ENSMUST00000307363	9.35956	21.8187	5.34635	3.9832	NA	8.68959	10.3119	6.93962	NA	5.68845	9.01019	16.6361	6.34081	3.61625	4.25891	0.356757	-0.185192	0.64077	-1.03845	NA	1.529	-0.201005	0.666351	NA	0.61992	1.16875	-0.0156903	0.0194385	1.20755	1.19479	NA	0.999992	NA	NA	NA	0.630102	NA	0.964953	NA	NA	NA	0.999979	0.998831	NA	NA	0.599094	0.688834	0.551013
1700007L15Rik-211	ENSMUST00000307364	9.35956	21.6612	5.34635	3.9832	NA	8.68959	9.94997	6.93962	NA	5.68845	9.01019	16.387	6.34081	3.61625	4.25891	0.356757	-0.163505	0.64077	-1.03845	NA	1.529	-0.31089	0.666351	NA	0.61992	1.16875	-0.145198	0.0194385	1.20755	1.19479	NA	0.999992	NA	NA	NA	0.630102	NA	0.964953	NA	NA	NA	0.999979	0.998831	NA	NA	0.599094	0.725143	0.551013
1700007P06Rik-201	ENSMUST00000160380	44.6735	17.6991	NA	NA	NA	37.5386	13.8176	NA	5.19085	NA	40.9506	15.9379	NA	5.22089	NA	-0.101688	0.953463	NA	NA	NA	-0.40739	-0.184779	NA	-0.832165	NA	-0.314505	-1.13329	NA	0.333711	NA	NA	0.657581	NA	NA	NA	0.883414	NA	NA	0.999902	NA	0.931905	0.999979	NA	NA	NA	0.764847	0.0322103	NA
1700007P06Rik-202	ENSMUST00000259782	8.80366	NA	NA	NA	NA	8.03748	NA	NA	NA	NA	8.40395	NA	NA	NA	NA	-0.816401	NA	NA	NA	NA	-0.395069	NA	NA	NA	NA	0.411258	NA	NA	NA	NA	NA	NA	NA	NA	NA	0.957403	NA	NA	NA	NA	NA	NA	NA	NA	NA	0.271592	NA	NA
1700007P06Rik-203	ENSMUST00000259783	41.2055	15.9994	NA	NA	NA	34.2314	12.6154	NA	5.19085	NA	37.5655	14.4632	NA	4.90528	NA	-0.0800763	1.09492	NA	NA	NA	-0.482021	-0.302435	NA	-0.832165	NA	-0.411676	-1.39427	NA	0.0495239	NA	NA	0.558917	NA	NA	NA	0.865986	NA	NA	0.999902	NA	0.912323	0.999979	NA	NA	NA	0.819376	0.0205831	NA
1700007P06Rik-204	ENSMUST00000259784	39.8971	15.5732	NA	NA	NA	32.7108	11.9146	NA	4.99889	NA	36.145	13.9143	NA	4.80675	NA	-0.0133966	1.10342	NA	NA	NA	-0.495022	-0.304418	NA	-0.745895	NA	-0.491693	-1.40731	NA	0.136113	NA	NA	0.558917	NA	NA	NA	0.865294	NA	NA	0.999902	NA	0.88995	0.999979	NA	NA	NA	0.969764	0.0205399	NA
1700007P06Rik-205	ENSMUST00000259785	59.535	20.6468	NA	7.6399	NA	47.5465	18.7827	NA	6.02429	NA	53.2702	19.7897	NA	6.8022	NA	0.0300103	0.625416	NA	-1.22106	NA	-0.380595	-0.740997	NA	-0.681406	NA	-0.416667	-1.36043	NA	0.542799	NA	NA	0.906459	NA	NA	NA	0.896357	NA	NA	0.999902	NA	0.899279	0.999979	NA	NA	NA	0.913982	0.1205	NA
1700007P06Rik-206	ENSMUST00000259786	8.47854	NA	NA	NA	NA	8.3492	NA	NA	NA	NA	8.41243	NA	NA	NA	NA	-0.729922	NA	NA	NA	NA	-0.490732	NA	NA	NA	NA	0.229582	NA	NA	NA	NA	NA	NA	NA	NA	NA	0.939433	NA	NA	NA	NA	NA	NA	NA	NA	NA	0.330747	NA	NA
1700008A23Rik-201	ENSMUST00000191694	NA	NA	NA	NA	3.40227	NA	NA	NA	NA	NA	NA	NA	NA	NA	2.75767	NA	NA	NA	NA	-5.34752	NA	NA	NA	NA	NA	NA	NA	NA	NA	5.42171	NA	NA	NA	NA	NA	NA	NA	NA	NA	NA	NA	NA	NA	NA	NA	NA	NA	NA
1700008B11Rik-201	ENSMUST00000198145	5.02753	NA	NA	NA	NA	4.43177	NA	NA	NA	NA	4.71785	NA	NA	NA	NA	-0.14363	NA	NA	NA	NA	-1.80554	NA	NA	NA	NA	-1.64678	NA	NA	NA	NA	NA	NA	NA	NA	NA	0.733043	NA	NA	NA	NA	NA	NA	NA	NA	NA	0.873213	NA	NA
1700008J07Rik-201	ENSMUST00000185351	224.299	209.588	28.9869	32.4555	26.1773	187.972	206.779	18.1992	24.9385	31.7409	205.347	208.112	22.6635	28.5514	28.793	-0.434451	-0.0730265	0.231336	0.432874	0.152578	-0.349587	-0.0500371	0.274722	0.395516	0.119309	0.0803158	0.0301691	0.0424463	-0.0341472	-0.0333407	0.174497	0.999992	0.934825	NA	0.999954	0.65593	0.999889	0.965094	0.999902	0.994807	0.964703	0.999979	0.998367	NA	0.999996	0.00909251	0.59093	0.600804
[truncated: 64,494 more rows]
[truncated: 31 more columns]
