# Supplementary material for: Epigenetic and Transcriptomic Impacts of Ethanol Vary by Brain Region and Extent of Exposure
Source: eNeuro. 2026 Apr 9;13(4):ENEURO.0484-25.2026. doi: 10.1523/ENEURO.0484-25.2026 (PMC13086551; doi:10.1523/ENEURO.0484-25.2026)
Supplement: Figure 5-3 — Gene ontology enrichment for TO-genes. (A-C) Results from GO enrichment analysis for acute ethanol vs. acute saline genes encoding DETs but not identified as DEGs (i.e., transcript level only genes, or TO-genes) in the (A) cortex, (B) vHPC, and (C) DS. (D-F) GO enrichment analysis results for chronic ethanol vs. chronic saline TO-genes in the (D) vHPC, (E) DS, and (F) VS. GO enrichment analyses of TO-genes were done in a non-direction-specific manner and were only done for comparisons with ≥75 TO-genes. Supports Figure 5. Download Figure 5-3, XLS file. [file eneuro-13-ENEURO.0484-25.2026-s009.xls]

## Sheet: Figure 5-3A
Extended Data Figure 5-3A.	GO enrichment analysis results for acute ethanol vs. acute saline TO-genes in the cortex (216 TO-genes). Supports Figure 5.
GO.ID	Term	Annotated	Significant	Expected	weight01Fisher	GeneRatio	FDR	Region	Paradigm	level_dir
GO:0070934	CRD-mediated mRNA stabilization	10	3	0.11	0.00016	0.3	0.57728	CTX	Acute	TOgenes_allsig
GO:1900152	negative regulation of nuclear-transcribed mRNA catabolic process, deadenylation-dependent decay	11	3	0.12	0.00022	0.272727	0.57728	CTX	Acute	TOgenes_allsig
GO:0071277	cellular response to calcium ion	81	6	0.91	0.00031	0.0740741	0.57728	CTX	Acute	TOgenes_allsig
GO:2000767	positive regulation of cytoplasmic translation	13	3	0.15	0.00037	0.230769	0.57728	CTX	Acute	TOgenes_allsig
GO:1900273	positive regulation of long-term synaptic potentiation	32	4	0.36	0.00044	0.125	0.57728	CTX	Acute	TOgenes_allsig
GO:0009181	purine ribonucleoside diphosphate catabolic process	114	3	1.29	0.00075	0.0263158	0.82	CTX	Acute	TOgenes_allsig
GO:0032570	response to progesterone	39	4	0.44	0.00095	0.102564	0.82	CTX	Acute	TOgenes_allsig
GO:0006470	protein dephosphorylation	95	6	1.07	0.001	0.0631579	0.82	CTX	Acute	TOgenes_allsig
GO:0034656	nucleobase-containing small molecule catabolic process	26	3	0.29	0.00123	0.115385	0.896533	CTX	Acute	TOgenes_allsig
GO:1904262	negative regulation of TORC1 signaling	45	4	0.51	0.00163	0.0888889	1	CTX	Acute	TOgenes_allsig
GO:0017158	regulation of calcium ion-dependent exocytosis	47	4	0.53	0.00268	0.0851064	1	CTX	Acute	TOgenes_allsig
GO:1903306	negative regulation of regulated secretory pathway	25	3	0.28	0.00271	0.12	1	CTX	Acute	TOgenes_allsig
GO:0046676	negative regulation of insulin secretion	54	4	0.61	0.00319	0.0740741	1	CTX	Acute	TOgenes_allsig
GO:0043299	leukocyte degranulation	74	3	0.83	0.00535	0.0405405	1	CTX	Acute	TOgenes_allsig
GO:0002084	protein depalmitoylation	10	2	0.11	0.00536	0.2	1	CTX	Acute	TOgenes_allsig
GO:2000766	negative regulation of cytoplasmic translation	10	2	0.11	0.00536	0.2	1	CTX	Acute	TOgenes_allsig
GO:1900454	positive regulation of long-term synaptic depression	10	2	0.11	0.00536	0.2	1	CTX	Acute	TOgenes_allsig
GO:1901386	negative regulation of voltage-gated calcium channel activity	10	2	0.11	0.00536	0.2	1	CTX	Acute	TOgenes_allsig
GO:0060613	fat pad development	10	2	0.11	0.00536	0.2	1	CTX	Acute	TOgenes_allsig
GO:0035562	negative regulation of chromatin binding	10	2	0.11	0.00536	0.2	1	CTX	Acute	TOgenes_allsig
GO:0009154	purine ribonucleotide catabolic process	142	4	1.6	0.00552	0.028169	1	CTX	Acute	TOgenes_allsig
GO:0051898	negative regulation of phosphatidylinositol 3-kinase/protein kinase B signal transduction	64	4	0.72	0.00588	0.0625	1	CTX	Acute	TOgenes_allsig
GO:0009138	pyrimidine nucleoside diphosphate metabolic process	11	2	0.12	0.00651	0.181818	1	CTX	Acute	TOgenes_allsig
GO:0050774	negative regulation of dendrite morphogenesis	11	2	0.12	0.00651	0.181818	1	CTX	Acute	TOgenes_allsig
GO:0033673	negative regulation of kinase activity	179	3	2.02	0.00656	0.0167598	1	CTX	Acute	TOgenes_allsig
GO:0006915	apoptotic process	1855	31	20.92	0.00706	0.0167116	1	CTX	Acute	TOgenes_allsig
GO:0009222	pyrimidine ribonucleotide catabolic process	12	2	0.14	0.00775	0.166667	1	CTX	Acute	TOgenes_allsig
GO:0033327	Leydig cell differentiation	12	2	0.14	0.00775	0.166667	1	CTX	Acute	TOgenes_allsig
GO:0045184	establishment of protein localization	1669	25	18.82	0.00783	0.014979	1	CTX	Acute	TOgenes_allsig
GO:1900153	positive regulation of nuclear-transcribed mRNA catabolic process, deadenylation-dependent decay	13	2	0.15	0.00909	0.153846	1	CTX	Acute	TOgenes_allsig
GO:0060213	positive regulation of nuclear-transcribed mRNA poly(A) tail shortening	13	2	0.15	0.00909	0.153846	1	CTX	Acute	TOgenes_allsig
GO:1905671	regulation of lysosome organization	13	2	0.15	0.00909	0.153846	1	CTX	Acute	TOgenes_allsig
GO:0048869	cellular developmental process	4118	65	46.43	0.00999	0.0157844	1	CTX	Acute	TOgenes_allsig
GO:0010613	positive regulation of cardiac muscle hypertrophy	40	3	0.45	0.01027	0.075	1	CTX	Acute	TOgenes_allsig
GO:0061762	CAMKK-AMPK signaling cascade	14	2	0.16	0.01053	0.142857	1	CTX	Acute	TOgenes_allsig
GO:0032933	SREBP signaling pathway	14	2	0.16	0.01053	0.142857	1	CTX	Acute	TOgenes_allsig
GO:0046036	CTP metabolic process	14	2	0.16	0.01053	0.142857	1	CTX	Acute	TOgenes_allsig
GO:0035332	positive regulation of hippo signaling	14	2	0.16	0.01053	0.142857	1	CTX	Acute	TOgenes_allsig
GO:0000902	cell morphogenesis	1054	21	11.88	0.01068	0.0199241	1	CTX	Acute	TOgenes_allsig
GO:0098760	response to interleukin-7	21	3	0.24	0.01118	0.142857	1	CTX	Acute	TOgenes_allsig
GO:0097734	extracellular exosome biogenesis	22	2	0.25	0.01123	0.0909091	1	CTX	Acute	TOgenes_allsig
GO:0098970	postsynaptic neurotransmitter receptor diffusion trapping	15	2	0.17	0.01206	0.133333	1	CTX	Acute	TOgenes_allsig
GO:0097484	dendrite extension	43	3	0.48	0.01252	0.0697674	1	CTX	Acute	TOgenes_allsig
GO:0099170	postsynaptic modulation of chemical synaptic transmission	43	3	0.48	0.01252	0.0697674	1	CTX	Acute	TOgenes_allsig
GO:0009410	response to xenobiotic stimulus	388	10	4.37	0.01285	0.0257732	1	CTX	Acute	TOgenes_allsig
GO:0010996	response to auditory stimulus	29	3	0.33	0.01357	0.103448	1	CTX	Acute	TOgenes_allsig
GO:0099054	presynapse assembly	49	3	0.55	0.0136	0.0612245	1	CTX	Acute	TOgenes_allsig
GO:0120163	negative regulation of cold-induced thermogenesis	45	3	0.51	0.01416	0.0666667	1	CTX	Acute	TOgenes_allsig
GO:0007399	nervous system development	2525	44	28.47	0.01475	0.0174257	1	CTX	Acute	TOgenes_allsig
GO:0002091	negative regulation of receptor internalization	17	2	0.19	0.01539	0.117647	1	CTX	Acute	TOgenes_allsig
GO:0030033	microvillus assembly	17	2	0.19	0.01539	0.117647	1	CTX	Acute	TOgenes_allsig
GO:0106072	negative regulation of adenylate cyclase-activating G protein-coupled receptor signaling pathway	17	2	0.19	0.01539	0.117647	1	CTX	Acute	TOgenes_allsig
GO:0033194	response to hydroperoxide	17	2	0.19	0.01539	0.117647	1	CTX	Acute	TOgenes_allsig
GO:0061158	3'-UTR-mediated mRNA destabilization	17	2	0.19	0.01539	0.117647	1	CTX	Acute	TOgenes_allsig
GO:0006658	phosphatidylserine metabolic process	18	2	0.2	0.01719	0.111111	1	CTX	Acute	TOgenes_allsig
GO:0071880	adenylate cyclase-activating adrenergic receptor signaling pathway	18	2	0.2	0.01719	0.111111	1	CTX	Acute	TOgenes_allsig
GO:0048873	homeostasis of number of cells within a tissue	49	3	0.55	0.01779	0.0612245	1	CTX	Acute	TOgenes_allsig
GO:0045944	positive regulation of transcription by RNA polymerase II	1127	21	12.71	0.01876	0.0186335	1	CTX	Acute	TOgenes_allsig
GO:0035022	positive regulation of Rac protein signal transduction	19	2	0.21	0.01907	0.105263	1	CTX	Acute	TOgenes_allsig
GO:0036092	phosphatidylinositol-3-phosphate biosynthetic process	19	2	0.21	0.01907	0.105263	1	CTX	Acute	TOgenes_allsig
GO:2000311	regulation of AMPA receptor activity	19	2	0.21	0.01907	0.105263	1	CTX	Acute	TOgenes_allsig
GO:0060074	synapse maturation	52	3	0.59	0.02091	0.0576923	1	CTX	Acute	TOgenes_allsig
GO:0098761	cellular response to interleukin-7	20	2	0.23	0.02104	0.1	1	CTX	Acute	TOgenes_allsig
GO:0120036	plasma membrane bounded cell projection organization	1680	29	18.94	0.02131	0.0172619	1	CTX	Acute	TOgenes_allsig
GO:0051282	regulation of sequestering of calcium ion	127	5	1.43	0.02214	0.0393701	1	CTX	Acute	TOgenes_allsig
GO:1990823	response to leukemia inhibitory factor	147	2	1.66	0.0225	0.0136054	1	CTX	Acute	TOgenes_allsig
GO:0018105	peptidyl-serine phosphorylation	197	5	2.22	0.0226	0.0253807	1	CTX	Acute	TOgenes_allsig
GO:0099175	regulation of postsynapse organization	188	8	2.12	0.02305	0.0425532	1	CTX	Acute	TOgenes_allsig
GO:2001135	regulation of endocytic recycling	21	2	0.24	0.02308	0.0952381	1	CTX	Acute	TOgenes_allsig
GO:0010955	negative regulation of protein processing	21	2	0.24	0.02308	0.0952381	1	CTX	Acute	TOgenes_allsig
GO:0071625	vocalization behavior	21	2	0.24	0.02308	0.0952381	1	CTX	Acute	TOgenes_allsig
GO:0034198	cellular response to amino acid starvation	55	3	0.62	0.02413	0.0545455	1	CTX	Acute	TOgenes_allsig
GO:0150052	regulation of postsynapse assembly	55	3	0.62	0.02413	0.0545455	1	CTX	Acute	TOgenes_allsig
GO:0031669	cellular response to nutrient levels	258	7	2.91	0.02465	0.0271318	1	CTX	Acute	TOgenes_allsig
GO:0035641	locomotory exploration behavior	22	2	0.25	0.0252	0.0909091	1	CTX	Acute	TOgenes_allsig
GO:0033762	response to glucagon	22	2	0.25	0.0252	0.0909091	1	CTX	Acute	TOgenes_allsig
GO:0048812	neuron projection morphogenesis	711	14	8.02	0.02521	0.0196906	1	CTX	Acute	TOgenes_allsig
GO:0048168	regulation of neuronal synaptic plasticity	78	5	0.88	0.0268	0.0641026	1	CTX	Acute	TOgenes_allsig
GO:0090316	positive regulation of intracellular protein transport	109	4	1.23	0.02754	0.0366972	1	CTX	Acute	TOgenes_allsig
GO:0010508	positive regulation of autophagy	155	4	1.75	0.02897	0.0258065	1	CTX	Acute	TOgenes_allsig
GO:0043488	regulation of mRNA stability	157	6	1.77	0.02899	0.0382166	1	CTX	Acute	TOgenes_allsig
GO:0046337	phosphatidylethanolamine metabolic process	24	2	0.27	0.02967	0.0833333	1	CTX	Acute	TOgenes_allsig
GO:0048511	rhythmic process	319	9	3.6	0.03326	0.0282132	1	CTX	Acute	TOgenes_allsig
GO:0097205	renal filtration	33	2	0.37	0.03334	0.0606061	1	CTX	Acute	TOgenes_allsig
GO:0040013	negative regulation of locomotion	329	5	3.71	0.03339	0.0151976	1	CTX	Acute	TOgenes_allsig
GO:2000058	regulation of ubiquitin-dependent protein catabolic process	164	2	1.85	0.03358	0.0121951	1	CTX	Acute	TOgenes_allsig
GO:0095500	acetylcholine receptor signaling pathway	45	3	0.51	0.03419	0.0666667	1	CTX	Acute	TOgenes_allsig
GO:0061462	protein localization to lysosome	54	3	0.61	0.03422	0.0555556	1	CTX	Acute	TOgenes_allsig
GO:0007215	glutamate receptor signaling pathway	56	3	0.63	0.03423	0.0535714	1	CTX	Acute	TOgenes_allsig
GO:0001954	positive regulation of cell-matrix adhesion	65	3	0.73	0.03704	0.0461538	1	CTX	Acute	TOgenes_allsig
GO:0001666	response to hypoxia	310	6	3.5	0.03716	0.0193548	1	CTX	Acute	TOgenes_allsig
GO:0070925	organelle assembly	1003	12	11.31	0.03727	0.0119641	1	CTX	Acute	TOgenes_allsig
GO:0006695	cholesterol biosynthetic process	52	3	0.59	0.03921	0.0576923	1	CTX	Acute	TOgenes_allsig
GO:2000819	regulation of nucleotide-excision repair	28	2	0.32	0.03947	0.0714286	1	CTX	Acute	TOgenes_allsig
GO:0032869	cellular response to insulin stimulus	261	6	2.94	0.04105	0.0229885	1	CTX	Acute	TOgenes_allsig
GO:0006839	mitochondrial transport	171	4	1.93	0.04193	0.0233918	1	CTX	Acute	TOgenes_allsig
GO:0045672	positive regulation of osteoclast differentiation	29	2	0.33	0.04208	0.0689655	1	CTX	Acute	TOgenes_allsig
GO:0016226	iron-sulfur cluster assembly	29	2	0.33	0.04208	0.0689655	1	CTX	Acute	TOgenes_allsig
GO:0050685	positive regulation of mRNA processing	37	2	0.42	0.04421	0.0540541	1	CTX	Acute	TOgenes_allsig
GO:0002092	positive regulation of receptor internalization	30	2	0.34	0.04476	0.0666667	1	CTX	Acute	TOgenes_allsig
GO:0061484	hematopoietic stem cell homeostasis	30	2	0.34	0.04476	0.0666667	1	CTX	Acute	TOgenes_allsig
GO:0001675	acrosome assembly	31	2	0.35	0.0475	0.0645161	1	CTX	Acute	TOgenes_allsig
GO:0016339	calcium-dependent cell-cell adhesion via plasma membrane cell adhesion molecules	31	2	0.35	0.0475	0.0645161	1	CTX	Acute	TOgenes_allsig
GO:0072657	protein localization to membrane	624	14	7.04	0.04786	0.0224359	1	CTX	Acute	TOgenes_allsig
GO:1901800	positive regulation of proteasomal protein catabolic process	109	3	1.23	0.05024	0.0275229	1	CTX	Acute	TOgenes_allsig
GO:0030833	regulation of actin filament polymerization	132	5	1.49	0.05029	0.0378788	1	CTX	Acute	TOgenes_allsig
GO:0001975	response to amphetamine	32	2	0.36	0.0503	0.0625	1	CTX	Acute	TOgenes_allsig
GO:0030511	positive regulation of transforming growth factor beta receptor signaling pathway	32	2	0.36	0.0503	0.0625	1	CTX	Acute	TOgenes_allsig
GO:0035418	protein localization to synapse	108	5	1.22	0.05214	0.0462963	1	CTX	Acute	TOgenes_allsig
GO:0015012	heparan sulfate proteoglycan biosynthetic process	33	2	0.37	0.05316	0.0606061	1	CTX	Acute	TOgenes_allsig
GO:0048714	positive regulation of oligodendrocyte differentiation	33	2	0.37	0.05316	0.0606061	1	CTX	Acute	TOgenes_allsig
GO:0030042	actin filament depolymerization	55	3	0.62	0.05474	0.0545455	1	CTX	Acute	TOgenes_allsig
GO:2001212	regulation of vasculogenesis	16	2	0.18	0.05489	0.125	1	CTX	Acute	TOgenes_allsig
GO:0001933	negative regulation of protein phosphorylation	294	5	3.32	0.05513	0.0170068	1	CTX	Acute	TOgenes_allsig
GO:0032606	type I interferon production	138	2	1.56	0.05526	0.0144928	1	CTX	Acute	TOgenes_allsig
GO:0001934	positive regulation of protein phosphorylation	553	8	6.24	0.05569	0.0144665	1	CTX	Acute	TOgenes_allsig
GO:2000179	positive regulation of neural precursor cell proliferation	67	3	0.76	0.05576	0.0447761	1	CTX	Acute	TOgenes_allsig
GO:0050951	sensory perception of temperature stimulus	35	2	0.39	0.05904	0.0571429	1	CTX	Acute	TOgenes_allsig
GO:0072659	protein localization to plasma membrane	297	9	3.35	0.06091	0.030303	1	CTX	Acute	TOgenes_allsig
GO:0071398	cellular response to fatty acid	36	2	0.41	0.06206	0.0555556	1	CTX	Acute	TOgenes_allsig
GO:0046777	protein autophosphorylation	190	5	2.14	0.0643	0.0263158	1	CTX	Acute	TOgenes_allsig
GO:0061333	renal tubule morphogenesis	83	4	0.94	0.0651	0.0481928	1	CTX	Acute	TOgenes_allsig
GO:0030202	heparin proteoglycan metabolic process	16	2	0.18	0.0655	0.125	1	CTX	Acute	TOgenes_allsig
GO:0071692	protein localization to extracellular region	388	6	4.37	0.06556	0.0154639	1	CTX	Acute	TOgenes_allsig
GO:0098927	vesicle-mediated transport between endosomal compartments	49	2	0.55	0.06562	0.0408163	1	CTX	Acute	TOgenes_allsig
GO:0050680	negative regulation of epithelial cell proliferation	152	5	1.71	0.06645	0.0328947	1	CTX	Acute	TOgenes_allsig
GO:0045665	negative regulation of neuron differentiation	83	3	0.94	0.06742	0.0361446	1	CTX	Acute	TOgenes_allsig
GO:0050850	positive regulation of calcium-mediated signaling	57	3	0.64	0.06779	0.0526316	1	CTX	Acute	TOgenes_allsig
GO:0007595	lactation	38	2	0.43	0.06826	0.0526316	1	CTX	Acute	TOgenes_allsig
GO:0007219	Notch signaling pathway	180	4	2.03	0.07139	0.0222222	1	CTX	Acute	TOgenes_allsig
GO:2000649	regulation of sodium ion transmembrane transporter activity	39	2	0.44	0.07143	0.0512821	1	CTX	Acute	TOgenes_allsig
GO:0048741	skeletal muscle fiber development	39	2	0.44	0.07143	0.0512821	1	CTX	Acute	TOgenes_allsig
GO:0030279	negative regulation of ossification	39	2	0.44	0.07143	0.0512821	1	CTX	Acute	TOgenes_allsig
GO:0051254	positive regulation of RNA metabolic process	1612	29	18.18	0.07232	0.0179901	1	CTX	Acute	TOgenes_allsig
GO:0007346	regulation of mitotic cell cycle	486	10	5.48	0.0727	0.0205761	1	CTX	Acute	TOgenes_allsig
GO:0021987	cerebral cortex development	141	4	1.59	0.073	0.0283688	1	CTX	Acute	TOgenes_allsig
GO:0060041	retina development in camera-type eye	187	4	2.11	0.07344	0.0213904	1	CTX	Acute	TOgenes_allsig
GO:0016049	cell growth	512	12	5.77	0.07432	0.0234375	1	CTX	Acute	TOgenes_allsig
GO:0006357	regulation of transcription by RNA polymerase II	2250	39	25.37	0.0744	0.0173333	1	CTX	Acute	TOgenes_allsig
GO:0009914	hormone transport	354	8	3.99	0.07517	0.0225989	1	CTX	Acute	TOgenes_allsig
GO:0060675	ureteric bud morphogenesis	68	3	0.77	0.07584	0.0441176	1	CTX	Acute	TOgenes_allsig
GO:0033605	positive regulation of catecholamine secretion	17	2	0.19	0.076	0.117647	1	CTX	Acute	TOgenes_allsig
GO:0044090	positive regulation of vacuole organization	27	2	0.3	0.07604	0.0740741	1	CTX	Acute	TOgenes_allsig
GO:0060323	head morphogenesis	46	2	0.52	0.07612	0.0434783	1	CTX	Acute	TOgenes_allsig
GO:0014037	Schwann cell differentiation	55	2	0.62	0.07615	0.0363636	1	CTX	Acute	TOgenes_allsig
GO:0042220	response to cocaine	61	3	0.69	0.0774	0.0491803	1	CTX	Acute	TOgenes_allsig
GO:0120033	negative regulation of plasma membrane bounded cell projection assembly	41	2	0.46	0.07792	0.0487805	1	CTX	Acute	TOgenes_allsig
GO:0051968	positive regulation of synaptic transmission, glutamatergic	41	2	0.46	0.07792	0.0487805	1	CTX	Acute	TOgenes_allsig
GO:0099536	synaptic signaling	865	26	9.75	0.08004	0.0300578	1	CTX	Acute	TOgenes_allsig
GO:0032526	response to retinoic acid	87	3	0.98	0.08088	0.0344828	1	CTX	Acute	TOgenes_allsig
GO:0045197	establishment or maintenance of epithelial cell apical/basal polarity	42	2	0.47	0.08122	0.047619	1	CTX	Acute	TOgenes_allsig
GO:0007157	heterophilic cell-cell adhesion via plasma membrane cell adhesion molecules	42	2	0.47	0.08122	0.047619	1	CTX	Acute	TOgenes_allsig
GO:0034314	Arp2/3 complex-mediated actin nucleation	42	2	0.47	0.08122	0.047619	1	CTX	Acute	TOgenes_allsig
GO:0099560	synaptic membrane adhesion	43	2	0.48	0.08458	0.0465116	1	CTX	Acute	TOgenes_allsig
GO:0048147	negative regulation of fibroblast proliferation	43	2	0.48	0.08458	0.0465116	1	CTX	Acute	TOgenes_allsig
GO:0043524	negative regulation of neuron apoptotic process	207	5	2.33	0.08548	0.0241546	1	CTX	Acute	TOgenes_allsig
GO:0072578	neurotransmitter-gated ion channel clustering	22	2	0.25	0.08639	0.0909091	1	CTX	Acute	TOgenes_allsig
GO:0046040	IMP metabolic process	22	2	0.25	0.08639	0.0909091	1	CTX	Acute	TOgenes_allsig
GO:1903715	regulation of aerobic respiration	31	2	0.35	0.08643	0.0645161	1	CTX	Acute	TOgenes_allsig
GO:0032623	interleukin-2 production	66	2	0.74	0.0866	0.030303	1	CTX	Acute	TOgenes_allsig
GO:0061049	cell growth involved in cardiac muscle cell development	44	2	0.5	0.08797	0.0454545	1	CTX	Acute	TOgenes_allsig
GO:1904707	positive regulation of vascular associated smooth muscle cell proliferation	45	2	0.51	0.0914	0.0444444	1	CTX	Acute	TOgenes_allsig
GO:0045663	positive regulation of myoblast differentiation	45	2	0.51	0.0914	0.0444444	1	CTX	Acute	TOgenes_allsig
GO:0070848	response to growth factor	735	15	8.29	0.09425	0.0204082	1	CTX	Acute	TOgenes_allsig
GO:0007616	long-term memory	46	2	0.52	0.09487	0.0434783	1	CTX	Acute	TOgenes_allsig
GO:0046879	hormone secretion	347	7	3.91	0.09601	0.0201729	1	CTX	Acute	TOgenes_allsig
GO:0046037	GMP metabolic process	24	2	0.27	0.09666	0.0833333	1	CTX	Acute	TOgenes_allsig
GO:1903421	regulation of synaptic vesicle recycling	42	2	0.47	0.09675	0.047619	1	CTX	Acute	TOgenes_allsig
GO:0006354	DNA-templated transcription elongation	120	2	1.35	0.09716	0.0166667	1	CTX	Acute	TOgenes_allsig
GO:0043436	oxoacid metabolic process	798	8	9	0.09796	0.0100251	1	CTX	Acute	TOgenes_allsig
GO:0060079	excitatory postsynaptic potential	110	3	1.24	0.09814	0.0272727	1	CTX	Acute	TOgenes_allsig
GO:0000122	negative regulation of transcription by RNA polymerase II	847	14	9.55	0.0985	0.0165289	1	CTX	Acute	TOgenes_allsig
GO:0006260	DNA replication	258	3	2.91	0.09953	0.0116279	1	CTX	Acute	TOgenes_allsig
GO:0007628	adult walking behavior	48	2	0.54	0.10193	0.0416667	1	CTX	Acute	TOgenes_allsig
GO:0050853	B cell receptor signaling pathway	48	2	0.54	0.10193	0.0416667	1	CTX	Acute	TOgenes_allsig
GO:0045666	positive regulation of neuron differentiation	100	3	1.13	0.10366	0.03	1	CTX	Acute	TOgenes_allsig
GO:0061061	muscle structure development	687	11	7.75	0.10598	0.0160116	1	CTX	Acute	TOgenes_allsig
GO:0099638	endosome to plasma membrane protein transport	21	2	0.24	0.10679	0.0952381	1	CTX	Acute	TOgenes_allsig
GO:0015837	amine transport	112	3	1.26	0.1068	0.0267857	1	CTX	Acute	TOgenes_allsig
GO:0043616	keratinocyte proliferation	57	2	0.64	0.10699	0.0350877	1	CTX	Acute	TOgenes_allsig
GO:0032964	collagen biosynthetic process	58	2	0.65	0.107	0.0344828	1	CTX	Acute	TOgenes_allsig
GO:0035581	sequestering of extracellular ligand from receptor	10	1	0.11	0.10723	0.1	1	CTX	Acute	TOgenes_allsig
GO:0031440	regulation of mRNA 3'-end processing	10	1	0.11	0.10723	0.1	1	CTX	Acute	TOgenes_allsig
GO:0014883	transition between fast and slow fiber	10	1	0.11	0.10723	0.1	1	CTX	Acute	TOgenes_allsig
GO:0014824	artery smooth muscle contraction	10	1	0.11	0.10723	0.1	1	CTX	Acute	TOgenes_allsig
GO:1902306	negative regulation of sodium ion transmembrane transport	10	1	0.11	0.10723	0.1	1	CTX	Acute	TOgenes_allsig
GO:0098908	regulation of neuronal action potential	10	1	0.11	0.10723	0.1	1	CTX	Acute	TOgenes_allsig
GO:1904717	regulation of AMPA glutamate receptor clustering	10	1	0.11	0.10723	0.1	1	CTX	Acute	TOgenes_allsig
GO:1902423	regulation of attachment of mitotic spindle microtubules to kinetochore	10	1	0.11	0.10723	0.1	1	CTX	Acute	TOgenes_allsig
GO:0070862	negative regulation of protein exit from endoplasmic reticulum	10	1	0.11	0.10723	0.1	1	CTX	Acute	TOgenes_allsig
GO:0033603	positive regulation of dopamine secretion	10	1	0.11	0.10723	0.1	1	CTX	Acute	TOgenes_allsig
GO:0051409	response to nitrosative stress	10	1	0.11	0.10723	0.1	1	CTX	Acute	TOgenes_allsig
GO:0090129	positive regulation of synapse maturation	10	1	0.11	0.10723	0.1	1	CTX	Acute	TOgenes_allsig
GO:1903955	positive regulation of protein targeting to mitochondrion	10	1	0.11	0.10723	0.1	1	CTX	Acute	TOgenes_allsig
GO:0099545	trans-synaptic signaling by trans-synaptic complex	10	1	0.11	0.10723	0.1	1	CTX	Acute	TOgenes_allsig
GO:0099547	regulation of translation at synapse, modulating synaptic transmission	10	1	0.11	0.10723	0.1	1	CTX	Acute	TOgenes_allsig
GO:0002357	defense response to tumor cell	10	1	0.11	0.10723	0.1	1	CTX	Acute	TOgenes_allsig
GO:0060159	regulation of dopamine receptor signaling pathway	10	1	0.11	0.10723	0.1	1	CTX	Acute	TOgenes_allsig
GO:0009172	purine deoxyribonucleoside monophosphate catabolic process	10	1	0.11	0.10723	0.1	1	CTX	Acute	TOgenes_allsig
GO:0016926	protein desumoylation	10	1	0.11	0.10723	0.1	1	CTX	Acute	TOgenes_allsig
GO:0045743	positive regulation of fibroblast growth factor receptor signaling pathway	10	1	0.11	0.10723	0.1	1	CTX	Acute	TOgenes_allsig
GO:0075509	endocytosis involved in viral entry into host cell	10	1	0.11	0.10723	0.1	1	CTX	Acute	TOgenes_allsig
GO:1900747	negative regulation of vascular endothelial growth factor signaling pathway	10	1	0.11	0.10723	0.1	1	CTX	Acute	TOgenes_allsig
GO:0030210	heparin proteoglycan biosynthetic process	10	1	0.11	0.10723	0.1	1	CTX	Acute	TOgenes_allsig
GO:0046130	purine ribonucleoside catabolic process	10	1	0.11	0.10723	0.1	1	CTX	Acute	TOgenes_allsig
GO:0015871	choline transport	10	1	0.11	0.10723	0.1	1	CTX	Acute	TOgenes_allsig
GO:0016479	negative regulation of transcription by RNA polymerase I	10	1	0.11	0.10723	0.1	1	CTX	Acute	TOgenes_allsig
GO:0098887	neurotransmitter receptor transport, endosome to postsynaptic membrane	10	1	0.11	0.10723	0.1	1	CTX	Acute	TOgenes_allsig
GO:0090649	response to oxygen-glucose deprivation	10	1	0.11	0.10723	0.1	1	CTX	Acute	TOgenes_allsig
GO:0038130	ERBB4 signaling pathway	10	1	0.11	0.10723	0.1	1	CTX	Acute	TOgenes_allsig
GO:0033197	response to vitamin E	10	1	0.11	0.10723	0.1	1	CTX	Acute	TOgenes_allsig
GO:1903242	regulation of cardiac muscle hypertrophy in response to stress	10	1	0.11	0.10723	0.1	1	CTX	Acute	TOgenes_allsig
GO:0098597	observational learning	10	1	0.11	0.10723	0.1	1	CTX	Acute	TOgenes_allsig
GO:0098598	learned vocalization behavior or vocal learning	10	1	0.11	0.10723	0.1	1	CTX	Acute	TOgenes_allsig
GO:0002553	histamine secretion by mast cell	10	1	0.11	0.10723	0.1	1	CTX	Acute	TOgenes_allsig
GO:0035860	glial cell-derived neurotrophic factor receptor signaling pathway	10	1	0.11	0.10723	0.1	1	CTX	Acute	TOgenes_allsig
GO:0070424	regulation of nucleotide-binding domain, leucine rich repeat containing receptor signaling pathway	10	1	0.11	0.10723	0.1	1	CTX	Acute	TOgenes_allsig
GO:0007165	signal transduction	4788	71	53.99	0.10724	0.0148287	1	CTX	Acute	TOgenes_allsig
GO:0045807	positive regulation of endocytosis	171	6	1.93	0.11031	0.0350877	1	CTX	Acute	TOgenes_allsig
GO:0046488	phosphatidylinositol metabolic process	146	4	1.65	0.1119	0.0273973	1	CTX	Acute	TOgenes_allsig
GO:0021549	cerebellum development	129	3	1.45	0.11266	0.0232558	1	CTX	Acute	TOgenes_allsig
GO:2000045	regulation of G1/S transition of mitotic cell cycle	153	5	1.73	0.11467	0.0326797	1	CTX	Acute	TOgenes_allsig
GO:0009749	response to glucose	215	5	2.42	0.11533	0.0232558	1	CTX	Acute	TOgenes_allsig
GO:0009060	aerobic respiration	190	6	2.14	0.11564	0.0315789	1	CTX	Acute	TOgenes_allsig
GO:0009303	rRNA transcription	37	3	0.42	0.11636	0.0810811	1	CTX	Acute	TOgenes_allsig
GO:0099637	neurotransmitter receptor transport	37	3	0.42	0.11636	0.0810811	1	CTX	Acute	TOgenes_allsig
GO:0001947	heart looping	52	2	0.59	0.11645	0.0384615	1	CTX	Acute	TOgenes_allsig
GO:0030031	cell projection assembly	596	9	6.72	0.1165	0.0151007	1	CTX	Acute	TOgenes_allsig
GO:1903214	regulation of protein targeting to mitochondrion	21	2	0.24	0.11681	0.0952381	1	CTX	Acute	TOgenes_allsig
GO:0042790	nucleolar large rRNA transcription by RNA polymerase I	26	2	0.29	0.11684	0.0769231	1	CTX	Acute	TOgenes_allsig
GO:0046033	AMP metabolic process	26	2	0.29	0.11684	0.0769231	1	CTX	Acute	TOgenes_allsig
GO:0051693	actin filament capping	35	2	0.39	0.1169	0.0571429	1	CTX	Acute	TOgenes_allsig
GO:0045185	maintenance of protein location	74	2	0.83	0.11714	0.027027	1	CTX	Acute	TOgenes_allsig
GO:0042118	endothelial cell activation	11	1	0.12	0.1173	0.0909091	1	CTX	Acute	TOgenes_allsig
GO:0098976	excitatory chemical synaptic transmission	11	1	0.12	0.1173	0.0909091	1	CTX	Acute	TOgenes_allsig
GO:0046054	dGMP metabolic process	11	1	0.12	0.1173	0.0909091	1	CTX	Acute	TOgenes_allsig
GO:0046015	regulation of transcription by glucose	11	1	0.12	0.1173	0.0909091	1	CTX	Acute	TOgenes_allsig
GO:0042748	circadian sleep/wake cycle, non-REM sleep	11	1	0.12	0.1173	0.0909091	1	CTX	Acute	TOgenes_allsig
GO:1903044	protein localization to membrane raft	11	1	0.12	0.1173	0.0909091	1	CTX	Acute	TOgenes_allsig
GO:0090161	Golgi ribbon formation	11	1	0.12	0.1173	0.0909091	1	CTX	Acute	TOgenes_allsig
GO:0090184	positive regulation of kidney development	11	1	0.12	0.1173	0.0909091	1	CTX	Acute	TOgenes_allsig
GO:0060430	lung saccule development	11	1	0.12	0.1173	0.0909091	1	CTX	Acute	TOgenes_allsig
GO:0048170	positive regulation of long-term neuronal synaptic plasticity	11	1	0.12	0.1173	0.0909091	1	CTX	Acute	TOgenes_allsig
GO:0002323	natural killer cell activation involved in immune response	11	1	0.12	0.1173	0.0909091	1	CTX	Acute	TOgenes_allsig
GO:1902231	positive regulation of intrinsic apoptotic signaling pathway in response to DNA damage	11	1	0.12	0.1173	0.0909091	1	CTX	Acute	TOgenes_allsig
GO:0048263	determination of dorsal identity	11	1	0.12	0.1173	0.0909091	1	CTX	Acute	TOgenes_allsig
GO:0060287	epithelial cilium movement involved in determination of left/right asymmetry	11	1	0.12	0.1173	0.0909091	1	CTX	Acute	TOgenes_allsig
GO:0060768	regulation of epithelial cell proliferation involved in prostate gland development	11	1	0.12	0.1173	0.0909091	1	CTX	Acute	TOgenes_allsig
GO:1903441	protein localization to ciliary membrane	11	1	0.12	0.1173	0.0909091	1	CTX	Acute	TOgenes_allsig
GO:1903430	negative regulation of cell maturation	11	1	0.12	0.1173	0.0909091	1	CTX	Acute	TOgenes_allsig
GO:0080144	intracellular amino acid homeostasis	11	1	0.12	0.1173	0.0909091	1	CTX	Acute	TOgenes_allsig
GO:1902513	regulation of organelle transport along microtubule	11	1	0.12	0.1173	0.0909091	1	CTX	Acute	TOgenes_allsig
GO:0021707	cerebellar granule cell differentiation	11	1	0.12	0.1173	0.0909091	1	CTX	Acute	TOgenes_allsig
GO:0070988	demethylation	11	1	0.12	0.1173	0.0909091	1	CTX	Acute	TOgenes_allsig
GO:2001280	positive regulation of unsaturated fatty acid biosynthetic process	11	1	0.12	0.1173	0.0909091	1	CTX	Acute	TOgenes_allsig
GO:2001214	positive regulation of vasculogenesis	11	1	0.12	0.1173	0.0909091	1	CTX	Acute	TOgenes_allsig
GO:0000255	allantoin metabolic process	11	1	0.12	0.1173	0.0909091	1	CTX	Acute	TOgenes_allsig
GO:0045602	negative regulation of endothelial cell differentiation	11	1	0.12	0.1173	0.0909091	1	CTX	Acute	TOgenes_allsig
GO:0043652	engulfment of apoptotic cell	11	1	0.12	0.1173	0.0909091	1	CTX	Acute	TOgenes_allsig
GO:0110075	regulation of ferroptosis	11	1	0.12	0.1173	0.0909091	1	CTX	Acute	TOgenes_allsig
GO:0090085	regulation of protein deubiquitination	11	1	0.12	0.1173	0.0909091	1	CTX	Acute	TOgenes_allsig
GO:0035701	hematopoietic stem cell migration	11	1	0.12	0.1173	0.0909091	1	CTX	Acute	TOgenes_allsig
GO:0006361	transcription initiation at RNA polymerase I promoter	11	1	0.12	0.1173	0.0909091	1	CTX	Acute	TOgenes_allsig
GO:1905665	positive regulation of calcium ion import across plasma membrane	11	1	0.12	0.1173	0.0909091	1	CTX	Acute	TOgenes_allsig
GO:0033674	positive regulation of kinase activity	272	3	3.07	0.11783	0.0110294	1	CTX	Acute	TOgenes_allsig
GO:0006479	protein methylation	53	2	0.6	0.12015	0.0377358	1	CTX	Acute	TOgenes_allsig
GO:0043412	macromolecule modification	2667	38	30.07	0.12232	0.0142482	1	CTX	Acute	TOgenes_allsig
GO:0060284	regulation of cell development	858	18	9.67	0.1226	0.020979	1	CTX	Acute	TOgenes_allsig
GO:0007584	response to nutrient	159	4	1.79	0.12307	0.0251572	1	CTX	Acute	TOgenes_allsig
GO:2000134	negative regulation of G1/S transition of mitotic cell cycle	54	2	0.61	0.12389	0.037037	1	CTX	Acute	TOgenes_allsig
GO:0010976	positive regulation of neuron projection development	234	5	2.64	0.12565	0.0213675	1	CTX	Acute	TOgenes_allsig
GO:0098969	neurotransmitter receptor transport to postsynaptic membrane	22	2	0.25	0.12673	0.0909091	1	CTX	Acute	TOgenes_allsig
GO:0045723	positive regulation of fatty acid biosynthetic process	23	2	0.26	0.12674	0.0869565	1	CTX	Acute	TOgenes_allsig
GO:0090382	phagosome maturation	29	2	0.33	0.12678	0.0689655	1	CTX	Acute	TOgenes_allsig
GO:0042551	neuron maturation	69	3	0.78	0.12679	0.0434783	1	CTX	Acute	TOgenes_allsig
GO:0034103	regulation of tissue remodeling	72	2	0.81	0.12707	0.0277778	1	CTX	Acute	TOgenes_allsig
GO:0009950	dorsal/ventral axis specification	12	1	0.14	0.12726	0.0833333	1	CTX	Acute	TOgenes_allsig
GO:1904238	pericyte cell differentiation	12	1	0.14	0.12726	0.0833333	1	CTX	Acute	TOgenes_allsig
GO:0097119	postsynaptic density protein 95 clustering	12	1	0.14	0.12726	0.0833333	1	CTX	Acute	TOgenes_allsig
GO:0032308	positive regulation of prostaglandin secretion	12	1	0.14	0.12726	0.0833333	1	CTX	Acute	TOgenes_allsig
GO:0090281	negative regulation of calcium ion import	12	1	0.14	0.12726	0.0833333	1	CTX	Acute	TOgenes_allsig
GO:1901678	iron coordination entity transport	12	1	0.14	0.12726	0.0833333	1	CTX	Acute	TOgenes_allsig
GO:0008063	Toll signaling pathway	12	1	0.14	0.12726	0.0833333	1	CTX	Acute	TOgenes_allsig
GO:0071493	cellular response to UV-B	12	1	0.14	0.12726	0.0833333	1	CTX	Acute	TOgenes_allsig
GO:0001865	NK T cell differentiation	12	1	0.14	0.12726	0.0833333	1	CTX	Acute	TOgenes_allsig
GO:0006521	regulation of amino acid metabolic process	12	1	0.14	0.12726	0.0833333	1	CTX	Acute	TOgenes_allsig
GO:2000637	positive regulation of miRNA-mediated gene silencing	12	1	0.14	0.12726	0.0833333	1	CTX	Acute	TOgenes_allsig
GO:0046462	monoacylglycerol metabolic process	12	1	0.14	0.12726	0.0833333	1	CTX	Acute	TOgenes_allsig
GO:0030223	neutrophil differentiation	12	1	0.14	0.12726	0.0833333	1	CTX	Acute	TOgenes_allsig
GO:0097090	presynaptic membrane organization	12	1	0.14	0.12726	0.0833333	1	CTX	Acute	TOgenes_allsig
GO:0106049	regulation of cellular response to osmotic stress	12	1	0.14	0.12726	0.0833333	1	CTX	Acute	TOgenes_allsig
GO:0010624	regulation of Schwann cell proliferation	12	1	0.14	0.12726	0.0833333	1	CTX	Acute	TOgenes_allsig
GO:0006013	mannose metabolic process	12	1	0.14	0.12726	0.0833333	1	CTX	Acute	TOgenes_allsig
GO:0010649	regulation of cell communication by electrical coupling	12	1	0.14	0.12726	0.0833333	1	CTX	Acute	TOgenes_allsig
GO:0032530	regulation of microvillus organization	12	1	0.14	0.12726	0.0833333	1	CTX	Acute	TOgenes_allsig
GO:0062028	regulation of stress granule assembly	12	1	0.14	0.12726	0.0833333	1	CTX	Acute	TOgenes_allsig
GO:0035745	T-helper 2 cell cytokine production	12	1	0.14	0.12726	0.0833333	1	CTX	Acute	TOgenes_allsig
GO:0031392	regulation of prostaglandin biosynthetic process	12	1	0.14	0.12726	0.0833333	1	CTX	Acute	TOgenes_allsig
GO:0032604	granulocyte macrophage colony-stimulating factor production	12	1	0.14	0.12726	0.0833333	1	CTX	Acute	TOgenes_allsig
GO:2000310	regulation of NMDA receptor activity	12	1	0.14	0.12726	0.0833333	1	CTX	Acute	TOgenes_allsig
GO:1990416	cellular response to brain-derived neurotrophic factor stimulus	12	1	0.14	0.12726	0.0833333	1	CTX	Acute	TOgenes_allsig
GO:0060013	righting reflex	12	1	0.14	0.12726	0.0833333	1	CTX	Acute	TOgenes_allsig
GO:0051987	positive regulation of attachment of spindle microtubules to kinetochore	12	1	0.14	0.12726	0.0833333	1	CTX	Acute	TOgenes_allsig
GO:0097499	protein localization to non-motile cilium	12	1	0.14	0.12726	0.0833333	1	CTX	Acute	TOgenes_allsig
GO:0046541	saliva secretion	12	1	0.14	0.12726	0.0833333	1	CTX	Acute	TOgenes_allsig
GO:0045599	negative regulation of fat cell differentiation	55	2	0.62	0.12766	0.0363636	1	CTX	Acute	TOgenes_allsig
GO:0045444	fat cell differentiation	250	6	2.82	0.12838	0.024	1	CTX	Acute	TOgenes_allsig
GO:1904263	positive regulation of TORC1 signaling	56	2	0.63	0.13145	0.0357143	1	CTX	Acute	TOgenes_allsig
GO:0051592	response to calcium ion	139	8	1.57	0.13346	0.057554	1	CTX	Acute	TOgenes_allsig
GO:0031648	protein destabilization	57	2	0.64	0.13526	0.0350877	1	CTX	Acute	TOgenes_allsig
GO:0034332	adherens junction organization	57	2	0.64	0.13526	0.0350877	1	CTX	Acute	TOgenes_allsig
GO:0007265	Ras protein signal transduction	113	3	1.27	0.1355	0.0265487	1	CTX	Acute	TOgenes_allsig
GO:0032413	negative regulation of ion transmembrane transporter activity	48	3	0.54	0.13608	0.0625	1	CTX	Acute	TOgenes_allsig
GO:0072666	establishment of protein localization to vacuole	58	2	0.65	0.13679	0.0344828	1	CTX	Acute	TOgenes_allsig
GO:1902808	positive regulation of cell cycle G1/S phase transition	61	2	0.69	0.13682	0.0327869	1	CTX	Acute	TOgenes_allsig
GO:0072676	lymphocyte migration	86	2	0.97	0.137	0.0232558	1	CTX	Acute	TOgenes_allsig
GO:0006970	response to osmotic stress	100	2	1.13	0.1371	0.02	1	CTX	Acute	TOgenes_allsig
GO:1902902	negative regulation of autophagosome assembly	13	1	0.15	0.13711	0.0769231	1	CTX	Acute	TOgenes_allsig
GO:0050847	progesterone receptor signaling pathway	13	1	0.15	0.13711	0.0769231	1	CTX	Acute	TOgenes_allsig
GO:0098917	retrograde trans-synaptic signaling	13	1	0.15	0.13711	0.0769231	1	CTX	Acute	TOgenes_allsig
GO:0031223	auditory behavior	13	1	0.15	0.13711	0.0769231	1	CTX	Acute	TOgenes_allsig
GO:0060347	heart trabecula formation	13	1	0.15	0.13711	0.0769231	1	CTX	Acute	TOgenes_allsig
GO:0072697	protein localization to cell cortex	13	1	0.15	0.13711	0.0769231	1	CTX	Acute	TOgenes_allsig
GO:0001765	membrane raft assembly	13	1	0.15	0.13711	0.0769231	1	CTX	Acute	TOgenes_allsig
GO:0099542	trans-synaptic signaling by endocannabinoid	13	1	0.15	0.13711	0.0769231	1	CTX	Acute	TOgenes_allsig
GO:0009169	purine ribonucleoside monophosphate catabolic process	13	1	0.15	0.13711	0.0769231	1	CTX	Acute	TOgenes_allsig
GO:0009120	deoxyribonucleoside metabolic process	13	1	0.15	0.13711	0.0769231	1	CTX	Acute	TOgenes_allsig
GO:0045792	negative regulation of cell size	13	1	0.15	0.13711	0.0769231	1	CTX	Acute	TOgenes_allsig
GO:0006596	polyamine biosynthetic process	13	1	0.15	0.13711	0.0769231	1	CTX	Acute	TOgenes_allsig
GO:0045779	negative regulation of bone resorption	13	1	0.15	0.13711	0.0769231	1	CTX	Acute	TOgenes_allsig
GO:0010744	positive regulation of macrophage derived foam cell differentiation	13	1	0.15	0.13711	0.0769231	1	CTX	Acute	TOgenes_allsig
GO:0031650	regulation of heat generation	13	1	0.15	0.13711	0.0769231	1	CTX	Acute	TOgenes_allsig
GO:0060712	spongiotrophoblast layer development	13	1	0.15	0.13711	0.0769231	1	CTX	Acute	TOgenes_allsig
GO:0060736	prostate gland growth	13	1	0.15	0.13711	0.0769231	1	CTX	Acute	TOgenes_allsig
GO:0060707	trophoblast giant cell differentiation	13	1	0.15	0.13711	0.0769231	1	CTX	Acute	TOgenes_allsig
GO:0035437	maintenance of protein localization in endoplasmic reticulum	13	1	0.15	0.13711	0.0769231	1	CTX	Acute	TOgenes_allsig
GO:0030238	male sex determination	13	1	0.15	0.13711	0.0769231	1	CTX	Acute	TOgenes_allsig
GO:0021860	pyramidal neuron development	13	1	0.15	0.13711	0.0769231	1	CTX	Acute	TOgenes_allsig
GO:0140042	lipid droplet formation	13	1	0.15	0.13711	0.0769231	1	CTX	Acute	TOgenes_allsig
GO:0006924	activation-induced cell death of T cells	13	1	0.15	0.13711	0.0769231	1	CTX	Acute	TOgenes_allsig
GO:1904383	response to sodium phosphate	13	1	0.15	0.13711	0.0769231	1	CTX	Acute	TOgenes_allsig
GO:0001973	G protein-coupled adenosine receptor signaling pathway	13	1	0.15	0.13711	0.0769231	1	CTX	Acute	TOgenes_allsig
GO:0045059	positive thymic T cell selection	13	1	0.15	0.13711	0.0769231	1	CTX	Acute	TOgenes_allsig
GO:1902047	polyamine transmembrane transport	13	1	0.15	0.13711	0.0769231	1	CTX	Acute	TOgenes_allsig
GO:0035810	positive regulation of urine volume	13	1	0.15	0.13711	0.0769231	1	CTX	Acute	TOgenes_allsig
GO:0010917	negative regulation of mitochondrial membrane potential	13	1	0.15	0.13711	0.0769231	1	CTX	Acute	TOgenes_allsig
GO:0044857	plasma membrane raft organization	13	1	0.15	0.13711	0.0769231	1	CTX	Acute	TOgenes_allsig
GO:0000082	G1/S transition of mitotic cell cycle	212	7	2.39	0.13923	0.0330189	1	CTX	Acute	TOgenes_allsig
GO:0045727	positive regulation of translation	131	6	1.48	0.14414	0.0458015	1	CTX	Acute	TOgenes_allsig
GO:0051047	positive regulation of secretion	358	6	4.04	0.14607	0.0167598	1	CTX	Acute	TOgenes_allsig
GO:0006188	IMP biosynthetic process	14	1	0.16	0.14685	0.0714286	1	CTX	Acute	TOgenes_allsig
GO:0030007	intracellular potassium ion homeostasis	14	1	0.16	0.14685	0.0714286	1	CTX	Acute	TOgenes_allsig
GO:0046085	adenosine metabolic process	14	1	0.16	0.14685	0.0714286	1	CTX	Acute	TOgenes_allsig
GO:2000774	positive regulation of cellular senescence	14	1	0.16	0.14685	0.0714286	1	CTX	Acute	TOgenes_allsig
GO:0045161	neuronal ion channel clustering	14	1	0.16	0.14685	0.0714286	1	CTX	Acute	TOgenes_allsig
GO:0060456	positive regulation of digestive system process	14	1	0.16	0.14685	0.0714286	1	CTX	Acute	TOgenes_allsig
GO:0097709	connective tissue replacement	14	1	0.16	0.14685	0.0714286	1	CTX	Acute	TOgenes_allsig
GO:0009404	toxin metabolic process	14	1	0.16	0.14685	0.0714286	1	CTX	Acute	TOgenes_allsig
GO:0009155	purine deoxyribonucleotide catabolic process	14	1	0.16	0.14685	0.0714286	1	CTX	Acute	TOgenes_allsig
GO:1902259	regulation of delayed rectifier potassium channel activity	14	1	0.16	0.14685	0.0714286	1	CTX	Acute	TOgenes_allsig
GO:0048102	autophagic cell death	14	1	0.16	0.14685	0.0714286	1	CTX	Acute	TOgenes_allsig
GO:0010738	regulation of protein kinase A signaling	14	1	0.16	0.14685	0.0714286	1	CTX	Acute	TOgenes_allsig
GO:1900226	negative regulation of NLRP3 inflammasome complex assembly	14	1	0.16	0.14685	0.0714286	1	CTX	Acute	TOgenes_allsig
GO:0140627	ubiquitin-dependent protein catabolic process via the C-end degron rule pathway	14	1	0.16	0.14685	0.0714286	1	CTX	Acute	TOgenes_allsig
GO:0006086	pyruvate decarboxylation to acetyl-CoA	14	1	0.16	0.14685	0.0714286	1	CTX	Acute	TOgenes_allsig
GO:0038180	nerve growth factor signaling pathway	14	1	0.16	0.14685	0.0714286	1	CTX	Acute	TOgenes_allsig
GO:1904393	regulation of skeletal muscle acetylcholine-gated channel clustering	14	1	0.16	0.14685	0.0714286	1	CTX	Acute	TOgenes_allsig
GO:0072224	metanephric glomerulus development	14	1	0.16	0.14685	0.0714286	1	CTX	Acute	TOgenes_allsig
GO:0045595	regulation of cell differentiation	1527	30	17.22	0.14705	0.0196464	1	CTX	Acute	TOgenes_allsig
GO:0036294	cellular response to decreased oxygen levels	162	2	1.83	0.1473	0.0123457	1	CTX	Acute	TOgenes_allsig
GO:0051668	localization within membrane	712	18	8.03	0.14962	0.0252809	1	CTX	Acute	TOgenes_allsig
GO:0001658	branching involved in ureteric bud morphogenesis	61	2	0.69	0.15077	0.0327869	1	CTX	Acute	TOgenes_allsig
GO:0000271	polysaccharide biosynthetic process	61	2	0.69	0.15077	0.0327869	1	CTX	Acute	TOgenes_allsig
GO:2000300	regulation of synaptic vesicle exocytosis	61	2	0.69	0.15077	0.0327869	1	CTX	Acute	TOgenes_allsig
GO:0032956	regulation of actin cytoskeleton organization	342	8	3.86	0.1512	0.0233918	1	CTX	Acute	TOgenes_allsig
GO:1903078	positive regulation of protein localization to plasma membrane	62	2	0.7	0.1547	0.0322581	1	CTX	Acute	TOgenes_allsig
GO:0000381	regulation of alternative mRNA splicing, via spliceosome	62	2	0.7	0.1547	0.0322581	1	CTX	Acute	TOgenes_allsig
GO:0048870	cell motility	1684	21	18.99	0.15554	0.0124703	1	CTX	Acute	TOgenes_allsig
GO:1903543	positive regulation of exosomal secretion	15	1	0.17	0.15647	0.0666667	1	CTX	Acute	TOgenes_allsig
GO:0060965	negative regulation of miRNA-mediated gene silencing	15	1	0.17	0.15647	0.0666667	1	CTX	Acute	TOgenes_allsig
GO:0006415	translational termination	15	1	0.17	0.15647	0.0666667	1	CTX	Acute	TOgenes_allsig
GO:0006448	regulation of translational elongation	15	1	0.17	0.15647	0.0666667	1	CTX	Acute	TOgenes_allsig
GO:0098962	regulation of postsynaptic neurotransmitter receptor activity	15	1	0.17	0.15647	0.0666667	1	CTX	Acute	TOgenes_allsig
GO:0006167	AMP biosynthetic process	15	1	0.17	0.15647	0.0666667	1	CTX	Acute	TOgenes_allsig
GO:0006177	GMP biosynthetic process	15	1	0.17	0.15647	0.0666667	1	CTX	Acute	TOgenes_allsig
GO:1901836	regulation of transcription of nucleolar large rRNA by RNA polymerase I	15	1	0.17	0.15647	0.0666667	1	CTX	Acute	TOgenes_allsig
GO:0099527	postsynapse to nucleus signaling pathway	15	1	0.17	0.15647	0.0666667	1	CTX	Acute	TOgenes_allsig
GO:0016081	synaptic vesicle docking	15	1	0.17	0.15647	0.0666667	1	CTX	Acute	TOgenes_allsig
GO:0090209	negative regulation of triglyceride metabolic process	15	1	0.17	0.15647	0.0666667	1	CTX	Acute	TOgenes_allsig
GO:0071475	cellular hyperosmotic salinity response	15	1	0.17	0.15647	0.0666667	1	CTX	Acute	TOgenes_allsig
GO:2000622	regulation of nuclear-transcribed mRNA catabolic process, nonsense-mediated decay	15	1	0.17	0.15647	0.0666667	1	CTX	Acute	TOgenes_allsig
GO:0170044	non-proteinogenic amino acid catabolic process	15	1	0.17	0.15647	0.0666667	1	CTX	Acute	TOgenes_allsig
GO:0045843	negative regulation of striated muscle tissue development	15	1	0.17	0.15647	0.0666667	1	CTX	Acute	TOgenes_allsig
GO:0071103	DNA conformation change	15	1	0.17	0.15647	0.0666667	1	CTX	Acute	TOgenes_allsig
GO:0018230	peptidyl-L-cysteine S-palmitoylation	15	1	0.17	0.15647	0.0666667	1	CTX	Acute	TOgenes_allsig
GO:0045542	positive regulation of cholesterol biosynthetic process	15	1	0.17	0.15647	0.0666667	1	CTX	Acute	TOgenes_allsig
GO:1902514	regulation of calcium ion transmembrane transport via high voltage-gated calcium channel	15	1	0.17	0.15647	0.0666667	1	CTX	Acute	TOgenes_allsig
GO:0051645	Golgi localization	15	1	0.17	0.15647	0.0666667	1	CTX	Acute	TOgenes_allsig
GO:0003334	keratinocyte development	15	1	0.17	0.15647	0.0666667	1	CTX	Acute	TOgenes_allsig
GO:0090051	negative regulation of cell migration involved in sprouting angiogenesis	15	1	0.17	0.15647	0.0666667	1	CTX	Acute	TOgenes_allsig
GO:0055119	relaxation of cardiac muscle	15	1	0.17	0.15647	0.0666667	1	CTX	Acute	TOgenes_allsig
GO:0106380	purine ribonucleotide salvage	15	1	0.17	0.15647	0.0666667	1	CTX	Acute	TOgenes_allsig
GO:0010960	magnesium ion homeostasis	15	1	0.17	0.15647	0.0666667	1	CTX	Acute	TOgenes_allsig
GO:1905668	positive regulation of protein localization to endosome	15	1	0.17	0.15647	0.0666667	1	CTX	Acute	TOgenes_allsig
GO:0034375	high-density lipoprotein particle remodeling	15	1	0.17	0.15647	0.0666667	1	CTX	Acute	TOgenes_allsig
GO:0042428	serotonin metabolic process	15	1	0.17	0.15647	0.0666667	1	CTX	Acute	TOgenes_allsig
GO:0097352	autophagosome maturation	63	2	0.71	0.15865	0.031746	1	CTX	Acute	TOgenes_allsig
GO:0051051	negative regulation of transport	446	12	5.03	0.16121	0.0269058	1	CTX	Acute	TOgenes_allsig
GO:0035556	intracellular signal transduction	2765	44	31.18	0.16121	0.0159132	1	CTX	Acute	TOgenes_allsig
GO:0031175	neuron projection development	1153	23	13	0.16522	0.019948	1	CTX	Acute	TOgenes_allsig
GO:0048011	neurotrophin TRK receptor signaling pathway	33	2	0.37	0.16538	0.0606061	1	CTX	Acute	TOgenes_allsig
GO:0050658	RNA transport	138	3	1.56	0.16552	0.0217391	1	CTX	Acute	TOgenes_allsig
GO:0050435	amyloid-beta metabolic process	62	2	0.7	0.16563	0.0322581	1	CTX	Acute	TOgenes_allsig
GO:0042982	amyloid precursor protein metabolic process	74	2	0.83	0.16573	0.027027	1	CTX	Acute	TOgenes_allsig
GO:0032926	negative regulation of activin receptor signaling pathway	16	1	0.18	0.16599	0.0625	1	CTX	Acute	TOgenes_allsig
GO:0070525	tRNA threonylcarbamoyladenosine metabolic process	16	1	0.18	0.16599	0.0625	1	CTX	Acute	TOgenes_allsig
GO:0072079	nephron tubule formation	16	1	0.18	0.16599	0.0625	1	CTX	Acute	TOgenes_allsig
GO:1900221	regulation of amyloid-beta clearance	16	1	0.18	0.16599	0.0625	1	CTX	Acute	TOgenes_allsig
GO:0001553	luteinization	16	1	0.18	0.16599	0.0625	1	CTX	Acute	TOgenes_allsig
GO:1901077	regulation of relaxation of muscle	16	1	0.18	0.16599	0.0625	1	CTX	Acute	TOgenes_allsig
GO:0035493	SNARE complex assembly	16	1	0.18	0.16599	0.0625	1	CTX	Acute	TOgenes_allsig
GO:0010832	negative regulation of myotube differentiation	16	1	0.18	0.16599	0.0625	1	CTX	Acute	TOgenes_allsig
GO:0021783	preganglionic parasympathetic fiber development	16	1	0.18	0.16599	0.0625	1	CTX	Acute	TOgenes_allsig
GO:0097094	craniofacial suture morphogenesis	16	1	0.18	0.16599	0.0625	1	CTX	Acute	TOgenes_allsig
GO:2001256	regulation of store-operated calcium entry	16	1	0.18	0.16599	0.0625	1	CTX	Acute	TOgenes_allsig
GO:0071732	cellular response to nitric oxide	16	1	0.18	0.16599	0.0625	1	CTX	Acute	TOgenes_allsig
GO:0042921	nuclear receptor-mediated glucocorticoid signaling pathway	16	1	0.18	0.16599	0.0625	1	CTX	Acute	TOgenes_allsig
GO:0010635	regulation of mitochondrial fusion	16	1	0.18	0.16599	0.0625	1	CTX	Acute	TOgenes_allsig
GO:0031987	locomotion involved in locomotory behavior	16	1	0.18	0.16599	0.0625	1	CTX	Acute	TOgenes_allsig
GO:0098528	skeletal muscle fiber differentiation	16	1	0.18	0.16599	0.0625	1	CTX	Acute	TOgenes_allsig
GO:0001921	positive regulation of receptor recycling	16	1	0.18	0.16599	0.0625	1	CTX	Acute	TOgenes_allsig
GO:0072109	glomerular mesangium development	16	1	0.18	0.16599	0.0625	1	CTX	Acute	TOgenes_allsig
GO:0048662	negative regulation of smooth muscle cell proliferation	65	2	0.73	0.1666	0.0307692	1	CTX	Acute	TOgenes_allsig
GO:0050766	positive regulation of phagocytosis	65	2	0.73	0.1666	0.0307692	1	CTX	Acute	TOgenes_allsig
GO:0055088	lipid homeostasis	147	3	1.66	0.17049	0.0204082	1	CTX	Acute	TOgenes_allsig
GO:0007193	adenylate cyclase-inhibiting G protein-coupled receptor signaling pathway	66	2	0.74	0.17061	0.030303	1	CTX	Acute	TOgenes_allsig
GO:0099171	presynaptic modulation of chemical synaptic transmission	66	2	0.74	0.17061	0.030303	1	CTX	Acute	TOgenes_allsig
GO:0031589	cell-substrate adhesion	351	7	3.96	0.17359	0.019943	1	CTX	Acute	TOgenes_allsig
GO:0030522	intracellular receptor signaling pathway	359	7	4.05	0.17366	0.0194986	1	CTX	Acute	TOgenes_allsig
GO:0036159	inner dynein arm assembly	17	1	0.19	0.1754	0.0588235	1	CTX	Acute	TOgenes_allsig
GO:0006491	N-glycan processing	17	1	0.19	0.1754	0.0588235	1	CTX	Acute	TOgenes_allsig
GO:0051386	regulation of neurotrophin TRK receptor signaling pathway	17	1	0.19	0.1754	0.0588235	1	CTX	Acute	TOgenes_allsig
GO:0060314	regulation of ryanodine-sensitive calcium-release channel activity	17	1	0.19	0.1754	0.0588235	1	CTX	Acute	TOgenes_allsig
GO:0000027	ribosomal large subunit assembly	17	1	0.19	0.1754	0.0588235	1	CTX	Acute	TOgenes_allsig
GO:0006706	steroid catabolic process	17	1	0.19	0.1754	0.0588235	1	CTX	Acute	TOgenes_allsig
GO:0060134	prepulse inhibition	17	1	0.19	0.1754	0.0588235	1	CTX	Acute	TOgenes_allsig
GO:0014061	regulation of norepinephrine secretion	17	1	0.19	0.1754	0.0588235	1	CTX	Acute	TOgenes_allsig
GO:0001845	phagolysosome assembly	17	1	0.19	0.1754	0.0588235	1	CTX	Acute	TOgenes_allsig
GO:0043278	response to morphine	17	1	0.19	0.1754	0.0588235	1	CTX	Acute	TOgenes_allsig
GO:0061000	negative regulation of dendritic spine development	17	1	0.19	0.1754	0.0588235	1	CTX	Acute	TOgenes_allsig
GO:0097623	potassium ion export across plasma membrane	17	1	0.19	0.1754	0.0588235	1	CTX	Acute	TOgenes_allsig
GO:0071280	cellular response to copper ion	17	1	0.19	0.1754	0.0588235	1	CTX	Acute	TOgenes_allsig
GO:0016338	calcium-independent cell-cell adhesion via plasma membrane cell-adhesion molecules	17	1	0.19	0.1754	0.0588235	1	CTX	Acute	TOgenes_allsig
GO:1902570	protein localization to nucleolus	17	1	0.19	0.1754	0.0588235	1	CTX	Acute	TOgenes_allsig
GO:1903140	regulation of establishment of endothelial barrier	17	1	0.19	0.1754	0.0588235	1	CTX	Acute	TOgenes_allsig
GO:0003356	regulation of cilium beat frequency	17	1	0.19	0.1754	0.0588235	1	CTX	Acute	TOgenes_allsig
GO:0098814	spontaneous synaptic transmission	17	1	0.19	0.1754	0.0588235	1	CTX	Acute	TOgenes_allsig
GO:0070314	G1 to G0 transition	17	1	0.19	0.1754	0.0588235	1	CTX	Acute	TOgenes_allsig
GO:1902065	response to L-glutamate	17	1	0.19	0.1754	0.0588235	1	CTX	Acute	TOgenes_allsig
GO:1903830	magnesium ion transmembrane transport	17	1	0.19	0.1754	0.0588235	1	CTX	Acute	TOgenes_allsig
GO:0002689	negative regulation of leukocyte chemotaxis	17	1	0.19	0.1754	0.0588235	1	CTX	Acute	TOgenes_allsig
GO:0098609	cell-cell adhesion	794	12	8.95	0.17575	0.0151134	1	CTX	Acute	TOgenes_allsig
GO:0016055	Wnt signaling pathway	428	5	4.83	0.17609	0.0116822	1	CTX	Acute	TOgenes_allsig
GO:0010629	negative regulation of gene expression	1100	18	12.4	0.17651	0.0163636	1	CTX	Acute	TOgenes_allsig
GO:0060999	positive regulation of dendritic spine development	68	2	0.77	0.17866	0.0294118	1	CTX	Acute	TOgenes_allsig
GO:0032922	circadian regulation of gene expression	68	2	0.77	0.17866	0.0294118	1	CTX	Acute	TOgenes_allsig
GO:0035176	social behavior	69	2	0.78	0.18271	0.0289855	1	CTX	Acute	TOgenes_allsig
GO:0060993	kidney morphogenesis	99	4	1.12	0.18296	0.040404	1	CTX	Acute	TOgenes_allsig
GO:0061136	regulation of proteasomal protein catabolic process	191	4	2.15	0.18383	0.0209424	1	CTX	Acute	TOgenes_allsig
GO:0038066	p38MAPK cascade	58	2	0.65	0.18425	0.0344828	1	CTX	Acute	TOgenes_allsig
GO:0002076	osteoblast development	18	1	0.2	0.18471	0.0555556	1	CTX	Acute	TOgenes_allsig
GO:0043306	positive regulation of mast cell degranulation	18	1	0.2	0.18471	0.0555556	1	CTX	Acute	TOgenes_allsig
GO:0090110	COPII-coated vesicle cargo loading	18	1	0.2	0.18471	0.0555556	1	CTX	Acute	TOgenes_allsig
GO:1903911	positive regulation of receptor clustering	18	1	0.2	0.18471	0.0555556	1	CTX	Acute	TOgenes_allsig
GO:0045717	negative regulation of fatty acid biosynthetic process	18	1	0.2	0.18471	0.0555556	1	CTX	Acute	TOgenes_allsig
GO:0045836	positive regulation of meiotic nuclear division	18	1	0.2	0.18471	0.0555556	1	CTX	Acute	TOgenes_allsig
GO:0039535	regulation of RIG-I signaling pathway	18	1	0.2	0.18471	0.0555556	1	CTX	Acute	TOgenes_allsig
GO:0031000	response to caffeine	18	1	0.2	0.18471	0.0555556	1	CTX	Acute	TOgenes_allsig
GO:0098880	maintenance of postsynaptic specialization structure	18	1	0.2	0.18471	0.0555556	1	CTX	Acute	TOgenes_allsig
GO:0030852	regulation of granulocyte differentiation	18	1	0.2	0.18471	0.0555556	1	CTX	Acute	TOgenes_allsig
GO:0030575	nuclear body organization	18	1	0.2	0.18471	0.0555556	1	CTX	Acute	TOgenes_allsig
GO:1902004	positive regulation of amyloid-beta formation	18	1	0.2	0.18471	0.0555556	1	CTX	Acute	TOgenes_allsig
GO:0036444	calcium import into the mitochondrion	18	1	0.2	0.18471	0.0555556	1	CTX	Acute	TOgenes_allsig
GO:0045954	positive regulation of natural killer cell mediated cytotoxicity	18	1	0.2	0.18471	0.0555556	1	CTX	Acute	TOgenes_allsig
GO:0050900	leukocyte migration	327	4	3.69	0.18512	0.0122324	1	CTX	Acute	TOgenes_allsig
GO:0051924	regulation of calcium ion transport	247	8	2.79	0.19	0.0323887	1	CTX	Acute	TOgenes_allsig
GO:0042327	positive regulation of phosphorylation	578	10	6.52	0.19149	0.017301	1	CTX	Acute	TOgenes_allsig
GO:0001764	neuron migration	201	4	2.27	0.19216	0.0199005	1	CTX	Acute	TOgenes_allsig
GO:0007264	small GTPase-mediated signal transduction	435	10	4.9	0.19309	0.0229885	1	CTX	Acute	TOgenes_allsig
GO:0042267	natural killer cell mediated cytotoxicity	50	2	0.56	0.19335	0.04	1	CTX	Acute	TOgenes_allsig
GO:0051489	regulation of filopodium assembly	58	2	0.65	0.19343	0.0344828	1	CTX	Acute	TOgenes_allsig
GO:0070886	positive regulation of calcineurin-NFAT signaling cascade	19	1	0.21	0.19391	0.0526316	1	CTX	Acute	TOgenes_allsig
GO:0071498	cellular response to fluid shear stress	19	1	0.21	0.19391	0.0526316	1	CTX	Acute	TOgenes_allsig
GO:0014004	microglia differentiation	19	1	0.21	0.19391	0.0526316	1	CTX	Acute	TOgenes_allsig
GO:0061042	vascular wound healing	19	1	0.21	0.19391	0.0526316	1	CTX	Acute	TOgenes_allsig
GO:0010867	positive regulation of triglyceride biosynthetic process	19	1	0.21	0.19391	0.0526316	1	CTX	Acute	TOgenes_allsig
GO:0032230	positive regulation of synaptic transmission, GABAergic	19	1	0.21	0.19391	0.0526316	1	CTX	Acute	TOgenes_allsig
GO:0007213	G protein-coupled acetylcholine receptor signaling pathway	19	1	0.21	0.19391	0.0526316	1	CTX	Acute	TOgenes_allsig
GO:0015867	ATP transport	19	1	0.21	0.19391	0.0526316	1	CTX	Acute	TOgenes_allsig
GO:0090660	cerebrospinal fluid circulation	19	1	0.21	0.19391	0.0526316	1	CTX	Acute	TOgenes_allsig
GO:0098693	regulation of synaptic vesicle cycle	19	1	0.21	0.19391	0.0526316	1	CTX	Acute	TOgenes_allsig
GO:0043605	amide catabolic process	19	1	0.21	0.19391	0.0526316	1	CTX	Acute	TOgenes_allsig
GO:1901142	insulin metabolic process	19	1	0.21	0.19391	0.0526316	1	CTX	Acute	TOgenes_allsig
GO:0032355	response to estradiol	105	3	1.18	0.19401	0.0285714	1	CTX	Acute	TOgenes_allsig
GO:0001541	ovarian follicle development	72	2	0.81	0.19494	0.0277778	1	CTX	Acute	TOgenes_allsig
GO:0051865	protein autoubiquitination	73	2	0.82	0.19903	0.0273973	1	CTX	Acute	TOgenes_allsig
GO:0070301	cellular response to hydrogen peroxide	73	2	0.82	0.19903	0.0273973	1	CTX	Acute	TOgenes_allsig
GO:0007269	neurotransmitter secretion	178	5	2.01	0.20099	0.0280899	1	CTX	Acute	TOgenes_allsig
GO:0000380	alternative mRNA splicing, via spliceosome	82	3	0.92	0.20183	0.0365854	1	CTX	Acute	TOgenes_allsig
GO:0009268	response to pH	41	2	0.46	0.20232	0.0487805	1	CTX	Acute	TOgenes_allsig
GO:0042100	B cell proliferation	84	2	0.95	0.20276	0.0238095	1	CTX	Acute	TOgenes_allsig
GO:0072202	cell differentiation involved in metanephros development	20	1	0.23	0.20301	0.05	1	CTX	Acute	TOgenes_allsig
GO:0051412	response to corticosterone	20	1	0.23	0.20301	0.05	1	CTX	Acute	TOgenes_allsig
GO:2000786	positive regulation of autophagosome assembly	20	1	0.23	0.20301	0.05	1	CTX	Acute	TOgenes_allsig
GO:0048148	behavioral response to cocaine	20	1	0.23	0.20301	0.05	1	CTX	Acute	TOgenes_allsig
GO:1901679	nucleotide transmembrane transport	20	1	0.23	0.20301	0.05	1	CTX	Acute	TOgenes_allsig
GO:2000671	regulation of motor neuron apoptotic process	20	1	0.23	0.20301	0.05	1	CTX	Acute	TOgenes_allsig
GO:0020027	hemoglobin metabolic process	20	1	0.23	0.20301	0.05	1	CTX	Acute	TOgenes_allsig
GO:0035372	protein localization to microtubule	20	1	0.23	0.20301	0.05	1	CTX	Acute	TOgenes_allsig
GO:0097091	synaptic vesicle clustering	20	1	0.23	0.20301	0.05	1	CTX	Acute	TOgenes_allsig
GO:0021554	optic nerve development	20	1	0.23	0.20301	0.05	1	CTX	Acute	TOgenes_allsig
GO:0006910	phagocytosis, recognition	20	1	0.23	0.20301	0.05	1	CTX	Acute	TOgenes_allsig
GO:1904355	positive regulation of telomere capping	20	1	0.23	0.20301	0.05	1	CTX	Acute	TOgenes_allsig
GO:0001976	nervous system process involved in regulation of systemic arterial blood pressure	20	1	0.23	0.20301	0.05	1	CTX	Acute	TOgenes_allsig
GO:0036315	cellular response to sterol	20	1	0.23	0.20301	0.05	1	CTX	Acute	TOgenes_allsig
GO:0007625	grooming behavior	20	1	0.23	0.20301	0.05	1	CTX	Acute	TOgenes_allsig
GO:0008211	glucocorticoid metabolic process	20	1	0.23	0.20301	0.05	1	CTX	Acute	TOgenes_allsig
GO:0070431	nucleotide-binding oligomerization domain containing 2 signaling pathway	20	1	0.23	0.20301	0.05	1	CTX	Acute	TOgenes_allsig
GO:0042481	regulation of odontogenesis	20	1	0.23	0.20301	0.05	1	CTX	Acute	TOgenes_allsig
GO:0060019	radial glial cell differentiation	20	1	0.23	0.20301	0.05	1	CTX	Acute	TOgenes_allsig
GO:0045947	negative regulation of translational initiation	20	1	0.23	0.20301	0.05	1	CTX	Acute	TOgenes_allsig
GO:0045669	positive regulation of osteoblast differentiation	74	2	0.83	0.20314	0.027027	1	CTX	Acute	TOgenes_allsig
GO:0016050	vesicle organization	366	8	4.13	0.20706	0.0218579	1	CTX	Acute	TOgenes_allsig
GO:0030100	regulation of endocytosis	316	9	3.56	0.20753	0.028481	1	CTX	Acute	TOgenes_allsig
GO:0006397	mRNA processing	492	9	5.55	0.20871	0.0182927	1	CTX	Acute	TOgenes_allsig
GO:0006417	regulation of translation	342	9	3.86	0.20908	0.0263158	1	CTX	Acute	TOgenes_allsig
GO:0048513	animal organ development	2891	43	32.6	0.20966	0.0148737	1	CTX	Acute	TOgenes_allsig
GO:0048814	regulation of dendrite morphogenesis	96	4	1.08	0.20997	0.0416667	1	CTX	Acute	TOgenes_allsig
GO:0060292	long-term synaptic depression	40	3	0.45	0.21033	0.075	1	CTX	Acute	TOgenes_allsig
GO:0001935	endothelial cell proliferation	154	3	1.74	0.21154	0.0194805	1	CTX	Acute	TOgenes_allsig
GO:0050804	modulation of chemical synaptic transmission	635	20	7.16	0.21186	0.0314961	1	CTX	Acute	TOgenes_allsig
GO:0070254	mucus secretion	21	1	0.24	0.21201	0.047619	1	CTX	Acute	TOgenes_allsig
GO:0006144	purine nucleobase metabolic process	21	1	0.24	0.21201	0.047619	1	CTX	Acute	TOgenes_allsig
GO:0045472	response to ether	21	1	0.24	0.21201	0.047619	1	CTX	Acute	TOgenes_allsig
GO:0051443	positive regulation of ubiquitin-protein transferase activity	21	1	0.24	0.21201	0.047619	1	CTX	Acute	TOgenes_allsig
GO:0051447	negative regulation of meiotic cell cycle	21	1	0.24	0.21201	0.047619	1	CTX	Acute	TOgenes_allsig
GO:0060307	regulation of ventricular cardiac muscle cell membrane repolarization	21	1	0.24	0.21201	0.047619	1	CTX	Acute	TOgenes_allsig
GO:0099550	trans-synaptic signaling, modulating synaptic transmission	21	1	0.24	0.21201	0.047619	1	CTX	Acute	TOgenes_allsig
GO:0044027	negative regulation of gene expression via chromosomal CpG island methylation	21	1	0.24	0.21201	0.047619	1	CTX	Acute	TOgenes_allsig
GO:0048172	regulation of short-term neuronal synaptic plasticity	21	1	0.24	0.21201	0.047619	1	CTX	Acute	TOgenes_allsig
GO:1903902	positive regulation of viral life cycle	21	1	0.24	0.21201	0.047619	1	CTX	Acute	TOgenes_allsig
GO:0010288	response to lead ion	21	1	0.24	0.21201	0.047619	1	CTX	Acute	TOgenes_allsig
GO:0071467	cellular response to pH	21	1	0.24	0.21201	0.047619	1	CTX	Acute	TOgenes_allsig
GO:0043249	erythrocyte maturation	21	1	0.24	0.21201	0.047619	1	CTX	Acute	TOgenes_allsig
GO:0010894	negative regulation of steroid biosynthetic process	21	1	0.24	0.21201	0.047619	1	CTX	Acute	TOgenes_allsig
GO:0010880	regulation of release of sequestered calcium ion into cytosol by sarcoplasmic reticulum	21	1	0.24	0.21201	0.047619	1	CTX	Acute	TOgenes_allsig
GO:0097066	response to thyroid hormone	21	1	0.24	0.21201	0.047619	1	CTX	Acute	TOgenes_allsig
GO:0006089	lactate metabolic process	21	1	0.24	0.21201	0.047619	1	CTX	Acute	TOgenes_allsig
GO:0007160	cell-matrix adhesion	220	6	2.48	0.21578	0.0272727	1	CTX	Acute	TOgenes_allsig
GO:0006338	chromatin remodeling	1150	15	12.97	0.21736	0.0130435	1	CTX	Acute	TOgenes_allsig
GO:0034644	cellular response to UV	90	3	1.01	0.21827	0.0333333	1	CTX	Acute	TOgenes_allsig
GO:0001944	vasculature development	754	11	8.5	0.21914	0.0145889	1	CTX	Acute	TOgenes_allsig
GO:0006468	protein phosphorylation	1146	21	12.92	0.22089	0.0183246	1	CTX	Acute	TOgenes_allsig
GO:0044827	modulation by host of viral genome replication	22	1	0.25	0.2209	0.0454545	1	CTX	Acute	TOgenes_allsig
GO:0032930	positive regulation of superoxide anion generation	22	1	0.25	0.2209	0.0454545	1	CTX	Acute	TOgenes_allsig
GO:2000738	positive regulation of stem cell differentiation	22	1	0.25	0.2209	0.0454545	1	CTX	Acute	TOgenes_allsig
GO:1901570	fatty acid derivative biosynthetic process	22	1	0.25	0.2209	0.0454545	1	CTX	Acute	TOgenes_allsig
GO:0048268	clathrin coat assembly	22	1	0.25	0.2209	0.0454545	1	CTX	Acute	TOgenes_allsig
GO:0045820	negative regulation of glycolytic process	22	1	0.25	0.2209	0.0454545	1	CTX	Acute	TOgenes_allsig
GO:0010842	retina layer formation	22	1	0.25	0.2209	0.0454545	1	CTX	Acute	TOgenes_allsig
GO:0019081	viral translation	22	1	0.25	0.2209	0.0454545	1	CTX	Acute	TOgenes_allsig
GO:2000001	regulation of DNA damage checkpoint	22	1	0.25	0.2209	0.0454545	1	CTX	Acute	TOgenes_allsig
GO:0038166	angiotensin-activated signaling pathway	22	1	0.25	0.2209	0.0454545	1	CTX	Acute	TOgenes_allsig
GO:0003323	type B pancreatic cell development	22	1	0.25	0.2209	0.0454545	1	CTX	Acute	TOgenes_allsig
GO:0090025	regulation of monocyte chemotaxis	22	1	0.25	0.2209	0.0454545	1	CTX	Acute	TOgenes_allsig
GO:0097396	response to interleukin-17	22	1	0.25	0.2209	0.0454545	1	CTX	Acute	TOgenes_allsig
GO:0045956	positive regulation of calcium ion-dependent exocytosis	22	1	0.25	0.2209	0.0454545	1	CTX	Acute	TOgenes_allsig
GO:0042474	middle ear morphogenesis	22	1	0.25	0.2209	0.0454545	1	CTX	Acute	TOgenes_allsig
GO:0099151	regulation of postsynaptic density assembly	22	1	0.25	0.2209	0.0454545	1	CTX	Acute	TOgenes_allsig
GO:1900017	positive regulation of cytokine production involved in inflammatory response	22	1	0.25	0.2209	0.0454545	1	CTX	Acute	TOgenes_allsig
GO:0035264	multicellular organism growth	221	4	2.49	0.22153	0.0180995	1	CTX	Acute	TOgenes_allsig
GO:0040011	locomotion	1171	13	13.2	0.22191	0.0111016	1	CTX	Acute	TOgenes_allsig
GO:1903046	meiotic cell cycle process	210	2	2.37	0.22201	0.00952381	1	CTX	Acute	TOgenes_allsig
GO:0051896	regulation of phosphatidylinositol 3-kinase/protein kinase B signal transduction	258	8	2.91	0.22526	0.0310078	1	CTX	Acute	TOgenes_allsig
GO:0042176	regulation of protein catabolic process	357	7	4.03	0.22741	0.0196078	1	CTX	Acute	TOgenes_allsig
GO:0031397	negative regulation of protein ubiquitination	80	2	0.9	0.22797	0.025	1	CTX	Acute	TOgenes_allsig
GO:0050810	regulation of steroid biosynthetic process	74	3	0.83	0.22826	0.0405405	1	CTX	Acute	TOgenes_allsig
GO:0032835	glomerulus development	74	2	0.83	0.22927	0.027027	1	CTX	Acute	TOgenes_allsig
GO:0048666	neuron development	1304	26	14.7	0.2294	0.0199387	1	CTX	Acute	TOgenes_allsig
GO:0002444	myeloid leukocyte mediated immunity	98	2	1.11	0.22954	0.0204082	1	CTX	Acute	TOgenes_allsig
GO:0042403	thyroid hormone metabolic process	23	1	0.26	0.2297	0.0434783	1	CTX	Acute	TOgenes_allsig
GO:0032012	regulation of ARF protein signal transduction	23	1	0.26	0.2297	0.0434783	1	CTX	Acute	TOgenes_allsig
GO:0002082	regulation of oxidative phosphorylation	23	1	0.26	0.2297	0.0434783	1	CTX	Acute	TOgenes_allsig
GO:0042219	modified amino acid catabolic process	23	1	0.26	0.2297	0.0434783	1	CTX	Acute	TOgenes_allsig
GO:0060253	negative regulation of glial cell proliferation	23	1	0.26	0.2297	0.0434783	1	CTX	Acute	TOgenes_allsig
GO:0060795	cell fate commitment involved in formation of primary germ layer	23	1	0.26	0.2297	0.0434783	1	CTX	Acute	TOgenes_allsig
GO:0032703	negative regulation of interleukin-2 production	23	1	0.26	0.2297	0.0434783	1	CTX	Acute	TOgenes_allsig
GO:0010666	positive regulation of cardiac muscle cell apoptotic process	23	1	0.26	0.2297	0.0434783	1	CTX	Acute	TOgenes_allsig
GO:0030878	thyroid gland development	23	1	0.26	0.2297	0.0434783	1	CTX	Acute	TOgenes_allsig
GO:0003417	growth plate cartilage development	23	1	0.26	0.2297	0.0434783	1	CTX	Acute	TOgenes_allsig
GO:0051043	regulation of membrane protein ectodomain proteolysis	23	1	0.26	0.2297	0.0434783	1	CTX	Acute	TOgenes_allsig
GO:0006913	nucleocytoplasmic transport	342	4	3.86	0.23031	0.0116959	1	CTX	Acute	TOgenes_allsig
GO:0016601	Rac protein signal transduction	58	3	0.65	0.23671	0.0517241	1	CTX	Acute	TOgenes_allsig
GO:0043277	apoptotic cell clearance	35	2	0.39	0.23749	0.0571429	1	CTX	Acute	TOgenes_allsig
GO:0034063	stress granule assembly	36	2	0.41	0.2375	0.0555556	1	CTX	Acute	TOgenes_allsig
GO:0006904	vesicle docking involved in exocytosis	39	2	0.44	0.23753	0.0512821	1	CTX	Acute	TOgenes_allsig
GO:0099558	maintenance of synapse structure	42	2	0.47	0.23757	0.047619	1	CTX	Acute	TOgenes_allsig
GO:0044458	motile cilium assembly	78	2	0.88	0.23799	0.025641	1	CTX	Acute	TOgenes_allsig
GO:0042104	positive regulation of activated T cell proliferation	24	1	0.27	0.2384	0.0416667	1	CTX	Acute	TOgenes_allsig
GO:0016540	protein autoprocessing	24	1	0.27	0.2384	0.0416667	1	CTX	Acute	TOgenes_allsig
GO:0098974	postsynaptic actin cytoskeleton organization	24	1	0.27	0.2384	0.0416667	1	CTX	Acute	TOgenes_allsig
GO:0097284	hepatocyte apoptotic process	24	1	0.27	0.2384	0.0416667	1	CTX	Acute	TOgenes_allsig
GO:0032331	negative regulation of chondrocyte differentiation	24	1	0.27	0.2384	0.0416667	1	CTX	Acute	TOgenes_allsig
GO:0050927	positive regulation of positive chemotaxis	24	1	0.27	0.2384	0.0416667	1	CTX	Acute	TOgenes_allsig
GO:0046471	phosphatidylglycerol metabolic process	24	1	0.27	0.2384	0.0416667	1	CTX	Acute	TOgenes_allsig
GO:0010804	negative regulation of tumor necrosis factor-mediated signaling pathway	24	1	0.27	0.2384	0.0416667	1	CTX	Acute	TOgenes_allsig
GO:0048521	negative regulation of behavior	24	1	0.27	0.2384	0.0416667	1	CTX	Acute	TOgenes_allsig
GO:0002834	regulation of response to tumor cell	24	1	0.27	0.2384	0.0416667	1	CTX	Acute	TOgenes_allsig
GO:0051016	barbed-end actin filament capping	24	1	0.27	0.2384	0.0416667	1	CTX	Acute	TOgenes_allsig
GO:0008210	estrogen metabolic process	24	1	0.27	0.2384	0.0416667	1	CTX	Acute	TOgenes_allsig
GO:0008209	androgen metabolic process	24	1	0.27	0.2384	0.0416667	1	CTX	Acute	TOgenes_allsig
GO:0010720	positive regulation of cell development	510	11	5.75	0.24201	0.0215686	1	CTX	Acute	TOgenes_allsig
GO:0048024	regulation of mRNA splicing, via spliceosome	113	4	1.27	0.24484	0.0353982	1	CTX	Acute	TOgenes_allsig
GO:0051154	negative regulation of striated muscle cell differentiation	41	2	0.46	0.24612	0.0487805	1	CTX	Acute	TOgenes_allsig
GO:0003158	endothelium development	139	3	1.57	0.24623	0.0215827	1	CTX	Acute	TOgenes_allsig
GO:2001014	regulation of skeletal muscle cell differentiation	25	1	0.28	0.247	0.04	1	CTX	Acute	TOgenes_allsig
GO:0034755	iron ion transmembrane transport	25	1	0.28	0.247	0.04	1	CTX	Acute	TOgenes_allsig
GO:0099509	regulation of presynaptic cytosolic calcium ion concentration	25	1	0.28	0.247	0.04	1	CTX	Acute	TOgenes_allsig
GO:0039694	viral RNA genome replication	25	1	0.28	0.247	0.04	1	CTX	Acute	TOgenes_allsig
GO:0050482	arachidonate secretion	25	1	0.28	0.247	0.04	1	CTX	Acute	TOgenes_allsig
GO:0008380	RNA splicing	447	8	5.04	0.24947	0.0178971	1	CTX	Acute	TOgenes_allsig
GO:1903322	positive regulation of protein modification by small protein conjugation or removal	140	4	1.58	0.2536	0.0285714	1	CTX	Acute	TOgenes_allsig
GO:0045324	late endosome to vacuole transport	26	1	0.29	0.2555	0.0384615	1	CTX	Acute	TOgenes_allsig
GO:0045722	positive regulation of gluconeogenesis	26	1	0.29	0.2555	0.0384615	1	CTX	Acute	TOgenes_allsig
GO:0010839	negative regulation of keratinocyte proliferation	26	1	0.29	0.2555	0.0384615	1	CTX	Acute	TOgenes_allsig
GO:0045662	negative regulation of myoblast differentiation	26	1	0.29	0.2555	0.0384615	1	CTX	Acute	TOgenes_allsig
GO:0006353	DNA-templated transcription termination	26	1	0.29	0.2555	0.0384615	1	CTX	Acute	TOgenes_allsig
GO:0006359	regulation of transcription by RNA polymerase III	26	1	0.29	0.2555	0.0384615	1	CTX	Acute	TOgenes_allsig
GO:0098656	monoatomic anion transmembrane transport	115	2	1.3	0.2555	0.0173913	1	CTX	Acute	TOgenes_allsig
GO:0051591	response to cAMP	87	2	0.98	0.25717	0.0229885	1	CTX	Acute	TOgenes_allsig
GO:0030154	cell differentiation	4117	64	46.42	0.25718	0.0155453	1	CTX	Acute	TOgenes_allsig
GO:0006886	intracellular protein transport	653	13	7.36	0.25835	0.0199081	1	CTX	Acute	TOgenes_allsig
GO:0045596	negative regulation of cell differentiation	649	16	7.32	0.25884	0.0246533	1	CTX	Acute	TOgenes_allsig
GO:0007417	central nervous system development	986	13	11.12	0.25967	0.0131846	1	CTX	Acute	TOgenes_allsig
GO:1903170	negative regulation of calcium ion transmembrane transport	48	3	0.54	0.26191	0.0625	1	CTX	Acute	TOgenes_allsig
GO:0035640	exploration behavior	49	3	0.55	0.26192	0.0612245	1	CTX	Acute	TOgenes_allsig
GO:0070372	regulation of ERK1 and ERK2 cascade	283	5	3.19	0.26263	0.0176678	1	CTX	Acute	TOgenes_allsig
GO:0050918	positive chemotaxis	53	2	0.6	0.26311	0.0377358	1	CTX	Acute	TOgenes_allsig
GO:0070233	negative regulation of T cell apoptotic process	27	1	0.3	0.26391	0.037037	1	CTX	Acute	TOgenes_allsig
GO:2000773	negative regulation of cellular senescence	27	1	0.3	0.26391	0.037037	1	CTX	Acute	TOgenes_allsig
GO:0072530	purine-containing compound transmembrane transport	27	1	0.3	0.26391	0.037037	1	CTX	Acute	TOgenes_allsig
GO:0090151	establishment of protein localization to mitochondrial membrane	27	1	0.3	0.26391	0.037037	1	CTX	Acute	TOgenes_allsig
GO:0007340	acrosome reaction	27	1	0.3	0.26391	0.037037	1	CTX	Acute	TOgenes_allsig
GO:0070536	protein K63-linked deubiquitination	27	1	0.3	0.26391	0.037037	1	CTX	Acute	TOgenes_allsig
GO:0072010	glomerular epithelium development	27	1	0.3	0.26391	0.037037	1	CTX	Acute	TOgenes_allsig
GO:0032288	myelin assembly	27	1	0.3	0.26391	0.037037	1	CTX	Acute	TOgenes_allsig
GO:0035335	peptidyl-tyrosine dephosphorylation	27	1	0.3	0.26391	0.037037	1	CTX	Acute	TOgenes_allsig
GO:1900745	positive regulation of p38MAPK cascade	27	1	0.3	0.26391	0.037037	1	CTX	Acute	TOgenes_allsig
GO:0051560	mitochondrial calcium ion homeostasis	27	1	0.3	0.26391	0.037037	1	CTX	Acute	TOgenes_allsig
GO:0010039	response to iron ion	27	1	0.3	0.26391	0.037037	1	CTX	Acute	TOgenes_allsig
GO:0018107	peptidyl-threonine phosphorylation	89	2	1	0.26554	0.0224719	1	CTX	Acute	TOgenes_allsig
GO:0050790	regulation of catalytic activity	955	10	10.77	0.26566	0.0104712	1	CTX	Acute	TOgenes_allsig
GO:1900271	regulation of long-term synaptic potentiation	60	5	0.68	0.26799	0.0833333	1	CTX	Acute	TOgenes_allsig
GO:0048169	regulation of long-term neuronal synaptic plasticity	39	2	0.44	0.2712	0.0512821	1	CTX	Acute	TOgenes_allsig
GO:0043244	regulation of protein-containing complex disassembly	130	3	1.47	0.27123	0.0230769	1	CTX	Acute	TOgenes_allsig
GO:0098901	regulation of cardiac muscle cell action potential	28	1	0.32	0.27222	0.0357143	1	CTX	Acute	TOgenes_allsig
GO:0032469	endoplasmic reticulum calcium ion homeostasis	28	1	0.32	0.27222	0.0357143	1	CTX	Acute	TOgenes_allsig
GO:0035988	chondrocyte proliferation	28	1	0.32	0.27222	0.0357143	1	CTX	Acute	TOgenes_allsig
GO:0006882	intracellular zinc ion homeostasis	28	1	0.32	0.27222	0.0357143	1	CTX	Acute	TOgenes_allsig
GO:0120009	intermembrane lipid transfer	28	1	0.32	0.27222	0.0357143	1	CTX	Acute	TOgenes_allsig
GO:0071404	cellular response to low-density lipoprotein particle stimulus	28	1	0.32	0.27222	0.0357143	1	CTX	Acute	TOgenes_allsig
GO:0031643	positive regulation of myelination	28	1	0.32	0.27222	0.0357143	1	CTX	Acute	TOgenes_allsig
GO:0006622	protein targeting to lysosome	28	1	0.32	0.27222	0.0357143	1	CTX	Acute	TOgenes_allsig
GO:0046473	phosphatidic acid metabolic process	28	1	0.32	0.27222	0.0357143	1	CTX	Acute	TOgenes_allsig
GO:0060586	multicellular organismal-level iron ion homeostasis	28	1	0.32	0.27222	0.0357143	1	CTX	Acute	TOgenes_allsig
GO:0016188	synaptic vesicle maturation	28	1	0.32	0.27222	0.0357143	1	CTX	Acute	TOgenes_allsig
GO:0071676	negative regulation of mononuclear cell migration	28	1	0.32	0.27222	0.0357143	1	CTX	Acute	TOgenes_allsig
GO:0010971	positive regulation of G2/M transition of mitotic cell cycle	28	1	0.32	0.27222	0.0357143	1	CTX	Acute	TOgenes_allsig
GO:0048675	axon extension	128	2	1.44	0.27237	0.015625	1	CTX	Acute	TOgenes_allsig
GO:0016331	morphogenesis of embryonic epithelium	170	2	1.92	0.27292	0.0117647	1	CTX	Acute	TOgenes_allsig
GO:0006401	RNA catabolic process	288	8	3.25	0.27552	0.0277778	1	CTX	Acute	TOgenes_allsig
GO:0043200	response to amino acid	146	4	1.65	0.27843	0.0273973	1	CTX	Acute	TOgenes_allsig
GO:0071333	cellular response to glucose stimulus	163	3	1.84	0.27909	0.0184049	1	CTX	Acute	TOgenes_allsig
GO:0070252	actin-mediated cell contraction	99	2	1.12	0.28019	0.020202	1	CTX	Acute	TOgenes_allsig
GO:0046620	regulation of organ growth	108	2	1.22	0.28031	0.0185185	1	CTX	Acute	TOgenes_allsig
GO:0046628	positive regulation of insulin receptor signaling pathway	29	1	0.33	0.28044	0.0344828	1	CTX	Acute	TOgenes_allsig
GO:0006120	mitochondrial electron transport, NADH to ubiquinone	29	1	0.33	0.28044	0.0344828	1	CTX	Acute	TOgenes_allsig
GO:0070841	inclusion body assembly	29	1	0.33	0.28044	0.0344828	1	CTX	Acute	TOgenes_allsig
GO:0035902	response to immobilization stress	29	1	0.33	0.28044	0.0344828	1	CTX	Acute	TOgenes_allsig
GO:0046475	glycerophospholipid catabolic process	29	1	0.33	0.28044	0.0344828	1	CTX	Acute	TOgenes_allsig
GO:0086010	membrane depolarization during action potential	29	1	0.33	0.28044	0.0344828	1	CTX	Acute	TOgenes_allsig
GO:0032801	receptor catabolic process	29	1	0.33	0.28044	0.0344828	1	CTX	Acute	TOgenes_allsig
GO:0021801	cerebral cortex radial glia-guided migration	29	1	0.33	0.28044	0.0344828	1	CTX	Acute	TOgenes_allsig
GO:0031398	positive regulation of protein ubiquitination	114	3	1.29	0.28078	0.0263158	1	CTX	Acute	TOgenes_allsig
GO:0043542	endothelial cell migration	221	2	2.49	0.28183	0.00904977	1	CTX	Acute	TOgenes_allsig
GO:0034599	cellular response to oxidative stress	240	5	2.71	0.28377	0.0208333	1	CTX	Acute	TOgenes_allsig
GO:0042594	response to starvation	227	5	2.56	0.28638	0.0220264	1	CTX	Acute	TOgenes_allsig
GO:0098900	regulation of action potential	68	3	0.77	0.28665	0.0441176	1	CTX	Acute	TOgenes_allsig
GO:0045638	negative regulation of myeloid cell differentiation	79	2	0.89	0.28802	0.0253165	1	CTX	Acute	TOgenes_allsig
GO:0001889	liver development	166	3	1.87	0.28828	0.0180723	1	CTX	Acute	TOgenes_allsig
GO:0003094	glomerular filtration	30	1	0.34	0.28856	0.0333333	1	CTX	Acute	TOgenes_allsig
GO:0043276	anoikis	30	1	0.34	0.28856	0.0333333	1	CTX	Acute	TOgenes_allsig
GO:0007288	sperm axoneme assembly	30	1	0.34	0.28856	0.0333333	1	CTX	Acute	TOgenes_allsig
GO:0010592	positive regulation of lamellipodium assembly	30	1	0.34	0.28856	0.0333333	1	CTX	Acute	TOgenes_allsig
GO:0035235	ionotropic glutamate receptor signaling pathway	30	1	0.34	0.28856	0.0333333	1	CTX	Acute	TOgenes_allsig
GO:0071577	zinc ion transmembrane transport	30	1	0.34	0.28856	0.0333333	1	CTX	Acute	TOgenes_allsig
GO:0042593	glucose homeostasis	275	5	3.1	0.28868	0.0181818	1	CTX	Acute	TOgenes_allsig
GO:0060021	roof of mouth development	95	2	1.07	0.29061	0.0210526	1	CTX	Acute	TOgenes_allsig
GO:0043523	regulation of neuron apoptotic process	310	8	3.5	0.29162	0.0258065	1	CTX	Acute	TOgenes_allsig
GO:0001894	tissue homeostasis	265	7	2.99	0.29264	0.0264151	1	CTX	Acute	TOgenes_allsig
GO:0050805	negative regulation of synaptic transmission	71	4	0.8	0.29343	0.056338	1	CTX	Acute	TOgenes_allsig
GO:0021766	hippocampus development	96	2	1.08	0.29478	0.0208333	1	CTX	Acute	TOgenes_allsig
GO:0000184	nuclear-transcribed mRNA catabolic process, nonsense-mediated decay	46	2	0.52	0.29557	0.0434783	1	CTX	Acute	TOgenes_allsig
GO:2000406	positive regulation of T cell migration	31	1	0.35	0.2966	0.0322581	1	CTX	Acute	TOgenes_allsig
GO:0090314	positive regulation of protein targeting to membrane	31	1	0.35	0.2966	0.0322581	1	CTX	Acute	TOgenes_allsig
GO:0110110	positive regulation of animal organ morphogenesis	31	1	0.35	0.2966	0.0322581	1	CTX	Acute	TOgenes_allsig
GO:0048745	smooth muscle tissue development	31	1	0.35	0.2966	0.0322581	1	CTX	Acute	TOgenes_allsig
GO:0046464	acylglycerol catabolic process	31	1	0.35	0.2966	0.0322581	1	CTX	Acute	TOgenes_allsig
GO:0007274	neuromuscular synaptic transmission	31	1	0.35	0.2966	0.0322581	1	CTX	Acute	TOgenes_allsig
GO:0015813	L-glutamate transmembrane transport	31	1	0.35	0.2966	0.0322581	1	CTX	Acute	TOgenes_allsig
GO:1901185	negative regulation of ERBB signaling pathway	31	1	0.35	0.2966	0.0322581	1	CTX	Acute	TOgenes_allsig
GO:0007283	spermatogenesis	544	9	6.13	0.29944	0.0165441	1	CTX	Acute	TOgenes_allsig
GO:0055085	transmembrane transport	1341	24	15.12	0.3022	0.0178971	1	CTX	Acute	TOgenes_allsig
GO:2000573	positive regulation of DNA biosynthetic process	68	2	0.77	0.30379	0.0294118	1	CTX	Acute	TOgenes_allsig
GO:0030032	lamellipodium assembly	72	2	0.81	0.30385	0.0277778	1	CTX	Acute	TOgenes_allsig
GO:0032967	positive regulation of collagen biosynthetic process	32	1	0.36	0.30454	0.03125	1	CTX	Acute	TOgenes_allsig
GO:0090329	regulation of DNA-templated DNA replication	32	1	0.36	0.30454	0.03125	1	CTX	Acute	TOgenes_allsig
GO:0006099	tricarboxylic acid cycle	32	1	0.36	0.30454	0.03125	1	CTX	Acute	TOgenes_allsig
GO:0032633	interleukin-4 production	32	1	0.36	0.30454	0.03125	1	CTX	Acute	TOgenes_allsig
GO:0007156	homophilic cell adhesion via plasma membrane adhesion molecules	99	2	1.12	0.30728	0.020202	1	CTX	Acute	TOgenes_allsig
GO:0017148	negative regulation of translation	129	4	1.45	0.30797	0.0310078	1	CTX	Acute	TOgenes_allsig
GO:0034763	negative regulation of transmembrane transport	119	5	1.34	0.30847	0.0420168	1	CTX	Acute	TOgenes_allsig
GO:1905606	regulation of presynapse assembly	33	1	0.37	0.3124	0.030303	1	CTX	Acute	TOgenes_allsig
GO:0007097	nuclear migration	33	1	0.37	0.3124	0.030303	1	CTX	Acute	TOgenes_allsig
GO:2000178	negative regulation of neural precursor cell proliferation	33	1	0.37	0.3124	0.030303	1	CTX	Acute	TOgenes_allsig
GO:0002052	positive regulation of neuroblast proliferation	33	1	0.37	0.3124	0.030303	1	CTX	Acute	TOgenes_allsig
GO:0014850	response to muscle activity	33	1	0.37	0.3124	0.030303	1	CTX	Acute	TOgenes_allsig
GO:0071392	cellular response to estradiol stimulus	33	1	0.37	0.3124	0.030303	1	CTX	Acute	TOgenes_allsig
GO:0016082	synaptic vesicle priming	33	1	0.37	0.3124	0.030303	1	CTX	Acute	TOgenes_allsig
GO:0071353	cellular response to interleukin-4	33	1	0.37	0.3124	0.030303	1	CTX	Acute	TOgenes_allsig
GO:0001709	cell fate determination	33	1	0.37	0.3124	0.030303	1	CTX	Acute	TOgenes_allsig
GO:1900242	regulation of synaptic vesicle endocytosis	33	1	0.37	0.3124	0.030303	1	CTX	Acute	TOgenes_allsig
GO:0007214	gamma-aminobutyric acid signaling pathway	33	1	0.37	0.3124	0.030303	1	CTX	Acute	TOgenes_allsig
GO:0048026	positive regulation of mRNA splicing, via spliceosome	33	1	0.37	0.3124	0.030303	1	CTX	Acute	TOgenes_allsig
GO:0045943	positive regulation of transcription by RNA polymerase I	33	1	0.37	0.3124	0.030303	1	CTX	Acute	TOgenes_allsig
GO:0030010	establishment of cell polarity	174	3	1.96	0.3129	0.0172414	1	CTX	Acute	TOgenes_allsig
GO:0043069	negative regulation of programmed cell death	925	14	10.43	0.31609	0.0151351	1	CTX	Acute	TOgenes_allsig
GO:1990138	neuron projection extension	198	5	2.23	0.31732	0.0252525	1	CTX	Acute	TOgenes_allsig
GO:0048598	embryonic morphogenesis	593	9	6.69	0.31787	0.0151771	1	CTX	Acute	TOgenes_allsig
GO:0002763	positive regulation of myeloid leukocyte differentiation	63	3	0.71	0.31797	0.047619	1	CTX	Acute	TOgenes_allsig
GO:0002753	cytoplasmic pattern recognition receptor signaling pathway	183	4	2.06	0.31842	0.0218579	1	CTX	Acute	TOgenes_allsig
GO:0001525	angiogenesis	527	7	5.94	0.31895	0.0132827	1	CTX	Acute	TOgenes_allsig
GO:0006641	triglyceride metabolic process	97	2	1.09	0.31979	0.0206186	1	CTX	Acute	TOgenes_allsig
GO:0006884	cell volume homeostasis	34	1	0.38	0.32017	0.0294118	1	CTX	Acute	TOgenes_allsig
GO:0022010	central nervous system myelination	34	1	0.38	0.32017	0.0294118	1	CTX	Acute	TOgenes_allsig
GO:0022011	myelination in peripheral nervous system	34	1	0.38	0.32017	0.0294118	1	CTX	Acute	TOgenes_allsig
GO:0001556	oocyte maturation	34	1	0.38	0.32017	0.0294118	1	CTX	Acute	TOgenes_allsig
GO:0030177	positive regulation of Wnt signaling pathway	143	2	1.61	0.32047	0.013986	1	CTX	Acute	TOgenes_allsig
GO:0051897	positive regulation of phosphatidylinositol 3-kinase/protein kinase B signal transduction	177	3	2	0.32215	0.0169492	1	CTX	Acute	TOgenes_allsig
GO:0032388	positive regulation of intracellular transport	151	5	1.7	0.32422	0.0331126	1	CTX	Acute	TOgenes_allsig
GO:1901797	negative regulation of signal transduction by p53 class mediator	35	1	0.39	0.32785	0.0285714	1	CTX	Acute	TOgenes_allsig
GO:0043903	regulation of biological process involved in symbiotic interaction	35	1	0.39	0.32785	0.0285714	1	CTX	Acute	TOgenes_allsig
GO:0051125	regulation of actin nucleation	35	1	0.39	0.32785	0.0285714	1	CTX	Acute	TOgenes_allsig
GO:0010667	negative regulation of cardiac muscle cell apoptotic process	35	1	0.39	0.32785	0.0285714	1	CTX	Acute	TOgenes_allsig
GO:0070316	regulation of G0 to G1 transition	35	1	0.39	0.32785	0.0285714	1	CTX	Acute	TOgenes_allsig
GO:0001958	endochondral ossification	35	1	0.39	0.32785	0.0285714	1	CTX	Acute	TOgenes_allsig
GO:0002027	regulation of heart rate	104	2	1.17	0.328	0.0192308	1	CTX	Acute	TOgenes_allsig
GO:0007338	single fertilization	132	3	1.49	0.33062	0.0227273	1	CTX	Acute	TOgenes_allsig
GO:0097120	receptor localization to synapse	101	5	1.14	0.33097	0.049505	1	CTX	Acute	TOgenes_allsig
GO:0007605	sensory perception of sound	180	3	2.03	0.33141	0.0166667	1	CTX	Acute	TOgenes_allsig
GO:0045089	positive regulation of innate immune response	346	6	3.9	0.33336	0.017341	1	CTX	Acute	TOgenes_allsig
GO:0043029	T cell homeostasis	49	2	0.55	0.33428	0.0408163	1	CTX	Acute	TOgenes_allsig
GO:0045912	negative regulation of carbohydrate metabolic process	58	2	0.65	0.33442	0.0344828	1	CTX	Acute	TOgenes_allsig
GO:0019226	transmission of nerve impulse	97	2	1.09	0.33502	0.0206186	1	CTX	Acute	TOgenes_allsig
GO:0036230	granulocyte activation	36	1	0.41	0.33544	0.0277778	1	CTX	Acute	TOgenes_allsig
GO:0035987	endodermal cell differentiation	36	1	0.41	0.33544	0.0277778	1	CTX	Acute	TOgenes_allsig
GO:0014002	astrocyte development	36	1	0.41	0.33544	0.0277778	1	CTX	Acute	TOgenes_allsig
GO:0032212	positive regulation of telomere maintenance via telomerase	36	1	0.41	0.33544	0.0277778	1	CTX	Acute	TOgenes_allsig
GO:0045589	regulation of regulatory T cell differentiation	36	1	0.41	0.33544	0.0277778	1	CTX	Acute	TOgenes_allsig
GO:0030513	positive regulation of BMP signaling pathway	36	1	0.41	0.33544	0.0277778	1	CTX	Acute	TOgenes_allsig
GO:0032094	response to food	36	1	0.41	0.33544	0.0277778	1	CTX	Acute	TOgenes_allsig
GO:0046887	positive regulation of hormone secretion	168	2	1.89	0.33611	0.0119048	1	CTX	Acute	TOgenes_allsig
GO:0009895	negative regulation of catabolic process	343	8	3.87	0.33795	0.0233236	1	CTX	Acute	TOgenes_allsig
GO:0031016	pancreas development	79	2	0.89	0.34222	0.0253165	1	CTX	Acute	TOgenes_allsig
GO:0010821	regulation of mitochondrion organization	124	3	1.4	0.34265	0.0241935	1	CTX	Acute	TOgenes_allsig
GO:0042098	T cell proliferation	209	3	2.36	0.34287	0.0143541	1	CTX	Acute	TOgenes_allsig
GO:0071425	hematopoietic stem cell proliferation	37	1	0.42	0.34295	0.027027	1	CTX	Acute	TOgenes_allsig
GO:0000387	spliceosomal snRNP assembly	37	1	0.42	0.34295	0.027027	1	CTX	Acute	TOgenes_allsig
GO:0045745	positive regulation of G protein-coupled receptor signaling pathway	37	1	0.42	0.34295	0.027027	1	CTX	Acute	TOgenes_allsig
GO:0014912	negative regulation of smooth muscle cell migration	37	1	0.42	0.34295	0.027027	1	CTX	Acute	TOgenes_allsig
GO:1902683	regulation of receptor localization to synapse	37	1	0.42	0.34295	0.027027	1	CTX	Acute	TOgenes_allsig
GO:0008104	protein localization	2515	43	28.36	0.34662	0.0170974	1	CTX	Acute	TOgenes_allsig
GO:0071230	cellular response to amino acid stimulus	109	2	1.23	0.34855	0.0183486	1	CTX	Acute	TOgenes_allsig
GO:0042472	inner ear morphogenesis	109	2	1.23	0.34855	0.0183486	1	CTX	Acute	TOgenes_allsig
GO:0050890	cognition	376	6	4.24	0.34868	0.0159574	1	CTX	Acute	TOgenes_allsig
GO:0042542	response to hydrogen peroxide	111	3	1.25	0.34872	0.027027	1	CTX	Acute	TOgenes_allsig
GO:0035886	vascular associated smooth muscle cell differentiation	38	1	0.43	0.35037	0.0263158	1	CTX	Acute	TOgenes_allsig
GO:0008033	tRNA processing	128	2	1.44	0.3504	0.015625	1	CTX	Acute	TOgenes_allsig
GO:0045892	negative regulation of DNA-templated transcription	1125	18	12.69	0.352	0.016	1	CTX	Acute	TOgenes_allsig
GO:0001508	action potential	171	5	1.93	0.35411	0.0292398	1	CTX	Acute	TOgenes_allsig
GO:0071805	potassium ion transmembrane transport	195	4	2.2	0.35433	0.0205128	1	CTX	Acute	TOgenes_allsig
GO:0002275	myeloid cell activation involved in immune response	91	2	1.03	0.35713	0.021978	1	CTX	Acute	TOgenes_allsig
GO:0043001	Golgi to plasma membrane protein transport	39	1	0.44	0.35772	0.025641	1	CTX	Acute	TOgenes_allsig
GO:0051491	positive regulation of filopodium assembly	39	1	0.44	0.35772	0.025641	1	CTX	Acute	TOgenes_allsig
GO:0060325	face morphogenesis	39	1	0.44	0.35772	0.025641	1	CTX	Acute	TOgenes_allsig
GO:0044786	cell cycle DNA replication	39	1	0.44	0.35772	0.025641	1	CTX	Acute	TOgenes_allsig
GO:0006936	muscle contraction	297	3	3.35	0.35903	0.010101	1	CTX	Acute	TOgenes_allsig
GO:0008277	regulation of G protein-coupled receptor signaling pathway	143	5	1.61	0.36084	0.034965	1	CTX	Acute	TOgenes_allsig
GO:0070374	positive regulation of ERK1 and ERK2 cascade	190	3	2.14	0.3622	0.0157895	1	CTX	Acute	TOgenes_allsig
GO:0033993	response to lipid	853	12	9.62	0.36221	0.014068	1	CTX	Acute	TOgenes_allsig
GO:0048584	positive regulation of response to stimulus	2150	34	24.24	0.3636	0.015814	1	CTX	Acute	TOgenes_allsig
GO:0030225	macrophage differentiation	59	2	0.67	0.36384	0.0338983	1	CTX	Acute	TOgenes_allsig
GO:1902108	regulation of mitochondrial membrane permeability involved in apoptotic process	40	1	0.45	0.36497	0.025	1	CTX	Acute	TOgenes_allsig
GO:0032435	negative regulation of proteasomal ubiquitin-dependent protein catabolic process	40	1	0.45	0.36497	0.025	1	CTX	Acute	TOgenes_allsig
GO:0007010	cytoskeleton organization	1406	17	15.85	0.36785	0.012091	1	CTX	Acute	TOgenes_allsig
GO:0033555	multicellular organismal response to stress	114	2	1.29	0.36889	0.0175439	1	CTX	Acute	TOgenes_allsig
GO:0015031	protein transport	1406	22	15.85	0.36924	0.0156472	1	CTX	Acute	TOgenes_allsig
GO:0030316	osteoclast differentiation	110	3	1.24	0.37035	0.0272727	1	CTX	Acute	TOgenes_allsig
GO:0010948	negative regulation of cell cycle process	302	5	3.41	0.37058	0.0165563	1	CTX	Acute	TOgenes_allsig
GO:0030335	positive regulation of cell migration	561	7	6.33	0.37079	0.0124777	1	CTX	Acute	TOgenes_allsig
GO:0033209	tumor necrosis factor-mediated signaling pathway	88	2	0.99	0.37146	0.0227273	1	CTX	Acute	TOgenes_allsig
GO:0050772	positive regulation of axonogenesis	94	2	1.06	0.37156	0.0212766	1	CTX	Acute	TOgenes_allsig
GO:0007095	mitotic G2 DNA damage checkpoint signaling	41	1	0.46	0.37215	0.0243902	1	CTX	Acute	TOgenes_allsig
GO:0045747	positive regulation of Notch signaling pathway	41	1	0.46	0.37215	0.0243902	1	CTX	Acute	TOgenes_allsig
GO:0048536	spleen development	41	1	0.46	0.37215	0.0243902	1	CTX	Acute	TOgenes_allsig
GO:0010043	response to zinc ion	41	1	0.46	0.37215	0.0243902	1	CTX	Acute	TOgenes_allsig
GO:1900026	positive regulation of substrate adhesion-dependent cell spreading	41	1	0.46	0.37215	0.0243902	1	CTX	Acute	TOgenes_allsig
GO:0042752	regulation of circadian rhythm	115	2	1.3	0.37293	0.0173913	1	CTX	Acute	TOgenes_allsig
GO:0050852	T cell receptor signaling pathway	115	2	1.3	0.37293	0.0173913	1	CTX	Acute	TOgenes_allsig
GO:0048872	homeostasis of number of cells	377	8	4.25	0.37437	0.0212202	1	CTX	Acute	TOgenes_allsig
GO:0051279	regulation of release of sequestered calcium ion into cytosol	70	3	0.79	0.37674	0.0428571	1	CTX	Acute	TOgenes_allsig
GO:0021675	nerve development	95	2	1.07	0.37865	0.0210526	1	CTX	Acute	TOgenes_allsig
GO:0046677	response to antibiotic	42	1	0.47	0.37925	0.0238095	1	CTX	Acute	TOgenes_allsig
GO:2000463	positive regulation of excitatory postsynaptic potential	42	1	0.47	0.37925	0.0238095	1	CTX	Acute	TOgenes_allsig
GO:0051017	actin filament bundle assembly	173	2	1.95	0.37996	0.0115607	1	CTX	Acute	TOgenes_allsig
GO:1901264	carbohydrate derivative transport	72	2	0.81	0.38525	0.0277778	1	CTX	Acute	TOgenes_allsig
GO:0046627	negative regulation of insulin receptor signaling pathway	43	1	0.48	0.38626	0.0232558	1	CTX	Acute	TOgenes_allsig
GO:0042755	eating behavior	43	1	0.48	0.38626	0.0232558	1	CTX	Acute	TOgenes_allsig
GO:1901524	regulation of mitophagy	43	1	0.48	0.38626	0.0232558	1	CTX	Acute	TOgenes_allsig
GO:0045022	early endosome to late endosome transport	43	1	0.48	0.38626	0.0232558	1	CTX	Acute	TOgenes_allsig
GO:0030521	androgen receptor signaling pathway	43	1	0.48	0.38626	0.0232558	1	CTX	Acute	TOgenes_allsig
GO:0001937	negative regulation of endothelial cell proliferation	43	1	0.48	0.38626	0.0232558	1	CTX	Acute	TOgenes_allsig
GO:0031338	regulation of vesicle fusion	43	1	0.48	0.38626	0.0232558	1	CTX	Acute	TOgenes_allsig
GO:0045787	positive regulation of cell cycle	323	6	3.64	0.39034	0.0185759	1	CTX	Acute	TOgenes_allsig
GO:0062014	negative regulation of small molecule metabolic process	107	3	1.21	0.39123	0.0280374	1	CTX	Acute	TOgenes_allsig
GO:0014823	response to activity	77	2	0.87	0.39224	0.025974	1	CTX	Acute	TOgenes_allsig
GO:0045494	photoreceptor cell maintenance	44	1	0.5	0.3932	0.0227273	1	CTX	Acute	TOgenes_allsig
GO:0051452	intracellular pH reduction	44	1	0.5	0.3932	0.0227273	1	CTX	Acute	TOgenes_allsig
GO:0032480	negative regulation of type I interferon production	44	1	0.5	0.3932	0.0227273	1	CTX	Acute	TOgenes_allsig
GO:0010883	regulation of lipid storage	44	1	0.5	0.3932	0.0227273	1	CTX	Acute	TOgenes_allsig
GO:0044331	cell-cell adhesion mediated by cadherin	44	1	0.5	0.3932	0.0227273	1	CTX	Acute	TOgenes_allsig
GO:0003382	epithelial cell morphogenesis	44	1	0.5	0.3932	0.0227273	1	CTX	Acute	TOgenes_allsig
GO:0071363	cellular response to growth factor stimulus	711	14	8.02	0.39793	0.0196906	1	CTX	Acute	TOgenes_allsig
GO:0051302	regulation of cell division	169	3	1.91	0.39913	0.0177515	1	CTX	Acute	TOgenes_allsig
GO:0000423	mitophagy	88	2	0.99	0.39927	0.0227273	1	CTX	Acute	TOgenes_allsig
GO:0072332	intrinsic apoptotic signaling pathway by p53 class mediator	91	2	1.03	0.39932	0.021978	1	CTX	Acute	TOgenes_allsig
GO:1900182	positive regulation of protein localization to nucleus	96	2	1.08	0.3994	0.0208333	1	CTX	Acute	TOgenes_allsig
GO:0022409	positive regulation of cell-cell adhesion	283	4	3.19	0.39957	0.0141343	1	CTX	Acute	TOgenes_allsig
GO:0006413	translational initiation	113	2	1.27	0.3997	0.0176991	1	CTX	Acute	TOgenes_allsig
GO:0071300	cellular response to retinoic acid	45	1	0.51	0.40006	0.0222222	1	CTX	Acute	TOgenes_allsig
GO:0030890	positive regulation of B cell proliferation	45	1	0.51	0.40006	0.0222222	1	CTX	Acute	TOgenes_allsig
GO:0032970	regulation of actin filament-based process	388	9	4.37	0.40026	0.0231959	1	CTX	Acute	TOgenes_allsig
GO:0030317	flagellated sperm motility	177	3	2	0.4039	0.0169492	1	CTX	Acute	TOgenes_allsig
GO:0071709	membrane assembly	59	2	0.67	0.40551	0.0338983	1	CTX	Acute	TOgenes_allsig
GO:0042273	ribosomal large subunit biogenesis	63	2	0.71	0.40558	0.031746	1	CTX	Acute	TOgenes_allsig
GO:0007517	muscle organ development	331	5	3.73	0.40561	0.0151057	1	CTX	Acute	TOgenes_allsig
GO:0010507	negative regulation of autophagy	81	2	0.91	0.4059	0.0246914	1	CTX	Acute	TOgenes_allsig
GO:0045907	positive regulation of vasoconstriction	46	1	0.52	0.40684	0.0217391	1	CTX	Acute	TOgenes_allsig
GO:0042771	intrinsic apoptotic signaling pathway in response to DNA damage by p53 class mediator	46	1	0.52	0.40684	0.0217391	1	CTX	Acute	TOgenes_allsig
GO:0006890	retrograde vesicle-mediated transport, Golgi to endoplasmic reticulum	46	1	0.52	0.40684	0.0217391	1	CTX	Acute	TOgenes_allsig
GO:0044248	cellular catabolic process	282	3	3.18	0.40788	0.0106383	1	CTX	Acute	TOgenes_allsig
GO:0010038	response to metal ion	346	11	3.9	0.40941	0.0317919	1	CTX	Acute	TOgenes_allsig
GO:0045786	negative regulation of cell cycle	376	6	4.24	0.41149	0.0159574	1	CTX	Acute	TOgenes_allsig
GO:0042775	mitochondrial ATP synthesis coupled electron transport	76	2	0.86	0.41249	0.0263158	1	CTX	Acute	TOgenes_allsig
GO:0030324	lung development	223	3	2.51	0.41297	0.0134529	1	CTX	Acute	TOgenes_allsig
GO:0140236	translation at presynapse	47	1	0.53	0.41355	0.0212766	1	CTX	Acute	TOgenes_allsig
GO:0099010	modification of postsynaptic structure	47	1	0.53	0.41355	0.0212766	1	CTX	Acute	TOgenes_allsig
GO:0035850	epithelial cell differentiation involved in kidney development	47	1	0.53	0.41355	0.0212766	1	CTX	Acute	TOgenes_allsig
GO:0007254	JNK cascade	205	2	2.31	0.41478	0.0097561	1	CTX	Acute	TOgenes_allsig
GO:0008654	phospholipid biosynthetic process	213	4	2.4	0.41836	0.0187793	1	CTX	Acute	TOgenes_allsig
GO:0140242	translation at postsynapse	48	1	0.54	0.42018	0.0208333	1	CTX	Acute	TOgenes_allsig
GO:0042789	mRNA transcription by RNA polymerase II	48	1	0.54	0.42018	0.0208333	1	CTX	Acute	TOgenes_allsig
GO:0071364	cellular response to epidermal growth factor stimulus	48	1	0.54	0.42018	0.0208333	1	CTX	Acute	TOgenes_allsig
GO:1900087	positive regulation of G1/S transition of mitotic cell cycle	48	1	0.54	0.42018	0.0208333	1	CTX	Acute	TOgenes_allsig
GO:0006952	defense response	1448	16	16.33	0.42156	0.0110497	1	CTX	Acute	TOgenes_allsig
GO:0007286	spermatid development	209	4	2.36	0.42171	0.0191388	1	CTX	Acute	TOgenes_allsig
GO:0051209	release of sequestered calcium ion into cytosol	124	4	1.4	0.42327	0.0322581	1	CTX	Acute	TOgenes_allsig
GO:0045744	negative regulation of G protein-coupled receptor signaling pathway	66	3	0.74	0.42384	0.0454545	1	CTX	Acute	TOgenes_allsig
GO:2000242	negative regulation of reproductive process	70	2	0.79	0.42551	0.0285714	1	CTX	Acute	TOgenes_allsig
GO:2000379	positive regulation of reactive oxygen species metabolic process	71	2	0.8	0.42553	0.028169	1	CTX	Acute	TOgenes_allsig
GO:1902459	positive regulation of stem cell population maintenance	49	1	0.55	0.42673	0.0204082	1	CTX	Acute	TOgenes_allsig
GO:0031670	cellular response to nutrient	49	1	0.55	0.42673	0.0204082	1	CTX	Acute	TOgenes_allsig
GO:0002762	negative regulation of myeloid leukocyte differentiation	49	1	0.55	0.42673	0.0204082	1	CTX	Acute	TOgenes_allsig
GO:0047496	vesicle transport along microtubule	49	1	0.55	0.42673	0.0204082	1	CTX	Acute	TOgenes_allsig
GO:0099003	vesicle-mediated transport in synapse	311	7	3.51	0.4282	0.022508	1	CTX	Acute	TOgenes_allsig
GO:0032543	mitochondrial translation	129	2	1.45	0.42828	0.0155039	1	CTX	Acute	TOgenes_allsig
GO:0042254	ribosome biogenesis	312	3	3.52	0.4283	0.00961538	1	CTX	Acute	TOgenes_allsig
GO:0042110	T cell activation	519	8	5.85	0.43039	0.0154143	1	CTX	Acute	TOgenes_allsig
GO:0051480	regulation of cytosolic calcium ion concentration	75	2	0.85	0.43205	0.0266667	1	CTX	Acute	TOgenes_allsig
GO:0001932	regulation of protein phosphorylation	862	14	9.72	0.43305	0.0162413	1	CTX	Acute	TOgenes_allsig
GO:0030307	positive regulation of cell growth	184	3	2.07	0.43497	0.0163043	1	CTX	Acute	TOgenes_allsig
GO:0006887	exocytosis	362	11	4.08	0.43503	0.0303867	1	CTX	Acute	TOgenes_allsig
GO:0009888	tissue development	1891	27	21.32	0.43632	0.0142782	1	CTX	Acute	TOgenes_allsig
GO:1903539	protein localization to postsynaptic membrane	74	3	0.83	0.43678	0.0405405	1	CTX	Acute	TOgenes_allsig
GO:0051028	mRNA transport	112	2	1.26	0.43911	0.0178571	1	CTX	Acute	TOgenes_allsig
GO:0050829	defense response to Gram-negative bacterium	51	1	0.58	0.43962	0.0196078	1	CTX	Acute	TOgenes_allsig
GO:0060428	lung epithelium development	51	1	0.58	0.43962	0.0196078	1	CTX	Acute	TOgenes_allsig
GO:0055010	ventricular cardiac muscle tissue morphogenesis	51	1	0.58	0.43962	0.0196078	1	CTX	Acute	TOgenes_allsig
GO:0006518	peptide metabolic process	51	1	0.58	0.43962	0.0196078	1	CTX	Acute	TOgenes_allsig
GO:2000648	positive regulation of stem cell proliferation	51	1	0.58	0.43962	0.0196078	1	CTX	Acute	TOgenes_allsig
GO:0000266	mitochondrial fission	51	1	0.58	0.43962	0.0196078	1	CTX	Acute	TOgenes_allsig
GO:0051602	response to electrical stimulus	51	1	0.58	0.43962	0.0196078	1	CTX	Acute	TOgenes_allsig
GO:0042307	positive regulation of protein import into nucleus	51	1	0.58	0.43962	0.0196078	1	CTX	Acute	TOgenes_allsig
GO:0051260	protein homooligomerization	192	3	2.16	0.44278	0.015625	1	CTX	Acute	TOgenes_allsig
GO:0048488	synaptic vesicle endocytosis	85	2	0.96	0.44493	0.0235294	1	CTX	Acute	TOgenes_allsig
GO:0016579	protein deubiquitination	87	2	0.98	0.44497	0.0229885	1	CTX	Acute	TOgenes_allsig
GO:0032968	positive regulation of transcription elongation by RNA polymerase II	52	1	0.59	0.44596	0.0192308	1	CTX	Acute	TOgenes_allsig
GO:0008038	neuron recognition	52	1	0.59	0.44596	0.0192308	1	CTX	Acute	TOgenes_allsig
GO:0042073	intraciliary transport	52	1	0.59	0.44596	0.0192308	1	CTX	Acute	TOgenes_allsig
GO:0098586	cellular response to virus	52	1	0.59	0.44596	0.0192308	1	CTX	Acute	TOgenes_allsig
GO:0007623	circadian rhythm	221	6	2.49	0.44703	0.0271493	1	CTX	Acute	TOgenes_allsig
GO:0032456	endocytic recycling	88	4	0.99	0.4479	0.0454545	1	CTX	Acute	TOgenes_allsig
GO:0048468	cell development	2899	46	32.69	0.44991	0.0158675	1	CTX	Acute	TOgenes_allsig
GO:1903076	regulation of protein localization to plasma membrane	115	3	1.3	0.45007	0.026087	1	CTX	Acute	TOgenes_allsig
GO:0001558	regulation of cell growth	416	6	4.69	0.4507	0.0144231	1	CTX	Acute	TOgenes_allsig
GO:0030183	B cell differentiation	135	2	1.52	0.45121	0.0148148	1	CTX	Acute	TOgenes_allsig
GO:0008360	regulation of cell shape	135	2	1.52	0.45121	0.0148148	1	CTX	Acute	TOgenes_allsig
GO:0043066	negative regulation of apoptotic process	891	13	10.05	0.45204	0.0145903	1	CTX	Acute	TOgenes_allsig
GO:0045773	positive regulation of axon extension	53	1	0.6	0.45222	0.0188679	1	CTX	Acute	TOgenes_allsig
GO:0010718	positive regulation of epithelial to mesenchymal transition	53	1	0.6	0.45222	0.0188679	1	CTX	Acute	TOgenes_allsig
GO:1902895	positive regulation of miRNA transcription	53	1	0.6	0.45222	0.0188679	1	CTX	Acute	TOgenes_allsig
GO:0060711	labyrinthine layer development	53	1	0.6	0.45222	0.0188679	1	CTX	Acute	TOgenes_allsig
GO:0048705	skeletal system morphogenesis	216	5	2.44	0.45477	0.0231481	1	CTX	Acute	TOgenes_allsig
GO:0061512	protein localization to cilium	73	2	0.82	0.45711	0.0273973	1	CTX	Acute	TOgenes_allsig
GO:0042149	cellular response to glucose starvation	54	1	0.61	0.45842	0.0185185	1	CTX	Acute	TOgenes_allsig
GO:0046470	phosphatidylcholine metabolic process	54	1	0.61	0.45842	0.0185185	1	CTX	Acute	TOgenes_allsig
GO:0003254	regulation of membrane depolarization	54	1	0.61	0.45842	0.0185185	1	CTX	Acute	TOgenes_allsig
GO:0045471	response to ethanol	137	2	1.54	0.45874	0.0145985	1	CTX	Acute	TOgenes_allsig
GO:0001501	skeletal system development	496	8	5.59	0.46107	0.016129	1	CTX	Acute	TOgenes_allsig
GO:0006626	protein targeting to mitochondrion	76	3	0.86	0.46158	0.0394737	1	CTX	Acute	TOgenes_allsig
GO:0043547	positive regulation of GTPase activity	138	2	1.56	0.46249	0.0144928	1	CTX	Acute	TOgenes_allsig
GO:0006513	protein monoubiquitination	55	1	0.62	0.46454	0.0181818	1	CTX	Acute	TOgenes_allsig
GO:0030514	negative regulation of BMP signaling pathway	55	1	0.62	0.46454	0.0181818	1	CTX	Acute	TOgenes_allsig
GO:0006334	nucleosome assembly	55	1	0.62	0.46454	0.0181818	1	CTX	Acute	TOgenes_allsig
GO:0099590	neurotransmitter receptor internalization	56	1	0.63	0.4706	0.0178571	1	CTX	Acute	TOgenes_allsig
GO:0045682	regulation of epidermis development	56	1	0.63	0.4706	0.0178571	1	CTX	Acute	TOgenes_allsig
GO:0007416	synapse assembly	295	7	3.33	0.47087	0.0237288	1	CTX	Acute	TOgenes_allsig
GO:0006935	chemotaxis	383	4	4.32	0.47179	0.0104439	1	CTX	Acute	TOgenes_allsig
GO:0003014	renal system process	112	4	1.26	0.47253	0.0357143	1	CTX	Acute	TOgenes_allsig
GO:0048167	regulation of synaptic plasticity	291	12	3.28	0.47359	0.0412371	1	CTX	Acute	TOgenes_allsig
GO:0009953	dorsal/ventral pattern formation	79	3	0.89	0.47361	0.0379747	1	CTX	Acute	TOgenes_allsig
GO:0008037	cell recognition	129	3	1.45	0.47456	0.0232558	1	CTX	Acute	TOgenes_allsig
GO:2001244	positive regulation of intrinsic apoptotic signaling pathway	68	2	0.77	0.4751	0.0294118	1	CTX	Acute	TOgenes_allsig
GO:0031047	regulatory ncRNA-mediated gene silencing	138	2	1.56	0.47644	0.0144928	1	CTX	Acute	TOgenes_allsig
GO:0000959	mitochondrial RNA metabolic process	57	1	0.64	0.47659	0.0175439	1	CTX	Acute	TOgenes_allsig
GO:0030534	adult behavior	180	5	2.03	0.47799	0.0277778	1	CTX	Acute	TOgenes_allsig
GO:0043484	regulation of RNA splicing	183	5	2.06	0.47804	0.0273224	1	CTX	Acute	TOgenes_allsig
GO:0008344	adult locomotory behavior	106	3	1.2	0.48001	0.0283019	1	CTX	Acute	TOgenes_allsig
GO:0007411	axon guidance	230	3	2.59	0.48171	0.0130435	1	CTX	Acute	TOgenes_allsig
GO:0008631	intrinsic apoptotic signaling pathway in response to oxidative stress	58	1	0.65	0.48251	0.0172414	1	CTX	Acute	TOgenes_allsig
GO:0031529	ruffle organization	58	1	0.65	0.48251	0.0172414	1	CTX	Acute	TOgenes_allsig
GO:0045668	negative regulation of osteoblast differentiation	58	1	0.65	0.48251	0.0172414	1	CTX	Acute	TOgenes_allsig
GO:0051289	protein homotetramerization	59	1	0.67	0.48836	0.0169492	1	CTX	Acute	TOgenes_allsig
GO:0030865	cortical cytoskeleton organization	59	1	0.67	0.48836	0.0169492	1	CTX	Acute	TOgenes_allsig
GO:0001701	in utero embryonic development	506	6	5.71	0.49135	0.0118577	1	CTX	Acute	TOgenes_allsig
GO:0032147	activation of protein kinase activity	60	1	0.68	0.49415	0.0166667	1	CTX	Acute	TOgenes_allsig
GO:0002437	inflammatory response to antigenic stimulus	60	1	0.68	0.49415	0.0166667	1	CTX	Acute	TOgenes_allsig
GO:0006406	mRNA export from nucleus	61	1	0.69	0.49987	0.0163934	1	CTX	Acute	TOgenes_allsig
GO:0061844	antimicrobial humoral immune response mediated by antimicrobial peptide	61	1	0.69	0.49987	0.0163934	1	CTX	Acute	TOgenes_allsig
GO:0007179	transforming growth factor beta receptor signaling pathway	204	4	2.3	0.50307	0.0196078	1	CTX	Acute	TOgenes_allsig
GO:0019827	stem cell population maintenance	195	3	2.2	0.50466	0.0153846	1	CTX	Acute	TOgenes_allsig
GO:0061001	regulation of dendritic spine morphogenesis	62	1	0.7	0.50553	0.016129	1	CTX	Acute	TOgenes_allsig
GO:0042058	regulation of epidermal growth factor receptor signaling pathway	62	1	0.7	0.50553	0.016129	1	CTX	Acute	TOgenes_allsig
GO:0070588	calcium ion transmembrane transport	312	9	3.52	0.5073	0.0288462	1	CTX	Acute	TOgenes_allsig
GO:0031333	negative regulation of protein-containing complex assembly	151	4	1.7	0.50759	0.0264901	1	CTX	Acute	TOgenes_allsig
GO:0050807	regulation of synapse organization	384	9	4.33	0.50874	0.0234375	1	CTX	Acute	TOgenes_allsig
GO:0009896	positive regulation of catabolic process	516	13	5.82	0.50946	0.0251938	1	CTX	Acute	TOgenes_allsig
GO:0032981	mitochondrial respiratory chain complex I assembly	64	1	0.72	0.51666	0.015625	1	CTX	Acute	TOgenes_allsig
GO:0050775	positive regulation of dendrite morphogenesis	64	1	0.72	0.51666	0.015625	1	CTX	Acute	TOgenes_allsig
GO:0042552	myelination	186	4	2.1	0.51922	0.0215054	1	CTX	Acute	TOgenes_allsig
GO:0030199	collagen fibril organization	65	1	0.73	0.52213	0.0153846	1	CTX	Acute	TOgenes_allsig
GO:0031640	killing of cells of another organism	65	1	0.73	0.52213	0.0153846	1	CTX	Acute	TOgenes_allsig
GO:0032233	positive regulation of actin filament bundle assembly	65	1	0.73	0.52213	0.0153846	1	CTX	Acute	TOgenes_allsig
GO:0007608	sensory perception of smell	65	1	0.73	0.52213	0.0153846	1	CTX	Acute	TOgenes_allsig
GO:0032870	cellular response to hormone stimulus	624	10	7.04	0.52258	0.0160256	1	CTX	Acute	TOgenes_allsig
GO:0071478	cellular response to radiation	169	4	1.91	0.52425	0.0236686	1	CTX	Acute	TOgenes_allsig
GO:0001649	osteoblast differentiation	216	4	2.44	0.5252	0.0185185	1	CTX	Acute	TOgenes_allsig
GO:0010977	negative regulation of neuron projection development	156	2	1.76	0.52716	0.0128205	1	CTX	Acute	TOgenes_allsig
GO:0042733	embryonic digit morphogenesis	66	1	0.74	0.52754	0.0151515	1	CTX	Acute	TOgenes_allsig
GO:0006006	glucose metabolic process	204	2	2.3	0.52853	0.00980392	1	CTX	Acute	TOgenes_allsig
GO:0070972	protein localization to endoplasmic reticulum	80	2	0.9	0.53136	0.025	1	CTX	Acute	TOgenes_allsig
GO:0002062	chondrocyte differentiation	117	2	1.32	0.53211	0.017094	1	CTX	Acute	TOgenes_allsig
GO:0042776	proton motive force-driven mitochondrial ATP synthesis	67	1	0.76	0.53288	0.0149254	1	CTX	Acute	TOgenes_allsig
GO:0014911	positive regulation of smooth muscle cell migration	67	1	0.76	0.53288	0.0149254	1	CTX	Acute	TOgenes_allsig
GO:0048663	neuron fate commitment	67	1	0.76	0.53288	0.0149254	1	CTX	Acute	TOgenes_allsig
GO:0048661	positive regulation of smooth muscle cell proliferation	113	3	1.27	0.53549	0.0265487	1	CTX	Acute	TOgenes_allsig
GO:0007612	learning	196	3	2.21	0.53717	0.0153061	1	CTX	Acute	TOgenes_allsig
GO:0045600	positive regulation of fat cell differentiation	68	1	0.77	0.53817	0.0147059	1	CTX	Acute	TOgenes_allsig
GO:0034394	protein localization to cell surface	68	1	0.77	0.53817	0.0147059	1	CTX	Acute	TOgenes_allsig
GO:0030595	leukocyte chemotaxis	192	2	2.16	0.53889	0.0104167	1	CTX	Acute	TOgenes_allsig
GO:1902117	positive regulation of organelle assembly	89	2	1	0.54201	0.0224719	1	CTX	Acute	TOgenes_allsig
GO:0042102	positive regulation of T cell proliferation	93	2	1.05	0.54209	0.0215054	1	CTX	Acute	TOgenes_allsig
GO:0050795	regulation of behavior	93	2	1.05	0.54209	0.0215054	1	CTX	Acute	TOgenes_allsig
GO:0070534	protein K63-linked ubiquitination	69	1	0.78	0.5434	0.0144928	1	CTX	Acute	TOgenes_allsig
GO:0008333	endosome to lysosome transport	69	1	0.78	0.5434	0.0144928	1	CTX	Acute	TOgenes_allsig
GO:0050727	regulation of inflammatory response	320	3	3.61	0.54491	0.009375	1	CTX	Acute	TOgenes_allsig
GO:0046474	glycerophospholipid biosynthetic process	165	3	1.86	0.54689	0.0181818	1	CTX	Acute	TOgenes_allsig
GO:0048771	tissue remodeling	195	3	2.2	0.5475	0.0153846	1	CTX	Acute	TOgenes_allsig
GO:0045766	positive regulation of angiogenesis	162	2	1.83	0.54753	0.0123457	1	CTX	Acute	TOgenes_allsig
GO:0050885	neuromuscular process controlling balance	70	1	0.79	0.54857	0.0142857	1	CTX	Acute	TOgenes_allsig
GO:0086003	cardiac muscle cell contraction	70	1	0.79	0.54857	0.0142857	1	CTX	Acute	TOgenes_allsig
GO:0032092	positive regulation of protein binding	70	1	0.79	0.54857	0.0142857	1	CTX	Acute	TOgenes_allsig
GO:0008284	positive regulation of cell population proliferation	886	13	9.99	0.54909	0.0146727	1	CTX	Acute	TOgenes_allsig
GO:0007519	skeletal muscle tissue development	183	3	2.06	0.55234	0.0163934	1	CTX	Acute	TOgenes_allsig
GO:0022407	regulation of cell-cell adhesion	443	5	5	0.55405	0.0112867	1	CTX	Acute	TOgenes_allsig
GO:0006898	receptor-mediated endocytosis	268	5	3.02	0.56042	0.0186567	1	CTX	Acute	TOgenes_allsig
GO:0034614	cellular response to reactive oxygen species	146	3	1.65	0.56158	0.0205479	1	CTX	Acute	TOgenes_allsig
GO:0010761	fibroblast migration	73	1	0.82	0.56373	0.0136986	1	CTX	Acute	TOgenes_allsig
GO:0033138	positive regulation of peptidyl-serine phosphorylation	73	1	0.82	0.56373	0.0136986	1	CTX	Acute	TOgenes_allsig
GO:0008542	visual learning	74	1	0.83	0.56867	0.0135135	1	CTX	Acute	TOgenes_allsig
GO:0048146	positive regulation of fibroblast proliferation	74	1	0.83	0.56867	0.0135135	1	CTX	Acute	TOgenes_allsig
GO:0007507	heart development	640	9	7.22	0.57531	0.0140625	1	CTX	Acute	TOgenes_allsig
GO:0016197	endosomal transport	280	7	3.16	0.57626	0.025	1	CTX	Acute	TOgenes_allsig
GO:0034109	homotypic cell-cell adhesion	76	1	0.86	0.57838	0.0131579	1	CTX	Acute	TOgenes_allsig
GO:0062208	positive regulation of pattern recognition receptor signaling pathway	76	1	0.86	0.57838	0.0131579	1	CTX	Acute	TOgenes_allsig
GO:0048704	embryonic skeletal system morphogenesis	76	1	0.86	0.57838	0.0131579	1	CTX	Acute	TOgenes_allsig
GO:0071260	cellular response to mechanical stimulus	76	1	0.86	0.57838	0.0131579	1	CTX	Acute	TOgenes_allsig
GO:0070373	negative regulation of ERK1 and ERK2 cascade	76	1	0.86	0.57838	0.0131579	1	CTX	Acute	TOgenes_allsig
GO:0048469	cell maturation	204	6	2.3	0.58124	0.0294118	1	CTX	Acute	TOgenes_allsig
GO:0050770	regulation of axonogenesis	171	3	1.93	0.58143	0.0175439	1	CTX	Acute	TOgenes_allsig
GO:0006414	translational elongation	92	2	1.04	0.58163	0.0217391	1	CTX	Acute	TOgenes_allsig
GO:0060560	developmental growth involved in morphogenesis	276	6	3.11	0.58274	0.0217391	1	CTX	Acute	TOgenes_allsig
GO:0010498	proteasomal protein catabolic process	564	9	6.36	0.58313	0.0159574	1	CTX	Acute	TOgenes_allsig
GO:0035019	somatic stem cell population maintenance	77	1	0.87	0.58315	0.012987	1	CTX	Acute	TOgenes_allsig
GO:0008625	extrinsic apoptotic signaling pathway via death domain receptors	77	1	0.87	0.58315	0.012987	1	CTX	Acute	TOgenes_allsig
GO:0032436	positive regulation of proteasomal ubiquitin-dependent protein catabolic process	77	1	0.87	0.58315	0.012987	1	CTX	Acute	TOgenes_allsig
GO:0040014	regulation of multicellular organism growth	77	1	0.87	0.58315	0.012987	1	CTX	Acute	TOgenes_allsig
GO:0007565	female pregnancy	173	2	1.95	0.58326	0.0115607	1	CTX	Acute	TOgenes_allsig
GO:0006457	protein folding	174	2	1.96	0.5864	0.0114943	1	CTX	Acute	TOgenes_allsig
GO:0008637	apoptotic mitochondrial changes	118	2	1.33	0.58687	0.0169492	1	CTX	Acute	TOgenes_allsig
GO:0060395	SMAD protein signal transduction	78	1	0.88	0.58787	0.0128205	1	CTX	Acute	TOgenes_allsig
GO:0030968	endoplasmic reticulum unfolded protein response	78	1	0.88	0.58787	0.0128205	1	CTX	Acute	TOgenes_allsig
GO:1901606	alpha-amino acid catabolic process	78	1	0.88	0.58787	0.0128205	1	CTX	Acute	TOgenes_allsig
GO:0002040	sprouting angiogenesis	133	2	1.5	0.59182	0.0150376	1	CTX	Acute	TOgenes_allsig
GO:0150076	neuroinflammatory response	79	1	0.89	0.59254	0.0126582	1	CTX	Acute	TOgenes_allsig
GO:0060420	regulation of heart growth	79	1	0.89	0.59254	0.0126582	1	CTX	Acute	TOgenes_allsig
GO:0003151	outflow tract morphogenesis	79	1	0.89	0.59254	0.0126582	1	CTX	Acute	TOgenes_allsig
GO:0007267	cell-cell signaling	1248	31	14.07	0.59329	0.0248397	1	CTX	Acute	TOgenes_allsig
GO:0006906	vesicle fusion	133	3	1.5	0.59457	0.0225564	1	CTX	Acute	TOgenes_allsig
GO:0006612	protein targeting to membrane	116	2	1.31	0.59606	0.0172414	1	CTX	Acute	TOgenes_allsig
GO:0051781	positive regulation of cell division	80	1	0.9	0.59716	0.0125	1	CTX	Acute	TOgenes_allsig
GO:0042632	cholesterol homeostasis	80	1	0.9	0.59716	0.0125	1	CTX	Acute	TOgenes_allsig
GO:0045862	positive regulation of proteolysis	210	4	2.37	0.59886	0.0190476	1	CTX	Acute	TOgenes_allsig
GO:0009725	response to hormone	906	14	10.22	0.59907	0.0154525	1	CTX	Acute	TOgenes_allsig
GO:0031647	regulation of protein stability	334	5	3.77	0.60408	0.0149701	1	CTX	Acute	TOgenes_allsig
GO:0042475	odontogenesis of dentin-containing tooth	82	1	0.92	0.60623	0.0121951	1	CTX	Acute	TOgenes_allsig
GO:0015850	organic hydroxy compound transport	261	4	2.94	0.60789	0.0153257	1	CTX	Acute	TOgenes_allsig
GO:0032465	regulation of cytokinesis	83	1	0.94	0.61069	0.0120482	1	CTX	Acute	TOgenes_allsig
GO:0051965	positive regulation of synapse assembly	83	1	0.94	0.61069	0.0120482	1	CTX	Acute	TOgenes_allsig
GO:0030308	negative regulation of cell growth	183	2	2.06	0.61391	0.010929	1	CTX	Acute	TOgenes_allsig
GO:0006888	endoplasmic reticulum to Golgi vesicle-mediated transport	121	2	1.36	0.61837	0.0165289	1	CTX	Acute	TOgenes_allsig
GO:0040029	epigenetic regulation of gene expression	274	3	3.09	0.61971	0.0109489	1	CTX	Acute	TOgenes_allsig
GO:1903828	negative regulation of protein localization	229	6	2.58	0.62168	0.0262009	1	CTX	Acute	TOgenes_allsig
GO:0030071	regulation of mitotic metaphase/anaphase transition	86	1	0.97	0.62377	0.0116279	1	CTX	Acute	TOgenes_allsig
GO:0048041	focal adhesion assembly	86	1	0.97	0.62377	0.0116279	1	CTX	Acute	TOgenes_allsig
GO:0002250	adaptive immune response	380	2	4.28	0.6238	0.00526316	1	CTX	Acute	TOgenes_allsig
GO:0001568	blood vessel development	720	9	8.12	0.62642	0.0125	1	CTX	Acute	TOgenes_allsig
GO:0030216	keratinocyte differentiation	102	2	1.15	0.6265	0.0196078	1	CTX	Acute	TOgenes_allsig
GO:0019722	calcium-mediated signaling	206	5	2.32	0.63142	0.0242718	1	CTX	Acute	TOgenes_allsig
GO:0015914	phospholipid transport	88	1	0.99	0.63225	0.0113636	1	CTX	Acute	TOgenes_allsig
GO:0001676	long-chain fatty acid metabolic process	88	1	0.99	0.63225	0.0113636	1	CTX	Acute	TOgenes_allsig
GO:0045732	positive regulation of protein catabolic process	198	4	2.23	0.63313	0.020202	1	CTX	Acute	TOgenes_allsig
GO:1902476	chloride transmembrane transport	89	1	1	0.63642	0.011236	1	CTX	Acute	TOgenes_allsig
GO:2001237	negative regulation of extrinsic apoptotic signaling pathway	89	1	1	0.63642	0.011236	1	CTX	Acute	TOgenes_allsig
GO:0006400	tRNA modification	90	1	1.01	0.64054	0.0111111	1	CTX	Acute	TOgenes_allsig
GO:0070555	response to interleukin-1	90	1	1.01	0.64054	0.0111111	1	CTX	Acute	TOgenes_allsig
GO:0001938	positive regulation of endothelial cell proliferation	90	1	1.01	0.64054	0.0111111	1	CTX	Acute	TOgenes_allsig
GO:0006281	DNA repair	578	4	6.52	0.64087	0.00692042	1	CTX	Acute	TOgenes_allsig
GO:0043161	proteasome-mediated ubiquitin-dependent protein catabolic process	431	5	4.86	0.64125	0.0116009	1	CTX	Acute	TOgenes_allsig
GO:0051091	positive regulation of DNA-binding transcription factor activity	195	2	2.2	0.64838	0.0102564	1	CTX	Acute	TOgenes_allsig
GO:0060291	long-term synaptic potentiation	154	6	1.74	0.6485	0.038961	1	CTX	Acute	TOgenes_allsig
GO:2000781	positive regulation of double-strand break repair	92	1	1.04	0.64864	0.0108696	1	CTX	Acute	TOgenes_allsig
GO:0006790	sulfur compound metabolic process	301	4	3.39	0.65141	0.013289	1	CTX	Acute	TOgenes_allsig
GO:0007059	chromosome segregation	403	3	4.54	0.65146	0.00744417	1	CTX	Acute	TOgenes_allsig
GO:0009267	cellular response to starvation	192	4	2.16	0.65305	0.0208333	1	CTX	Acute	TOgenes_allsig
GO:0042147	retrograde transport, endosome to Golgi	94	1	1.06	0.65656	0.0106383	1	CTX	Acute	TOgenes_allsig
GO:0007229	integrin-mediated signaling pathway	95	1	1.07	0.66045	0.0105263	1	CTX	Acute	TOgenes_allsig
GO:0008283	cell population proliferation	1885	25	21.25	0.66406	0.0132626	1	CTX	Acute	TOgenes_allsig
GO:0048678	response to axon injury	96	1	1.08	0.6643	0.0104167	1	CTX	Acute	TOgenes_allsig
GO:0030512	negative regulation of transforming growth factor beta receptor signaling pathway	96	1	1.08	0.6643	0.0104167	1	CTX	Acute	TOgenes_allsig
GO:0030163	protein catabolic process	1021	15	11.51	0.66492	0.0146915	1	CTX	Acute	TOgenes_allsig
GO:0051604	protein maturation	488	6	5.5	0.66702	0.0122951	1	CTX	Acute	TOgenes_allsig
GO:0042116	macrophage activation	97	1	1.09	0.66811	0.0103093	1	CTX	Acute	TOgenes_allsig
GO:0051492	regulation of stress fiber assembly	97	1	1.09	0.66811	0.0103093	1	CTX	Acute	TOgenes_allsig
GO:0070936	protein K48-linked ubiquitination	97	1	1.09	0.66811	0.0103093	1	CTX	Acute	TOgenes_allsig
GO:0006606	protein import into nucleus	174	2	1.96	0.67161	0.0114943	1	CTX	Acute	TOgenes_allsig
GO:0050821	protein stabilization	204	2	2.3	0.67262	0.00980392	1	CTX	Acute	TOgenes_allsig
GO:0030218	erythrocyte differentiation	146	2	1.65	0.67473	0.0136986	1	CTX	Acute	TOgenes_allsig
GO:0032602	chemokine production	99	1	1.12	0.67559	0.010101	1	CTX	Acute	TOgenes_allsig
GO:0008286	insulin receptor signaling pathway	174	3	1.96	0.67713	0.0172414	1	CTX	Acute	TOgenes_allsig
GO:0016192	vesicle-mediated transport	1494	31	16.85	0.67792	0.0207497	1	CTX	Acute	TOgenes_allsig
GO:0042981	regulation of apoptotic process	1457	22	16.43	0.67867	0.0150995	1	CTX	Acute	TOgenes_allsig
GO:0007155	cell adhesion	1325	18	14.94	0.68089	0.0135849	1	CTX	Acute	TOgenes_allsig
GO:0043065	positive regulation of apoptotic process	597	7	6.73	0.68281	0.0117253	1	CTX	Acute	TOgenes_allsig
GO:0051494	negative regulation of cytoskeleton organization	167	3	1.88	0.68772	0.0179641	1	CTX	Acute	TOgenes_allsig
GO:0035725	sodium ion transmembrane transport	158	3	1.78	0.69103	0.0189873	1	CTX	Acute	TOgenes_allsig
GO:1902904	negative regulation of supramolecular fiber organization	168	3	1.89	0.69124	0.0178571	1	CTX	Acute	TOgenes_allsig
GO:0010631	epithelial cell migration	104	1	1.17	0.69357	0.00961538	1	CTX	Acute	TOgenes_allsig
GO:0071346	cellular response to type II interferon	105	1	1.18	0.69705	0.00952381	1	CTX	Acute	TOgenes_allsig
GO:0045893	positive regulation of DNA-templated transcription	1490	25	16.8	0.69733	0.0167785	1	CTX	Acute	TOgenes_allsig
GO:0043393	regulation of protein binding	176	2	1.98	0.7001	0.0113636	1	CTX	Acute	TOgenes_allsig
GO:0000209	protein polyubiquitination	252	3	2.84	0.70323	0.0119048	1	CTX	Acute	TOgenes_allsig
GO:0046330	positive regulation of JNK cascade	107	1	1.21	0.70388	0.00934579	1	CTX	Acute	TOgenes_allsig
GO:0009790	embryo development	1193	14	13.45	0.70584	0.0117351	1	CTX	Acute	TOgenes_allsig
GO:0032024	positive regulation of insulin secretion	108	1	1.22	0.70724	0.00925926	1	CTX	Acute	TOgenes_allsig
GO:0048008	platelet-derived growth factor receptor signaling pathway	108	1	1.22	0.70724	0.00925926	1	CTX	Acute	TOgenes_allsig
GO:0090263	positive regulation of canonical Wnt signaling pathway	109	1	1.23	0.71056	0.00917431	1	CTX	Acute	TOgenes_allsig
GO:0043604	amide biosynthetic process	145	2	1.63	0.71276	0.0137931	1	CTX	Acute	TOgenes_allsig
GO:0007088	regulation of mitotic nuclear division	110	1	1.24	0.71384	0.00909091	1	CTX	Acute	TOgenes_allsig
GO:0051384	response to glucocorticoid	134	2	1.51	0.72524	0.0149254	1	CTX	Acute	TOgenes_allsig
GO:0006897	endocytosis	662	16	7.46	0.7253	0.0241692	1	CTX	Acute	TOgenes_allsig
GO:0007127	meiosis I	114	1	1.29	0.72661	0.00877193	1	CTX	Acute	TOgenes_allsig
GO:0007626	locomotory behavior	265	7	2.99	0.72803	0.0264151	1	CTX	Acute	TOgenes_allsig
GO:0032496	response to lipopolysaccharide	314	2	3.54	0.72887	0.00636943	1	CTX	Acute	TOgenes_allsig
GO:0009612	response to mechanical stimulus	223	5	2.51	0.73081	0.0224215	1	CTX	Acute	TOgenes_allsig
GO:0045582	positive regulation of T cell differentiation	116	1	1.31	0.73278	0.00862069	1	CTX	Acute	TOgenes_allsig
GO:0061640	cytoskeleton-dependent cytokinesis	117	1	1.32	0.73582	0.00854701	1	CTX	Acute	TOgenes_allsig
GO:0060348	bone development	227	4	2.56	0.73863	0.0176211	1	CTX	Acute	TOgenes_allsig
GO:0034219	carbohydrate transmembrane transport	119	1	1.34	0.74178	0.00840336	1	CTX	Acute	TOgenes_allsig
GO:0065003	protein-containing complex assembly	1490	19	16.8	0.74461	0.0127517	1	CTX	Acute	TOgenes_allsig
GO:0048565	digestive tract development	120	1	1.35	0.74471	0.00833333	1	CTX	Acute	TOgenes_allsig
GO:0006325	chromatin organization	1272	16	14.34	0.74676	0.0125786	1	CTX	Acute	TOgenes_allsig
GO:0009791	post-embryonic development	121	1	1.36	0.74761	0.00826446	1	CTX	Acute	TOgenes_allsig
GO:0010467	gene expression	5595	74	63.09	0.74871	0.0132261	1	CTX	Acute	TOgenes_allsig
GO:0008544	epidermis development	307	4	3.46	0.75448	0.0130293	1	CTX	Acute	TOgenes_allsig
GO:0099072	regulation of postsynaptic membrane neurotransmitter receptor levels	163	5	1.84	0.7554	0.0306748	1	CTX	Acute	TOgenes_allsig
GO:0007601	visual perception	124	1	1.4	0.75611	0.00806452	1	CTX	Acute	TOgenes_allsig
GO:0030036	actin cytoskeleton organization	695	12	7.84	0.75613	0.0172662	1	CTX	Acute	TOgenes_allsig
GO:0051130	positive regulation of cellular component organization	1210	20	13.64	0.75977	0.0165289	1	CTX	Acute	TOgenes_allsig
GO:0030282	bone mineralization	126	1	1.42	0.76161	0.00793651	1	CTX	Acute	TOgenes_allsig
GO:0050729	positive regulation of inflammatory response	126	1	1.42	0.76161	0.00793651	1	CTX	Acute	TOgenes_allsig
GO:0006974	DNA damage response	870	7	9.81	0.76857	0.00804598	1	CTX	Acute	TOgenes_allsig
GO:0051056	regulation of small GTPase mediated signal transduction	244	4	2.75	0.76934	0.0163934	1	CTX	Acute	TOgenes_allsig
GO:0007052	mitotic spindle organization	130	1	1.47	0.77226	0.00769231	1	CTX	Acute	TOgenes_allsig
GO:0002181	cytoplasmic translation	168	6	1.89	0.77462	0.0357143	1	CTX	Acute	TOgenes_allsig
GO:0090090	negative regulation of canonical Wnt signaling pathway	131	1	1.48	0.77485	0.00763359	1	CTX	Acute	TOgenes_allsig
GO:0006508	proteolysis	1324	16	14.93	0.78244	0.0120846	1	CTX	Acute	TOgenes_allsig
GO:0097305	response to alcohol	286	3	3.22	0.78685	0.0104895	1	CTX	Acute	TOgenes_allsig
GO:0007266	Rho protein signal transduction	137	1	1.54	0.78977	0.00729927	1	CTX	Acute	TOgenes_allsig
GO:0009967	positive regulation of signal transduction	1513	24	17.06	0.79255	0.0158625	1	CTX	Acute	TOgenes_allsig
GO:0051649	establishment of localization in cell	1996	29	22.51	0.79578	0.0145291	1	CTX	Acute	TOgenes_allsig
GO:0007043	cell-cell junction assembly	140	1	1.58	0.79685	0.00714286	1	CTX	Acute	TOgenes_allsig
GO:1902600	proton transmembrane transport	141	1	1.59	0.79916	0.0070922	1	CTX	Acute	TOgenes_allsig
GO:0050728	negative regulation of inflammatory response	141	1	1.59	0.79916	0.0070922	1	CTX	Acute	TOgenes_allsig
GO:0071902	positive regulation of protein serine/threonine kinase activity	142	1	1.6	0.80144	0.00704225	1	CTX	Acute	TOgenes_allsig
GO:2001234	negative regulation of apoptotic signaling pathway	232	2	2.62	0.80371	0.00862069	1	CTX	Acute	TOgenes_allsig
GO:1990830	cellular response to leukemia inhibitory factor	145	1	1.63	0.80814	0.00689655	1	CTX	Acute	TOgenes_allsig
GO:0031507	heterochromatin formation	146	1	1.65	0.81032	0.00684932	1	CTX	Acute	TOgenes_allsig
GO:0010212	response to ionizing radiation	148	1	1.67	0.81461	0.00675676	1	CTX	Acute	TOgenes_allsig
GO:0071456	cellular response to hypoxia	148	1	1.67	0.81461	0.00675676	1	CTX	Acute	TOgenes_allsig
GO:0006511	ubiquitin-dependent protein catabolic process	612	6	6.9	0.82121	0.00980392	1	CTX	Acute	TOgenes_allsig
GO:0008285	negative regulation of cell population proliferation	682	12	7.69	0.82708	0.0175953	1	CTX	Acute	TOgenes_allsig
GO:0007204	positive regulation of cytosolic calcium ion concentration	156	1	1.76	0.83082	0.00641026	1	CTX	Acute	TOgenes_allsig
GO:0043588	skin development	261	3	2.94	0.83526	0.0114943	1	CTX	Acute	TOgenes_allsig
GO:0016477	cell migration	1459	18	16.45	0.83655	0.0123372	1	CTX	Acute	TOgenes_allsig
GO:0070507	regulation of microtubule cytoskeleton organization	161	1	1.82	0.84022	0.00621118	1	CTX	Acute	TOgenes_allsig
GO:1901698	response to nitrogen compound	1102	20	12.43	0.84116	0.0181488	1	CTX	Acute	TOgenes_allsig
GO:0097435	supramolecular fiber organization	780	10	8.8	0.84606	0.0128205	1	CTX	Acute	TOgenes_allsig
GO:0043123	positive regulation of canonical NF-kappaB signal transduction	166	1	1.87	0.84911	0.0060241	1	CTX	Acute	TOgenes_allsig
GO:0030855	epithelial cell differentiation	642	8	7.24	0.85014	0.0124611	1	CTX	Acute	TOgenes_allsig
GO:0006469	negative regulation of protein kinase activity	168	1	1.89	0.85253	0.00595238	1	CTX	Acute	TOgenes_allsig
GO:0009952	anterior/posterior pattern specification	172	1	1.94	0.85913	0.00581395	1	CTX	Acute	TOgenes_allsig
GO:0030336	negative regulation of cell migration	302	4	3.41	0.86173	0.013245	1	CTX	Acute	TOgenes_allsig
GO:0009887	animal organ morphogenesis	995	17	11.22	0.86475	0.0170854	1	CTX	Acute	TOgenes_allsig
GO:1901654	response to ketone	241	5	2.72	0.87422	0.0207469	1	CTX	Acute	TOgenes_allsig
GO:0016042	lipid catabolic process	273	3	3.08	0.8787	0.010989	1	CTX	Acute	TOgenes_allsig
GO:0051606	detection of stimulus	190	1	2.14	0.88538	0.00526316	1	CTX	Acute	TOgenes_allsig
GO:1902533	positive regulation of intracellular signal transduction	1075	18	12.12	0.88628	0.0167442	1	CTX	Acute	TOgenes_allsig
GO:0033365	protein localization to organelle	979	15	11.04	0.89367	0.0153218	1	CTX	Acute	TOgenes_allsig
GO:0071222	cellular response to lipopolysaccharide	200	1	2.26	0.89779	0.005	1	CTX	Acute	TOgenes_allsig
GO:0043410	positive regulation of MAPK cascade	481	6	5.42	0.89908	0.012474	1	CTX	Acute	TOgenes_allsig
GO:0051301	cell division	604	6	6.81	0.89923	0.00993377	1	CTX	Acute	TOgenes_allsig
GO:0010628	positive regulation of gene expression	1133	13	12.78	0.90187	0.011474	1	CTX	Acute	TOgenes_allsig
GO:0006486	protein glycosylation	208	1	2.35	0.90676	0.00480769	1	CTX	Acute	TOgenes_allsig
GO:0006364	rRNA processing	214	1	2.41	0.91296	0.0046729	1	CTX	Acute	TOgenes_allsig
GO:1901699	cellular response to nitrogen compound	676	12	7.62	0.91891	0.0177515	1	CTX	Acute	TOgenes_allsig
GO:0051093	negative regulation of developmental process	919	18	10.36	0.92629	0.0195865	1	CTX	Acute	TOgenes_allsig
GO:1901701	cellular response to oxygen-containing compound	1183	20	13.34	0.92952	0.0169062	1	CTX	Acute	TOgenes_allsig
GO:0006954	inflammatory response	699	7	7.88	0.93013	0.0100143	1	CTX	Acute	TOgenes_allsig
GO:0048646	anatomical structure formation involved in morphogenesis	1153	15	13	0.93491	0.0130095	1	CTX	Acute	TOgenes_allsig
GO:0080135	regulation of cellular response to stress	520	5	5.86	0.93827	0.00961538	1	CTX	Acute	TOgenes_allsig
GO:0045087	innate immune response	780	9	8.8	0.9446	0.0115385	1	CTX	Acute	TOgenes_allsig
GO:0019221	cytokine-mediated signaling pathway	438	3	4.94	0.94511	0.00684932	1	CTX	Acute	TOgenes_allsig
GO:0016567	protein ubiquitination	703	7	7.93	0.94553	0.00995733	1	CTX	Acute	TOgenes_allsig
GO:0001819	positive regulation of cytokine production	440	3	4.96	0.9507	0.00681818	1	CTX	Acute	TOgenes_allsig
GO:0002683	negative regulation of immune system process	476	4	5.37	0.95167	0.00840336	1	CTX	Acute	TOgenes_allsig
GO:0051607	defense response to virus	271	1	3.06	0.9548	0.00369004	1	CTX	Acute	TOgenes_allsig
GO:0007162	negative regulation of cell adhesion	284	1	3.2	0.96109	0.00352113	1	CTX	Acute	TOgenes_allsig
GO:0018193	peptidyl-amino acid modification	697	9	7.86	0.96403	0.0129125	1	CTX	Acute	TOgenes_allsig
GO:0051241	negative regulation of multicellular organismal process	1088	15	12.27	0.96716	0.0137868	1	CTX	Acute	TOgenes_allsig
GO:1902532	negative regulation of intracellular signal transduction	681	11	7.68	0.97225	0.0161527	1	CTX	Acute	TOgenes_allsig
GO:1901292	nucleoside phosphate catabolic process	188	4	2.12	1	0.0212766	1	CTX	Acute	TOgenes_allsig
GO:1901293	nucleoside phosphate biosynthetic process	300	3	3.38	1	0.01	1	CTX	Acute	TOgenes_allsig
GO:0042401	biogenic amine biosynthetic process	36	1	0.41	1	0.0277778	1	CTX	Acute	TOgenes_allsig
GO:1903540	establishment of protein localization to postsynaptic membrane	23	2	0.26	1	0.0869565	1	CTX	Acute	TOgenes_allsig
GO:1903541	regulation of exosomal secretion	17	1	0.19	1	0.0588235	1	CTX	Acute	TOgenes_allsig
GO:0035588	G protein-coupled purinergic receptor signaling pathway	13	1	0.15	1	0.0769231	1	CTX	Acute	TOgenes_allsig
GO:0010906	regulation of glucose metabolic process	104	1	1.17	1	0.00961538	1	CTX	Acute	TOgenes_allsig
GO:0010907	positive regulation of glucose metabolic process	57	1	0.64	1	0.0175439	1	CTX	Acute	TOgenes_allsig
GO:0099111	microtubule-based transport	235	3	2.65	1	0.012766	1	CTX	Acute	TOgenes_allsig
GO:0050870	positive regulation of T cell activation	217	3	2.45	1	0.0138249	1	CTX	Acute	TOgenes_allsig
GO:0050871	positive regulation of B cell activation	85	1	0.96	1	0.0117647	1	CTX	Acute	TOgenes_allsig
GO:1903530	regulation of secretion by cell	612	13	6.9	1	0.0212418	1	CTX	Acute	TOgenes_allsig
GO:0050877	nervous system process	1090	16	12.29	1	0.0146789	1	CTX	Acute	TOgenes_allsig
GO:1903531	negative regulation of secretion by cell	171	7	1.93	1	0.0409357	1	CTX	Acute	TOgenes_allsig
GO:0050878	regulation of body fluid levels	293	5	3.3	1	0.0170648	1	CTX	Acute	TOgenes_allsig
GO:1903532	positive regulation of secretion by cell	339	5	3.82	1	0.0147493	1	CTX	Acute	TOgenes_allsig
GO:1903533	regulation of protein targeting	58	3	0.65	1	0.0517241	1	CTX	Acute	TOgenes_allsig
GO:0003205	cardiac chamber development	179	1	2.02	1	0.00558659	1	CTX	Acute	TOgenes_allsig
GO:0003206	cardiac chamber morphogenesis	133	1	1.5	1	0.0075188	1	CTX	Acute	TOgenes_allsig
GO:0003208	cardiac ventricle morphogenesis	73	1	0.82	1	0.0136986	1	CTX	Acute	TOgenes_allsig
GO:1902903	regulation of supramolecular fiber organization	384	6	4.33	1	0.015625	1	CTX	Acute	TOgenes_allsig
GO:1902905	positive regulation of supramolecular fiber organization	178	1	2.01	1	0.00561798	1	CTX	Acute	TOgenes_allsig
GO:2000401	regulation of lymphocyte migration	60	1	0.68	1	0.0166667	1	CTX	Acute	TOgenes_allsig
GO:2000403	positive regulation of lymphocyte migration	38	1	0.43	1	0.0263158	1	CTX	Acute	TOgenes_allsig
GO:2000404	regulation of T cell migration	44	1	0.5	1	0.0227273	1	CTX	Acute	TOgenes_allsig
GO:0032011	ARF protein signal transduction	23	1	0.26	1	0.0434783	1	CTX	Acute	TOgenes_allsig
GO:0097485	neuron projection guidance	231	3	2.6	1	0.012987	1	CTX	Acute	TOgenes_allsig
GO:0006497	protein lipidation	58	1	0.65	1	0.0172414	1	CTX	Acute	TOgenes_allsig
GO:0043009	chordate embryonic development	751	6	8.47	1	0.00798935	1	CTX	Acute	TOgenes_allsig
GO:0044818	mitotic G2/M transition checkpoint	58	1	0.65	1	0.0172414	1	CTX	Acute	TOgenes_allsig
GO:0061245	establishment or maintenance of bipolar cell polarity	47	2	0.53	1	0.0425532	1	CTX	Acute	TOgenes_allsig
GO:0046503	glycerolipid catabolic process	54	1	0.61	1	0.0185185	1	CTX	Acute	TOgenes_allsig
GO:0009994	oocyte differentiation	61	1	0.69	1	0.0163934	1	CTX	Acute	TOgenes_allsig
GO:0044843	cell cycle G1/S phase transition	240	7	2.71	1	0.0291667	1	CTX	Acute	TOgenes_allsig
GO:0060996	dendritic spine development	139	3	1.57	1	0.0215827	1	CTX	Acute	TOgenes_allsig
GO:0060997	dendritic spine morphogenesis	79	1	0.89	1	0.0126582	1	CTX	Acute	TOgenes_allsig
GO:0060998	regulation of dendritic spine development	88	3	0.99	1	0.0340909	1	CTX	Acute	TOgenes_allsig
GO:0097479	synaptic vesicle localization	69	1	0.78	1	0.0144928	1	CTX	Acute	TOgenes_allsig
GO:1990182	exosomal secretion	21	1	0.24	1	0.047619	1	CTX	Acute	TOgenes_allsig
GO:0050848	regulation of calcium-mediated signaling	95	3	1.07	1	0.0315789	1	CTX	Acute	TOgenes_allsig
GO:0031400	negative regulation of protein modification process	393	7	4.43	1	0.0178117	1	CTX	Acute	TOgenes_allsig
GO:0031401	positive regulation of protein modification process	710	11	8.01	1	0.015493	1	CTX	Acute	TOgenes_allsig
GO:0007091	metaphase/anaphase transition of mitotic cell cycle	91	1	1.03	1	0.010989	1	CTX	Acute	TOgenes_allsig
GO:0044839	cell cycle G2/M phase transition	158	2	1.78	1	0.0126582	1	CTX	Acute	TOgenes_allsig
GO:0007093	mitotic cell cycle checkpoint signaling	142	1	1.6	1	0.00704225	1	CTX	Acute	TOgenes_allsig
GO:0022898	regulation of transmembrane transporter activity	183	9	2.06	1	0.0491803	1	CTX	Acute	TOgenes_allsig
GO:2000191	regulation of fatty acid transport	34	1	0.38	1	0.0294118	1	CTX	Acute	TOgenes_allsig
GO:2000193	positive regulation of fatty acid transport	22	1	0.25	1	0.0454545	1	CTX	Acute	TOgenes_allsig
GO:0009966	regulation of signal transduction	2876	43	32.43	1	0.0149513	1	CTX	Acute	TOgenes_allsig
GO:0009968	negative regulation of signal transduction	1307	19	14.74	1	0.0145371	1	CTX	Acute	TOgenes_allsig
GO:0060964	regulation of miRNA-mediated gene silencing	29	1	0.33	1	0.0344828	1	CTX	Acute	TOgenes_allsig
GO:0060966	regulation of gene silencing by regulatory ncRNA	33	1	0.37	1	0.030303	1	CTX	Acute	TOgenes_allsig
GO:0060967	negative regulation of gene silencing by regulatory ncRNA	16	1	0.18	1	0.0625	1	CTX	Acute	TOgenes_allsig
GO:0042157	lipoprotein metabolic process	91	3	1.03	1	0.032967	1	CTX	Acute	TOgenes_allsig
GO:0042158	lipoprotein biosynthetic process	62	1	0.7	1	0.016129	1	CTX	Acute	TOgenes_allsig
GO:0042159	lipoprotein catabolic process	16	2	0.18	1	0.125	1	CTX	Acute	TOgenes_allsig
GO:0032006	regulation of TOR signaling	148	6	1.67	1	0.0405405	1	CTX	Acute	TOgenes_allsig
GO:0042180	ketone metabolic process	192	3	2.16	1	0.015625	1	CTX	Acute	TOgenes_allsig
GO:0032007	negative regulation of TOR signaling	68	4	0.77	1	0.0588235	1	CTX	Acute	TOgenes_allsig
GO:0032008	positive regulation of TOR signaling	73	2	0.82	1	0.0273973	1	CTX	Acute	TOgenes_allsig
GO:0050801	monoatomic ion homeostasis	582	11	6.56	1	0.0189003	1	CTX	Acute	TOgenes_allsig
GO:0050802	circadian sleep/wake cycle, sleep	23	1	0.26	1	0.0434783	1	CTX	Acute	TOgenes_allsig
GO:0050803	regulation of synapse structure or activity	392	9	4.42	1	0.0229592	1	CTX	Acute	TOgenes_allsig
GO:0050806	positive regulation of synaptic transmission	235	8	2.65	1	0.0340426	1	CTX	Acute	TOgenes_allsig
GO:0009987	cellular process	14148	173	159.53	1	0.0122279	1	CTX	Acute	TOgenes_allsig
GO:0050808	synapse organization	656	17	7.4	1	0.0259146	1	CTX	Acute	TOgenes_allsig
GO:0007051	spindle organization	200	1	2.26	1	0.005	1	CTX	Acute	TOgenes_allsig
GO:0046660	female sex differentiation	140	3	1.58	1	0.0214286	1	CTX	Acute	TOgenes_allsig
GO:0046661	male sex differentiation	161	2	1.82	1	0.0124224	1	CTX	Acute	TOgenes_allsig
GO:0042177	negative regulation of protein catabolic process	113	1	1.27	1	0.00884956	1	CTX	Acute	TOgenes_allsig
GO:0060972	left/right pattern formation	126	2	1.42	1	0.015873	1	CTX	Acute	TOgenes_allsig
GO:0070296	sarcoplasmic reticulum calcium ion transport	29	1	0.33	1	0.0344828	1	CTX	Acute	TOgenes_allsig
GO:0007080	mitotic metaphase chromosome alignment	60	1	0.68	1	0.0166667	1	CTX	Acute	TOgenes_allsig
GO:0046651	lymphocyte proliferation	285	5	3.21	1	0.0175439	1	CTX	Acute	TOgenes_allsig
GO:0042127	regulation of cell population proliferation	1553	22	17.51	1	0.0141661	1	CTX	Acute	TOgenes_allsig
GO:0042129	regulation of T cell proliferation	165	2	1.86	1	0.0121212	1	CTX	Acute	TOgenes_allsig
GO:0006412	translation	661	12	7.45	1	0.0181543	1	CTX	Acute	TOgenes_allsig
GO:0042113	B cell activation	258	3	2.91	1	0.0116279	1	CTX	Acute	TOgenes_allsig
GO:0031163	metallo-sulfur cluster assembly	29	2	0.33	1	0.0689655	1	CTX	Acute	TOgenes_allsig
GO:0009913	epidermal cell differentiation	179	2	2.02	1	0.0111732	1	CTX	Acute	TOgenes_allsig
GO:0046683	response to organophosphorus	122	2	1.38	1	0.0163934	1	CTX	Acute	TOgenes_allsig
GO:0034446	substrate adhesion-dependent cell spreading	100	1	1.13	1	0.01	1	CTX	Acute	TOgenes_allsig
GO:0046688	response to copper ion	32	1	0.36	1	0.03125	1	CTX	Acute	TOgenes_allsig
GO:2000177	regulation of neural precursor cell proliferation	117	4	1.32	1	0.034188	1	CTX	Acute	TOgenes_allsig
GO:0006446	regulation of translational initiation	68	1	0.77	1	0.0147059	1	CTX	Acute	TOgenes_allsig
GO:0043954	cellular component maintenance	95	2	1.07	1	0.0210526	1	CTX	Acute	TOgenes_allsig
GO:0090398	cellular senescence	98	2	1.11	1	0.0204082	1	CTX	Acute	TOgenes_allsig
GO:0014742	positive regulation of muscle hypertrophy	40	3	0.45	1	0.075	1	CTX	Acute	TOgenes_allsig
GO:0014743	regulation of muscle hypertrophy	78	3	0.88	1	0.0384615	1	CTX	Acute	TOgenes_allsig
GO:0007015	actin filament organization	447	8	5.04	1	0.0178971	1	CTX	Acute	TOgenes_allsig
GO:0097190	apoptotic signaling pathway	609	8	6.87	1	0.0131363	1	CTX	Acute	TOgenes_allsig
GO:0007017	microtubule-based process	948	7	10.69	1	0.00738397	1	CTX	Acute	TOgenes_allsig
GO:0046626	regulation of insulin receptor signaling pathway	74	2	0.83	1	0.027027	1	CTX	Acute	TOgenes_allsig
GO:0097191	extrinsic apoptotic signaling pathway	219	2	2.47	1	0.00913242	1	CTX	Acute	TOgenes_allsig
GO:0007018	microtubule-based movement	447	5	5.04	1	0.0111857	1	CTX	Acute	TOgenes_allsig
GO:0097193	intrinsic apoptotic signaling pathway	320	5	3.61	1	0.015625	1	CTX	Acute	TOgenes_allsig
GO:0036293	response to decreased oxygen levels	330	6	3.72	1	0.0181818	1	CTX	Acute	TOgenes_allsig
GO:0007040	lysosome organization	103	3	1.16	1	0.0291262	1	CTX	Acute	TOgenes_allsig
GO:0007041	lysosomal transport	128	2	1.44	1	0.015625	1	CTX	Acute	TOgenes_allsig
GO:0014733	regulation of skeletal muscle adaptation	14	1	0.16	1	0.0714286	1	CTX	Acute	TOgenes_allsig
GO:0007044	cell-substrate junction assembly	97	1	1.09	1	0.0103093	1	CTX	Acute	TOgenes_allsig
GO:2000145	regulation of cell motility	990	10	11.16	1	0.010101	1	CTX	Acute	TOgenes_allsig
GO:0007049	cell cycle	1551	19	17.49	1	0.0122502	1	CTX	Acute	TOgenes_allsig
GO:2000146	negative regulation of cell motility	313	4	3.53	1	0.0127796	1	CTX	Acute	TOgenes_allsig
GO:2000147	positive regulation of cell motility	578	7	6.52	1	0.0121107	1	CTX	Acute	TOgenes_allsig
GO:0070286	axonemal dynein complex assembly	38	1	0.43	1	0.0263158	1	CTX	Acute	TOgenes_allsig
GO:0007030	Golgi organization	132	1	1.49	1	0.00757576	1	CTX	Acute	TOgenes_allsig
GO:0031123	RNA 3'-end processing	91	1	1.03	1	0.010989	1	CTX	Acute	TOgenes_allsig
GO:0007033	vacuole organization	236	3	2.66	1	0.0127119	1	CTX	Acute	TOgenes_allsig
GO:0031124	mRNA 3'-end processing	43	1	0.48	1	0.0232558	1	CTX	Acute	TOgenes_allsig
GO:0007034	vacuolar transport	163	2	1.84	1	0.0122699	1	CTX	Acute	TOgenes_allsig
GO:0002090	regulation of receptor internalization	88	3	0.99	1	0.0340909	1	CTX	Acute	TOgenes_allsig
GO:0030097	hemopoiesis	934	14	10.53	1	0.0149893	1	CTX	Acute	TOgenes_allsig
GO:0030098	lymphocyte differentiation	393	5	4.43	1	0.0127226	1	CTX	Acute	TOgenes_allsig
GO:0034405	response to fluid shear stress	32	1	0.36	1	0.03125	1	CTX	Acute	TOgenes_allsig
GO:0006402	mRNA catabolic process	243	7	2.74	1	0.0288066	1	CTX	Acute	TOgenes_allsig
GO:0030099	myeloid cell differentiation	435	9	4.9	1	0.0206897	1	CTX	Acute	TOgenes_allsig
GO:0006403	RNA localization	165	3	1.86	1	0.0181818	1	CTX	Acute	TOgenes_allsig
GO:0046649	lymphocyte activation	728	10	8.21	1	0.0137363	1	CTX	Acute	TOgenes_allsig
GO:0006405	RNA export from nucleus	77	1	0.87	1	0.012987	1	CTX	Acute	TOgenes_allsig
GO:0106120	positive regulation of sterol biosynthetic process	15	1	0.17	1	0.0666667	1	CTX	Acute	TOgenes_allsig
GO:1901796	regulation of signal transduction by p53 class mediator	83	1	0.94	1	0.0120482	1	CTX	Acute	TOgenes_allsig
GO:0046631	alpha-beta T cell activation	168	1	1.89	1	0.00595238	1	CTX	Acute	TOgenes_allsig
GO:0046632	alpha-beta T cell differentiation	119	1	1.34	1	0.00840336	1	CTX	Acute	TOgenes_allsig
GO:0032963	collagen metabolic process	107	2	1.21	1	0.0186916	1	CTX	Acute	TOgenes_allsig
GO:1901799	negative regulation of proteasomal protein catabolic process	56	1	0.63	1	0.0178571	1	CTX	Acute	TOgenes_allsig
GO:0032965	regulation of collagen biosynthetic process	48	1	0.54	1	0.0208333	1	CTX	Acute	TOgenes_allsig
GO:0097164	ammonium ion metabolic process	25	1	0.28	1	0.04	1	CTX	Acute	TOgenes_allsig
GO:0070227	lymphocyte apoptotic process	88	1	0.99	1	0.0113636	1	CTX	Acute	TOgenes_allsig
GO:0070228	regulation of lymphocyte apoptotic process	67	1	0.76	1	0.0149254	1	CTX	Acute	TOgenes_allsig
GO:0070229	negative regulation of lymphocyte apoptotic process	40	1	0.45	1	0.025	1	CTX	Acute	TOgenes_allsig
GO:0014706	striated muscle tissue development	429	6	4.84	1	0.013986	1	CTX	Acute	TOgenes_allsig
GO:0106118	regulation of sterol biosynthetic process	24	1	0.27	1	0.0416667	1	CTX	Acute	TOgenes_allsig
GO:0015980	energy derivation by oxidation of organic compounds	336	6	3.79	1	0.0178571	1	CTX	Acute	TOgenes_allsig
GO:0043933	protein-containing complex organization	1675	22	18.89	1	0.0131343	1	CTX	Acute	TOgenes_allsig
GO:0007004	telomere maintenance via telomerase	63	1	0.71	1	0.015873	1	CTX	Acute	TOgenes_allsig
GO:0007005	mitochondrion organization	473	5	5.33	1	0.0105708	1	CTX	Acute	TOgenes_allsig
GO:0032984	protein-containing complex disassembly	254	6	2.86	1	0.023622	1	CTX	Acute	TOgenes_allsig
GO:0015986	proton motive force-driven ATP synthesis	72	1	0.81	1	0.0138889	1	CTX	Acute	TOgenes_allsig
GO:0007006	mitochondrial membrane organization	112	1	1.26	1	0.00892857	1	CTX	Acute	TOgenes_allsig
GO:0002064	epithelial cell development	231	4	2.6	1	0.017316	1	CTX	Acute	TOgenes_allsig
GO:0007009	plasma membrane organization	155	1	1.75	1	0.00645161	1	CTX	Acute	TOgenes_allsig
GO:2000106	regulation of leukocyte apoptotic process	105	1	1.18	1	0.00952381	1	CTX	Acute	TOgenes_allsig
GO:2000107	negative regulation of leukocyte apoptotic process	68	1	0.77	1	0.0147059	1	CTX	Acute	TOgenes_allsig
GO:0032989	cellular anatomical entity morphogenesis	133	3	1.5	1	0.0225564	1	CTX	Acute	TOgenes_allsig
GO:0006195	purine nucleotide catabolic process	152	4	1.71	1	0.0263158	1	CTX	Acute	TOgenes_allsig
GO:0090322	regulation of superoxide metabolic process	31	1	0.35	1	0.0322581	1	CTX	Acute	TOgenes_allsig
GO:0070231	T cell apoptotic process	65	1	0.73	1	0.0153846	1	CTX	Acute	TOgenes_allsig
GO:0070232	regulation of T cell apoptotic process	48	1	0.54	1	0.0208333	1	CTX	Acute	TOgenes_allsig
GO:0033554	cellular response to stress	1808	20	20.39	1	0.0110619	1	CTX	Acute	TOgenes_allsig
GO:0044546	NLRP3 inflammasome complex assembly	47	1	0.53	1	0.0212766	1	CTX	Acute	TOgenes_allsig
GO:0033559	unsaturated fatty acid metabolic process	95	1	1.07	1	0.0105263	1	CTX	Acute	TOgenes_allsig
GO:0090313	regulation of protein targeting to membrane	36	1	0.41	1	0.0277778	1	CTX	Acute	TOgenes_allsig
GO:0032924	activin receptor signaling pathway	47	1	0.53	1	0.0212766	1	CTX	Acute	TOgenes_allsig
GO:0014896	muscle hypertrophy	112	4	1.26	1	0.0357143	1	CTX	Acute	TOgenes_allsig
GO:0032925	regulation of activin receptor signaling pathway	25	1	0.28	1	0.04	1	CTX	Acute	TOgenes_allsig
GO:0014897	striated muscle hypertrophy	110	4	1.24	1	0.0363636	1	CTX	Acute	TOgenes_allsig
GO:0014898	cardiac muscle hypertrophy in response to stress	27	1	0.3	1	0.037037	1	CTX	Acute	TOgenes_allsig
GO:0019220	regulation of phosphate metabolic process	1038	19	11.7	1	0.0183044	1	CTX	Acute	TOgenes_allsig
GO:0090317	negative regulation of intracellular protein transport	35	1	0.39	1	0.0285714	1	CTX	Acute	TOgenes_allsig
GO:0032928	regulation of superoxide anion generation	25	1	0.28	1	0.04	1	CTX	Acute	TOgenes_allsig
GO:0019222	regulation of metabolic process	5647	87	63.67	1	0.0154064	1	CTX	Acute	TOgenes_allsig
GO:0019228	neuronal action potential	53	1	0.6	1	0.0188679	1	CTX	Acute	TOgenes_allsig
GO:0019229	regulation of vasoconstriction	83	1	0.94	1	0.0120482	1	CTX	Acute	TOgenes_allsig
GO:0030072	peptide hormone secretion	280	5	3.16	1	0.0178571	1	CTX	Acute	TOgenes_allsig
GO:0030073	insulin secretion	235	5	2.65	1	0.0212766	1	CTX	Acute	TOgenes_allsig
GO:0097113	AMPA glutamate receptor clustering	14	1	0.16	1	0.0714286	1	CTX	Acute	TOgenes_allsig
GO:0006163	purine nucleotide metabolic process	428	6	4.83	1	0.0140187	1	CTX	Acute	TOgenes_allsig
GO:0006164	purine nucleotide biosynthetic process	189	2	2.13	1	0.010582	1	CTX	Acute	TOgenes_allsig
GO:0036211	protein modification process	2516	36	28.37	1	0.0143084	1	CTX	Acute	TOgenes_allsig
GO:1902369	negative regulation of RNA catabolic process	85	3	0.96	1	0.0352941	1	CTX	Acute	TOgenes_allsig
GO:0019216	regulation of lipid metabolic process	316	4	3.56	1	0.0126582	1	CTX	Acute	TOgenes_allsig
GO:0019217	regulation of fatty acid metabolic process	95	3	1.07	1	0.0315789	1	CTX	Acute	TOgenes_allsig
GO:0019218	regulation of steroid metabolic process	96	3	1.08	1	0.03125	1	CTX	Acute	TOgenes_allsig
GO:0032940	secretion by cell	878	17	9.9	1	0.0193622	1	CTX	Acute	TOgenes_allsig
GO:0019219	regulation of nucleobase-containing compound metabolic process	3412	54	38.47	1	0.0158265	1	CTX	Acute	TOgenes_allsig
GO:0140112	extracellular vesicle biogenesis	24	2	0.27	1	0.0833333	1	CTX	Acute	TOgenes_allsig
GO:0032941	secretion by tissue	48	2	0.54	1	0.0416667	1	CTX	Acute	TOgenes_allsig
GO:0032943	mononuclear cell proliferation	291	5	3.28	1	0.0171821	1	CTX	Acute	TOgenes_allsig
GO:0106104	regulation of glutamate receptor clustering	10	1	0.11	1	0.1	1	CTX	Acute	TOgenes_allsig
GO:0070201	regulation of establishment of protein localization	561	10	6.33	1	0.0178253	1	CTX	Acute	TOgenes_allsig
GO:0021953	central nervous system neuron differentiation	224	2	2.53	1	0.00892857	1	CTX	Acute	TOgenes_allsig
GO:0140115	export across plasma membrane	71	1	0.8	1	0.0140845	1	CTX	Acute	TOgenes_allsig
GO:0032944	regulation of mononuclear cell proliferation	223	3	2.51	1	0.0134529	1	CTX	Acute	TOgenes_allsig
GO:0010389	regulation of G2/M transition of mitotic cell cycle	109	2	1.23	1	0.0183486	1	CTX	Acute	TOgenes_allsig
GO:0021954	central nervous system neuron development	107	1	1.21	1	0.00934579	1	CTX	Acute	TOgenes_allsig
GO:0106106	cold-induced thermogenesis	140	3	1.58	1	0.0214286	1	CTX	Acute	TOgenes_allsig
GO:0017156	calcium-ion regulated exocytosis	71	4	0.8	1	0.056338	1	CTX	Acute	TOgenes_allsig
GO:0042269	regulation of natural killer cell mediated cytotoxicity	31	1	0.35	1	0.0322581	1	CTX	Acute	TOgenes_allsig
GO:0032946	positive regulation of mononuclear cell proliferation	138	3	1.56	1	0.0217391	1	CTX	Acute	TOgenes_allsig
GO:0017157	regulation of exocytosis	206	8	2.32	1	0.038835	1	CTX	Acute	TOgenes_allsig
GO:0006152	purine nucleoside catabolic process	12	1	0.14	1	0.0833333	1	CTX	Acute	TOgenes_allsig
GO:0030029	actin filament-based process	781	14	8.81	1	0.0179257	1	CTX	Acute	TOgenes_allsig
GO:0098953	receptor diffusion trapping	16	2	0.18	1	0.125	1	CTX	Acute	TOgenes_allsig
GO:0002028	regulation of sodium ion transport	82	2	0.92	1	0.0243902	1	CTX	Acute	TOgenes_allsig
GO:0051385	response to mineralocorticoid	37	1	0.42	1	0.027027	1	CTX	Acute	TOgenes_allsig
GO:0015931	nucleobase-containing compound transport	196	4	2.21	1	0.0204082	1	CTX	Acute	TOgenes_allsig
GO:0042255	ribosome assembly	61	1	0.69	1	0.0163934	1	CTX	Acute	TOgenes_allsig
GO:0065004	protein-DNA complex assembly	164	1	1.85	1	0.00609756	1	CTX	Acute	TOgenes_allsig
GO:0065007	biological regulation	10067	139	113.51	1	0.0138075	1	CTX	Acute	TOgenes_allsig
GO:0065008	regulation of biological quality	2871	50	32.37	1	0.0174155	1	CTX	Acute	TOgenes_allsig
GO:0045321	leukocyte activation	874	12	9.85	1	0.01373	1	CTX	Acute	TOgenes_allsig
GO:0065009	regulation of molecular function	1598	23	18.02	1	0.014393	1	CTX	Acute	TOgenes_allsig
GO:0010324	membrane invagination	67	1	0.76	1	0.0149254	1	CTX	Acute	TOgenes_allsig
GO:0030041	actin filament polymerization	158	5	1.78	1	0.0316456	1	CTX	Acute	TOgenes_allsig
GO:0035601	protein deacylation	55	2	0.62	1	0.0363636	1	CTX	Acute	TOgenes_allsig
GO:0002042	cell migration involved in sprouting angiogenesis	54	1	0.61	1	0.0185185	1	CTX	Acute	TOgenes_allsig
GO:1902373	negative regulation of mRNA catabolic process	71	3	0.8	1	0.0422535	1	CTX	Acute	TOgenes_allsig
GO:0030048	actin filament-based movement	122	2	1.38	1	0.0163934	1	CTX	Acute	TOgenes_allsig
GO:0051321	meiotic cell cycle	269	2	3.03	1	0.00743494	1	CTX	Acute	TOgenes_allsig
GO:0030030	cell projection organization	1722	29	19.42	1	0.0168409	1	CTX	Acute	TOgenes_allsig
GO:0090304	nucleic acid metabolic process	4403	57	49.65	1	0.0129457	1	CTX	Acute	TOgenes_allsig
GO:0042278	purine nucleoside metabolic process	34	1	0.38	1	0.0294118	1	CTX	Acute	TOgenes_allsig
GO:0014887	cardiac muscle adaptation	28	1	0.32	1	0.0357143	1	CTX	Acute	TOgenes_allsig
GO:0051310	metaphase chromosome alignment	96	1	1.08	1	0.0104167	1	CTX	Acute	TOgenes_allsig
GO:0014888	striated muscle adaptation	49	1	0.55	1	0.0204082	1	CTX	Acute	TOgenes_allsig
GO:0030038	contractile actin filament bundle assembly	116	1	1.31	1	0.00862069	1	CTX	Acute	TOgenes_allsig
GO:0051315	attachment of mitotic spindle microtubules to kinetochore	23	1	0.26	1	0.0434783	1	CTX	Acute	TOgenes_allsig
GO:0098926	postsynaptic signal transduction	62	4	0.7	1	0.0645161	1	CTX	Acute	TOgenes_allsig
GO:0042221	response to chemical	3294	52	37.14	1	0.0157863	1	CTX	Acute	TOgenes_allsig
GO:0008593	regulation of Notch signaling pathway	95	1	1.07	1	0.0105263	1	CTX	Acute	TOgenes_allsig
GO:0006110	regulation of glycolytic process	58	1	0.65	1	0.0172414	1	CTX	Acute	TOgenes_allsig
GO:0015908	fatty acid transport	96	1	1.08	1	0.0104167	1	CTX	Acute	TOgenes_allsig
GO:0006111	regulation of gluconeogenesis	52	1	0.59	1	0.0192308	1	CTX	Acute	TOgenes_allsig
GO:0015909	long-chain fatty acid transport	56	1	0.63	1	0.0178571	1	CTX	Acute	TOgenes_allsig
GO:0097106	postsynaptic density organization	59	2	0.67	1	0.0338983	1	CTX	Acute	TOgenes_allsig
GO:0051345	positive regulation of hydrolase activity	201	2	2.27	1	0.00995025	1	CTX	Acute	TOgenes_allsig
GO:1905037	autophagosome organization	131	1	1.48	1	0.00763359	1	CTX	Acute	TOgenes_allsig
GO:0097107	postsynaptic density assembly	35	1	0.39	1	0.0285714	1	CTX	Acute	TOgenes_allsig
GO:0098916	anterograde trans-synaptic signaling	818	21	9.22	1	0.0256724	1	CTX	Acute	TOgenes_allsig
GO:0051347	positive regulation of transferase activity	318	4	3.59	1	0.0125786	1	CTX	Acute	TOgenes_allsig
GO:1905039	carboxylic acid transmembrane transport	139	1	1.57	1	0.00719424	1	CTX	Acute	TOgenes_allsig
GO:0051348	negative regulation of transferase activity	202	3	2.28	1	0.0148515	1	CTX	Acute	TOgenes_allsig
GO:0014820	tonic smooth muscle contraction	11	1	0.12	1	0.0909091	1	CTX	Acute	TOgenes_allsig
GO:0006119	oxidative phosphorylation	147	3	1.66	1	0.0204082	1	CTX	Acute	TOgenes_allsig
GO:0045333	cellular respiration	238	6	2.68	1	0.0252101	1	CTX	Acute	TOgenes_allsig
GO:0006140	regulation of nucleotide metabolic process	95	1	1.07	1	0.0105263	1	CTX	Acute	TOgenes_allsig
GO:0014829	vascular associated smooth muscle contraction	28	1	0.32	1	0.0357143	1	CTX	Acute	TOgenes_allsig
GO:0018958	phenol-containing compound metabolic process	109	2	1.23	1	0.0183486	1	CTX	Acute	TOgenes_allsig
GO:2000278	regulation of DNA biosynthetic process	106	2	1.2	1	0.0188679	1	CTX	Acute	TOgenes_allsig
GO:0051336	regulation of hydrolase activity	348	2	3.92	1	0.00574713	1	CTX	Acute	TOgenes_allsig
GO:0051338	regulation of transferase activity	543	7	6.12	1	0.0128913	1	CTX	Acute	TOgenes_allsig
GO:0030001	metal ion transport	809	18	9.12	1	0.0222497	1	CTX	Acute	TOgenes_allsig
GO:0014812	muscle cell migration	128	2	1.44	1	0.015625	1	CTX	Acute	TOgenes_allsig
GO:0030003	intracellular monoatomic cation homeostasis	495	9	5.58	1	0.0181818	1	CTX	Acute	TOgenes_allsig
GO:0033500	carbohydrate homeostasis	276	5	3.11	1	0.0181159	1	CTX	Acute	TOgenes_allsig
GO:1901700	response to oxygen-containing compound	1651	26	18.62	1	0.015748	1	CTX	Acute	TOgenes_allsig
GO:0002009	morphogenesis of an epithelium	519	7	5.85	1	0.0134875	1	CTX	Acute	TOgenes_allsig
GO:0006139	nucleobase-containing compound metabolic process	4945	64	55.76	1	0.0129424	1	CTX	Acute	TOgenes_allsig
GO:2000241	regulation of reproductive process	175	3	1.97	1	0.0171429	1	CTX	Acute	TOgenes_allsig
GO:2000243	positive regulation of reproductive process	86	1	0.97	1	0.0116279	1	CTX	Acute	TOgenes_allsig
GO:0051303	establishment of chromosome localization	109	1	1.23	1	0.00917431	1	CTX	Acute	TOgenes_allsig
GO:0080090	regulation of primary metabolic process	4778	77	53.88	1	0.0161155	1	CTX	Acute	TOgenes_allsig
GO:0034101	erythrocyte homeostasis	158	2	1.78	1	0.0126582	1	CTX	Acute	TOgenes_allsig
GO:0008584	male gonad development	140	2	1.58	1	0.0142857	1	CTX	Acute	TOgenes_allsig
GO:0034104	negative regulation of tissue remodeling	22	1	0.25	1	0.0454545	1	CTX	Acute	TOgenes_allsig
GO:0008585	female gonad development	120	3	1.35	1	0.025	1	CTX	Acute	TOgenes_allsig
GO:0050657	nucleic acid transport	138	3	1.56	1	0.0217391	1	CTX	Acute	TOgenes_allsig
GO:1902305	regulation of sodium ion transmembrane transport	54	2	0.61	1	0.037037	1	CTX	Acute	TOgenes_allsig
GO:1901890	positive regulation of cell junction assembly	128	1	1.44	1	0.0078125	1	CTX	Acute	TOgenes_allsig
GO:0006109	regulation of carbohydrate metabolic process	188	3	2.12	1	0.0159574	1	CTX	Acute	TOgenes_allsig
GO:0031214	biomineral tissue development	162	1	1.83	1	0.00617284	1	CTX	Acute	TOgenes_allsig
GO:0050684	regulation of mRNA processing	138	5	1.56	1	0.0362319	1	CTX	Acute	TOgenes_allsig
GO:0070727	cellular macromolecule localization	2527	43	28.49	1	0.0170162	1	CTX	Acute	TOgenes_allsig
GO:0009394	2'-deoxyribonucleotide metabolic process	45	1	0.51	1	0.0222222	1	CTX	Acute	TOgenes_allsig
GO:0009395	phospholipid catabolic process	48	1	0.54	1	0.0208333	1	CTX	Acute	TOgenes_allsig
GO:0050670	regulation of lymphocyte proliferation	219	3	2.47	1	0.0136986	1	CTX	Acute	TOgenes_allsig
GO:0050671	positive regulation of lymphocyte proliferation	135	3	1.52	1	0.0222222	1	CTX	Acute	TOgenes_allsig
GO:0050673	epithelial cell proliferation	453	7	5.11	1	0.0154525	1	CTX	Acute	TOgenes_allsig
GO:0014808	release of sequestered calcium ion into cytosol by sarcoplasmic reticulum	25	1	0.28	1	0.04	1	CTX	Acute	TOgenes_allsig
GO:0050678	regulation of epithelial cell proliferation	375	6	4.23	1	0.016	1	CTX	Acute	TOgenes_allsig
GO:0050679	positive regulation of epithelial cell proliferation	204	1	2.3	1	0.00490196	1	CTX	Acute	TOgenes_allsig
GO:0051493	regulation of cytoskeleton organization	522	9	5.89	1	0.0172414	1	CTX	Acute	TOgenes_allsig
GO:0019752	carboxylic acid metabolic process	789	7	8.9	1	0.00887199	1	CTX	Acute	TOgenes_allsig
GO:0051495	positive regulation of cytoskeleton organization	189	1	2.13	1	0.00529101	1	CTX	Acute	TOgenes_allsig
GO:1901861	regulation of muscle tissue development	46	1	0.52	1	0.0217391	1	CTX	Acute	TOgenes_allsig
GO:1901862	negative regulation of muscle tissue development	16	1	0.18	1	0.0625	1	CTX	Acute	TOgenes_allsig
GO:0008543	fibroblast growth factor receptor signaling pathway	120	1	1.35	1	0.00833333	1	CTX	Acute	TOgenes_allsig
GO:0010468	regulation of gene expression	4279	63	48.25	1	0.0147231	1	CTX	Acute	TOgenes_allsig
GO:0010469	regulation of signaling receptor activity	93	3	1.05	1	0.0322581	1	CTX	Acute	TOgenes_allsig
GO:0141091	transforming growth factor beta receptor superfamily signaling pathway	329	6	3.71	1	0.0182371	1	CTX	Acute	TOgenes_allsig
GO:1901880	negative regulation of protein depolymerization	76	2	0.86	1	0.0263158	1	CTX	Acute	TOgenes_allsig
GO:0060350	endochondral bone morphogenesis	66	2	0.74	1	0.030303	1	CTX	Acute	TOgenes_allsig
GO:0019725	cellular homeostasis	803	14	9.05	1	0.0174346	1	CTX	Acute	TOgenes_allsig
GO:0060351	cartilage development involved in endochondral bone morphogenesis	36	1	0.41	1	0.0277778	1	CTX	Acute	TOgenes_allsig
GO:0072593	reactive oxygen species metabolic process	226	2	2.55	1	0.00884956	1	CTX	Acute	TOgenes_allsig
GO:0072594	establishment of protein localization to organelle	436	6	4.92	1	0.0137615	1	CTX	Acute	TOgenes_allsig
GO:0072595	maintenance of protein localization in organelle	45	1	0.51	1	0.0222222	1	CTX	Acute	TOgenes_allsig
GO:0045453	bone resorption	70	1	0.79	1	0.0142857	1	CTX	Acute	TOgenes_allsig
GO:1901888	regulation of cell junction assembly	299	4	3.37	1	0.0133779	1	CTX	Acute	TOgenes_allsig
GO:0006261	DNA-templated DNA replication	143	1	1.61	1	0.00699301	1	CTX	Acute	TOgenes_allsig
GO:1990776	response to angiotensin	46	1	0.52	1	0.0217391	1	CTX	Acute	TOgenes_allsig
GO:0051453	regulation of intracellular pH	75	1	0.85	1	0.0133333	1	CTX	Acute	TOgenes_allsig
GO:1990778	protein localization to cell periphery	386	11	4.35	1	0.0284974	1	CTX	Acute	TOgenes_allsig
GO:1901873	regulation of post-translational protein modification	249	5	2.81	1	0.0200803	1	CTX	Acute	TOgenes_allsig
GO:1901874	negative regulation of post-translational protein modification	95	2	1.07	1	0.0210526	1	CTX	Acute	TOgenes_allsig
GO:1901875	positive regulation of post-translational protein modification	141	4	1.59	1	0.0283688	1	CTX	Acute	TOgenes_allsig
GO:1905962	glutamatergic neuron differentiation	26	1	0.29	1	0.0384615	1	CTX	Acute	TOgenes_allsig
GO:0034250	positive regulation of amide metabolic process	31	1	0.35	1	0.0322581	1	CTX	Acute	TOgenes_allsig
GO:1901879	regulation of protein depolymerization	93	2	1.05	1	0.0215054	1	CTX	Acute	TOgenes_allsig
GO:0097242	amyloid-beta clearance	35	1	0.39	1	0.0285714	1	CTX	Acute	TOgenes_allsig
GO:0006259	DNA metabolic process	921	9	10.38	1	0.00977199	1	CTX	Acute	TOgenes_allsig
GO:1905952	regulation of lipid localization	158	1	1.78	1	0.00632911	1	CTX	Acute	TOgenes_allsig
GO:0140241	translation at synapse	48	1	0.54	1	0.0208333	1	CTX	Acute	TOgenes_allsig
GO:0019748	secondary metabolic process	49	1	0.55	1	0.0204082	1	CTX	Acute	TOgenes_allsig
GO:1905954	positive regulation of lipid localization	101	1	1.14	1	0.00990099	1	CTX	Acute	TOgenes_allsig
GO:0140243	regulation of translation at synapse	14	1	0.16	1	0.0714286	1	CTX	Acute	TOgenes_allsig
GO:1904705	regulation of vascular associated smooth muscle cell proliferation	76	2	0.86	1	0.0263158	1	CTX	Acute	TOgenes_allsig
GO:0141060	disruption of anatomical structure in another organism	68	1	0.77	1	0.0147059	1	CTX	Acute	TOgenes_allsig
GO:0034284	response to monosaccharide	227	5	2.56	1	0.0220264	1	CTX	Acute	TOgenes_allsig
GO:0141061	disruption of cell in another organism	65	1	0.73	1	0.0153846	1	CTX	Acute	TOgenes_allsig
GO:0006282	regulation of DNA repair	217	2	2.45	1	0.00921659	1	CTX	Acute	TOgenes_allsig
GO:0019730	antimicrobial humoral response	77	1	0.87	1	0.012987	1	CTX	Acute	TOgenes_allsig
GO:0006289	nucleotide-excision repair	74	2	0.83	1	0.027027	1	CTX	Acute	TOgenes_allsig
GO:0060322	head development	778	9	8.77	1	0.0115681	1	CTX	Acute	TOgenes_allsig
GO:0060324	face development	60	1	0.68	1	0.0166667	1	CTX	Acute	TOgenes_allsig
GO:0033619	membrane protein proteolysis	59	1	0.67	1	0.0169492	1	CTX	Acute	TOgenes_allsig
GO:0060326	cell chemotaxis	265	2	2.99	1	0.00754717	1	CTX	Acute	TOgenes_allsig
GO:2000765	regulation of cytoplasmic translation	34	5	0.38	1	0.147059	1	CTX	Acute	TOgenes_allsig
GO:0140238	presynaptic endocytosis	91	2	1.03	1	0.021978	1	CTX	Acute	TOgenes_allsig
GO:1902475	L-alpha-amino acid transmembrane transport	63	1	0.71	1	0.015873	1	CTX	Acute	TOgenes_allsig
GO:0006275	regulation of DNA replication	110	1	1.24	1	0.00909091	1	CTX	Acute	TOgenes_allsig
GO:0009314	response to radiation	433	5	4.88	1	0.0115473	1	CTX	Acute	TOgenes_allsig
GO:0042770	signal transduction in response to DNA damage	174	2	1.96	1	0.0114943	1	CTX	Acute	TOgenes_allsig
GO:1903050	regulation of proteolysis involved in protein catabolic process	227	5	2.56	1	0.0220264	1	CTX	Acute	TOgenes_allsig
GO:0006278	RNA-templated DNA biosynthetic process	63	1	0.71	1	0.015873	1	CTX	Acute	TOgenes_allsig
GO:0043368	positive T cell selection	37	1	0.42	1	0.027027	1	CTX	Acute	TOgenes_allsig
GO:1903051	negative regulation of proteolysis involved in protein catabolic process	73	1	0.82	1	0.0136986	1	CTX	Acute	TOgenes_allsig
GO:1903052	positive regulation of proteolysis involved in protein catabolic process	129	3	1.45	1	0.0232558	1	CTX	Acute	TOgenes_allsig
GO:0042773	ATP synthesis coupled electron transport	78	2	0.88	1	0.025641	1	CTX	Acute	TOgenes_allsig
GO:0000086	G2/M transition of mitotic cell cycle	141	2	1.59	1	0.0141844	1	CTX	Acute	TOgenes_allsig
GO:0034220	monoatomic ion transmembrane transport	888	17	10.01	1	0.0191441	1	CTX	Acute	TOgenes_allsig
GO:0006220	pyrimidine nucleotide metabolic process	44	2	0.5	1	0.0454545	1	CTX	Acute	TOgenes_allsig
GO:0090407	organophosphate biosynthetic process	562	7	6.34	1	0.0124555	1	CTX	Acute	TOgenes_allsig
GO:0141084	inflammasome-mediated signaling pathway	60	1	0.68	1	0.0166667	1	CTX	Acute	TOgenes_allsig
GO:0141085	regulation of inflammasome-mediated signaling pathway	53	1	0.6	1	0.0188679	1	CTX	Acute	TOgenes_allsig
GO:0001101	response to acid chemical	167	4	1.88	1	0.0239521	1	CTX	Acute	TOgenes_allsig
GO:0141086	negative regulation of inflammasome-mediated signaling pathway	22	1	0.25	1	0.0454545	1	CTX	Acute	TOgenes_allsig
GO:0000070	mitotic sister chromatid segregation	182	1	2.05	1	0.00549451	1	CTX	Acute	TOgenes_allsig
GO:0060341	regulation of cellular localization	1047	16	11.81	1	0.0152818	1	CTX	Acute	TOgenes_allsig
GO:0060343	trabecula formation	28	1	0.32	1	0.0357143	1	CTX	Acute	TOgenes_allsig
GO:0000075	cell cycle checkpoint signaling	196	2	2.21	1	0.0102041	1	CTX	Acute	TOgenes_allsig
GO:0000077	DNA damage checkpoint signaling	120	2	1.35	1	0.0166667	1	CTX	Acute	TOgenes_allsig
GO:0045445	myoblast differentiation	106	3	1.2	1	0.0283019	1	CTX	Acute	TOgenes_allsig
GO:1900368	regulation of post-transcriptional gene silencing by regulatory ncRNA	31	1	0.35	1	0.0322581	1	CTX	Acute	TOgenes_allsig
GO:0045446	endothelial cell differentiation	114	2	1.29	1	0.0175439	1	CTX	Acute	TOgenes_allsig
GO:1900369	negative regulation of post-transcriptional gene silencing by regulatory ncRNA	16	1	0.18	1	0.0625	1	CTX	Acute	TOgenes_allsig
GO:0060349	bone morphogenesis	100	3	1.13	1	0.03	1	CTX	Acute	TOgenes_allsig
GO:2000785	regulation of autophagosome assembly	46	1	0.52	1	0.0217391	1	CTX	Acute	TOgenes_allsig
GO:1902414	protein localization to cell junction	144	5	1.62	1	0.0347222	1	CTX	Acute	TOgenes_allsig
GO:0051445	regulation of meiotic cell cycle	57	2	0.64	1	0.0350877	1	CTX	Acute	TOgenes_allsig
GO:0051446	positive regulation of meiotic cell cycle	29	1	0.33	1	0.0344828	1	CTX	Acute	TOgenes_allsig
GO:2000772	regulation of cellular senescence	51	2	0.58	1	0.0392157	1	CTX	Acute	TOgenes_allsig
GO:0034243	regulation of transcription elongation by RNA polymerase II	75	1	0.85	1	0.0133333	1	CTX	Acute	TOgenes_allsig
GO:0006244	pyrimidine nucleotide catabolic process	16	2	0.18	1	0.125	1	CTX	Acute	TOgenes_allsig
GO:0034248	regulation of amide metabolic process	71	1	0.8	1	0.0140845	1	CTX	Acute	TOgenes_allsig
GO:2000779	regulation of double-strand break repair	140	1	1.58	1	0.00714286	1	CTX	Acute	TOgenes_allsig
GO:0072521	purine-containing compound metabolic process	557	7	6.28	1	0.0125673	1	CTX	Acute	TOgenes_allsig
GO:0072522	purine-containing compound biosynthetic process	240	3	2.71	1	0.0125	1	CTX	Acute	TOgenes_allsig
GO:0072523	purine-containing compound catabolic process	170	4	1.92	1	0.0235294	1	CTX	Acute	TOgenes_allsig
GO:0051438	regulation of ubiquitin-protein transferase activity	42	1	0.47	1	0.0238095	1	CTX	Acute	TOgenes_allsig
GO:0042742	defense response to bacterium	197	1	2.22	1	0.00507614	1	CTX	Acute	TOgenes_allsig
GO:0072524	pyridine-containing compound metabolic process	196	1	2.21	1	0.00510204	1	CTX	Acute	TOgenes_allsig
GO:0072526	pyridine-containing compound catabolic process	116	1	1.31	1	0.00862069	1	CTX	Acute	TOgenes_allsig
GO:0042745	circadian sleep/wake cycle	33	1	0.37	1	0.030303	1	CTX	Acute	TOgenes_allsig
GO:0072527	pyrimidine-containing compound metabolic process	60	2	0.68	1	0.0333333	1	CTX	Acute	TOgenes_allsig
GO:0070861	regulation of protein exit from endoplasmic reticulum	21	1	0.24	1	0.047619	1	CTX	Acute	TOgenes_allsig
GO:0072529	pyrimidine-containing compound catabolic process	20	2	0.23	1	0.1	1	CTX	Acute	TOgenes_allsig
GO:0035050	embryonic heart tube development	80	2	0.9	1	0.025	1	CTX	Acute	TOgenes_allsig
GO:0035051	cardiocyte differentiation	172	2	1.94	1	0.0116279	1	CTX	Acute	TOgenes_allsig
GO:0062197	cellular response to chemical stress	313	6	3.53	1	0.0191693	1	CTX	Acute	TOgenes_allsig
GO:1900370	positive regulation of post-transcriptional gene silencing by RNA	13	1	0.15	1	0.0769231	1	CTX	Acute	TOgenes_allsig
GO:0000041	transition metal ion transport	98	3	1.11	1	0.0306122	1	CTX	Acute	TOgenes_allsig
GO:0022613	ribonucleoprotein complex biogenesis	445	4	5.02	1	0.00898876	1	CTX	Acute	TOgenes_allsig
GO:0061564	axon development	540	7	6.09	1	0.012963	1	CTX	Acute	TOgenes_allsig
GO:1904861	excitatory synapse assembly	45	1	0.51	1	0.0222222	1	CTX	Acute	TOgenes_allsig
GO:0000045	autophagosome assembly	123	1	1.39	1	0.00813008	1	CTX	Acute	TOgenes_allsig
GO:0022618	protein-RNA complex assembly	184	2	2.07	1	0.0108696	1	CTX	Acute	TOgenes_allsig
GO:0046031	ADP metabolic process	115	1	1.3	1	0.00869565	1	CTX	Acute	TOgenes_allsig
GO:0046032	ADP catabolic process	110	1	1.24	1	0.00909091	1	CTX	Acute	TOgenes_allsig
GO:0035082	axoneme assembly	100	2	1.13	1	0.02	1	CTX	Acute	TOgenes_allsig
GO:0046034	ATP metabolic process	237	2	2.67	1	0.00843882	1	CTX	Acute	TOgenes_allsig
GO:0009306	protein secretion	380	5	4.28	1	0.0131579	1	CTX	Acute	TOgenes_allsig
GO:0009308	amine metabolic process	104	1	1.17	1	0.00961538	1	CTX	Acute	TOgenes_allsig
GO:0032368	regulation of lipid transport	130	1	1.47	1	0.00769231	1	CTX	Acute	TOgenes_allsig
GO:0035088	establishment or maintenance of apical/basal cell polarity	47	2	0.53	1	0.0425532	1	CTX	Acute	TOgenes_allsig
GO:0009309	amine biosynthetic process	36	1	0.41	1	0.0277778	1	CTX	Acute	TOgenes_allsig
GO:0060306	regulation of membrane repolarization	34	1	0.38	1	0.0294118	1	CTX	Acute	TOgenes_allsig
GO:1903047	mitotic cell cycle process	729	11	8.22	1	0.0150892	1	CTX	Acute	TOgenes_allsig
GO:0070884	regulation of calcineurin-NFAT signaling cascade	37	1	0.42	1	0.027027	1	CTX	Acute	TOgenes_allsig
GO:0030900	forebrain development	435	5	4.9	1	0.0114943	1	CTX	Acute	TOgenes_allsig
GO:0051402	neuron apoptotic process	373	8	4.21	1	0.0214477	1	CTX	Acute	TOgenes_allsig
GO:0030902	hindbrain development	186	3	2.1	1	0.016129	1	CTX	Acute	TOgenes_allsig
GO:0070887	cellular response to chemical stimulus	2017	31	22.74	1	0.0153694	1	CTX	Acute	TOgenes_allsig
GO:0071900	regulation of protein serine/threonine kinase activity	242	1	2.73	1	0.00413223	1	CTX	Acute	TOgenes_allsig
GO:1903037	regulation of leukocyte cell-cell adhesion	329	3	3.71	1	0.00911854	1	CTX	Acute	TOgenes_allsig
GO:1903039	positive regulation of leukocyte cell-cell adhesion	238	3	2.68	1	0.012605	1	CTX	Acute	TOgenes_allsig
GO:0034205	amyloid-beta formation	46	1	0.52	1	0.0217391	1	CTX	Acute	TOgenes_allsig
GO:1904888	cranial skeletal system development	77	1	0.87	1	0.012987	1	CTX	Acute	TOgenes_allsig
GO:2000736	regulation of stem cell differentiation	81	1	0.91	1	0.0123457	1	CTX	Acute	TOgenes_allsig
GO:0035020	regulation of Rac protein signal transduction	34	2	0.38	1	0.0588235	1	CTX	Acute	TOgenes_allsig
GO:1904889	regulation of excitatory synapse assembly	27	1	0.3	1	0.037037	1	CTX	Acute	TOgenes_allsig
GO:0032386	regulation of intracellular transport	285	7	3.21	1	0.0245614	1	CTX	Acute	TOgenes_allsig
GO:0061572	actin filament bundle organization	176	2	1.98	1	0.0113636	1	CTX	Acute	TOgenes_allsig
GO:0032387	negative regulation of intracellular transport	54	1	0.61	1	0.0185185	1	CTX	Acute	TOgenes_allsig
GO:0090150	establishment of protein localization to membrane	263	5	2.97	1	0.0190114	1	CTX	Acute	TOgenes_allsig
GO:0061577	calcium ion transmembrane transport via high voltage-gated calcium channel	16	1	0.18	1	0.0625	1	CTX	Acute	TOgenes_allsig
GO:0048483	autonomic nervous system development	38	1	0.43	1	0.0263158	1	CTX	Acute	TOgenes_allsig
GO:0032370	positive regulation of lipid transport	81	1	0.91	1	0.0123457	1	CTX	Acute	TOgenes_allsig
GO:0048486	parasympathetic nervous system development	17	1	0.19	1	0.0588235	1	CTX	Acute	TOgenes_allsig
GO:0046006	regulation of activated T cell proliferation	37	1	0.42	1	0.027027	1	CTX	Acute	TOgenes_allsig
GO:0060491	regulation of cell projection assembly	208	4	2.35	1	0.0192308	1	CTX	Acute	TOgenes_allsig
GO:0090181	regulation of cholesterol metabolic process	39	1	0.44	1	0.025641	1	CTX	Acute	TOgenes_allsig
GO:0090183	regulation of kidney development	33	1	0.37	1	0.030303	1	CTX	Acute	TOgenes_allsig
GO:0048477	oogenesis	109	1	1.23	1	0.00917431	1	CTX	Acute	TOgenes_allsig
GO:0022600	digestive system process	90	1	1.01	1	0.0111111	1	CTX	Acute	TOgenes_allsig
GO:0022602	ovulation cycle process	53	1	0.6	1	0.0188679	1	CTX	Acute	TOgenes_allsig
GO:0022603	regulation of anatomical structure morphogenesis	869	10	9.8	1	0.0115075	1	CTX	Acute	TOgenes_allsig
GO:0022604	regulation of cell morphogenesis	267	3	3.01	1	0.011236	1	CTX	Acute	TOgenes_allsig
GO:0022607	cellular component assembly	2922	39	32.95	1	0.013347	1	CTX	Acute	TOgenes_allsig
GO:0061515	myeloid cell development	92	1	1.04	1	0.0108696	1	CTX	Acute	TOgenes_allsig
GO:0008610	lipid biosynthetic process	620	10	6.99	1	0.016129	1	CTX	Acute	TOgenes_allsig
GO:0150063	visual system development	418	4	4.71	1	0.00956938	1	CTX	Acute	TOgenes_allsig
GO:0090174	organelle membrane fusion	135	3	1.52	1	0.0222222	1	CTX	Acute	TOgenes_allsig
GO:0043300	regulation of leukocyte degranulation	46	1	0.52	1	0.0217391	1	CTX	Acute	TOgenes_allsig
GO:0032310	prostaglandin secretion	17	1	0.19	1	0.0588235	1	CTX	Acute	TOgenes_allsig
GO:0043302	positive regulation of leukocyte degranulation	26	1	0.29	1	0.0384615	1	CTX	Acute	TOgenes_allsig
GO:0006793	phosphorus metabolic process	2189	40	24.68	1	0.0182732	1	CTX	Acute	TOgenes_allsig
GO:0043303	mast cell degranulation	48	1	0.54	1	0.0208333	1	CTX	Acute	TOgenes_allsig
GO:0043304	regulation of mast cell degranulation	30	1	0.34	1	0.0333333	1	CTX	Acute	TOgenes_allsig
GO:0070849	response to epidermal growth factor	53	1	0.6	1	0.0188679	1	CTX	Acute	TOgenes_allsig
GO:0006796	phosphate-containing compound metabolic process	2186	40	24.65	1	0.0182983	1	CTX	Acute	TOgenes_allsig
GO:1901568	fatty acid derivative metabolic process	46	1	0.52	1	0.0217391	1	CTX	Acute	TOgenes_allsig
GO:0008643	carbohydrate transport	123	1	1.39	1	0.00813008	1	CTX	Acute	TOgenes_allsig
GO:0090128	regulation of synapse maturation	32	1	0.36	1	0.03125	1	CTX	Acute	TOgenes_allsig
GO:1901550	regulation of endothelial cell development	17	1	0.19	1	0.0588235	1	CTX	Acute	TOgenes_allsig
GO:0008630	intrinsic apoptotic signaling pathway in response to DNA damage	110	2	1.24	1	0.0181818	1	CTX	Acute	TOgenes_allsig
GO:0045165	cell fate commitment	242	2	2.73	1	0.00826446	1	CTX	Acute	TOgenes_allsig
GO:0090114	COPII-coated vesicle budding	36	1	0.41	1	0.0277778	1	CTX	Acute	TOgenes_allsig
GO:0097720	calcineurin-mediated signaling	53	1	0.6	1	0.0188679	1	CTX	Acute	TOgenes_allsig
GO:0097722	sperm motility	183	3	2.06	1	0.0163934	1	CTX	Acute	TOgenes_allsig
GO:0032330	regulation of chondrocyte differentiation	50	1	0.56	1	0.02	1	CTX	Acute	TOgenes_allsig
GO:0009451	RNA modification	148	1	1.67	1	0.00675676	1	CTX	Acute	TOgenes_allsig
GO:0051168	nuclear export	161	1	1.82	1	0.00621118	1	CTX	Acute	TOgenes_allsig
GO:0051169	nuclear transport	342	4	3.86	1	0.0116959	1	CTX	Acute	TOgenes_allsig
GO:0072698	protein localization to microtubule cytoskeleton	58	1	0.65	1	0.0172414	1	CTX	Acute	TOgenes_allsig
GO:0034762	regulation of transmembrane transport	453	12	5.11	1	0.0264901	1	CTX	Acute	TOgenes_allsig
GO:0034764	positive regulation of transmembrane transport	217	1	2.45	1	0.00460829	1	CTX	Acute	TOgenes_allsig
GO:1990874	vascular associated smooth muscle cell proliferation	79	2	0.89	1	0.0253165	1	CTX	Acute	TOgenes_allsig
GO:0043491	phosphatidylinositol 3-kinase/protein kinase B signal transduction	301	8	3.39	1	0.0265781	1	CTX	Acute	TOgenes_allsig
GO:0034765	regulation of monoatomic ion transmembrane transport	326	8	3.68	1	0.0245399	1	CTX	Acute	TOgenes_allsig
GO:0034766	negative regulation of monoatomic ion transmembrane transport	86	4	0.97	1	0.0465116	1	CTX	Acute	TOgenes_allsig
GO:0034767	positive regulation of monoatomic ion transmembrane transport	155	1	1.75	1	0.00645161	1	CTX	Acute	TOgenes_allsig
GO:0051153	regulation of striated muscle cell differentiation	93	2	1.05	1	0.0215054	1	CTX	Acute	TOgenes_allsig
GO:0090130	tissue migration	109	1	1.23	1	0.00917431	1	CTX	Acute	TOgenes_allsig
GO:0060485	mesenchyme development	297	1	3.35	1	0.003367	1	CTX	Acute	TOgenes_allsig
GO:0090132	epithelium migration	105	1	1.18	1	0.00952381	1	CTX	Acute	TOgenes_allsig
GO:0006753	nucleoside phosphate metabolic process	625	7	7.05	1	0.0112	1	CTX	Acute	TOgenes_allsig
GO:0006754	ATP biosynthetic process	102	1	1.15	1	0.00980392	1	CTX	Acute	TOgenes_allsig
GO:0097746	blood vessel diameter maintenance	170	1	1.92	1	0.00588235	1	CTX	Acute	TOgenes_allsig
GO:0010171	body morphogenesis	62	2	0.7	1	0.0322581	1	CTX	Acute	TOgenes_allsig
GO:0051170	import into nucleus	181	2	2.04	1	0.0110497	1	CTX	Acute	TOgenes_allsig
GO:0008608	attachment of spindle microtubules to kinetochore	46	1	0.52	1	0.0217391	1	CTX	Acute	TOgenes_allsig
GO:0051174	regulation of phosphorus metabolic process	1040	19	11.73	1	0.0182692	1	CTX	Acute	TOgenes_allsig
GO:0032303	regulation of icosanoid secretion	22	1	0.25	1	0.0454545	1	CTX	Acute	TOgenes_allsig
GO:0032305	positive regulation of icosanoid secretion	17	1	0.19	1	0.0588235	1	CTX	Acute	TOgenes_allsig
GO:0032306	regulation of prostaglandin secretion	14	1	0.16	1	0.0714286	1	CTX	Acute	TOgenes_allsig
GO:0051179	localization	4862	80	54.82	1	0.0164541	1	CTX	Acute	TOgenes_allsig
GO:0044091	membrane biogenesis	68	2	0.77	1	0.0294118	1	CTX	Acute	TOgenes_allsig
GO:0038084	vascular endothelial growth factor signaling pathway	83	1	0.94	1	0.0120482	1	CTX	Acute	TOgenes_allsig
GO:0072665	protein localization to vacuole	78	3	0.88	1	0.0384615	1	CTX	Acute	TOgenes_allsig
GO:0032309	icosanoid secretion	39	1	0.44	1	0.025641	1	CTX	Acute	TOgenes_allsig
GO:0044092	negative regulation of molecular function	602	8	6.79	1	0.013289	1	CTX	Acute	TOgenes_allsig
GO:0044093	positive regulation of molecular function	905	9	10.2	1	0.00994475	1	CTX	Acute	TOgenes_allsig
GO:0045124	regulation of bone resorption	44	1	0.5	1	0.0227273	1	CTX	Acute	TOgenes_allsig
GO:0042886	amide transport	342	5	3.86	1	0.0146199	1	CTX	Acute	TOgenes_allsig
GO:1902170	cellular response to reactive nitrogen species	18	1	0.2	1	0.0555556	1	CTX	Acute	TOgenes_allsig
GO:0060429	epithelium development	1163	15	13.11	1	0.0128977	1	CTX	Acute	TOgenes_allsig
GO:1990845	adaptive thermogenesis	157	3	1.77	1	0.0191083	1	CTX	Acute	TOgenes_allsig
GO:0007368	determination of left/right symmetry	119	2	1.34	1	0.0168067	1	CTX	Acute	TOgenes_allsig
GO:0009411	response to UV	151	3	1.7	1	0.0198675	1	CTX	Acute	TOgenes_allsig
GO:0007369	gastrulation	179	1	2.02	1	0.00558659	1	CTX	Acute	TOgenes_allsig
GO:1990849	vacuolar localization	81	1	0.91	1	0.0123457	1	CTX	Acute	TOgenes_allsig
GO:0043467	regulation of generation of precursor metabolites and energy	144	3	1.62	1	0.0208333	1	CTX	Acute	TOgenes_allsig
GO:0009416	response to light stimulus	316	4	3.56	1	0.0126582	1	CTX	Acute	TOgenes_allsig
GO:0051128	regulation of cellular component organization	2503	42	28.22	1	0.0167799	1	CTX	Acute	TOgenes_allsig
GO:0051129	negative regulation of cellular component organization	745	14	8.4	1	0.0187919	1	CTX	Acute	TOgenes_allsig
GO:0072655	establishment of protein localization to mitochondrion	95	3	1.07	1	0.0315789	1	CTX	Acute	TOgenes_allsig
GO:0090100	positive regulation of transmembrane receptor protein serine/threonine kinase signaling pathway	102	3	1.15	1	0.0294118	1	CTX	Acute	TOgenes_allsig
GO:0090101	negative regulation of transmembrane receptor protein serine/threonine kinase signaling pathway	145	2	1.63	1	0.0137931	1	CTX	Acute	TOgenes_allsig
GO:0060415	muscle tissue morphogenesis	70	1	0.79	1	0.0142857	1	CTX	Acute	TOgenes_allsig
GO:0060419	heart growth	115	3	1.3	1	0.026087	1	CTX	Acute	TOgenes_allsig
GO:0034728	nucleosome organization	73	1	0.82	1	0.0136986	1	CTX	Acute	TOgenes_allsig
GO:0043457	regulation of cellular respiration	50	2	0.56	1	0.04	1	CTX	Acute	TOgenes_allsig
GO:0007389	pattern specification process	400	6	4.51	1	0.015	1	CTX	Acute	TOgenes_allsig
GO:1903963	arachidonate transport	25	1	0.28	1	0.04	1	CTX	Acute	TOgenes_allsig
GO:1902115	regulation of organelle assembly	241	3	2.72	1	0.0124481	1	CTX	Acute	TOgenes_allsig
GO:0000956	nuclear-transcribed mRNA catabolic process	119	5	1.34	1	0.0420168	1	CTX	Acute	TOgenes_allsig
GO:1902116	negative regulation of organelle assembly	50	1	0.56	1	0.02	1	CTX	Acute	TOgenes_allsig
GO:0051145	smooth muscle cell differentiation	77	1	0.87	1	0.012987	1	CTX	Acute	TOgenes_allsig
GO:0097707	ferroptosis	12	1	0.14	1	0.0833333	1	CTX	Acute	TOgenes_allsig
GO:0051146	striated muscle cell differentiation	312	5	3.52	1	0.0160256	1	CTX	Acute	TOgenes_allsig
GO:0043487	regulation of RNA stability	172	6	1.94	1	0.0348837	1	CTX	Acute	TOgenes_allsig
GO:0051147	regulation of muscle cell differentiation	150	2	1.69	1	0.0133333	1	CTX	Acute	TOgenes_allsig
GO:1900452	regulation of long-term synaptic depression	19	2	0.21	1	0.105263	1	CTX	Acute	TOgenes_allsig
GO:0051148	negative regulation of muscle cell differentiation	67	2	0.76	1	0.0298507	1	CTX	Acute	TOgenes_allsig
GO:0043489	RNA stabilization	75	3	0.85	1	0.04	1	CTX	Acute	TOgenes_allsig
GO:0072678	T cell migration	59	1	0.67	1	0.0169492	1	CTX	Acute	TOgenes_allsig
GO:0048193	Golgi vesicle transport	286	4	3.22	1	0.013986	1	CTX	Acute	TOgenes_allsig
GO:0045137	development of primary sexual characteristics	236	4	2.66	1	0.0169492	1	CTX	Acute	TOgenes_allsig
GO:0043470	regulation of carbohydrate catabolic process	76	1	0.86	1	0.0131579	1	CTX	Acute	TOgenes_allsig
GO:0099563	modification of synaptic structure	55	1	0.62	1	0.0181818	1	CTX	Acute	TOgenes_allsig
GO:0099565	chemical synaptic transmission, postsynaptic	123	3	1.39	1	0.0243902	1	CTX	Acute	TOgenes_allsig
GO:0044057	regulation of system process	590	10	6.65	1	0.0169492	1	CTX	Acute	TOgenes_allsig
GO:0044058	regulation of digestive system process	38	1	0.43	1	0.0263158	1	CTX	Acute	TOgenes_allsig
GO:1990806	ligand-gated ion channel signaling pathway	41	1	0.46	1	0.0243902	1	CTX	Acute	TOgenes_allsig
GO:0044085	cellular component biogenesis	3182	41	35.88	1	0.012885	1	CTX	Acute	TOgenes_allsig
GO:0044087	regulation of cellular component biogenesis	1048	16	11.82	1	0.0152672	1	CTX	Acute	TOgenes_allsig
GO:0044088	regulation of vacuole organization	58	2	0.65	1	0.0344828	1	CTX	Acute	TOgenes_allsig
GO:0046928	regulation of neurotransmitter secretion	107	2	1.21	1	0.0186916	1	CTX	Acute	TOgenes_allsig
GO:0044089	positive regulation of cellular component biogenesis	531	6	5.99	1	0.0112994	1	CTX	Acute	TOgenes_allsig
GO:0043413	macromolecule glycosylation	208	1	2.35	1	0.00480769	1	CTX	Acute	TOgenes_allsig
GO:0043414	macromolecule methylation	121	2	1.36	1	0.0165289	1	CTX	Acute	TOgenes_allsig
GO:0018345	protein palmitoylation	25	1	0.28	1	0.04	1	CTX	Acute	TOgenes_allsig
GO:0099587	inorganic ion import across plasma membrane	109	1	1.23	1	0.00917431	1	CTX	Acute	TOgenes_allsig
GO:0000910	cytokinesis	178	2	2.01	1	0.011236	1	CTX	Acute	TOgenes_allsig
GO:0051100	negative regulation of binding	129	2	1.45	1	0.0155039	1	CTX	Acute	TOgenes_allsig
GO:0035966	response to topologically incorrect protein	138	1	1.56	1	0.00724638	1	CTX	Acute	TOgenes_allsig
GO:0070585	protein localization to mitochondrion	104	3	1.17	1	0.0288462	1	CTX	Acute	TOgenes_allsig
GO:0035967	cellular response to topologically incorrect protein	106	1	1.2	1	0.00943396	1	CTX	Acute	TOgenes_allsig
GO:0046942	carboxylic acid transport	311	2	3.51	1	0.00643087	1	CTX	Acute	TOgenes_allsig
GO:1902105	regulation of leukocyte differentiation	310	6	3.5	1	0.0193548	1	CTX	Acute	TOgenes_allsig
GO:0043434	response to peptide hormone	482	8	5.43	1	0.0165975	1	CTX	Acute	TOgenes_allsig
GO:1902106	negative regulation of leukocyte differentiation	101	1	1.14	1	0.00990099	1	CTX	Acute	TOgenes_allsig
GO:1902107	positive regulation of leukocyte differentiation	192	4	2.16	1	0.0208333	1	CTX	Acute	TOgenes_allsig
GO:0001763	morphogenesis of a branching structure	224	2	2.53	1	0.00892857	1	CTX	Acute	TOgenes_allsig
GO:0071396	cellular response to lipid	551	8	6.21	1	0.0145191	1	CTX	Acute	TOgenes_allsig
GO:0090257	regulation of muscle system process	246	3	2.77	1	0.0121951	1	CTX	Acute	TOgenes_allsig
GO:0009191	ribonucleoside diphosphate catabolic process	118	3	1.33	1	0.0254237	1	CTX	Acute	TOgenes_allsig
GO:0016051	carbohydrate biosynthetic process	190	3	2.14	1	0.0157895	1	CTX	Acute	TOgenes_allsig
GO:0009199	ribonucleoside triphosphate metabolic process	267	4	3.01	1	0.0149813	1	CTX	Acute	TOgenes_allsig
GO:0016052	carbohydrate catabolic process	178	1	2.01	1	0.00561798	1	CTX	Acute	TOgenes_allsig
GO:0032479	regulation of type I interferon production	133	1	1.5	1	0.0075188	1	CTX	Acute	TOgenes_allsig
GO:0090280	positive regulation of calcium ion import	26	1	0.29	1	0.0384615	1	CTX	Acute	TOgenes_allsig
GO:0016053	organic acid biosynthetic process	272	3	3.07	1	0.0110294	1	CTX	Acute	TOgenes_allsig
GO:0016054	organic acid catabolic process	207	1	2.33	1	0.00483092	1	CTX	Acute	TOgenes_allsig
GO:0099518	vesicle cytoskeletal trafficking	60	1	0.68	1	0.0166667	1	CTX	Acute	TOgenes_allsig
GO:0090287	regulation of cellular response to growth factor stimulus	310	8	3.5	1	0.0258065	1	CTX	Acute	TOgenes_allsig
GO:0090288	negative regulation of cellular response to growth factor stimulus	97	2	1.09	1	0.0206186	1	CTX	Acute	TOgenes_allsig
GO:0099541	trans-synaptic signaling by lipid	13	1	0.15	1	0.0769231	1	CTX	Acute	TOgenes_allsig
GO:0061614	miRNA transcription	74	1	0.83	1	0.0135135	1	CTX	Acute	TOgenes_allsig
GO:0070542	response to fatty acid	62	2	0.7	1	0.0322581	1	CTX	Acute	TOgenes_allsig
GO:0035924	cellular response to vascular endothelial growth factor stimulus	102	1	1.15	1	0.00980392	1	CTX	Acute	TOgenes_allsig
GO:0090276	regulation of peptide hormone secretion	229	5	2.58	1	0.0218341	1	CTX	Acute	TOgenes_allsig
GO:0043401	steroid hormone receptor signaling pathway	118	2	1.33	1	0.0169492	1	CTX	Acute	TOgenes_allsig
GO:0032410	negative regulation of transporter activity	55	3	0.62	1	0.0545455	1	CTX	Acute	TOgenes_allsig
GO:0090277	positive regulation of peptide hormone secretion	132	1	1.49	1	0.00757576	1	CTX	Acute	TOgenes_allsig
GO:0006892	post-Golgi vesicle-mediated transport	102	1	1.15	1	0.00980392	1	CTX	Acute	TOgenes_allsig
GO:0090278	negative regulation of peptide hormone secretion	63	4	0.71	1	0.0634921	1	CTX	Acute	TOgenes_allsig
GO:0002366	leukocyte activation involved in immune response	257	3	2.9	1	0.0116732	1	CTX	Acute	TOgenes_allsig
GO:0006893	Golgi to plasma membrane transport	62	1	0.7	1	0.016129	1	CTX	Acute	TOgenes_allsig
GO:0032412	regulation of monoatomic ion transmembrane transporter activity	176	9	1.98	1	0.0511364	1	CTX	Acute	TOgenes_allsig
GO:0090279	regulation of calcium ion import	44	1	0.5	1	0.0227273	1	CTX	Acute	TOgenes_allsig
GO:0002367	cytokine production involved in immune response	125	1	1.41	1	0.008	1	CTX	Acute	TOgenes_allsig
GO:0002369	T cell cytokine production	39	1	0.44	1	0.025641	1	CTX	Acute	TOgenes_allsig
GO:0043408	regulation of MAPK cascade	671	8	7.57	1	0.0119225	1	CTX	Acute	TOgenes_allsig
GO:0016070	RNA metabolic process	3901	55	43.99	1	0.0140989	1	CTX	Acute	TOgenes_allsig
GO:0042592	homeostatic process	1677	29	18.91	1	0.0172928	1	CTX	Acute	TOgenes_allsig
GO:0043409	negative regulation of MAPK cascade	169	1	1.91	1	0.00591716	1	CTX	Acute	TOgenes_allsig
GO:0001775	cell activation	995	13	11.22	1	0.0130653	1	CTX	Acute	TOgenes_allsig
GO:0016071	mRNA metabolic process	728	14	8.21	1	0.0192308	1	CTX	Acute	TOgenes_allsig
GO:0032418	lysosome localization	81	1	0.91	1	0.0123457	1	CTX	Acute	TOgenes_allsig
GO:0001776	leukocyte homeostasis	127	2	1.43	1	0.015748	1	CTX	Acute	TOgenes_allsig
GO:0016072	rRNA metabolic process	249	3	2.81	1	0.0120482	1	CTX	Acute	TOgenes_allsig
GO:0046902	regulation of mitochondrial membrane permeability	57	1	0.64	1	0.0175439	1	CTX	Acute	TOgenes_allsig
GO:0046903	secretion	986	20	11.12	1	0.020284	1	CTX	Acute	TOgenes_allsig
GO:0099537	trans-synaptic signaling	826	22	9.31	1	0.0266344	1	CTX	Acute	TOgenes_allsig
GO:0035914	skeletal muscle cell differentiation	82	1	0.92	1	0.0121951	1	CTX	Acute	TOgenes_allsig
GO:0046907	intracellular transport	1320	22	14.88	1	0.0166667	1	CTX	Acute	TOgenes_allsig
GO:0033077	T cell differentiation in thymus	97	1	1.09	1	0.0103093	1	CTX	Acute	TOgenes_allsig
GO:0016079	synaptic vesicle exocytosis	121	4	1.36	1	0.0330579	1	CTX	Acute	TOgenes_allsig
GO:0009161	ribonucleoside monophosphate metabolic process	54	2	0.61	1	0.037037	1	CTX	Acute	TOgenes_allsig
GO:0009162	deoxyribonucleoside monophosphate metabolic process	32	1	0.36	1	0.03125	1	CTX	Acute	TOgenes_allsig
GO:0009164	nucleoside catabolic process	21	1	0.24	1	0.047619	1	CTX	Acute	TOgenes_allsig
GO:0009165	nucleotide biosynthetic process	229	2	2.58	1	0.00873362	1	CTX	Acute	TOgenes_allsig
GO:1901652	response to peptide	946	11	10.67	1	0.0116279	1	CTX	Acute	TOgenes_allsig
GO:0009166	nucleotide catabolic process	170	4	1.92	1	0.0235294	1	CTX	Acute	TOgenes_allsig
GO:0032446	protein modification by small protein conjugation	760	7	8.57	1	0.00921053	1	CTX	Acute	TOgenes_allsig
GO:0009167	purine ribonucleoside monophosphate metabolic process	37	2	0.42	1	0.0540541	1	CTX	Acute	TOgenes_allsig
GO:0071356	cellular response to tumor necrosis factor	167	2	1.88	1	0.011976	1	CTX	Acute	TOgenes_allsig
GO:0009168	purine ribonucleoside monophosphate biosynthetic process	22	1	0.25	1	0.0454545	1	CTX	Acute	TOgenes_allsig
GO:1901657	glycosyl compound metabolic process	68	1	0.77	1	0.0147059	1	CTX	Acute	TOgenes_allsig
GO:1901658	glycosyl compound catabolic process	27	1	0.3	1	0.037037	1	CTX	Acute	TOgenes_allsig
GO:1903900	regulation of viral life cycle	114	1	1.29	1	0.00877193	1	CTX	Acute	TOgenes_allsig
GO:0048144	fibroblast proliferation	145	3	1.63	1	0.0206897	1	CTX	Acute	TOgenes_allsig
GO:0009150	purine ribonucleotide metabolic process	336	6	3.79	1	0.0178571	1	CTX	Acute	TOgenes_allsig
GO:0051261	protein depolymerization	125	3	1.41	1	0.024	1	CTX	Acute	TOgenes_allsig
GO:0048145	regulation of fibroblast proliferation	119	3	1.34	1	0.0252101	1	CTX	Acute	TOgenes_allsig
GO:0009151	purine deoxyribonucleotide metabolic process	21	1	0.24	1	0.047619	1	CTX	Acute	TOgenes_allsig
GO:0051262	protein tetramerization	92	1	1.04	1	0.0108696	1	CTX	Acute	TOgenes_allsig
GO:0009152	purine ribonucleotide biosynthetic process	158	2	1.78	1	0.0126582	1	CTX	Acute	TOgenes_allsig
GO:0032434	regulation of proteasomal ubiquitin-dependent protein catabolic process	127	1	1.43	1	0.00787402	1	CTX	Acute	TOgenes_allsig
GO:0071383	cellular response to steroid hormone stimulus	191	2	2.15	1	0.0104712	1	CTX	Acute	TOgenes_allsig
GO:0009156	ribonucleoside monophosphate biosynthetic process	35	1	0.39	1	0.0285714	1	CTX	Acute	TOgenes_allsig
GO:1903909	regulation of receptor clustering	28	2	0.32	1	0.0714286	1	CTX	Acute	TOgenes_allsig
GO:0009158	ribonucleoside monophosphate catabolic process	20	1	0.23	1	0.05	1	CTX	Acute	TOgenes_allsig
GO:0009159	deoxyribonucleoside monophosphate catabolic process	19	1	0.21	1	0.0526316	1	CTX	Acute	TOgenes_allsig
GO:0007492	endoderm development	72	1	0.81	1	0.0138889	1	CTX	Acute	TOgenes_allsig
GO:0010256	endomembrane system organization	549	4	6.19	1	0.00728597	1	CTX	Acute	TOgenes_allsig
GO:0010257	NADH dehydrogenase complex assembly	64	1	0.72	1	0.015625	1	CTX	Acute	TOgenes_allsig
GO:0051251	positive regulation of lymphocyte activation	298	4	3.36	1	0.0134228	1	CTX	Acute	TOgenes_allsig
GO:0050000	chromosome localization	116	1	1.31	1	0.00862069	1	CTX	Acute	TOgenes_allsig
GO:0006862	nucleotide transport	36	1	0.41	1	0.0277778	1	CTX	Acute	TOgenes_allsig
GO:0051252	regulation of RNA metabolic process	3126	51	35.25	1	0.0163148	1	CTX	Acute	TOgenes_allsig
GO:0002376	immune system process	2157	29	24.32	1	0.0134446	1	CTX	Acute	TOgenes_allsig
GO:0051253	negative regulation of RNA metabolic process	1227	20	13.84	1	0.0162999	1	CTX	Acute	TOgenes_allsig
GO:0006865	amino acid transport	165	1	1.86	1	0.00606061	1	CTX	Acute	TOgenes_allsig
GO:0009185	ribonucleoside diphosphate metabolic process	134	3	1.51	1	0.0223881	1	CTX	Acute	TOgenes_allsig
GO:0071375	cellular response to peptide hormone stimulus	355	7	4	1	0.0197183	1	CTX	Acute	TOgenes_allsig
GO:0051258	protein polymerization	269	5	3.03	1	0.0185874	1	CTX	Acute	TOgenes_allsig
GO:0006869	lipid transport	372	2	4.19	1	0.00537634	1	CTX	Acute	TOgenes_allsig
GO:0051259	protein complex oligomerization	261	3	2.94	1	0.0114943	1	CTX	Acute	TOgenes_allsig
GO:0099504	synaptic vesicle cycle	255	6	2.88	1	0.0235294	1	CTX	Acute	TOgenes_allsig
GO:0016043	cellular component organization	6382	84	71.96	1	0.013162	1	CTX	Acute	TOgenes_allsig
GO:0030323	respiratory tube development	226	3	2.55	1	0.0132743	1	CTX	Acute	TOgenes_allsig
GO:0033043	regulation of organelle organization	1162	20	13.1	1	0.0172117	1	CTX	Acute	TOgenes_allsig
GO:0033044	regulation of chromosome organization	235	3	2.65	1	0.012766	1	CTX	Acute	TOgenes_allsig
GO:0030326	embryonic limb morphogenesis	122	1	1.38	1	0.00819672	1	CTX	Acute	TOgenes_allsig
GO:0033045	regulation of sister chromatid segregation	101	2	1.14	1	0.019802	1	CTX	Acute	TOgenes_allsig
GO:0090235	regulation of metaphase plate congression	15	1	0.17	1	0.0666667	1	CTX	Acute	TOgenes_allsig
GO:0006851	mitochondrial calcium ion transmembrane transport	25	1	0.28	1	0.04	1	CTX	Acute	TOgenes_allsig
GO:0009170	purine deoxyribonucleoside monophosphate metabolic process	14	1	0.16	1	0.0714286	1	CTX	Acute	TOgenes_allsig
GO:0033047	regulation of mitotic sister chromatid segregation	56	1	0.63	1	0.0178571	1	CTX	Acute	TOgenes_allsig
GO:0051283	negative regulation of sequestering of calcium ion	125	4	1.41	1	0.032	1	CTX	Acute	TOgenes_allsig
GO:0071322	cellular response to carbohydrate stimulus	179	3	2.02	1	0.0167598	1	CTX	Acute	TOgenes_allsig
GO:0070509	calcium ion import	75	1	0.85	1	0.0133333	1	CTX	Acute	TOgenes_allsig
GO:0062237	protein localization to postsynapse	75	3	0.85	1	0.04	1	CTX	Acute	TOgenes_allsig
GO:0006858	extracellular transport	55	1	0.62	1	0.0181818	1	CTX	Acute	TOgenes_allsig
GO:0071326	cellular response to monosaccharide stimulus	167	3	1.88	1	0.0179641	1	CTX	Acute	TOgenes_allsig
GO:0016032	viral process	300	3	3.38	1	0.01	1	CTX	Acute	TOgenes_allsig
GO:0060173	limb development	190	1	2.14	1	0.00526316	1	CTX	Acute	TOgenes_allsig
GO:0009179	purine ribonucleoside diphosphate metabolic process	122	3	1.38	1	0.0245902	1	CTX	Acute	TOgenes_allsig
GO:0042554	superoxide anion generation	36	1	0.41	1	0.0277778	1	CTX	Acute	TOgenes_allsig
GO:0033036	macromolecule localization	2888	45	32.56	1	0.0155817	1	CTX	Acute	TOgenes_allsig
GO:0009123	nucleoside monophosphate metabolic process	74	2	0.83	1	0.027027	1	CTX	Acute	TOgenes_allsig
GO:0006885	regulation of pH	99	1	1.12	1	0.010101	1	CTX	Acute	TOgenes_allsig
GO:0009124	nucleoside monophosphate biosynthetic process	45	1	0.51	1	0.0222222	1	CTX	Acute	TOgenes_allsig
GO:0009125	nucleoside monophosphate catabolic process	23	1	0.26	1	0.0434783	1	CTX	Acute	TOgenes_allsig
GO:0051276	chromosome organization	513	4	5.78	1	0.00779727	1	CTX	Acute	TOgenes_allsig
GO:0009126	purine nucleoside monophosphate metabolic process	40	2	0.45	1	0.05	1	CTX	Acute	TOgenes_allsig
GO:0009127	purine nucleoside monophosphate biosynthetic process	24	1	0.27	1	0.0416667	1	CTX	Acute	TOgenes_allsig
GO:0009128	purine nucleoside monophosphate catabolic process	14	1	0.16	1	0.0714286	1	CTX	Acute	TOgenes_allsig
GO:0032409	regulation of transporter activity	192	9	2.16	1	0.046875	1	CTX	Acute	TOgenes_allsig
GO:0010224	response to UV-B	19	1	0.21	1	0.0526316	1	CTX	Acute	TOgenes_allsig
GO:0019538	protein metabolic process	4170	61	47.02	1	0.0146283	1	CTX	Acute	TOgenes_allsig
GO:1990542	mitochondrial transmembrane transport	90	1	1.01	1	0.0111111	1	CTX	Acute	TOgenes_allsig
GO:0045229	external encapsulating structure organization	304	1	3.43	1	0.00328947	1	CTX	Acute	TOgenes_allsig
GO:0051222	positive regulation of protein transport	280	5	3.16	1	0.0178571	1	CTX	Acute	TOgenes_allsig
GO:0071340	skeletal muscle acetylcholine-gated channel clustering	20	1	0.23	1	0.05	1	CTX	Acute	TOgenes_allsig
GO:0006873	intracellular monoatomic ion homeostasis	505	9	5.69	1	0.0178218	1	CTX	Acute	TOgenes_allsig
GO:0009112	nucleobase metabolic process	36	1	0.41	1	0.0277778	1	CTX	Acute	TOgenes_allsig
GO:0051223	regulation of protein transport	482	10	5.43	1	0.0207469	1	CTX	Acute	TOgenes_allsig
GO:0002347	response to tumor cell	39	1	0.44	1	0.025641	1	CTX	Acute	TOgenes_allsig
GO:0006874	intracellular calcium ion homeostasis	301	7	3.39	1	0.0232558	1	CTX	Acute	TOgenes_allsig
GO:0051224	negative regulation of protein transport	127	5	1.43	1	0.0393701	1	CTX	Acute	TOgenes_allsig
GO:0002349	histamine production involved in inflammatory response	10	1	0.11	1	0.1	1	CTX	Acute	TOgenes_allsig
GO:0009116	nucleoside metabolic process	50	1	0.56	1	0.02	1	CTX	Acute	TOgenes_allsig
GO:0071345	cellular response to cytokine stimulus	844	8	9.52	1	0.00947867	1	CTX	Acute	TOgenes_allsig
GO:0009117	nucleotide metabolic process	486	6	5.48	1	0.0123457	1	CTX	Acute	TOgenes_allsig
GO:0009119	ribonucleoside metabolic process	34	1	0.38	1	0.0294118	1	CTX	Acute	TOgenes_allsig
GO:0030334	regulation of cell migration	946	10	10.67	1	0.0105708	1	CTX	Acute	TOgenes_allsig
GO:0045216	cell-cell junction organization	199	2	2.24	1	0.0100503	1	CTX	Acute	TOgenes_allsig
GO:0090205	positive regulation of cholesterol metabolic process	18	1	0.2	1	0.0555556	1	CTX	Acute	TOgenes_allsig
GO:0006820	monoatomic anion transport	138	2	1.56	1	0.0144928	1	CTX	Acute	TOgenes_allsig
GO:0006821	chloride transport	103	1	1.16	1	0.00970874	1	CTX	Acute	TOgenes_allsig
GO:0090207	regulation of triglyceride metabolic process	45	1	0.51	1	0.0222222	1	CTX	Acute	TOgenes_allsig
GO:0009141	nucleoside triphosphate metabolic process	284	4	3.2	1	0.0140845	1	CTX	Acute	TOgenes_allsig
GO:0090208	positive regulation of triglyceride metabolic process	23	1	0.26	1	0.0434783	1	CTX	Acute	TOgenes_allsig
GO:0009142	nucleoside triphosphate biosynthetic process	125	1	1.41	1	0.008	1	CTX	Acute	TOgenes_allsig
GO:0071331	cellular response to hexose stimulus	166	3	1.87	1	0.0180723	1	CTX	Acute	TOgenes_allsig
GO:0022029	telencephalon cell migration	69	1	0.78	1	0.0144928	1	CTX	Acute	TOgenes_allsig
GO:0009144	purine nucleoside triphosphate metabolic process	268	2	3.02	1	0.00746269	1	CTX	Acute	TOgenes_allsig
GO:0062207	regulation of pattern recognition receptor signaling pathway	174	3	1.96	1	0.0172414	1	CTX	Acute	TOgenes_allsig
GO:0006826	iron ion transport	55	2	0.62	1	0.0363636	1	CTX	Acute	TOgenes_allsig
GO:0009145	purine nucleoside triphosphate biosynthetic process	114	1	1.29	1	0.00877193	1	CTX	Acute	TOgenes_allsig
GO:0051216	cartilage development	203	2	2.29	1	0.00985222	1	CTX	Acute	TOgenes_allsig
GO:1902229	regulation of intrinsic apoptotic signaling pathway in response to DNA damage	38	1	0.43	1	0.0263158	1	CTX	Acute	TOgenes_allsig
GO:0001704	formation of primary germ layer	107	1	1.21	1	0.00934579	1	CTX	Acute	TOgenes_allsig
GO:0009147	pyrimidine nucleoside triphosphate metabolic process	22	2	0.25	1	0.0909091	1	CTX	Acute	TOgenes_allsig
GO:0006829	zinc ion transport	31	1	0.35	1	0.0322581	1	CTX	Acute	TOgenes_allsig
GO:0001706	endoderm formation	44	1	0.5	1	0.0227273	1	CTX	Acute	TOgenes_allsig
GO:0033002	muscle cell proliferation	260	5	2.93	1	0.0192308	1	CTX	Acute	TOgenes_allsig
GO:0060147	regulation of post-transcriptional gene silencing	32	1	0.36	1	0.03125	1	CTX	Acute	TOgenes_allsig
GO:0060148	positive regulation of post-transcriptional gene silencing	13	1	0.15	1	0.0769231	1	CTX	Acute	TOgenes_allsig
GO:0006810	transport	3969	66	44.75	1	0.0166289	1	CTX	Acute	TOgenes_allsig
GO:0060149	negative regulation of post-transcriptional gene silencing	16	1	0.18	1	0.0625	1	CTX	Acute	TOgenes_allsig
GO:0051240	positive regulation of multicellular organismal process	1641	20	18.5	1	0.0121877	1	CTX	Acute	TOgenes_allsig
GO:0006811	monoatomic ion transport	1108	20	12.49	1	0.0180505	1	CTX	Acute	TOgenes_allsig
GO:0006812	monoatomic cation transport	943	19	10.63	1	0.0201485	1	CTX	Acute	TOgenes_allsig
GO:0006813	potassium ion transport	225	4	2.54	1	0.0177778	1	CTX	Acute	TOgenes_allsig
GO:0009132	nucleoside diphosphate metabolic process	138	3	1.56	1	0.0217391	1	CTX	Acute	TOgenes_allsig
GO:0006814	sodium ion transport	214	3	2.41	1	0.0140187	1	CTX	Acute	TOgenes_allsig
GO:0009134	nucleoside diphosphate catabolic process	119	3	1.34	1	0.0252101	1	CTX	Acute	TOgenes_allsig
GO:0006816	calcium ion transport	410	11	4.62	1	0.0268293	1	CTX	Acute	TOgenes_allsig
GO:0009135	purine nucleoside diphosphate metabolic process	122	3	1.38	1	0.0245902	1	CTX	Acute	TOgenes_allsig
GO:0051246	regulation of protein metabolic process	1833	32	20.67	1	0.0174577	1	CTX	Acute	TOgenes_allsig
GO:0008064	regulation of actin polymerization or depolymerization	152	5	1.71	1	0.0328947	1	CTX	Acute	TOgenes_allsig
GO:1900151	regulation of nuclear-transcribed mRNA catabolic process, deadenylation-dependent decay	23	4	0.26	1	0.173913	1	CTX	Acute	TOgenes_allsig
GO:0051247	positive regulation of protein metabolic process	1064	19	12	1	0.0178571	1	CTX	Acute	TOgenes_allsig
GO:0009137	purine nucleoside diphosphate catabolic process	114	3	1.29	1	0.0263158	1	CTX	Acute	TOgenes_allsig
GO:0051248	negative regulation of protein metabolic process	707	13	7.97	1	0.0183876	1	CTX	Acute	TOgenes_allsig
GO:0051249	regulation of lymphocyte activation	447	5	5.04	1	0.0111857	1	CTX	Acute	TOgenes_allsig
GO:0043170	macromolecule metabolic process	7888	100	88.94	1	0.0126775	1	CTX	Acute	TOgenes_allsig
GO:0043173	nucleotide salvage	28	1	0.32	1	0.0357143	1	CTX	Acute	TOgenes_allsig
GO:0051234	establishment of localization	4249	68	47.91	1	0.0160038	1	CTX	Acute	TOgenes_allsig
GO:0051235	maintenance of location	225	7	2.54	1	0.0311111	1	CTX	Acute	TOgenes_allsig
GO:0008053	mitochondrial fusion	38	1	0.43	1	0.0263158	1	CTX	Acute	TOgenes_allsig
GO:1900180	regulation of protein localization to nucleus	153	2	1.73	1	0.0130719	1	CTX	Acute	TOgenes_allsig
GO:0051236	establishment of RNA localization	141	3	1.59	1	0.0212766	1	CTX	Acute	TOgenes_allsig
GO:0051239	regulation of multicellular organismal process	2829	37	31.9	1	0.0130788	1	CTX	Acute	TOgenes_allsig
GO:0007420	brain development	719	7	8.11	1	0.00973574	1	CTX	Acute	TOgenes_allsig
GO:0022030	telencephalon glial cell migration	29	1	0.33	1	0.0344828	1	CTX	Acute	TOgenes_allsig
GO:0007422	peripheral nervous system development	81	2	0.91	1	0.0246914	1	CTX	Acute	TOgenes_allsig
GO:0007423	sensory organ development	624	6	7.04	1	0.00961538	1	CTX	Acute	TOgenes_allsig
GO:0070661	leukocyte proliferation	322	5	3.63	1	0.015528	1	CTX	Acute	TOgenes_allsig
GO:0070663	regulation of leukocyte proliferation	242	3	2.73	1	0.0123967	1	CTX	Acute	TOgenes_allsig
GO:0043122	regulation of canonical NF-kappaB signal transduction	242	1	2.73	1	0.00413223	1	CTX	Acute	TOgenes_allsig
GO:0022037	metencephalon development	140	3	1.58	1	0.0214286	1	CTX	Acute	TOgenes_allsig
GO:0070665	positive regulation of leukocyte proliferation	151	3	1.7	1	0.0198675	1	CTX	Acute	TOgenes_allsig
GO:0001890	placenta development	166	1	1.87	1	0.0060241	1	CTX	Acute	TOgenes_allsig
GO:0006835	dicarboxylic acid transport	103	1	1.16	1	0.00970874	1	CTX	Acute	TOgenes_allsig
GO:0006836	neurotransmitter transport	227	5	2.56	1	0.0220264	1	CTX	Acute	TOgenes_allsig
GO:0001892	embryonic placenta development	97	1	1.09	1	0.0103093	1	CTX	Acute	TOgenes_allsig
GO:0001895	retina homeostasis	56	1	0.63	1	0.0178571	1	CTX	Acute	TOgenes_allsig
GO:1901605	alpha-amino acid metabolic process	185	1	2.09	1	0.00540541	1	CTX	Acute	TOgenes_allsig
GO:0042538	hyperosmotic salinity response	16	1	0.18	1	0.0625	1	CTX	Acute	TOgenes_allsig
GO:0009100	glycoprotein metabolic process	355	3	4	1	0.0084507	1	CTX	Acute	TOgenes_allsig
GO:0043112	receptor metabolic process	80	2	0.9	1	0.025	1	CTX	Acute	TOgenes_allsig
GO:0009101	glycoprotein biosynthetic process	297	3	3.35	1	0.010101	1	CTX	Acute	TOgenes_allsig
GO:0043113	receptor clustering	78	3	0.88	1	0.0384615	1	CTX	Acute	TOgenes_allsig
GO:0019692	deoxyribose phosphate metabolic process	46	1	0.52	1	0.0217391	1	CTX	Acute	TOgenes_allsig
GO:0019693	ribose phosphate metabolic process	365	6	4.12	1	0.0164384	1	CTX	Acute	TOgenes_allsig
GO:0031570	DNA integrity checkpoint signaling	128	2	1.44	1	0.015625	1	CTX	Acute	TOgenes_allsig
GO:0048260	positive regulation of receptor-mediated endocytosis	59	2	0.67	1	0.0338983	1	CTX	Acute	TOgenes_allsig
GO:0048261	negative regulation of receptor-mediated endocytosis	28	2	0.32	1	0.0714286	1	CTX	Acute	TOgenes_allsig
GO:0048262	determination of dorsal/ventral asymmetry	11	1	0.12	1	0.0909091	1	CTX	Acute	TOgenes_allsig
GO:0031579	membrane raft organization	28	1	0.32	1	0.0357143	1	CTX	Acute	TOgenes_allsig
GO:0051208	sequestering of calcium ion	129	5	1.45	1	0.0387597	1	CTX	Acute	TOgenes_allsig
GO:0043149	stress fiber assembly	116	1	1.31	1	0.00862069	1	CTX	Acute	TOgenes_allsig
GO:1900115	extracellular regulation of signal transduction	11	1	0.12	1	0.0909091	1	CTX	Acute	TOgenes_allsig
GO:1900116	extracellular negative regulation of signal transduction	11	1	0.12	1	0.0909091	1	CTX	Acute	TOgenes_allsig
GO:0050953	sensory perception of light stimulus	128	1	1.44	1	0.0078125	1	CTX	Acute	TOgenes_allsig
GO:0070670	response to interleukin-4	35	1	0.39	1	0.0285714	1	CTX	Acute	TOgenes_allsig
GO:0050954	sensory perception of mechanical stimulus	213	3	2.4	1	0.0140845	1	CTX	Acute	TOgenes_allsig
GO:0006801	superoxide metabolic process	61	1	0.69	1	0.0163934	1	CTX	Acute	TOgenes_allsig
GO:0048255	mRNA stabilization	64	3	0.72	1	0.046875	1	CTX	Acute	TOgenes_allsig
GO:0022008	neurogenesis	1897	33	21.39	1	0.0173959	1	CTX	Acute	TOgenes_allsig
GO:0048259	regulation of receptor-mediated endocytosis	133	3	1.5	1	0.0225564	1	CTX	Acute	TOgenes_allsig
GO:0008015	blood circulation	482	5	5.43	1	0.0103734	1	CTX	Acute	TOgenes_allsig
GO:0008016	regulation of heart contraction	183	2	2.06	1	0.010929	1	CTX	Acute	TOgenes_allsig
GO:0071495	cellular response to endogenous stimulus	1186	23	13.37	1	0.0193929	1	CTX	Acute	TOgenes_allsig
GO:0099622	cardiac muscle cell membrane repolarization	32	1	0.36	1	0.03125	1	CTX	Acute	TOgenes_allsig
GO:0071496	cellular response to external stimulus	78	1	0.88	1	0.0128205	1	CTX	Acute	TOgenes_allsig
GO:0099623	regulation of cardiac muscle cell membrane repolarization	25	1	0.28	1	0.04	1	CTX	Acute	TOgenes_allsig
GO:0099625	ventricular cardiac muscle cell membrane repolarization	25	1	0.28	1	0.04	1	CTX	Acute	TOgenes_allsig
GO:0005996	monosaccharide metabolic process	262	3	2.95	1	0.0114504	1	CTX	Acute	TOgenes_allsig
GO:0099628	neurotransmitter receptor diffusion trapping	15	2	0.17	1	0.133333	1	CTX	Acute	TOgenes_allsig
GO:0048284	organelle fusion	181	4	2.04	1	0.0220994	1	CTX	Acute	TOgenes_allsig
GO:0048285	organelle fission	473	4	5.33	1	0.00845666	1	CTX	Acute	TOgenes_allsig
GO:0048286	lung alveolus development	62	1	0.7	1	0.016129	1	CTX	Acute	TOgenes_allsig
GO:0009299	mRNA transcription	52	1	0.59	1	0.0192308	1	CTX	Acute	TOgenes_allsig
GO:0060294	cilium movement involved in cell motility	195	3	2.2	1	0.0153846	1	CTX	Acute	TOgenes_allsig
GO:0070613	regulation of protein processing	58	2	0.65	1	0.0344828	1	CTX	Acute	TOgenes_allsig
GO:0097553	calcium ion transmembrane import into cytosol	177	5	2	1	0.0282486	1	CTX	Acute	TOgenes_allsig
GO:0048278	vesicle docking	57	2	0.64	1	0.0350877	1	CTX	Acute	TOgenes_allsig
GO:0001881	receptor recycling	54	1	0.61	1	0.0185185	1	CTX	Acute	TOgenes_allsig
GO:0001885	endothelial cell development	71	1	0.8	1	0.0140845	1	CTX	Acute	TOgenes_allsig
GO:0099643	signal release from synapse	178	5	2.01	1	0.0280899	1	CTX	Acute	TOgenes_allsig
GO:0050920	regulation of chemotaxis	200	2	2.26	1	0.01	1	CTX	Acute	TOgenes_allsig
GO:0050921	positive regulation of chemotaxis	140	1	1.58	1	0.00714286	1	CTX	Acute	TOgenes_allsig
GO:0050922	negative regulation of chemotaxis	40	1	0.45	1	0.025	1	CTX	Acute	TOgenes_allsig
GO:0055092	sterol homeostasis	81	1	0.91	1	0.0123457	1	CTX	Acute	TOgenes_allsig
GO:0002460	adaptive immune response based on somatic recombination of immune receptors built from immunoglobulin superfamily domains	295	1	3.33	1	0.00338983	1	CTX	Acute	TOgenes_allsig
GO:0072091	regulation of stem cell proliferation	93	1	1.05	1	0.0107527	1	CTX	Acute	TOgenes_allsig
GO:0055094	response to lipoprotein particle	29	1	0.33	1	0.0344828	1	CTX	Acute	TOgenes_allsig
GO:0007405	neuroblast proliferation	82	1	0.92	1	0.0121951	1	CTX	Acute	TOgenes_allsig
GO:0097581	lamellipodium organization	92	2	1.04	1	0.0217391	1	CTX	Acute	TOgenes_allsig
GO:0050926	regulation of positive chemotaxis	26	1	0.29	1	0.0384615	1	CTX	Acute	TOgenes_allsig
GO:0043101	purine-containing compound salvage	21	1	0.24	1	0.047619	1	CTX	Acute	TOgenes_allsig
GO:0007409	axonogenesis	475	7	5.36	1	0.0147368	1	CTX	Acute	TOgenes_allsig
GO:0070646	protein modification by small protein removal	108	3	1.22	1	0.0277778	1	CTX	Acute	TOgenes_allsig
GO:0070647	protein modification by small protein conjugation or removal	856	9	9.65	1	0.010514	1	CTX	Acute	TOgenes_allsig
GO:0006595	polyamine metabolic process	17	1	0.19	1	0.0588235	1	CTX	Acute	TOgenes_allsig
GO:0042692	muscle cell differentiation	429	6	4.84	1	0.013986	1	CTX	Acute	TOgenes_allsig
GO:0042698	ovulation cycle	77	1	0.87	1	0.012987	1	CTX	Acute	TOgenes_allsig
GO:0099639	neurotransmitter receptor transport, endosome to plasma membrane	11	1	0.12	1	0.0909091	1	CTX	Acute	TOgenes_allsig
GO:0009260	ribonucleotide biosynthetic process	174	2	1.96	1	0.0114943	1	CTX	Acute	TOgenes_allsig
[truncated: 1,173 more rows]

## Sheet: Figure 5-3B
Extended Data Figure 5-3B.	GO enrichment analysis results for acute ethanol vs. acute saline for TO-genes in the vHPC (259 TO-genes). Supports Figure 5C.
GO.ID	Term	Annotated	Significant	Expected	weight01Fisher	GeneRatio	FDR	Region	Paradigm	level_dir
GO:0035235	ionotropic glutamate receptor signaling pathway	30	7	0.29	1.2e-08	0.233333	7.65e-05	vHPC	Acute	TOgenes_allsig
GO:0048169	regulation of long-term neuronal synaptic plasticity	39	7	0.38	2.3e-07	0.179487	0.000733125	vHPC	Acute	TOgenes_allsig
GO:0008542	visual learning	72	8	0.7	4.6e-07	0.111111	0.0009775	vHPC	Acute	TOgenes_allsig
GO:0099637	neurotransmitter receptor transport	37	5	0.36	2.6e-06	0.135135	0.00414375	vHPC	Acute	TOgenes_allsig
GO:2000300	regulation of synaptic vesicle exocytosis	61	6	0.59	2.7e-05	0.0983607	0.034425	vHPC	Acute	TOgenes_allsig
GO:0051968	positive regulation of synaptic transmission, glutamatergic	39	5	0.38	3.6e-05	0.128205	0.03825	vHPC	Acute	TOgenes_allsig
GO:2000463	positive regulation of excitatory postsynaptic potential	41	5	0.4	4.6e-05	0.121951	0.0418929	vHPC	Acute	TOgenes_allsig
GO:0051592	response to calcium ion	137	9	1.33	0.0002	0.0656934	0.155833	vHPC	Acute	TOgenes_allsig
GO:0001975	response to amphetamine	31	4	0.3	0.00022	0.129032	0.155833	vHPC	Acute	TOgenes_allsig
GO:0098970	postsynaptic neurotransmitter receptor diffusion trapping	15	3	0.15	0.00037	0.2	0.235875	vHPC	Acute	TOgenes_allsig
GO:0072657	protein localization to membrane	619	17	6.01	0.00044	0.0274637	0.255	vHPC	Acute	TOgenes_allsig
GO:0051017	actin filament bundle assembly	167	7	1.62	0.00057	0.0419162	0.302812	vHPC	Acute	TOgenes_allsig
GO:0030220	platelet formation	19	3	0.18	0.00078	0.157895	0.355179	vHPC	Acute	TOgenes_allsig
GO:2000311	regulation of AMPA receptor activity	19	3	0.18	0.00078	0.157895	0.355179	vHPC	Acute	TOgenes_allsig
GO:0030501	positive regulation of bone mineralization	44	4	0.43	0.00086	0.0909091	0.3655	vHPC	Acute	TOgenes_allsig
GO:0007611	learning or memory	326	18	3.17	0.00104	0.0552147	0.389583	vHPC	Acute	TOgenes_allsig
GO:0038166	angiotensin-activated signaling pathway	21	3	0.2	0.00105	0.142857	0.389583	vHPC	Acute	TOgenes_allsig
GO:0008285	negative regulation of cell population proliferation	631	14	6.13	0.0011	0.022187	0.389583	vHPC	Acute	TOgenes_allsig
GO:0001956	positive regulation of neurotransmitter secretion	22	3	0.21	0.00121	0.136364	0.405987	vHPC	Acute	TOgenes_allsig
GO:0099645	neurotransmitter receptor localization to postsynaptic specialization membrane	50	5	0.49	0.00171	0.1	0.545063	vHPC	Acute	TOgenes_allsig
GO:0048511	rhythmic process	302	10	2.93	0.00182	0.0331126	0.5525	vHPC	Acute	TOgenes_allsig
GO:0045672	positive regulation of osteoclast differentiation	26	3	0.25	0.00198	0.115385	0.57375	vHPC	Acute	TOgenes_allsig
GO:0050766	positive regulation of phagocytosis	57	4	0.55	0.00226	0.0701754	0.600313	vHPC	Acute	TOgenes_allsig
GO:0002931	response to ischemia	57	4	0.55	0.00226	0.0701754	0.600313	vHPC	Acute	TOgenes_allsig
GO:0045666	positive regulation of neuron differentiation	98	5	0.95	0.00266	0.0510204	0.6783	vHPC	Acute	TOgenes_allsig
GO:0030900	forebrain development	433	11	4.2	0.00283	0.0254042	0.693894	vHPC	Acute	TOgenes_allsig
GO:0061003	positive regulation of dendritic spine morphogenesis	32	3	0.31	0.00362	0.09375	0.730393	vHPC	Acute	TOgenes_allsig
GO:0050885	neuromuscular process controlling balance	66	4	0.64	0.00386	0.0606061	0.730393	vHPC	Acute	TOgenes_allsig
GO:0030224	monocyte differentiation	33	3	0.32	0.00396	0.0909091	0.730393	vHPC	Acute	TOgenes_allsig
GO:1903321	negative regulation of protein modification by small protein conjugation or removal	90	3	0.87	0.00399	0.0333333	0.730393	vHPC	Acute	TOgenes_allsig
GO:0046834	lipid phosphorylation	10	2	0.1	0.00401	0.2	0.730393	vHPC	Acute	TOgenes_allsig
GO:0140131	positive regulation of lymphocyte chemotaxis	10	2	0.1	0.00401	0.2	0.730393	vHPC	Acute	TOgenes_allsig
GO:0080154	regulation of fertilization	10	2	0.1	0.00401	0.2	0.730393	vHPC	Acute	TOgenes_allsig
GO:0042048	olfactory behavior	10	2	0.1	0.00401	0.2	0.730393	vHPC	Acute	TOgenes_allsig
GO:0014883	transition between fast and slow fiber	10	2	0.1	0.00401	0.2	0.730393	vHPC	Acute	TOgenes_allsig
GO:0035357	peroxisome proliferator activated receptor signaling pathway	29	3	0.28	0.00481	0.103448	0.815329	vHPC	Acute	TOgenes_allsig
GO:1902667	regulation of axon guidance	11	2	0.11	0.00486	0.181818	0.815329	vHPC	Acute	TOgenes_allsig
GO:1900147	regulation of Schwann cell migration	11	2	0.11	0.00486	0.181818	0.815329	vHPC	Acute	TOgenes_allsig
GO:0048013	ephrin receptor signaling pathway	72	4	0.7	0.00527	0.0555556	0.840341	vHPC	Acute	TOgenes_allsig
GO:1904646	cellular response to amyloid-beta	37	3	0.36	0.00548	0.0810811	0.840341	vHPC	Acute	TOgenes_allsig
GO:0042402	biogenic amine catabolic process	12	2	0.12	0.0058	0.166667	0.840341	vHPC	Acute	TOgenes_allsig
GO:1904753	negative regulation of vascular associated smooth muscle cell migration	12	2	0.12	0.0058	0.166667	0.840341	vHPC	Acute	TOgenes_allsig
GO:1903332	regulation of protein folding	12	2	0.12	0.0058	0.166667	0.840341	vHPC	Acute	TOgenes_allsig
GO:0060179	male mating behavior	12	2	0.12	0.0058	0.166667	0.840341	vHPC	Acute	TOgenes_allsig
GO:0070050	neuron cellular homeostasis	76	4	0.74	0.00638	0.0526316	0.853602	vHPC	Acute	TOgenes_allsig
GO:0051966	regulation of synaptic transmission, glutamatergic	80	8	0.78	0.0067	0.1	0.853602	vHPC	Acute	TOgenes_allsig
GO:0097107	postsynaptic density assembly	35	3	0.34	0.00674	0.0857143	0.853602	vHPC	Acute	TOgenes_allsig
GO:0072666	establishment of protein localization to vacuole	57	3	0.55	0.00676	0.0526316	0.853602	vHPC	Acute	TOgenes_allsig
GO:1903977	positive regulation of glial cell migration	13	2	0.13	0.00681	0.153846	0.853602	vHPC	Acute	TOgenes_allsig
GO:2000288	positive regulation of myoblast proliferation	13	2	0.13	0.00681	0.153846	0.853602	vHPC	Acute	TOgenes_allsig
GO:0071277	cellular response to calcium ion	80	4	0.78	0.00764	0.05	0.853602	vHPC	Acute	TOgenes_allsig
GO:0043065	positive regulation of apoptotic process	571	15	5.54	0.00773	0.0262697	0.853602	vHPC	Acute	TOgenes_allsig
GO:0022008	neurogenesis	1839	35	17.86	0.00776	0.0190321	0.853602	vHPC	Acute	TOgenes_allsig
GO:0043534	blood vessel endothelial cell migration	119	4	1.16	0.0078	0.0336134	0.853602	vHPC	Acute	TOgenes_allsig
GO:0099170	postsynaptic modulation of chemical synaptic transmission	42	3	0.41	0.00781	0.0714286	0.853602	vHPC	Acute	TOgenes_allsig
GO:0055012	ventricular cardiac muscle cell differentiation	14	2	0.14	0.0079	0.142857	0.853602	vHPC	Acute	TOgenes_allsig
GO:0001967	suckling behavior	14	2	0.14	0.0079	0.142857	0.853602	vHPC	Acute	TOgenes_allsig
GO:0044849	estrous cycle	14	2	0.14	0.0079	0.142857	0.853602	vHPC	Acute	TOgenes_allsig
GO:1900272	negative regulation of long-term synaptic potentiation	14	2	0.14	0.0079	0.142857	0.853602	vHPC	Acute	TOgenes_allsig
GO:0030029	actin filament-based process	749	18	7.27	0.00905	0.024032	0.901465	vHPC	Acute	TOgenes_allsig
GO:0042428	serotonin metabolic process	15	2	0.15	0.00905	0.133333	0.901465	vHPC	Acute	TOgenes_allsig
GO:0016081	synaptic vesicle docking	15	2	0.15	0.00905	0.133333	0.901465	vHPC	Acute	TOgenes_allsig
GO:0098962	regulation of postsynaptic neurotransmitter receptor activity	15	2	0.15	0.00905	0.133333	0.901465	vHPC	Acute	TOgenes_allsig
GO:1902950	regulation of dendritic spine maintenance	15	2	0.15	0.00905	0.133333	0.901465	vHPC	Acute	TOgenes_allsig
GO:0008277	regulation of G protein-coupled receptor signaling pathway	136	8	1.32	0.00931	0.0588235	0.90892	vHPC	Acute	TOgenes_allsig
GO:0051174	regulation of phosphorus metabolic process	985	15	9.56	0.00941	0.0152284	0.90892	vHPC	Acute	TOgenes_allsig
GO:0051058	negative regulation of small GTPase mediated signal transduction	64	4	0.62	0.01008	0.0625	0.909092	vHPC	Acute	TOgenes_allsig
GO:0014898	cardiac muscle hypertrophy in response to stress	26	3	0.25	0.01016	0.115385	0.909092	vHPC	Acute	TOgenes_allsig
GO:0021889	olfactory bulb interneuron differentiation	16	2	0.16	0.01028	0.125	0.909092	vHPC	Acute	TOgenes_allsig
GO:0051895	negative regulation of focal adhesion assembly	16	2	0.16	0.01028	0.125	0.909092	vHPC	Acute	TOgenes_allsig
GO:0048643	positive regulation of skeletal muscle tissue development	16	2	0.16	0.01028	0.125	0.909092	vHPC	Acute	TOgenes_allsig
GO:2000725	regulation of cardiac muscle cell differentiation	16	2	0.16	0.01028	0.125	0.909092	vHPC	Acute	TOgenes_allsig
GO:0060079	excitatory postsynaptic potential	109	8	1.06	0.01041	0.0733945	0.909092	vHPC	Acute	TOgenes_allsig
GO:0060038	cardiac muscle cell proliferation	61	4	0.59	0.01135	0.0655738	0.958734	vHPC	Acute	TOgenes_allsig
GO:0030865	cortical cytoskeleton organization	59	3	0.57	0.01149	0.0508475	0.958734	vHPC	Acute	TOgenes_allsig
GO:0017156	calcium-ion regulated exocytosis	71	3	0.69	0.01151	0.0422535	0.958734	vHPC	Acute	TOgenes_allsig
GO:0060295	regulation of cilium movement involved in cell motility	17	2	0.17	0.01158	0.117647	0.958734	vHPC	Acute	TOgenes_allsig
GO:0071498	cellular response to fluid shear stress	18	2	0.17	0.01294	0.111111	0.993886	vHPC	Acute	TOgenes_allsig
GO:0098880	maintenance of postsynaptic specialization structure	18	2	0.17	0.01294	0.111111	0.993886	vHPC	Acute	TOgenes_allsig
GO:0048712	negative regulation of astrocyte differentiation	18	2	0.17	0.01294	0.111111	0.993886	vHPC	Acute	TOgenes_allsig
GO:0032148	activation of protein kinase B activity	18	2	0.17	0.01294	0.111111	0.993886	vHPC	Acute	TOgenes_allsig
GO:0070886	positive regulation of calcineurin-NFAT signaling cascade	18	2	0.17	0.01294	0.111111	0.993886	vHPC	Acute	TOgenes_allsig
GO:0043171	peptide catabolic process	18	2	0.17	0.01294	0.111111	0.993886	vHPC	Acute	TOgenes_allsig
GO:0048143	astrocyte activation	19	2	0.18	0.01437	0.105263	1	vHPC	Acute	TOgenes_allsig
GO:0014004	microglia differentiation	19	2	0.18	0.01437	0.105263	1	vHPC	Acute	TOgenes_allsig
GO:1901142	insulin metabolic process	19	2	0.18	0.01437	0.105263	1	vHPC	Acute	TOgenes_allsig
GO:0007269	neurotransmitter secretion	170	11	1.65	0.01439	0.0647059	1	vHPC	Acute	TOgenes_allsig
GO:0050714	positive regulation of protein secretion	153	4	1.49	0.01475	0.0261438	1	vHPC	Acute	TOgenes_allsig
GO:0031547	brain-derived neurotrophic factor receptor signaling pathway	53	3	0.51	0.01476	0.0566038	1	vHPC	Acute	TOgenes_allsig
GO:0060292	long-term synaptic depression	38	3	0.37	0.01571	0.0789474	1	vHPC	Acute	TOgenes_allsig
GO:0042391	regulation of membrane potential	462	18	4.49	0.01598	0.038961	1	vHPC	Acute	TOgenes_allsig
GO:0050807	regulation of synapse organization	382	16	3.71	0.01711	0.0418848	1	vHPC	Acute	TOgenes_allsig
GO:2000060	positive regulation of ubiquitin-dependent protein catabolic process	98	3	0.95	0.01738	0.0306122	1	vHPC	Acute	TOgenes_allsig
GO:0060081	membrane hyperpolarization	21	2	0.2	0.01743	0.0952381	1	vHPC	Acute	TOgenes_allsig
GO:1900006	positive regulation of dendrite development	21	2	0.2	0.01743	0.0952381	1	vHPC	Acute	TOgenes_allsig
GO:0099550	trans-synaptic signaling, modulating synaptic transmission	21	2	0.2	0.01743	0.0952381	1	vHPC	Acute	TOgenes_allsig
GO:0008344	adult locomotory behavior	102	4	0.99	0.01743	0.0392157	1	vHPC	Acute	TOgenes_allsig
GO:0000082	G1/S transition of mitotic cell cycle	206	5	2	0.01858	0.0242718	1	vHPC	Acute	TOgenes_allsig
GO:0007200	phospholipase C-activating G protein-coupled receptor signaling pathway	104	4	1.01	0.01859	0.0384615	1	vHPC	Acute	TOgenes_allsig
GO:2000241	regulation of reproductive process	151	5	1.47	0.01864	0.0331126	1	vHPC	Acute	TOgenes_allsig
GO:0090087	regulation of peptide transport	218	7	2.12	0.01882	0.0321101	1	vHPC	Acute	TOgenes_allsig
GO:0070588	calcium ion transmembrane transport	289	12	2.81	0.01897	0.0415225	1	vHPC	Acute	TOgenes_allsig
GO:0006654	phosphatidic acid biosynthetic process	22	2	0.21	0.01905	0.0909091	1	vHPC	Acute	TOgenes_allsig
GO:0010666	positive regulation of cardiac muscle cell apoptotic process	22	2	0.21	0.01905	0.0909091	1	vHPC	Acute	TOgenes_allsig
GO:1990403	embryonic brain development	22	2	0.21	0.01905	0.0909091	1	vHPC	Acute	TOgenes_allsig
GO:0043153	entrainment of circadian clock by photoperiod	22	2	0.21	0.01905	0.0909091	1	vHPC	Acute	TOgenes_allsig
GO:1903523	negative regulation of blood circulation	24	2	0.23	0.01923	0.0833333	1	vHPC	Acute	TOgenes_allsig
GO:0008088	axo-dendritic transport	93	4	0.9	0.0204	0.0430108	1	vHPC	Acute	TOgenes_allsig
GO:0042759	long-chain fatty acid biosynthetic process	23	2	0.22	0.02074	0.0869565	1	vHPC	Acute	TOgenes_allsig
GO:0042026	protein refolding	23	2	0.22	0.02074	0.0869565	1	vHPC	Acute	TOgenes_allsig
GO:0030336	negative regulation of cell migration	284	8	2.76	0.02143	0.028169	1	vHPC	Acute	TOgenes_allsig
GO:0007612	learning	190	12	1.85	0.02203	0.0631579	1	vHPC	Acute	TOgenes_allsig
GO:0034394	protein localization to cell surface	66	3	0.64	0.02232	0.0454545	1	vHPC	Acute	TOgenes_allsig
GO:0032091	negative regulation of protein binding	73	4	0.71	0.02296	0.0547945	1	vHPC	Acute	TOgenes_allsig
GO:0009611	response to wounding	473	9	4.59	0.02344	0.0190275	1	vHPC	Acute	TOgenes_allsig
GO:0046928	regulation of neurotransmitter secretion	101	9	0.98	0.02415	0.0891089	1	vHPC	Acute	TOgenes_allsig
GO:0060045	positive regulation of cardiac muscle cell proliferation	25	2	0.24	0.02428	0.08	1	vHPC	Acute	TOgenes_allsig
GO:0098696	regulation of neurotransmitter receptor localization to postsynaptic specialization membrane	25	2	0.24	0.02428	0.08	1	vHPC	Acute	TOgenes_allsig
GO:0046339	diacylglycerol metabolic process	25	2	0.24	0.02428	0.08	1	vHPC	Acute	TOgenes_allsig
GO:1903539	protein localization to postsynaptic membrane	76	7	0.74	0.0247	0.0921053	1	vHPC	Acute	TOgenes_allsig
GO:0120036	plasma membrane bounded cell projection organization	1645	31	15.97	0.02588	0.018845	1	vHPC	Acute	TOgenes_allsig
GO:0030041	actin filament polymerization	155	4	1.51	0.0259	0.0258065	1	vHPC	Acute	TOgenes_allsig
GO:0061462	protein localization to lysosome	53	3	0.51	0.0259	0.0566038	1	vHPC	Acute	TOgenes_allsig
GO:0040011	locomotion	1090	27	10.58	0.02614	0.0247706	1	vHPC	Acute	TOgenes_allsig
GO:2000406	positive regulation of T cell migration	26	2	0.25	0.02614	0.0769231	1	vHPC	Acute	TOgenes_allsig
GO:0070372	regulation of ERK1 and ERK2 cascade	267	8	2.59	0.02679	0.0299625	1	vHPC	Acute	TOgenes_allsig
GO:0070374	positive regulation of ERK1 and ERK2 cascade	175	5	1.7	0.02805	0.0285714	1	vHPC	Acute	TOgenes_allsig
GO:0098901	regulation of cardiac muscle cell action potential	27	2	0.26	0.02805	0.0740741	1	vHPC	Acute	TOgenes_allsig
GO:0099068	postsynapse assembly	103	6	1	0.02808	0.0582524	1	vHPC	Acute	TOgenes_allsig
GO:0009410	response to xenobiotic stimulus	365	8	3.54	0.02813	0.0219178	1	vHPC	Acute	TOgenes_allsig
GO:0070296	sarcoplasmic reticulum calcium ion transport	26	2	0.25	0.0287	0.0769231	1	vHPC	Acute	TOgenes_allsig
GO:0021575	hindbrain morphogenesis	60	2	0.58	0.02877	0.0333333	1	vHPC	Acute	TOgenes_allsig
GO:0009179	purine ribonucleoside diphosphate metabolic process	119	2	1.16	0.02888	0.0168067	1	vHPC	Acute	TOgenes_allsig
GO:0050804	modulation of chemical synaptic transmission	604	32	5.87	0.02907	0.0529801	1	vHPC	Acute	TOgenes_allsig
GO:0032469	endoplasmic reticulum calcium ion homeostasis	28	2	0.27	0.03002	0.0714286	1	vHPC	Acute	TOgenes_allsig
GO:0086005	ventricular cardiac muscle cell action potential	28	2	0.27	0.03002	0.0714286	1	vHPC	Acute	TOgenes_allsig
GO:0007613	memory	168	6	1.63	0.03089	0.0357143	1	vHPC	Acute	TOgenes_allsig
GO:1904706	negative regulation of vascular associated smooth muscle cell proliferation	29	2	0.28	0.03204	0.0689655	1	vHPC	Acute	TOgenes_allsig
GO:0002092	positive regulation of receptor internalization	29	2	0.28	0.03204	0.0689655	1	vHPC	Acute	TOgenes_allsig
GO:0046427	positive regulation of receptor signaling pathway via JAK-STAT	29	2	0.28	0.03204	0.0689655	1	vHPC	Acute	TOgenes_allsig
GO:0070098	chemokine-mediated signaling pathway	40	3	0.39	0.03375	0.075	1	vHPC	Acute	TOgenes_allsig
GO:0016486	peptide hormone processing	30	2	0.29	0.03412	0.0666667	1	vHPC	Acute	TOgenes_allsig
GO:0045669	positive regulation of osteoblast differentiation	74	3	0.72	0.03527	0.0405405	1	vHPC	Acute	TOgenes_allsig
GO:0055001	muscle cell development	200	5	1.94	0.03564	0.025	1	vHPC	Acute	TOgenes_allsig
GO:1900273	positive regulation of long-term synaptic potentiation	31	2	0.3	0.03624	0.0645161	1	vHPC	Acute	TOgenes_allsig
GO:0051963	regulation of synapse assembly	202	8	1.96	0.03641	0.039604	1	vHPC	Acute	TOgenes_allsig
GO:0106027	neuron projection organization	121	8	1.17	0.03681	0.0661157	1	vHPC	Acute	TOgenes_allsig
GO:0050850	positive regulation of calcium-mediated signaling	50	4	0.49	0.03758	0.08	1	vHPC	Acute	TOgenes_allsig
GO:0061077	chaperone-mediated protein folding	65	4	0.63	0.03764	0.0615385	1	vHPC	Acute	TOgenes_allsig
GO:0010226	response to lithium ion	18	2	0.17	0.03807	0.111111	1	vHPC	Acute	TOgenes_allsig
GO:0010758	regulation of macrophage chemotaxis	21	2	0.2	0.03808	0.0952381	1	vHPC	Acute	TOgenes_allsig
GO:0050685	positive regulation of mRNA processing	35	2	0.34	0.03811	0.0571429	1	vHPC	Acute	TOgenes_allsig
GO:0033032	regulation of myeloid cell apoptotic process	32	2	0.31	0.03842	0.0625	1	vHPC	Acute	TOgenes_allsig
GO:0002263	cell activation involved in immune response	231	2	2.24	0.03859	0.00865801	1	vHPC	Acute	TOgenes_allsig
GO:0060291	long-term synaptic potentiation	136	6	1.32	0.03865	0.0441176	1	vHPC	Acute	TOgenes_allsig
GO:0045471	response to ethanol	131	4	1.27	0.03885	0.0305344	1	vHPC	Acute	TOgenes_allsig
GO:0008360	regulation of cell shape	131	4	1.27	0.03885	0.0305344	1	vHPC	Acute	TOgenes_allsig
GO:0006612	protein targeting to membrane	113	4	1.1	0.03982	0.0353982	1	vHPC	Acute	TOgenes_allsig
GO:0007626	locomotory behavior	257	9	2.5	0.04026	0.0350195	1	vHPC	Acute	TOgenes_allsig
GO:0045745	positive regulation of G protein-coupled receptor signaling pathway	33	2	0.32	0.04064	0.0606061	1	vHPC	Acute	TOgenes_allsig
GO:1905606	regulation of presynapse assembly	33	2	0.32	0.04064	0.0606061	1	vHPC	Acute	TOgenes_allsig
GO:0051085	chaperone cofactor-dependent protein refolding	33	2	0.32	0.04064	0.0606061	1	vHPC	Acute	TOgenes_allsig
GO:0006338	chromatin remodeling	1092	16	10.6	0.04067	0.014652	1	vHPC	Acute	TOgenes_allsig
GO:0036503	ERAD pathway	108	4	1.05	0.04237	0.037037	1	vHPC	Acute	TOgenes_allsig
GO:0032781	positive regulation of ATP-dependent activity	34	2	0.33	0.04291	0.0588235	1	vHPC	Acute	TOgenes_allsig
GO:0006457	protein folding	166	7	1.61	0.04324	0.0421687	1	vHPC	Acute	TOgenes_allsig
GO:0050921	positive regulation of chemotaxis	124	9	1.2	0.04415	0.0725806	1	vHPC	Acute	TOgenes_allsig
GO:0019233	sensory perception of pain	81	3	0.79	0.04423	0.037037	1	vHPC	Acute	TOgenes_allsig
GO:0043524	negative regulation of neuron apoptotic process	199	5	1.93	0.0448	0.0251256	1	vHPC	Acute	TOgenes_allsig
GO:0001954	positive regulation of cell-matrix adhesion	64	3	0.62	0.04484	0.046875	1	vHPC	Acute	TOgenes_allsig
GO:0061178	regulation of insulin secretion involved in cellular response to glucose stimulus	78	3	0.76	0.04492	0.0384615	1	vHPC	Acute	TOgenes_allsig
GO:0097553	calcium ion transmembrane import into cytosol	163	7	1.58	0.04623	0.0429448	1	vHPC	Acute	TOgenes_allsig
GO:0019226	transmission of nerve impulse	95	4	0.92	0.0463	0.0421053	1	vHPC	Acute	TOgenes_allsig
GO:0008543	fibroblast growth factor receptor signaling pathway	114	4	1.11	0.04644	0.0350877	1	vHPC	Acute	TOgenes_allsig
GO:0045921	positive regulation of exocytosis	89	4	0.86	0.04675	0.0449438	1	vHPC	Acute	TOgenes_allsig
GO:0045665	negative regulation of neuron differentiation	83	3	0.81	0.04698	0.0361446	1	vHPC	Acute	TOgenes_allsig
GO:0036006	cellular response to macrophage colony-stimulating factor stimulus	54	3	0.52	0.04715	0.0555556	1	vHPC	Acute	TOgenes_allsig
GO:0010977	negative regulation of neuron projection development	155	7	1.51	0.04715	0.0451613	1	vHPC	Acute	TOgenes_allsig
GO:0010882	regulation of cardiac muscle contraction by calcium ion signaling	15	2	0.15	0.04735	0.133333	1	vHPC	Acute	TOgenes_allsig
GO:0030517	negative regulation of axon extension	36	2	0.35	0.04759	0.0555556	1	vHPC	Acute	TOgenes_allsig
GO:0086004	regulation of cardiac muscle cell contraction	36	2	0.35	0.04759	0.0555556	1	vHPC	Acute	TOgenes_allsig
GO:1902476	chloride transmembrane transport	84	3	0.82	0.04838	0.0357143	1	vHPC	Acute	TOgenes_allsig
GO:0043200	response to amino acid	134	3	1.3	0.04996	0.0223881	1	vHPC	Acute	TOgenes_allsig
GO:2000649	regulation of sodium ion transmembrane transporter activity	37	2	0.36	0.05	0.0540541	1	vHPC	Acute	TOgenes_allsig
GO:0032570	response to progesterone	37	2	0.36	0.05	0.0540541	1	vHPC	Acute	TOgenes_allsig
GO:0021987	cerebral cortex development	142	5	1.38	0.05148	0.0352113	1	vHPC	Acute	TOgenes_allsig
GO:0035556	intracellular signal transduction	2613	45	25.37	0.05206	0.0172216	1	vHPC	Acute	TOgenes_allsig
GO:0016358	dendrite development	320	11	3.11	0.05323	0.034375	1	vHPC	Acute	TOgenes_allsig
GO:0090630	activation of GTPase activity	39	2	0.38	0.05494	0.0512821	1	vHPC	Acute	TOgenes_allsig
GO:0010613	positive regulation of cardiac muscle hypertrophy	39	2	0.38	0.05494	0.0512821	1	vHPC	Acute	TOgenes_allsig
GO:0043410	positive regulation of MAPK cascade	451	10	4.38	0.05496	0.0221729	1	vHPC	Acute	TOgenes_allsig
GO:0097061	dendritic spine organization	110	7	1.07	0.05503	0.0636364	1	vHPC	Acute	TOgenes_allsig
GO:0045744	negative regulation of G protein-coupled receptor signaling pathway	62	4	0.6	0.05627	0.0645161	1	vHPC	Acute	TOgenes_allsig
GO:0032526	response to retinoic acid	82	4	0.8	0.0564	0.0487805	1	vHPC	Acute	TOgenes_allsig
GO:0061333	renal tubule morphogenesis	78	2	0.76	0.05677	0.025641	1	vHPC	Acute	TOgenes_allsig
GO:0018105	peptidyl-serine phosphorylation	189	6	1.84	0.05687	0.031746	1	vHPC	Acute	TOgenes_allsig
GO:0050772	positive regulation of axonogenesis	92	3	0.89	0.05714	0.0326087	1	vHPC	Acute	TOgenes_allsig
GO:0045429	positive regulation of nitric oxide biosynthetic process	40	2	0.39	0.05747	0.05	1	vHPC	Acute	TOgenes_allsig
GO:0001774	microglial cell activation	40	2	0.39	0.05747	0.05	1	vHPC	Acute	TOgenes_allsig
GO:0021884	forebrain neuron development	41	2	0.4	0.06005	0.0487805	1	vHPC	Acute	TOgenes_allsig
GO:0045862	positive regulation of proteolysis	203	7	1.97	0.06015	0.0344828	1	vHPC	Acute	TOgenes_allsig
GO:0050803	regulation of synapse structure or activity	389	17	3.78	0.06067	0.0437018	1	vHPC	Acute	TOgenes_allsig
GO:0043087	regulation of GTPase activity	194	6	1.88	0.06081	0.0309278	1	vHPC	Acute	TOgenes_allsig
GO:0010646	regulation of cell communication	3181	66	30.89	0.06084	0.0207482	1	vHPC	Acute	TOgenes_allsig
GO:0018107	peptidyl-threonine phosphorylation	86	3	0.84	0.06224	0.0348837	1	vHPC	Acute	TOgenes_allsig
GO:0035725	sodium ion transmembrane transport	144	6	1.4	0.06259	0.0416667	1	vHPC	Acute	TOgenes_allsig
GO:0071300	cellular response to retinoic acid	42	2	0.41	0.06266	0.047619	1	vHPC	Acute	TOgenes_allsig
GO:0099560	synaptic membrane adhesion	43	2	0.42	0.06531	0.0465116	1	vHPC	Acute	TOgenes_allsig
GO:0050671	positive regulation of lymphocyte proliferation	113	3	1.1	0.06562	0.0265487	1	vHPC	Acute	TOgenes_allsig
GO:0006116	NADH oxidation	17	2	0.17	0.06565	0.117647	1	vHPC	Acute	TOgenes_allsig
GO:0090025	regulation of monocyte chemotaxis	18	2	0.17	0.06566	0.111111	1	vHPC	Acute	TOgenes_allsig
GO:0090022	regulation of neutrophil chemotaxis	36	2	0.35	0.06573	0.0555556	1	vHPC	Acute	TOgenes_allsig
GO:0043647	inositol phosphate metabolic process	38	2	0.37	0.06574	0.0526316	1	vHPC	Acute	TOgenes_allsig
GO:0010976	positive regulation of neuron projection development	226	9	2.19	0.06603	0.039823	1	vHPC	Acute	TOgenes_allsig
GO:0042417	dopamine metabolic process	44	2	0.43	0.06799	0.0454545	1	vHPC	Acute	TOgenes_allsig
GO:0006911	phagocytosis, engulfment	44	2	0.43	0.06799	0.0454545	1	vHPC	Acute	TOgenes_allsig
GO:0032355	response to estradiol	98	3	0.95	0.07014	0.0306122	1	vHPC	Acute	TOgenes_allsig
GO:0036323	vascular endothelial growth factor receptor-1 signaling pathway	45	2	0.44	0.07072	0.0444444	1	vHPC	Acute	TOgenes_allsig
GO:0007616	long-term memory	45	2	0.44	0.07072	0.0444444	1	vHPC	Acute	TOgenes_allsig
GO:0008654	phospholipid biosynthetic process	205	4	1.99	0.07309	0.0195122	1	vHPC	Acute	TOgenes_allsig
GO:0002029	desensitization of G protein-coupled receptor signaling pathway	22	2	0.21	0.0747	0.0909091	1	vHPC	Acute	TOgenes_allsig
GO:0033233	regulation of protein sumoylation	23	2	0.22	0.0747	0.0869565	1	vHPC	Acute	TOgenes_allsig
GO:0042789	mRNA transcription by RNA polymerase II	47	2	0.46	0.07627	0.0425532	1	vHPC	Acute	TOgenes_allsig
GO:1990090	cellular response to nerve growth factor stimulus	61	3	0.59	0.07831	0.0491803	1	vHPC	Acute	TOgenes_allsig
GO:0038109	Kit signaling pathway	48	2	0.47	0.07909	0.0416667	1	vHPC	Acute	TOgenes_allsig
GO:0001933	negative regulation of protein phosphorylation	281	5	2.73	0.08025	0.0177936	1	vHPC	Acute	TOgenes_allsig
GO:0007411	axon guidance	232	6	2.25	0.08042	0.0258621	1	vHPC	Acute	TOgenes_allsig
GO:0051092	positive regulation of NF-kappaB transcription factor activity	104	3	1.01	0.08061	0.0288462	1	vHPC	Acute	TOgenes_allsig
GO:0000278	mitotic cell cycle	816	13	7.92	0.08126	0.0159314	1	vHPC	Acute	TOgenes_allsig
GO:0007623	circadian rhythm	210	4	2.04	0.08154	0.0190476	1	vHPC	Acute	TOgenes_allsig
GO:0038145	macrophage colony-stimulating factor signaling pathway	49	2	0.48	0.08195	0.0408163	1	vHPC	Acute	TOgenes_allsig
GO:0043401	steroid hormone receptor signaling pathway	114	4	1.11	0.08303	0.0350877	1	vHPC	Acute	TOgenes_allsig
GO:1901016	regulation of potassium ion transmembrane transporter activity	39	3	0.38	0.08318	0.0769231	1	vHPC	Acute	TOgenes_allsig
GO:0099010	modification of postsynaptic structure	47	3	0.46	0.08322	0.0638298	1	vHPC	Acute	TOgenes_allsig
GO:0003208	cardiac ventricle morphogenesis	69	3	0.67	0.08334	0.0434783	1	vHPC	Acute	TOgenes_allsig
GO:0051926	negative regulation of calcium ion transport	59	2	0.57	0.08382	0.0338983	1	vHPC	Acute	TOgenes_allsig
GO:0090278	negative regulation of peptide hormone secretion	61	2	0.59	0.08383	0.0327869	1	vHPC	Acute	TOgenes_allsig
GO:0060415	muscle tissue morphogenesis	67	2	0.65	0.08386	0.0298507	1	vHPC	Acute	TOgenes_allsig
GO:0034605	cellular response to heat	50	2	0.49	0.08484	0.04	1	vHPC	Acute	TOgenes_allsig
GO:0035790	platelet-derived growth factor receptor-alpha signaling pathway	50	2	0.49	0.08484	0.04	1	vHPC	Acute	TOgenes_allsig
GO:0050808	synapse organization	654	25	6.35	0.0856	0.0382263	1	vHPC	Acute	TOgenes_allsig
GO:0008038	neuron recognition	51	2	0.5	0.08776	0.0392157	1	vHPC	Acute	TOgenes_allsig
GO:0071526	semaphorin-plexin signaling pathway	51	2	0.5	0.08776	0.0392157	1	vHPC	Acute	TOgenes_allsig
GO:0001558	regulation of cell growth	399	7	3.87	0.08901	0.0175439	1	vHPC	Acute	TOgenes_allsig
GO:0010595	positive regulation of endothelial cell migration	110	3	1.07	0.09171	0.0272727	1	vHPC	Acute	TOgenes_allsig
GO:0060047	heart contraction	207	5	2.01	0.09175	0.0241546	1	vHPC	Acute	TOgenes_allsig
GO:0046173	polyol biosynthetic process	58	3	0.56	0.09209	0.0517241	1	vHPC	Acute	TOgenes_allsig
GO:0021549	cerebellum development	131	4	1.27	0.09238	0.0305344	1	vHPC	Acute	TOgenes_allsig
GO:0044794	positive regulation by host of viral process	21	2	0.2	0.09247	0.0952381	1	vHPC	Acute	TOgenes_allsig
GO:1902652	secondary alcohol metabolic process	127	3	1.23	0.09248	0.023622	1	vHPC	Acute	TOgenes_allsig
GO:0043267	negative regulation of potassium ion transport	31	2	0.3	0.09253	0.0645161	1	vHPC	Acute	TOgenes_allsig
GO:1903578	regulation of ATP metabolic process	78	2	0.76	0.0928	0.025641	1	vHPC	Acute	TOgenes_allsig
GO:0097499	protein localization to non-motile cilium	10	1	0.1	0.093	0.1	1	vHPC	Acute	TOgenes_allsig
GO:0071481	cellular response to X-ray	10	1	0.1	0.093	0.1	1	vHPC	Acute	TOgenes_allsig
GO:2000807	regulation of synaptic vesicle clustering	10	1	0.1	0.093	0.1	1	vHPC	Acute	TOgenes_allsig
GO:0017038	protein import	10	1	0.1	0.093	0.1	1	vHPC	Acute	TOgenes_allsig
GO:2000510	positive regulation of dendritic cell chemotaxis	10	1	0.1	0.093	0.1	1	vHPC	Acute	TOgenes_allsig
GO:0097151	positive regulation of inhibitory postsynaptic potential	10	1	0.1	0.093	0.1	1	vHPC	Acute	TOgenes_allsig
GO:0097264	self proteolysis	10	1	0.1	0.093	0.1	1	vHPC	Acute	TOgenes_allsig
GO:0072015	podocyte development	10	1	0.1	0.093	0.1	1	vHPC	Acute	TOgenes_allsig
GO:0042118	endothelial cell activation	10	1	0.1	0.093	0.1	1	vHPC	Acute	TOgenes_allsig
GO:0044387	negative regulation of protein kinase activity by regulation of protein phosphorylation	10	1	0.1	0.093	0.1	1	vHPC	Acute	TOgenes_allsig
GO:1902857	positive regulation of non-motile cilium assembly	10	1	0.1	0.093	0.1	1	vHPC	Acute	TOgenes_allsig
GO:1905665	positive regulation of calcium ion import across plasma membrane	10	1	0.1	0.093	0.1	1	vHPC	Acute	TOgenes_allsig
GO:1903367	positive regulation of fear response	10	1	0.1	0.093	0.1	1	vHPC	Acute	TOgenes_allsig
GO:0010881	regulation of cardiac muscle contraction by regulation of the release of sequestered calcium ion	10	1	0.1	0.093	0.1	1	vHPC	Acute	TOgenes_allsig
GO:0060457	negative regulation of digestive system process	10	1	0.1	0.093	0.1	1	vHPC	Acute	TOgenes_allsig
GO:0033629	negative regulation of cell adhesion mediated by integrin	10	1	0.1	0.093	0.1	1	vHPC	Acute	TOgenes_allsig
GO:0021957	corticospinal tract morphogenesis	10	1	0.1	0.093	0.1	1	vHPC	Acute	TOgenes_allsig
GO:1904851	positive regulation of establishment of protein localization to telomere	10	1	0.1	0.093	0.1	1	vHPC	Acute	TOgenes_allsig
GO:1990456	mitochondrion-endoplasmic reticulum membrane tethering	10	1	0.1	0.093	0.1	1	vHPC	Acute	TOgenes_allsig
GO:0060297	regulation of sarcomere organization	10	1	0.1	0.093	0.1	1	vHPC	Acute	TOgenes_allsig
GO:0097011	cellular response to granulocyte macrophage colony-stimulating factor stimulus	10	1	0.1	0.093	0.1	1	vHPC	Acute	TOgenes_allsig
GO:0061684	chaperone-mediated autophagy	10	1	0.1	0.093	0.1	1	vHPC	Acute	TOgenes_allsig
GO:0036466	synaptic vesicle recycling via endosome	10	1	0.1	0.093	0.1	1	vHPC	Acute	TOgenes_allsig
GO:0043490	malate-aspartate shuttle	10	1	0.1	0.093	0.1	1	vHPC	Acute	TOgenes_allsig
GO:1900121	negative regulation of receptor binding	10	1	0.1	0.093	0.1	1	vHPC	Acute	TOgenes_allsig
GO:0090184	positive regulation of kidney development	10	1	0.1	0.093	0.1	1	vHPC	Acute	TOgenes_allsig
GO:1903242	regulation of cardiac muscle hypertrophy in response to stress	10	1	0.1	0.093	0.1	1	vHPC	Acute	TOgenes_allsig
GO:0015669	gas transport	10	1	0.1	0.093	0.1	1	vHPC	Acute	TOgenes_allsig
GO:0072102	glomerulus morphogenesis	10	1	0.1	0.093	0.1	1	vHPC	Acute	TOgenes_allsig
GO:0070561	vitamin D receptor signaling pathway	10	1	0.1	0.093	0.1	1	vHPC	Acute	TOgenes_allsig
GO:0110025	DNA strand resection involved in replication fork processing	10	1	0.1	0.093	0.1	1	vHPC	Acute	TOgenes_allsig
GO:0071314	cellular response to cocaine	10	1	0.1	0.093	0.1	1	vHPC	Acute	TOgenes_allsig
GO:0070099	regulation of chemokine-mediated signaling pathway	10	1	0.1	0.093	0.1	1	vHPC	Acute	TOgenes_allsig
GO:1903817	negative regulation of voltage-gated potassium channel activity	10	1	0.1	0.093	0.1	1	vHPC	Acute	TOgenes_allsig
GO:0035360	positive regulation of peroxisome proliferator activated receptor signaling pathway	10	1	0.1	0.093	0.1	1	vHPC	Acute	TOgenes_allsig
GO:1903307	positive regulation of regulated secretory pathway	53	2	0.51	0.09369	0.0377358	1	vHPC	Acute	TOgenes_allsig
GO:0038063	collagen-activated tyrosine kinase receptor signaling pathway	54	2	0.52	0.09669	0.037037	1	vHPC	Acute	TOgenes_allsig
GO:0048167	regulation of synaptic plasticity	271	15	2.63	0.09874	0.0553506	1	vHPC	Acute	TOgenes_allsig
GO:0060688	regulation of morphogenesis of a branching structure	55	2	0.53	0.09973	0.0363636	1	vHPC	Acute	TOgenes_allsig
GO:0150052	regulation of postsynapse assembly	55	2	0.53	0.09973	0.0363636	1	vHPC	Acute	TOgenes_allsig
GO:0048012	hepatocyte growth factor receptor signaling pathway	55	2	0.53	0.09973	0.0363636	1	vHPC	Acute	TOgenes_allsig
GO:0099590	neurotransmitter receptor internalization	55	2	0.53	0.09973	0.0363636	1	vHPC	Acute	TOgenes_allsig
GO:0051084	'de novo' post-translational protein folding	44	3	0.43	0.10073	0.0681818	1	vHPC	Acute	TOgenes_allsig
GO:0044827	modulation by host of viral genome replication	22	2	0.21	0.10124	0.0909091	1	vHPC	Acute	TOgenes_allsig
GO:0099159	regulation of modification of postsynaptic structure	25	2	0.24	0.10125	0.08	1	vHPC	Acute	TOgenes_allsig
GO:0019755	one-carbon compound transport	11	1	0.11	0.10181	0.0909091	1	vHPC	Acute	TOgenes_allsig
GO:0048170	positive regulation of long-term neuronal synaptic plasticity	11	1	0.11	0.10181	0.0909091	1	vHPC	Acute	TOgenes_allsig
GO:0030157	pancreatic juice secretion	11	1	0.11	0.10181	0.0909091	1	vHPC	Acute	TOgenes_allsig
GO:0035306	positive regulation of dephosphorylation	11	1	0.11	0.10181	0.0909091	1	vHPC	Acute	TOgenes_allsig
GO:1905208	negative regulation of cardiocyte differentiation	11	1	0.11	0.10181	0.0909091	1	vHPC	Acute	TOgenes_allsig
GO:1905209	positive regulation of cardiocyte differentiation	11	1	0.11	0.10181	0.0909091	1	vHPC	Acute	TOgenes_allsig
GO:1990535	neuron projection maintenance	11	1	0.11	0.10181	0.0909091	1	vHPC	Acute	TOgenes_allsig
GO:0021548	pons development	11	1	0.11	0.10181	0.0909091	1	vHPC	Acute	TOgenes_allsig
GO:0046541	saliva secretion	11	1	0.11	0.10181	0.0909091	1	vHPC	Acute	TOgenes_allsig
GO:0090085	regulation of protein deubiquitination	11	1	0.11	0.10181	0.0909091	1	vHPC	Acute	TOgenes_allsig
GO:0090026	positive regulation of monocyte chemotaxis	11	1	0.11	0.10181	0.0909091	1	vHPC	Acute	TOgenes_allsig
GO:0086100	endothelin receptor signaling pathway	11	1	0.11	0.10181	0.0909091	1	vHPC	Acute	TOgenes_allsig
GO:0016559	peroxisome fission	11	1	0.11	0.10181	0.0909091	1	vHPC	Acute	TOgenes_allsig
GO:0097709	connective tissue replacement	11	1	0.11	0.10181	0.0909091	1	vHPC	Acute	TOgenes_allsig
GO:0071838	cell proliferation in bone marrow	11	1	0.11	0.10181	0.0909091	1	vHPC	Acute	TOgenes_allsig
GO:0030502	negative regulation of bone mineralization	11	1	0.11	0.10181	0.0909091	1	vHPC	Acute	TOgenes_allsig
GO:1903490	positive regulation of mitotic cytokinesis	11	1	0.11	0.10181	0.0909091	1	vHPC	Acute	TOgenes_allsig
GO:1903441	protein localization to ciliary membrane	11	1	0.11	0.10181	0.0909091	1	vHPC	Acute	TOgenes_allsig
GO:0030644	intracellular chloride ion homeostasis	11	1	0.11	0.10181	0.0909091	1	vHPC	Acute	TOgenes_allsig
GO:0044241	lipid digestion	11	1	0.11	0.10181	0.0909091	1	vHPC	Acute	TOgenes_allsig
GO:0045050	protein insertion into ER membrane by stop-transfer membrane-anchor sequence	11	1	0.11	0.10181	0.0909091	1	vHPC	Acute	TOgenes_allsig
GO:0071670	smooth muscle cell chemotaxis	11	1	0.11	0.10181	0.0909091	1	vHPC	Acute	TOgenes_allsig
GO:2000197	regulation of ribonucleoprotein complex localization	11	1	0.11	0.10181	0.0909091	1	vHPC	Acute	TOgenes_allsig
GO:0086067	AV node cell to bundle of His cell communication	11	1	0.11	0.10181	0.0909091	1	vHPC	Acute	TOgenes_allsig
GO:0060742	epithelial cell differentiation involved in prostate gland development	11	1	0.11	0.10181	0.0909091	1	vHPC	Acute	TOgenes_allsig
GO:0050774	negative regulation of dendrite morphogenesis	11	1	0.11	0.10181	0.0909091	1	vHPC	Acute	TOgenes_allsig
GO:0044829	positive regulation by host of viral genome replication	11	1	0.11	0.10181	0.0909091	1	vHPC	Acute	TOgenes_allsig
GO:0090281	negative regulation of calcium ion import	11	1	0.11	0.10181	0.0909091	1	vHPC	Acute	TOgenes_allsig
GO:0099640	axo-dendritic protein transport	11	1	0.11	0.10181	0.0909091	1	vHPC	Acute	TOgenes_allsig
GO:0035791	platelet-derived growth factor receptor-beta signaling pathway	56	2	0.54	0.10279	0.0357143	1	vHPC	Acute	TOgenes_allsig
GO:0032722	positive regulation of chemokine production	56	2	0.54	0.10279	0.0357143	1	vHPC	Acute	TOgenes_allsig
GO:2000242	negative regulation of reproductive process	56	2	0.54	0.10279	0.0357143	1	vHPC	Acute	TOgenes_allsig
GO:0038084	vascular endothelial growth factor signaling pathway	80	3	0.78	0.10804	0.0375	1	vHPC	Acute	TOgenes_allsig
GO:0006821	chloride transport	96	4	0.93	0.10901	0.0416667	1	vHPC	Acute	TOgenes_allsig
GO:1902305	regulation of sodium ion transmembrane transport	49	3	0.48	0.1094	0.0612245	1	vHPC	Acute	TOgenes_allsig
GO:0009651	response to salt stress	29	2	0.28	0.10996	0.0689655	1	vHPC	Acute	TOgenes_allsig
GO:1901292	nucleoside phosphate catabolic process	180	3	1.75	0.11028	0.0166667	1	vHPC	Acute	TOgenes_allsig
GO:2000822	regulation of behavioral fear response	12	1	0.12	0.11054	0.0833333	1	vHPC	Acute	TOgenes_allsig
GO:1902259	regulation of delayed rectifier potassium channel activity	12	1	0.12	0.11054	0.0833333	1	vHPC	Acute	TOgenes_allsig
GO:0015937	coenzyme A biosynthetic process	12	1	0.12	0.11054	0.0833333	1	vHPC	Acute	TOgenes_allsig
GO:0046548	retinal rod cell development	12	1	0.12	0.11054	0.0833333	1	vHPC	Acute	TOgenes_allsig
GO:0071257	cellular response to electrical stimulus	12	1	0.12	0.11054	0.0833333	1	vHPC	Acute	TOgenes_allsig
GO:0008063	Toll signaling pathway	12	1	0.12	0.11054	0.0833333	1	vHPC	Acute	TOgenes_allsig
GO:0043653	mitochondrial fragmentation involved in apoptotic process	12	1	0.12	0.11054	0.0833333	1	vHPC	Acute	TOgenes_allsig
GO:0060456	positive regulation of digestive system process	12	1	0.12	0.11054	0.0833333	1	vHPC	Acute	TOgenes_allsig
GO:0010818	T cell chemotaxis	12	1	0.12	0.11054	0.0833333	1	vHPC	Acute	TOgenes_allsig
GO:0010832	negative regulation of myotube differentiation	12	1	0.12	0.11054	0.0833333	1	vHPC	Acute	TOgenes_allsig
GO:0060442	branching involved in prostate gland morphogenesis	12	1	0.12	0.11054	0.0833333	1	vHPC	Acute	TOgenes_allsig
GO:0032793	positive regulation of CREB transcription factor activity	12	1	0.12	0.11054	0.0833333	1	vHPC	Acute	TOgenes_allsig
GO:2000322	regulation of nuclear receptor-mediated glucocorticoid signaling pathway	12	1	0.12	0.11054	0.0833333	1	vHPC	Acute	TOgenes_allsig
GO:2000347	positive regulation of hepatocyte proliferation	12	1	0.12	0.11054	0.0833333	1	vHPC	Acute	TOgenes_allsig
GO:0002501	peptide antigen assembly with MHC protein complex	12	1	0.12	0.11054	0.0833333	1	vHPC	Acute	TOgenes_allsig
GO:0038026	reelin-mediated signaling pathway	12	1	0.12	0.11054	0.0833333	1	vHPC	Acute	TOgenes_allsig
GO:0021930	cerebellar granule cell precursor proliferation	12	1	0.12	0.11054	0.0833333	1	vHPC	Acute	TOgenes_allsig
GO:0061517	macrophage proliferation	12	1	0.12	0.11054	0.0833333	1	vHPC	Acute	TOgenes_allsig
GO:0060732	positive regulation of inositol phosphate biosynthetic process	12	1	0.12	0.11054	0.0833333	1	vHPC	Acute	TOgenes_allsig
GO:0048312	intracellular distribution of mitochondria	12	1	0.12	0.11054	0.0833333	1	vHPC	Acute	TOgenes_allsig
GO:1900244	positive regulation of synaptic vesicle endocytosis	12	1	0.12	0.11054	0.0833333	1	vHPC	Acute	TOgenes_allsig
GO:0016185	synaptic vesicle budding from presynaptic endocytic zone membrane	12	1	0.12	0.11054	0.0833333	1	vHPC	Acute	TOgenes_allsig
GO:0019227	neuronal action potential propagation	12	1	0.12	0.11054	0.0833333	1	vHPC	Acute	TOgenes_allsig
GO:0021783	preganglionic parasympathetic fiber development	12	1	0.12	0.11054	0.0833333	1	vHPC	Acute	TOgenes_allsig
GO:0006596	polyamine biosynthetic process	12	1	0.12	0.11054	0.0833333	1	vHPC	Acute	TOgenes_allsig
GO:0032956	regulation of actin cytoskeleton organization	331	8	3.21	0.11099	0.0241692	1	vHPC	Acute	TOgenes_allsig
GO:2000147	positive regulation of cell motility	539	14	5.23	0.11309	0.025974	1	vHPC	Acute	TOgenes_allsig
GO:1901224	positive regulation of non-canonical NF-kappaB signal transduction	60	2	0.58	0.11528	0.0333333	1	vHPC	Acute	TOgenes_allsig
GO:0007268	chemical synaptic transmission	786	36	7.63	0.11561	0.0458015	1	vHPC	Acute	TOgenes_allsig
GO:0002027	regulation of heart rate	96	3	0.93	0.11761	0.03125	1	vHPC	Acute	TOgenes_allsig
GO:0015813	L-glutamate transmembrane transport	30	2	0.29	0.11856	0.0666667	1	vHPC	Acute	TOgenes_allsig
GO:1902808	positive regulation of cell cycle G1/S phase transition	60	2	0.58	0.11878	0.0333333	1	vHPC	Acute	TOgenes_allsig
GO:0051964	negative regulation of synapse assembly	13	1	0.13	0.11918	0.0769231	1	vHPC	Acute	TOgenes_allsig
GO:0038180	nerve growth factor signaling pathway	13	1	0.13	0.11918	0.0769231	1	vHPC	Acute	TOgenes_allsig
GO:0046512	sphingosine biosynthetic process	13	1	0.13	0.11918	0.0769231	1	vHPC	Acute	TOgenes_allsig
GO:0051132	NK T cell activation	13	1	0.13	0.11918	0.0769231	1	vHPC	Acute	TOgenes_allsig
GO:0007216	G protein-coupled glutamate receptor signaling pathway	13	1	0.13	0.11918	0.0769231	1	vHPC	Acute	TOgenes_allsig
GO:0010738	regulation of protein kinase A signaling	13	1	0.13	0.11918	0.0769231	1	vHPC	Acute	TOgenes_allsig
GO:1901163	regulation of trophoblast cell migration	13	1	0.13	0.11918	0.0769231	1	vHPC	Acute	TOgenes_allsig
GO:0034498	early endosome to Golgi transport	13	1	0.13	0.11918	0.0769231	1	vHPC	Acute	TOgenes_allsig
GO:0035881	amacrine cell differentiation	13	1	0.13	0.11918	0.0769231	1	vHPC	Acute	TOgenes_allsig
GO:0003334	keratinocyte development	13	1	0.13	0.11918	0.0769231	1	vHPC	Acute	TOgenes_allsig
GO:0010587	miRNA catabolic process	13	1	0.13	0.11918	0.0769231	1	vHPC	Acute	TOgenes_allsig
GO:0046958	nonassociative learning	13	1	0.13	0.11918	0.0769231	1	vHPC	Acute	TOgenes_allsig
GO:0002689	negative regulation of leukocyte chemotaxis	13	1	0.13	0.11918	0.0769231	1	vHPC	Acute	TOgenes_allsig
GO:0003128	heart field specification	13	1	0.13	0.11918	0.0769231	1	vHPC	Acute	TOgenes_allsig
GO:0072160	nephron tubule epithelial cell differentiation	13	1	0.13	0.11918	0.0769231	1	vHPC	Acute	TOgenes_allsig
GO:0051044	positive regulation of membrane protein ectodomain proteolysis	13	1	0.13	0.11918	0.0769231	1	vHPC	Acute	TOgenes_allsig
GO:0140059	dendrite arborization	13	1	0.13	0.11918	0.0769231	1	vHPC	Acute	TOgenes_allsig
GO:0031223	auditory behavior	13	1	0.13	0.11918	0.0769231	1	vHPC	Acute	TOgenes_allsig
GO:1902931	negative regulation of alcohol biosynthetic process	13	1	0.13	0.11918	0.0769231	1	vHPC	Acute	TOgenes_allsig
GO:0099542	trans-synaptic signaling by endocannabinoid	13	1	0.13	0.11918	0.0769231	1	vHPC	Acute	TOgenes_allsig
GO:1901018	positive regulation of potassium ion transmembrane transporter activity	13	1	0.13	0.11918	0.0769231	1	vHPC	Acute	TOgenes_allsig
GO:0050847	progesterone receptor signaling pathway	13	1	0.13	0.11918	0.0769231	1	vHPC	Acute	TOgenes_allsig
GO:0016114	terpenoid biosynthetic process	13	1	0.13	0.11918	0.0769231	1	vHPC	Acute	TOgenes_allsig
GO:0071318	cellular response to ATP	13	1	0.13	0.11918	0.0769231	1	vHPC	Acute	TOgenes_allsig
GO:0006952	defense response	1301	10	12.63	0.12203	0.0076864	1	vHPC	Acute	TOgenes_allsig
GO:1901652	response to peptide	850	13	8.25	0.12448	0.0152941	1	vHPC	Acute	TOgenes_allsig
GO:0030072	peptide hormone secretion	260	7	2.52	0.12483	0.0269231	1	vHPC	Acute	TOgenes_allsig
GO:1905330	regulation of morphogenesis of an epithelium	63	2	0.61	0.12489	0.031746	1	vHPC	Acute	TOgenes_allsig
GO:0021795	cerebral cortex cell migration	55	2	0.53	0.12726	0.0363636	1	vHPC	Acute	TOgenes_allsig
GO:0051048	negative regulation of secretion	178	3	1.73	0.12742	0.0168539	1	vHPC	Acute	TOgenes_allsig
GO:0044070	regulation of monoatomic anion transport	14	1	0.14	0.12774	0.0714286	1	vHPC	Acute	TOgenes_allsig
GO:1905274	regulation of modification of postsynaptic actin cytoskeleton	14	1	0.14	0.12774	0.0714286	1	vHPC	Acute	TOgenes_allsig
GO:0048755	branching morphogenesis of a nerve	14	1	0.14	0.12774	0.0714286	1	vHPC	Acute	TOgenes_allsig
GO:0046500	S-adenosylmethionine metabolic process	14	1	0.14	0.12774	0.0714286	1	vHPC	Acute	TOgenes_allsig
GO:0048711	positive regulation of astrocyte differentiation	14	1	0.14	0.12774	0.0714286	1	vHPC	Acute	TOgenes_allsig
GO:0071285	cellular response to lithium ion	14	1	0.14	0.12774	0.0714286	1	vHPC	Acute	TOgenes_allsig
GO:0051124	synaptic assembly at neuromuscular junction	14	1	0.14	0.12774	0.0714286	1	vHPC	Acute	TOgenes_allsig
GO:1904177	regulation of adipose tissue development	14	1	0.14	0.12774	0.0714286	1	vHPC	Acute	TOgenes_allsig
GO:0090036	regulation of protein kinase C signaling	14	1	0.14	0.12774	0.0714286	1	vHPC	Acute	TOgenes_allsig
GO:0060965	negative regulation of miRNA-mediated gene silencing	14	1	0.14	0.12774	0.0714286	1	vHPC	Acute	TOgenes_allsig
GO:0045737	positive regulation of cyclin-dependent protein serine/threonine kinase activity	14	1	0.14	0.12774	0.0714286	1	vHPC	Acute	TOgenes_allsig
GO:1902514	regulation of calcium ion transmembrane transport via high voltage-gated calcium channel	14	1	0.14	0.12774	0.0714286	1	vHPC	Acute	TOgenes_allsig
GO:0032780	negative regulation of ATP-dependent activity	14	1	0.14	0.12774	0.0714286	1	vHPC	Acute	TOgenes_allsig
GO:0048680	positive regulation of axon regeneration	14	1	0.14	0.12774	0.0714286	1	vHPC	Acute	TOgenes_allsig
GO:0010524	positive regulation of calcium ion transport into cytosol	14	1	0.14	0.12774	0.0714286	1	vHPC	Acute	TOgenes_allsig
GO:0034114	regulation of heterotypic cell-cell adhesion	14	1	0.14	0.12774	0.0714286	1	vHPC	Acute	TOgenes_allsig
GO:0002031	G protein-coupled receptor internalization	14	1	0.14	0.12774	0.0714286	1	vHPC	Acute	TOgenes_allsig
GO:0036498	IRE1-mediated unfolded protein response	14	1	0.14	0.12774	0.0714286	1	vHPC	Acute	TOgenes_allsig
GO:0055119	relaxation of cardiac muscle	14	1	0.14	0.12774	0.0714286	1	vHPC	Acute	TOgenes_allsig
GO:0140627	ubiquitin-dependent protein catabolic process via the C-end degron rule pathway	14	1	0.14	0.12774	0.0714286	1	vHPC	Acute	TOgenes_allsig
GO:0048385	regulation of retinoic acid receptor signaling pathway	14	1	0.14	0.12774	0.0714286	1	vHPC	Acute	TOgenes_allsig
GO:1900221	regulation of amyloid-beta clearance	14	1	0.14	0.12774	0.0714286	1	vHPC	Acute	TOgenes_allsig
GO:1900226	negative regulation of NLRP3 inflammasome complex assembly	14	1	0.14	0.12774	0.0714286	1	vHPC	Acute	TOgenes_allsig
GO:0030497	fatty acid elongation	14	1	0.14	0.12774	0.0714286	1	vHPC	Acute	TOgenes_allsig
GO:0051261	protein depolymerization	121	2	1.17	0.12777	0.0165289	1	vHPC	Acute	TOgenes_allsig
GO:0070507	regulation of microtubule cytoskeleton organization	157	3	1.52	0.13124	0.0191083	1	vHPC	Acute	TOgenes_allsig
GO:0099171	presynaptic modulation of chemical synaptic transmission	65	2	0.63	0.1314	0.0307692	1	vHPC	Acute	TOgenes_allsig
GO:0050821	protein stabilization	202	4	1.96	0.13389	0.019802	1	vHPC	Acute	TOgenes_allsig
GO:0003300	cardiac muscle hypertrophy	102	4	0.99	0.13439	0.0392157	1	vHPC	Acute	TOgenes_allsig
GO:0035176	social behavior	66	2	0.64	0.13468	0.030303	1	vHPC	Acute	TOgenes_allsig
GO:0033555	multicellular organismal response to stress	110	3	1.07	0.13531	0.0272727	1	vHPC	Acute	TOgenes_allsig
GO:0060977	coronary vasculature morphogenesis	30	2	0.29	0.1355	0.0666667	1	vHPC	Acute	TOgenes_allsig
GO:0033235	positive regulation of protein sumoylation	15	1	0.15	0.13622	0.0666667	1	vHPC	Acute	TOgenes_allsig
GO:0032957	inositol trisphosphate metabolic process	15	1	0.15	0.13622	0.0666667	1	vHPC	Acute	TOgenes_allsig
GO:0032926	negative regulation of activin receptor signaling pathway	15	1	0.15	0.13622	0.0666667	1	vHPC	Acute	TOgenes_allsig
GO:0071294	cellular response to zinc ion	15	1	0.15	0.13622	0.0666667	1	vHPC	Acute	TOgenes_allsig
GO:0007176	regulation of epidermal growth factor-activated receptor activity	15	1	0.15	0.13622	0.0666667	1	vHPC	Acute	TOgenes_allsig
GO:0071236	cellular response to antibiotic	15	1	0.15	0.13622	0.0666667	1	vHPC	Acute	TOgenes_allsig
GO:0097212	lysosomal membrane organization	15	1	0.15	0.13622	0.0666667	1	vHPC	Acute	TOgenes_allsig
GO:0170043	non-proteinogenic amino acid biosynthetic process	15	1	0.15	0.13622	0.0666667	1	vHPC	Acute	TOgenes_allsig
GO:0016558	protein import into peroxisome matrix	15	1	0.15	0.13622	0.0666667	1	vHPC	Acute	TOgenes_allsig
GO:0010766	negative regulation of sodium ion transport	15	1	0.15	0.13622	0.0666667	1	vHPC	Acute	TOgenes_allsig
GO:0036035	osteoclast development	15	1	0.15	0.13622	0.0666667	1	vHPC	Acute	TOgenes_allsig
GO:0060979	vasculogenesis involved in coronary vascular morphogenesis	15	1	0.15	0.13622	0.0666667	1	vHPC	Acute	TOgenes_allsig
GO:0051764	actin crosslink formation	15	1	0.15	0.13622	0.0666667	1	vHPC	Acute	TOgenes_allsig
GO:0045843	negative regulation of striated muscle tissue development	15	1	0.15	0.13622	0.0666667	1	vHPC	Acute	TOgenes_allsig
GO:0010807	regulation of synaptic vesicle priming	15	1	0.15	0.13622	0.0666667	1	vHPC	Acute	TOgenes_allsig
GO:0072350	tricarboxylic acid metabolic process	15	1	0.15	0.13622	0.0666667	1	vHPC	Acute	TOgenes_allsig
GO:0045542	positive regulation of cholesterol biosynthetic process	15	1	0.15	0.13622	0.0666667	1	vHPC	Acute	TOgenes_allsig
GO:0086014	atrial cardiac muscle cell action potential	15	1	0.15	0.13622	0.0666667	1	vHPC	Acute	TOgenes_allsig
GO:0051014	actin filament severing	15	1	0.15	0.13622	0.0666667	1	vHPC	Acute	TOgenes_allsig
GO:1901569	fatty acid derivative catabolic process	15	1	0.15	0.13622	0.0666667	1	vHPC	Acute	TOgenes_allsig
GO:0099527	postsynapse to nucleus signaling pathway	15	1	0.15	0.13622	0.0666667	1	vHPC	Acute	TOgenes_allsig
GO:1903729	regulation of plasma membrane organization	15	1	0.15	0.13622	0.0666667	1	vHPC	Acute	TOgenes_allsig
GO:0002467	germinal center formation	15	1	0.15	0.13622	0.0666667	1	vHPC	Acute	TOgenes_allsig
GO:1904062	regulation of monoatomic cation transmembrane transport	278	11	2.7	0.13785	0.0395683	1	vHPC	Acute	TOgenes_allsig
GO:0042776	proton motive force-driven mitochondrial ATP synthesis	67	2	0.65	0.13798	0.0298507	1	vHPC	Acute	TOgenes_allsig
GO:1990138	neuron projection extension	194	5	1.88	0.13863	0.0257732	1	vHPC	Acute	TOgenes_allsig
GO:0021766	hippocampus development	98	3	0.95	0.14024	0.0306122	1	vHPC	Acute	TOgenes_allsig
GO:0008333	endosome to lysosome transport	68	2	0.66	0.1413	0.0294118	1	vHPC	Acute	TOgenes_allsig
GO:0019722	calcium-mediated signaling	180	8	1.75	0.14351	0.0444444	1	vHPC	Acute	TOgenes_allsig
GO:0030879	mammary gland development	128	3	1.24	0.1438	0.0234375	1	vHPC	Acute	TOgenes_allsig
GO:0120033	negative regulation of plasma membrane bounded cell projection assembly	39	2	0.38	0.14392	0.0512821	1	vHPC	Acute	TOgenes_allsig
GO:0043248	proteasome assembly	16	1	0.16	0.14462	0.0625	1	vHPC	Acute	TOgenes_allsig
GO:0035336	long-chain fatty-acyl-CoA metabolic process	16	1	0.16	0.14462	0.0625	1	vHPC	Acute	TOgenes_allsig
GO:0046831	regulation of RNA export from nucleus	16	1	0.16	0.14462	0.0625	1	vHPC	Acute	TOgenes_allsig
GO:0055093	response to hyperoxia	16	1	0.16	0.14462	0.0625	1	vHPC	Acute	TOgenes_allsig
GO:0051290	protein heterotetramerization	16	1	0.16	0.14462	0.0625	1	vHPC	Acute	TOgenes_allsig
GO:2001256	regulation of store-operated calcium entry	16	1	0.16	0.14462	0.0625	1	vHPC	Acute	TOgenes_allsig
GO:0010635	regulation of mitochondrial fusion	16	1	0.16	0.14462	0.0625	1	vHPC	Acute	TOgenes_allsig
GO:1905906	regulation of amyloid fibril formation	16	1	0.16	0.14462	0.0625	1	vHPC	Acute	TOgenes_allsig
GO:0071397	cellular response to cholesterol	16	1	0.16	0.14462	0.0625	1	vHPC	Acute	TOgenes_allsig
GO:0033145	positive regulation of intracellular steroid hormone receptor signaling pathway	16	1	0.16	0.14462	0.0625	1	vHPC	Acute	TOgenes_allsig
GO:0031346	positive regulation of cell projection organization	433	13	4.2	0.14525	0.0300231	1	vHPC	Acute	TOgenes_allsig
GO:0098609	cell-cell adhesion	732	8	7.11	0.14557	0.010929	1	vHPC	Acute	TOgenes_allsig
GO:0007173	epidermal growth factor receptor signaling pathway	136	3	1.32	0.14618	0.0220588	1	vHPC	Acute	TOgenes_allsig
GO:0032092	positive regulation of protein binding	70	2	0.68	0.14799	0.0285714	1	vHPC	Acute	TOgenes_allsig
GO:0033138	positive regulation of peptidyl-serine phosphorylation	70	2	0.68	0.14799	0.0285714	1	vHPC	Acute	TOgenes_allsig
GO:0031589	cell-substrate adhesion	335	9	3.25	0.14823	0.0268657	1	vHPC	Acute	TOgenes_allsig
GO:0006886	intracellular protein transport	639	11	6.21	0.14869	0.0172144	1	vHPC	Acute	TOgenes_allsig
GO:0001764	neuron migration	198	4	1.92	0.14986	0.020202	1	vHPC	Acute	TOgenes_allsig
GO:0051928	positive regulation of calcium ion transport	108	5	1.05	0.14999	0.0462963	1	vHPC	Acute	TOgenes_allsig
GO:0060997	dendritic spine morphogenesis	79	4	0.77	0.15068	0.0506329	1	vHPC	Acute	TOgenes_allsig
GO:0048384	retinoic acid receptor signaling pathway	31	2	0.3	0.15212	0.0645161	1	vHPC	Acute	TOgenes_allsig
GO:0072523	purine-containing compound catabolic process	164	3	1.59	0.15239	0.0182927	1	vHPC	Acute	TOgenes_allsig
GO:0043278	response to morphine	17	1	0.17	0.15293	0.0588235	1	vHPC	Acute	TOgenes_allsig
GO:0098712	L-glutamate import across plasma membrane	17	1	0.17	0.15293	0.0588235	1	vHPC	Acute	TOgenes_allsig
GO:0071472	cellular response to salt stress	17	1	0.17	0.15293	0.0588235	1	vHPC	Acute	TOgenes_allsig
GO:0021819	layer formation in cerebral cortex	17	1	0.17	0.15293	0.0588235	1	vHPC	Acute	TOgenes_allsig
GO:0098814	spontaneous synaptic transmission	17	1	0.17	0.15293	0.0588235	1	vHPC	Acute	TOgenes_allsig
GO:0021681	cerebellar granular layer development	17	1	0.17	0.15293	0.0588235	1	vHPC	Acute	TOgenes_allsig
GO:0090083	regulation of inclusion body assembly	17	1	0.17	0.15293	0.0588235	1	vHPC	Acute	TOgenes_allsig
GO:0070314	G1 to G0 transition	17	1	0.17	0.15293	0.0588235	1	vHPC	Acute	TOgenes_allsig
GO:0010759	positive regulation of macrophage chemotaxis	17	1	0.17	0.15293	0.0588235	1	vHPC	Acute	TOgenes_allsig
GO:0071895	odontoblast differentiation	17	1	0.17	0.15293	0.0588235	1	vHPC	Acute	TOgenes_allsig
GO:0033631	cell-cell adhesion mediated by integrin	17	1	0.17	0.15293	0.0588235	1	vHPC	Acute	TOgenes_allsig
GO:0060134	prepulse inhibition	17	1	0.17	0.15293	0.0588235	1	vHPC	Acute	TOgenes_allsig
GO:0006123	mitochondrial electron transport, cytochrome c to oxygen	17	1	0.17	0.15293	0.0588235	1	vHPC	Acute	TOgenes_allsig
GO:0070206	protein trimerization	17	1	0.17	0.15293	0.0588235	1	vHPC	Acute	TOgenes_allsig
GO:0001759	organ induction	17	1	0.17	0.15293	0.0588235	1	vHPC	Acute	TOgenes_allsig
GO:0035672	oligopeptide transmembrane transport	17	1	0.17	0.15293	0.0588235	1	vHPC	Acute	TOgenes_allsig
GO:0061635	regulation of protein complex stability	17	1	0.17	0.15293	0.0588235	1	vHPC	Acute	TOgenes_allsig
GO:0006878	intracellular copper ion homeostasis	17	1	0.17	0.15293	0.0588235	1	vHPC	Acute	TOgenes_allsig
GO:0061515	myeloid cell development	87	3	0.84	0.15337	0.0344828	1	vHPC	Acute	TOgenes_allsig
GO:0051047	positive regulation of secretion	335	9	3.25	0.15622	0.0268657	1	vHPC	Acute	TOgenes_allsig
GO:0045944	positive regulation of transcription by RNA polymerase II	1070	14	10.39	0.15691	0.0130841	1	vHPC	Acute	TOgenes_allsig
GO:0048519	negative regulation of biological process	4713	64	45.77	0.15722	0.0135795	1	vHPC	Acute	TOgenes_allsig
GO:0045638	negative regulation of myeloid cell differentiation	73	2	0.71	0.15815	0.0273973	1	vHPC	Acute	TOgenes_allsig
GO:0016082	synaptic vesicle priming	33	2	0.32	0.16033	0.0606061	1	vHPC	Acute	TOgenes_allsig
GO:0045124	regulation of bone resorption	40	2	0.39	0.16039	0.05	1	vHPC	Acute	TOgenes_allsig
GO:0010596	negative regulation of endothelial cell migration	49	2	0.48	0.16048	0.0408163	1	vHPC	Acute	TOgenes_allsig
GO:0060993	kidney morphogenesis	94	2	0.91	0.16091	0.0212766	1	vHPC	Acute	TOgenes_allsig
GO:0060602	branch elongation of an epithelium	18	1	0.17	0.16117	0.0555556	1	vHPC	Acute	TOgenes_allsig
GO:0061154	endothelial tube morphogenesis	18	1	0.17	0.16117	0.0555556	1	vHPC	Acute	TOgenes_allsig
GO:0045217	cell-cell junction maintenance	18	1	0.17	0.16117	0.0555556	1	vHPC	Acute	TOgenes_allsig
GO:0070166	enamel mineralization	18	1	0.17	0.16117	0.0555556	1	vHPC	Acute	TOgenes_allsig
GO:0015701	bicarbonate transport	18	1	0.17	0.16117	0.0555556	1	vHPC	Acute	TOgenes_allsig
GO:0051580	regulation of neurotransmitter uptake	18	1	0.17	0.16117	0.0555556	1	vHPC	Acute	TOgenes_allsig
GO:1900452	regulation of long-term synaptic depression	18	1	0.17	0.16117	0.0555556	1	vHPC	Acute	TOgenes_allsig
GO:0036444	calcium import into the mitochondrion	18	1	0.17	0.16117	0.0555556	1	vHPC	Acute	TOgenes_allsig
GO:1900119	positive regulation of execution phase of apoptosis	18	1	0.17	0.16117	0.0555556	1	vHPC	Acute	TOgenes_allsig
GO:0050884	neuromuscular process controlling posture	18	1	0.17	0.16117	0.0555556	1	vHPC	Acute	TOgenes_allsig
GO:0010921	regulation of phosphatase activity	18	1	0.17	0.16117	0.0555556	1	vHPC	Acute	TOgenes_allsig
GO:0014009	glial cell proliferation	74	2	0.72	0.16156	0.027027	1	vHPC	Acute	TOgenes_allsig
GO:0060996	dendritic spine development	139	6	1.35	0.16535	0.0431655	1	vHPC	Acute	TOgenes_allsig
GO:0034103	regulation of tissue remodeling	68	3	0.66	0.16775	0.0441176	1	vHPC	Acute	TOgenes_allsig
GO:0050867	positive regulation of cell activation	307	5	2.98	0.16806	0.0162866	1	vHPC	Acute	TOgenes_allsig
GO:0043149	stress fiber assembly	112	3	1.09	0.16819	0.0267857	1	vHPC	Acute	TOgenes_allsig
GO:1901381	positive regulation of potassium ion transmembrane transport	32	2	0.31	0.16842	0.0625	1	vHPC	Acute	TOgenes_allsig
GO:0043113	receptor clustering	76	2	0.74	0.16843	0.0263158	1	vHPC	Acute	TOgenes_allsig
GO:0098703	calcium ion import across plasma membrane	33	2	0.32	0.16843	0.0606061	1	vHPC	Acute	TOgenes_allsig
GO:0031349	positive regulation of defense response	404	5	3.92	0.16905	0.0123762	1	vHPC	Acute	TOgenes_allsig
GO:0032930	positive regulation of superoxide anion generation	19	1	0.18	0.16932	0.0526316	1	vHPC	Acute	TOgenes_allsig
GO:0003084	positive regulation of systemic arterial blood pressure	19	1	0.18	0.16932	0.0526316	1	vHPC	Acute	TOgenes_allsig
GO:0046514	ceramide catabolic process	19	1	0.18	0.16932	0.0526316	1	vHPC	Acute	TOgenes_allsig
GO:0060307	regulation of ventricular cardiac muscle cell membrane repolarization	19	1	0.18	0.16932	0.0526316	1	vHPC	Acute	TOgenes_allsig
GO:0032230	positive regulation of synaptic transmission, GABAergic	19	1	0.18	0.16932	0.0526316	1	vHPC	Acute	TOgenes_allsig
GO:1903428	positive regulation of reactive oxygen species biosynthetic process	19	1	0.18	0.16932	0.0526316	1	vHPC	Acute	TOgenes_allsig
GO:0015810	aspartate transmembrane transport	19	1	0.18	0.16932	0.0526316	1	vHPC	Acute	TOgenes_allsig
GO:0001768	establishment of T cell polarity	19	1	0.18	0.16932	0.0526316	1	vHPC	Acute	TOgenes_allsig
GO:0003184	pulmonary valve morphogenesis	19	1	0.18	0.16932	0.0526316	1	vHPC	Acute	TOgenes_allsig
GO:0016322	neuron remodeling	19	1	0.18	0.16932	0.0526316	1	vHPC	Acute	TOgenes_allsig
GO:0042659	regulation of cell fate specification	19	1	0.18	0.16932	0.0526316	1	vHPC	Acute	TOgenes_allsig
GO:1903232	melanosome assembly	19	1	0.18	0.16932	0.0526316	1	vHPC	Acute	TOgenes_allsig
GO:0003283	atrial septum development	19	1	0.18	0.16932	0.0526316	1	vHPC	Acute	TOgenes_allsig
GO:0032880	regulation of protein localization	914	19	8.88	0.17147	0.0207877	1	vHPC	Acute	TOgenes_allsig
GO:0060998	regulation of dendritic spine development	88	4	0.85	0.17488	0.0454545	1	vHPC	Acute	TOgenes_allsig
GO:0051262	protein tetramerization	89	3	0.86	0.17597	0.0337079	1	vHPC	Acute	TOgenes_allsig
GO:0045724	positive regulation of cilium assembly	30	2	0.29	0.17643	0.0666667	1	vHPC	Acute	TOgenes_allsig
GO:0001964	startle response	37	2	0.36	0.1765	0.0540541	1	vHPC	Acute	TOgenes_allsig
GO:0003179	heart valve morphogenesis	53	2	0.51	0.17667	0.0377358	1	vHPC	Acute	TOgenes_allsig
GO:0071805	potassium ion transmembrane transport	184	6	1.79	0.17675	0.0326087	1	vHPC	Acute	TOgenes_allsig
GO:0046847	filopodium assembly	77	2	0.75	0.17692	0.025974	1	vHPC	Acute	TOgenes_allsig
GO:0035372	protein localization to microtubule	20	1	0.19	0.1774	0.05	1	vHPC	Acute	TOgenes_allsig
GO:0060019	radial glial cell differentiation	20	1	0.19	0.1774	0.05	1	vHPC	Acute	TOgenes_allsig
GO:0048791	calcium ion-regulated exocytosis of neurotransmitter	20	1	0.19	0.1774	0.05	1	vHPC	Acute	TOgenes_allsig
GO:0021602	cranial nerve morphogenesis	20	1	0.19	0.1774	0.05	1	vHPC	Acute	TOgenes_allsig
GO:0006910	phagocytosis, recognition	20	1	0.19	0.1774	0.05	1	vHPC	Acute	TOgenes_allsig
GO:0038083	peptidyl-tyrosine autophosphorylation	20	1	0.19	0.1774	0.05	1	vHPC	Acute	TOgenes_allsig
GO:0031290	retinal ganglion cell axon guidance	20	1	0.19	0.1774	0.05	1	vHPC	Acute	TOgenes_allsig
GO:1904666	regulation of ubiquitin protein ligase activity	20	1	0.19	0.1774	0.05	1	vHPC	Acute	TOgenes_allsig
GO:0003214	cardiac left ventricle morphogenesis	20	1	0.19	0.1774	0.05	1	vHPC	Acute	TOgenes_allsig
GO:2001026	regulation of endothelial cell chemotaxis	20	1	0.19	0.1774	0.05	1	vHPC	Acute	TOgenes_allsig
GO:0006896	Golgi to vacuole transport	20	1	0.19	0.1774	0.05	1	vHPC	Acute	TOgenes_allsig
GO:0070571	negative regulation of neuron projection regeneration	20	1	0.19	0.1774	0.05	1	vHPC	Acute	TOgenes_allsig
GO:0008210	estrogen metabolic process	20	1	0.19	0.1774	0.05	1	vHPC	Acute	TOgenes_allsig
GO:0045947	negative regulation of translational initiation	20	1	0.19	0.1774	0.05	1	vHPC	Acute	TOgenes_allsig
GO:0050806	positive regulation of synaptic transmission	210	14	2.04	0.18017	0.0666667	1	vHPC	Acute	TOgenes_allsig
GO:0043523	regulation of neuron apoptotic process	297	8	2.88	0.18049	0.026936	1	vHPC	Acute	TOgenes_allsig
GO:0031647	regulation of protein stability	331	7	3.21	0.1809	0.021148	1	vHPC	Acute	TOgenes_allsig
GO:0048814	regulation of dendrite morphogenesis	96	5	0.93	0.18173	0.0520833	1	vHPC	Acute	TOgenes_allsig
GO:0051279	regulation of release of sequestered calcium ion into cytosol	64	3	0.62	0.18363	0.046875	1	vHPC	Acute	TOgenes_allsig
GO:2001257	regulation of cation channel activity	86	3	0.84	0.18387	0.0348837	1	vHPC	Acute	TOgenes_allsig
GO:0045475	locomotor rhythm	21	1	0.2	0.18539	0.047619	1	vHPC	Acute	TOgenes_allsig
GO:0021535	cell migration in hindbrain	21	1	0.2	0.18539	0.047619	1	vHPC	Acute	TOgenes_allsig
GO:0016556	mRNA modification	21	1	0.2	0.18539	0.047619	1	vHPC	Acute	TOgenes_allsig
GO:0042104	positive regulation of activated T cell proliferation	21	1	0.2	0.18539	0.047619	1	vHPC	Acute	TOgenes_allsig
GO:0048846	axon extension involved in axon guidance	21	1	0.2	0.18539	0.047619	1	vHPC	Acute	TOgenes_allsig
GO:0006925	inflammatory cell apoptotic process	21	1	0.2	0.18539	0.047619	1	vHPC	Acute	TOgenes_allsig
GO:0060155	platelet dense granule organization	21	1	0.2	0.18539	0.047619	1	vHPC	Acute	TOgenes_allsig
GO:0017121	plasma membrane phospholipid scrambling	21	1	0.2	0.18539	0.047619	1	vHPC	Acute	TOgenes_allsig
GO:0045652	regulation of megakaryocyte differentiation	21	1	0.2	0.18539	0.047619	1	vHPC	Acute	TOgenes_allsig
GO:0071625	vocalization behavior	21	1	0.2	0.18539	0.047619	1	vHPC	Acute	TOgenes_allsig
GO:0044790	suppression of viral release by host	21	1	0.2	0.18539	0.047619	1	vHPC	Acute	TOgenes_allsig
GO:2001014	regulation of skeletal muscle cell differentiation	21	1	0.2	0.18539	0.047619	1	vHPC	Acute	TOgenes_allsig
GO:0006883	intracellular sodium ion homeostasis	21	1	0.2	0.18539	0.047619	1	vHPC	Acute	TOgenes_allsig
GO:0043116	negative regulation of vascular permeability	21	1	0.2	0.18539	0.047619	1	vHPC	Acute	TOgenes_allsig
GO:0051965	positive regulation of synapse assembly	81	2	0.79	0.1858	0.0246914	1	vHPC	Acute	TOgenes_allsig
GO:0022407	regulation of cell-cell adhesion	399	4	3.87	0.18616	0.0100251	1	vHPC	Acute	TOgenes_allsig
GO:0048041	focal adhesion assembly	85	4	0.83	0.19055	0.0470588	1	vHPC	Acute	TOgenes_allsig
GO:0000209	protein polyubiquitination	249	4	2.42	0.19097	0.0160643	1	vHPC	Acute	TOgenes_allsig
GO:0050771	negative regulation of axonogenesis	58	3	0.56	0.19141	0.0517241	1	vHPC	Acute	TOgenes_allsig
GO:0045453	bone resorption	62	3	0.6	0.19145	0.0483871	1	vHPC	Acute	TOgenes_allsig
GO:0021952	central nervous system projection neuron axonogenesis	32	2	0.31	0.19227	0.0625	1	vHPC	Acute	TOgenes_allsig
GO:0044743	protein transmembrane import into intracellular organelle	37	2	0.36	0.19233	0.0540541	1	vHPC	Acute	TOgenes_allsig
GO:0031670	cellular response to nutrient	44	2	0.43	0.19241	0.0454545	1	vHPC	Acute	TOgenes_allsig
GO:0090277	positive regulation of peptide hormone secretion	122	2	1.18	0.19328	0.0163934	1	vHPC	Acute	TOgenes_allsig
GO:0021854	hypothalamus development	22	1	0.21	0.19332	0.0454545	1	vHPC	Acute	TOgenes_allsig
GO:0071474	cellular hyperosmotic response	22	1	0.21	0.19332	0.0454545	1	vHPC	Acute	TOgenes_allsig
GO:1903672	positive regulation of sprouting angiogenesis	22	1	0.21	0.19332	0.0454545	1	vHPC	Acute	TOgenes_allsig
GO:2000010	positive regulation of protein localization to cell surface	22	1	0.21	0.19332	0.0454545	1	vHPC	Acute	TOgenes_allsig
GO:0046037	GMP metabolic process	22	1	0.21	0.19332	0.0454545	1	vHPC	Acute	TOgenes_allsig
GO:0045780	positive regulation of bone resorption	22	1	0.21	0.19332	0.0454545	1	vHPC	Acute	TOgenes_allsig
GO:0050927	positive regulation of positive chemotaxis	22	1	0.21	0.19332	0.0454545	1	vHPC	Acute	TOgenes_allsig
GO:0099151	regulation of postsynaptic density assembly	22	1	0.21	0.19332	0.0454545	1	vHPC	Acute	TOgenes_allsig
GO:0045822	negative regulation of heart contraction	22	1	0.21	0.19332	0.0454545	1	vHPC	Acute	TOgenes_allsig
GO:0034260	negative regulation of GTPase activity	22	1	0.21	0.19332	0.0454545	1	vHPC	Acute	TOgenes_allsig
GO:0061098	positive regulation of protein tyrosine kinase activity	22	1	0.21	0.19332	0.0454545	1	vHPC	Acute	TOgenes_allsig
GO:0071676	negative regulation of mononuclear cell migration	22	1	0.21	0.19332	0.0454545	1	vHPC	Acute	TOgenes_allsig
GO:0048490	anterograde synaptic vesicle transport	22	1	0.21	0.19332	0.0454545	1	vHPC	Acute	TOgenes_allsig
GO:0000212	meiotic spindle organization	22	1	0.21	0.19332	0.0454545	1	vHPC	Acute	TOgenes_allsig
GO:0010954	positive regulation of protein processing	22	1	0.21	0.19332	0.0454545	1	vHPC	Acute	TOgenes_allsig
GO:1900746	regulation of vascular endothelial growth factor signaling pathway	22	1	0.21	0.19332	0.0454545	1	vHPC	Acute	TOgenes_allsig
GO:0045948	positive regulation of translational initiation	22	1	0.21	0.19332	0.0454545	1	vHPC	Acute	TOgenes_allsig
GO:0050790	regulation of catalytic activity	906	18	8.8	0.19783	0.0198675	1	vHPC	Acute	TOgenes_allsig
GO:0030048	actin filament-based movement	119	4	1.16	0.19867	0.0336134	1	vHPC	Acute	TOgenes_allsig
GO:0014912	negative regulation of smooth muscle cell migration	35	3	0.34	0.19891	0.0857143	1	vHPC	Acute	TOgenes_allsig
GO:0046903	secretion	926	22	8.99	0.19991	0.0237581	1	vHPC	Acute	TOgenes_allsig
GO:0006509	membrane protein ectodomain proteolysis	44	2	0.43	0.20021	0.0454545	1	vHPC	Acute	TOgenes_allsig
GO:0045661	regulation of myoblast differentiation	67	2	0.65	0.20047	0.0298507	1	vHPC	Acute	TOgenes_allsig
GO:0007009	plasma membrane organization	143	4	1.39	0.20048	0.027972	1	vHPC	Acute	TOgenes_allsig
GO:0035331	negative regulation of hippo signaling	23	1	0.22	0.20116	0.0434783	1	vHPC	Acute	TOgenes_allsig
GO:0016237	microautophagy	23	1	0.22	0.20116	0.0434783	1	vHPC	Acute	TOgenes_allsig
GO:0060039	pericardium development	23	1	0.22	0.20116	0.0434783	1	vHPC	Acute	TOgenes_allsig
GO:0150077	regulation of neuroinflammatory response	23	1	0.22	0.20116	0.0434783	1	vHPC	Acute	TOgenes_allsig
GO:1902018	negative regulation of cilium assembly	23	1	0.22	0.20116	0.0434783	1	vHPC	Acute	TOgenes_allsig
GO:0060713	labyrinthine layer morphogenesis	23	1	0.22	0.20116	0.0434783	1	vHPC	Acute	TOgenes_allsig
GO:0032012	regulation of ARF protein signal transduction	23	1	0.22	0.20116	0.0434783	1	vHPC	Acute	TOgenes_allsig
GO:0006730	one-carbon metabolic process	23	1	0.22	0.20116	0.0434783	1	vHPC	Acute	TOgenes_allsig
GO:0006816	calcium ion transport	382	16	3.71	0.20146	0.0418848	1	vHPC	Acute	TOgenes_allsig
GO:0030279	negative regulation of ossification	35	2	0.34	0.20783	0.0571429	1	vHPC	Acute	TOgenes_allsig
GO:0051154	negative regulation of striated muscle cell differentiation	36	2	0.35	0.20784	0.0555556	1	vHPC	Acute	TOgenes_allsig
GO:0046580	negative regulation of Ras protein signal transduction	24	1	0.23	0.20893	0.0416667	1	vHPC	Acute	TOgenes_allsig
GO:0039694	viral RNA genome replication	24	1	0.23	0.20893	0.0416667	1	vHPC	Acute	TOgenes_allsig
GO:0046579	positive regulation of Ras protein signal transduction	24	1	0.23	0.20893	0.0416667	1	vHPC	Acute	TOgenes_allsig
GO:0043576	regulation of respiratory gaseous exchange	24	1	0.23	0.20893	0.0416667	1	vHPC	Acute	TOgenes_allsig
GO:0045070	positive regulation of viral genome replication	24	1	0.23	0.20893	0.0416667	1	vHPC	Acute	TOgenes_allsig
GO:0007064	mitotic sister chromatid cohesion	24	1	0.23	0.20893	0.0416667	1	vHPC	Acute	TOgenes_allsig
GO:0035024	negative regulation of Rho protein signal transduction	24	1	0.23	0.20893	0.0416667	1	vHPC	Acute	TOgenes_allsig
GO:0090141	positive regulation of mitochondrial fission	24	1	0.23	0.20893	0.0416667	1	vHPC	Acute	TOgenes_allsig
GO:1902993	positive regulation of amyloid precursor protein catabolic process	24	1	0.23	0.20893	0.0416667	1	vHPC	Acute	TOgenes_allsig
GO:0042981	regulation of apoptotic process	1389	28	13.49	0.21217	0.0201584	1	vHPC	Acute	TOgenes_allsig
GO:0019731	antibacterial humoral response	25	1	0.24	0.21662	0.04	1	vHPC	Acute	TOgenes_allsig
GO:0007339	binding of sperm to zona pellucida	25	1	0.24	0.21662	0.04	1	vHPC	Acute	TOgenes_allsig
GO:0001916	positive regulation of T cell mediated cytotoxicity	25	1	0.24	0.21662	0.04	1	vHPC	Acute	TOgenes_allsig
GO:1900227	positive regulation of NLRP3 inflammasome complex assembly	25	1	0.24	0.21662	0.04	1	vHPC	Acute	TOgenes_allsig
GO:0033137	negative regulation of peptidyl-serine phosphorylation	25	1	0.24	0.21662	0.04	1	vHPC	Acute	TOgenes_allsig
GO:0030431	sleep	25	1	0.24	0.21662	0.04	1	vHPC	Acute	TOgenes_allsig
GO:0018345	protein palmitoylation	25	1	0.24	0.21662	0.04	1	vHPC	Acute	TOgenes_allsig
GO:0050770	regulation of axonogenesis	169	7	1.64	0.21812	0.0414201	1	vHPC	Acute	TOgenes_allsig
GO:0043525	positive regulation of neuron apoptotic process	91	2	0.88	0.2212	0.021978	1	vHPC	Acute	TOgenes_allsig
GO:0048009	insulin-like growth factor receptor signaling pathway	91	2	0.88	0.2212	0.021978	1	vHPC	Acute	TOgenes_allsig
GO:0043406	positive regulation of MAP kinase activity	91	2	0.88	0.2212	0.021978	1	vHPC	Acute	TOgenes_allsig
GO:0010557	positive regulation of macromolecule biosynthetic process	2183	28	21.2	0.22227	0.0128264	1	vHPC	Acute	TOgenes_allsig
GO:0046677	response to antibiotic	41	2	0.4	0.22312	0.0487805	1	vHPC	Acute	TOgenes_allsig
GO:0050709	negative regulation of protein secretion	78	2	0.76	0.22359	0.025641	1	vHPC	Acute	TOgenes_allsig
GO:0051897	positive regulation of phosphatidylinositol 3-kinase/protein kinase B signal transduction	168	3	1.63	0.22377	0.0178571	1	vHPC	Acute	TOgenes_allsig
GO:0098877	neurotransmitter receptor transport to plasma membrane	26	1	0.25	0.22424	0.0384615	1	vHPC	Acute	TOgenes_allsig
GO:0055075	potassium ion homeostasis	26	1	0.25	0.22424	0.0384615	1	vHPC	Acute	TOgenes_allsig
GO:0071276	cellular response to cadmium ion	26	1	0.25	0.22424	0.0384615	1	vHPC	Acute	TOgenes_allsig
GO:0006353	DNA-templated transcription termination	26	1	0.25	0.22424	0.0384615	1	vHPC	Acute	TOgenes_allsig
GO:0048665	neuron fate specification	26	1	0.25	0.22424	0.0384615	1	vHPC	Acute	TOgenes_allsig
GO:0051560	mitochondrial calcium ion homeostasis	26	1	0.25	0.22424	0.0384615	1	vHPC	Acute	TOgenes_allsig
GO:0001780	neutrophil homeostasis	26	1	0.25	0.22424	0.0384615	1	vHPC	Acute	TOgenes_allsig
GO:0097049	motor neuron apoptotic process	26	1	0.25	0.22424	0.0384615	1	vHPC	Acute	TOgenes_allsig
GO:0030318	melanocyte differentiation	26	1	0.25	0.22424	0.0384615	1	vHPC	Acute	TOgenes_allsig
GO:0010971	positive regulation of G2/M transition of mitotic cell cycle	26	1	0.25	0.22424	0.0384615	1	vHPC	Acute	TOgenes_allsig
GO:0032101	regulation of response to external stimulus	870	17	8.45	0.22774	0.0195402	1	vHPC	Acute	TOgenes_allsig
GO:0043408	regulation of MAPK cascade	630	14	6.12	0.2289	0.0222222	1	vHPC	Acute	TOgenes_allsig
GO:0021772	olfactory bulb development	43	3	0.42	0.22929	0.0697674	1	vHPC	Acute	TOgenes_allsig
GO:2000379	positive regulation of reactive oxygen species metabolic process	64	3	0.62	0.22957	0.046875	1	vHPC	Acute	TOgenes_allsig
GO:0021545	cranial nerve development	47	2	0.46	0.2307	0.0425532	1	vHPC	Acute	TOgenes_allsig
GO:0035902	response to immobilization stress	27	1	0.26	0.23179	0.037037	1	vHPC	Acute	TOgenes_allsig
GO:0060004	reflex	27	1	0.26	0.23179	0.037037	1	vHPC	Acute	TOgenes_allsig
GO:0035459	vesicle cargo loading	27	1	0.26	0.23179	0.037037	1	vHPC	Acute	TOgenes_allsig
GO:0071404	cellular response to low-density lipoprotein particle stimulus	27	1	0.26	0.23179	0.037037	1	vHPC	Acute	TOgenes_allsig
GO:0048266	behavioral response to pain	27	1	0.26	0.23179	0.037037	1	vHPC	Acute	TOgenes_allsig
GO:0006622	protein targeting to lysosome	27	1	0.26	0.23179	0.037037	1	vHPC	Acute	TOgenes_allsig
GO:2000050	regulation of non-canonical Wnt signaling pathway	27	1	0.26	0.23179	0.037037	1	vHPC	Acute	TOgenes_allsig
GO:1902894	negative regulation of miRNA transcription	27	1	0.26	0.23179	0.037037	1	vHPC	Acute	TOgenes_allsig
GO:0010800	positive regulation of peptidyl-threonine phosphorylation	27	1	0.26	0.23179	0.037037	1	vHPC	Acute	TOgenes_allsig
GO:0040020	regulation of meiotic nuclear division	27	1	0.26	0.23179	0.037037	1	vHPC	Acute	TOgenes_allsig
GO:0002026	regulation of the force of heart contraction	27	1	0.26	0.23179	0.037037	1	vHPC	Acute	TOgenes_allsig
GO:0003180	aortic valve morphogenesis	27	1	0.26	0.23179	0.037037	1	vHPC	Acute	TOgenes_allsig
GO:0002313	mature B cell differentiation involved in immune response	27	1	0.26	0.23179	0.037037	1	vHPC	Acute	TOgenes_allsig
GO:0090200	positive regulation of release of cytochrome c from mitochondria	27	1	0.26	0.23179	0.037037	1	vHPC	Acute	TOgenes_allsig
GO:0050832	defense response to fungus	27	1	0.26	0.23179	0.037037	1	vHPC	Acute	TOgenes_allsig
GO:0014850	response to muscle activity	27	1	0.26	0.23179	0.037037	1	vHPC	Acute	TOgenes_allsig
GO:0032760	positive regulation of tumor necrosis factor production	95	2	0.92	0.23552	0.0210526	1	vHPC	Acute	TOgenes_allsig
GO:0110053	regulation of actin filament organization	257	5	2.5	0.23676	0.0194553	1	vHPC	Acute	TOgenes_allsig
GO:0051093	negative regulation of developmental process	859	16	8.34	0.2369	0.0186263	1	vHPC	Acute	TOgenes_allsig
GO:0051453	regulation of intracellular pH	70	2	0.68	0.23844	0.0285714	1	vHPC	Acute	TOgenes_allsig
GO:0008104	protein localization	2440	43	23.69	0.23894	0.017623	1	vHPC	Acute	TOgenes_allsig
GO:0006986	response to unfolded protein	116	2	1.13	0.23906	0.0172414	1	vHPC	Acute	TOgenes_allsig
GO:0061484	hematopoietic stem cell homeostasis	28	1	0.27	0.23926	0.0357143	1	vHPC	Acute	TOgenes_allsig
GO:1903077	negative regulation of protein localization to plasma membrane	28	1	0.27	0.23926	0.0357143	1	vHPC	Acute	TOgenes_allsig
GO:0008045	motor neuron axon guidance	28	1	0.27	0.23926	0.0357143	1	vHPC	Acute	TOgenes_allsig
GO:0045821	positive regulation of glycolytic process	28	1	0.27	0.23926	0.0357143	1	vHPC	Acute	TOgenes_allsig
GO:0034121	regulation of toll-like receptor signaling pathway	28	1	0.27	0.23926	0.0357143	1	vHPC	Acute	TOgenes_allsig
GO:0001778	plasma membrane repair	28	1	0.27	0.23926	0.0357143	1	vHPC	Acute	TOgenes_allsig
GO:0030970	retrograde protein transport, ER to cytosol	28	1	0.27	0.23926	0.0357143	1	vHPC	Acute	TOgenes_allsig
GO:0002474	antigen processing and presentation of peptide antigen via MHC class I	28	1	0.27	0.23926	0.0357143	1	vHPC	Acute	TOgenes_allsig
GO:0031032	actomyosin structure organization	200	6	1.94	0.24185	0.03	1	vHPC	Acute	TOgenes_allsig
GO:0010468	regulation of gene expression	4021	40	39.05	0.243	0.00994777	1	vHPC	Acute	TOgenes_allsig
GO:0007617	mating behavior	41	3	0.4	0.24398	0.0731707	1	vHPC	Acute	TOgenes_allsig
GO:0033365	protein localization to organelle	959	20	9.31	0.24528	0.0208551	1	vHPC	Acute	TOgenes_allsig
GO:0008089	anterograde axonal transport	51	2	0.5	0.24554	0.0392157	1	vHPC	Acute	TOgenes_allsig
GO:0046330	positive regulation of JNK cascade	98	2	0.95	0.2463	0.0204082	1	vHPC	Acute	TOgenes_allsig
GO:0042060	wound healing	317	4	3.08	0.2466	0.0126183	1	vHPC	Acute	TOgenes_allsig
GO:1902235	regulation of endoplasmic reticulum stress-induced intrinsic apoptotic signaling pathway	29	1	0.28	0.24666	0.0344828	1	vHPC	Acute	TOgenes_allsig
GO:0090023	positive regulation of neutrophil chemotaxis	29	1	0.28	0.24666	0.0344828	1	vHPC	Acute	TOgenes_allsig
GO:1905562	regulation of vascular endothelial cell proliferation	29	1	0.28	0.24666	0.0344828	1	vHPC	Acute	TOgenes_allsig
GO:0036010	protein localization to endosome	29	1	0.28	0.24666	0.0344828	1	vHPC	Acute	TOgenes_allsig
GO:0051281	positive regulation of release of sequestered calcium ion into cytosol	29	1	0.28	0.24666	0.0344828	1	vHPC	Acute	TOgenes_allsig
GO:0006929	substrate-dependent cell migration	29	1	0.28	0.24666	0.0344828	1	vHPC	Acute	TOgenes_allsig
GO:0051894	positive regulation of focal adhesion assembly	29	1	0.28	0.24666	0.0344828	1	vHPC	Acute	TOgenes_allsig
GO:0032801	receptor catabolic process	29	1	0.28	0.24666	0.0344828	1	vHPC	Acute	TOgenes_allsig
GO:0001709	cell fate determination	29	1	0.28	0.24666	0.0344828	1	vHPC	Acute	TOgenes_allsig
GO:0006891	intra-Golgi vesicle-mediated transport	29	1	0.28	0.24666	0.0344828	1	vHPC	Acute	TOgenes_allsig
GO:0071354	cellular response to interleukin-6	29	1	0.28	0.24666	0.0344828	1	vHPC	Acute	TOgenes_allsig
GO:0000122	negative regulation of transcription by RNA polymerase II	801	10	7.78	0.25154	0.0124844	1	vHPC	Acute	TOgenes_allsig
GO:2001235	positive regulation of apoptotic signaling pathway	142	3	1.38	0.25265	0.0211268	1	vHPC	Acute	TOgenes_allsig
GO:0051259	protein complex oligomerization	249	4	2.42	0.2527	0.0160643	1	vHPC	Acute	TOgenes_allsig
GO:0019933	cAMP-mediated signaling	62	2	0.6	0.25299	0.0322581	1	vHPC	Acute	TOgenes_allsig
GO:2000573	positive regulation of DNA biosynthetic process	65	2	0.63	0.25303	0.0307692	1	vHPC	Acute	TOgenes_allsig
GO:0030212	hyaluronan metabolic process	30	1	0.29	0.25399	0.0333333	1	vHPC	Acute	TOgenes_allsig
GO:0021542	dentate gyrus development	30	1	0.29	0.25399	0.0333333	1	vHPC	Acute	TOgenes_allsig
GO:0007288	sperm axoneme assembly	30	1	0.29	0.25399	0.0333333	1	vHPC	Acute	TOgenes_allsig
GO:0097205	renal filtration	30	1	0.29	0.25399	0.0333333	1	vHPC	Acute	TOgenes_allsig
GO:0071875	adrenergic receptor signaling pathway	30	1	0.29	0.25399	0.0333333	1	vHPC	Acute	TOgenes_allsig
GO:0090314	positive regulation of protein targeting to membrane	30	1	0.29	0.25399	0.0333333	1	vHPC	Acute	TOgenes_allsig
GO:2000108	positive regulation of leukocyte apoptotic process	30	1	0.29	0.25399	0.0333333	1	vHPC	Acute	TOgenes_allsig
GO:0001556	oocyte maturation	30	1	0.29	0.25399	0.0333333	1	vHPC	Acute	TOgenes_allsig
GO:1901021	positive regulation of calcium ion transmembrane transporter activity	30	1	0.29	0.25399	0.0333333	1	vHPC	Acute	TOgenes_allsig
GO:0009154	purine ribonucleotide catabolic process	137	2	1.33	0.25405	0.0145985	1	vHPC	Acute	TOgenes_allsig
GO:0001525	angiogenesis	500	8	4.86	0.25635	0.016	1	vHPC	Acute	TOgenes_allsig
GO:0046034	ATP metabolic process	230	5	2.23	0.25813	0.0217391	1	vHPC	Acute	TOgenes_allsig
GO:0045055	regulated exocytosis	222	9	2.16	0.2589	0.0405405	1	vHPC	Acute	TOgenes_allsig
GO:0030317	flagellated sperm motility	154	3	1.5	0.25949	0.0194805	1	vHPC	Acute	TOgenes_allsig
GO:0045184	establishment of protein localization	1624	29	15.77	0.26011	0.0178571	1	vHPC	Acute	TOgenes_allsig
GO:0010656	negative regulation of muscle cell apoptotic process	67	2	0.65	0.26028	0.0298507	1	vHPC	Acute	TOgenes_allsig
GO:0043086	negative regulation of catalytic activity	299	4	2.9	0.26065	0.0133779	1	vHPC	Acute	TOgenes_allsig
GO:0030195	negative regulation of blood coagulation	31	1	0.3	0.26125	0.0322581	1	vHPC	Acute	TOgenes_allsig
GO:0006099	tricarboxylic acid cycle	31	1	0.3	0.26125	0.0322581	1	vHPC	Acute	TOgenes_allsig
GO:0043537	negative regulation of blood vessel endothelial cell migration	31	1	0.3	0.26125	0.0322581	1	vHPC	Acute	TOgenes_allsig
GO:0060384	innervation	31	1	0.3	0.26125	0.0322581	1	vHPC	Acute	TOgenes_allsig
GO:0032107	regulation of response to nutrient levels	31	1	0.3	0.26125	0.0322581	1	vHPC	Acute	TOgenes_allsig
GO:0120178	steroid hormone biosynthetic process	31	1	0.3	0.26125	0.0322581	1	vHPC	Acute	TOgenes_allsig
GO:0048520	positive regulation of behavior	31	1	0.3	0.26125	0.0322581	1	vHPC	Acute	TOgenes_allsig
GO:0006901	vesicle coating	31	1	0.3	0.26125	0.0322581	1	vHPC	Acute	TOgenes_allsig
GO:0040036	regulation of fibroblast growth factor receptor signaling pathway	31	1	0.3	0.26125	0.0322581	1	vHPC	Acute	TOgenes_allsig
GO:0048026	positive regulation of mRNA splicing, via spliceosome	31	1	0.3	0.26125	0.0322581	1	vHPC	Acute	TOgenes_allsig
GO:0090148	membrane fission	31	1	0.3	0.26125	0.0322581	1	vHPC	Acute	TOgenes_allsig
GO:0038179	neurotrophin signaling pathway	45	2	0.44	0.2671	0.0444444	1	vHPC	Acute	TOgenes_allsig
GO:0034067	protein localization to Golgi apparatus	32	1	0.31	0.26844	0.03125	1	vHPC	Acute	TOgenes_allsig
GO:0048714	positive regulation of oligodendrocyte differentiation	32	1	0.31	0.26844	0.03125	1	vHPC	Acute	TOgenes_allsig
GO:0007274	neuromuscular synaptic transmission	32	1	0.31	0.26844	0.03125	1	vHPC	Acute	TOgenes_allsig
GO:0043949	regulation of cAMP-mediated signaling	32	1	0.31	0.26844	0.03125	1	vHPC	Acute	TOgenes_allsig
GO:0043069	negative regulation of programmed cell death	880	13	8.55	0.26934	0.0147727	1	vHPC	Acute	TOgenes_allsig
GO:0090287	regulation of cellular response to growth factor stimulus	298	6	2.89	0.27171	0.0201342	1	vHPC	Acute	TOgenes_allsig
GO:0045214	sarcomere organization	43	2	0.42	0.27415	0.0465116	1	vHPC	Acute	TOgenes_allsig
GO:0051591	response to cAMP	81	2	0.79	0.27472	0.0246914	1	vHPC	Acute	TOgenes_allsig
GO:0051497	negative regulation of stress fiber assembly	33	1	0.32	0.27556	0.030303	1	vHPC	Acute	TOgenes_allsig
GO:0033574	response to testosterone	33	1	0.32	0.27556	0.030303	1	vHPC	Acute	TOgenes_allsig
GO:0048668	collateral sprouting	33	1	0.32	0.27556	0.030303	1	vHPC	Acute	TOgenes_allsig
GO:0002053	positive regulation of mesenchymal cell proliferation	33	1	0.32	0.27556	0.030303	1	vHPC	Acute	TOgenes_allsig
GO:0071542	dopaminergic neuron differentiation	33	1	0.32	0.27556	0.030303	1	vHPC	Acute	TOgenes_allsig
GO:0070266	necroptotic process	33	1	0.32	0.27556	0.030303	1	vHPC	Acute	TOgenes_allsig
GO:0006884	cell volume homeostasis	33	1	0.32	0.27556	0.030303	1	vHPC	Acute	TOgenes_allsig
GO:0045943	positive regulation of transcription by RNA polymerase I	33	1	0.32	0.27556	0.030303	1	vHPC	Acute	TOgenes_allsig
GO:1903828	negative regulation of protein localization	223	5	2.17	0.27913	0.0224215	1	vHPC	Acute	TOgenes_allsig
GO:0045931	positive regulation of mitotic cell cycle	122	3	1.18	0.28078	0.0245902	1	vHPC	Acute	TOgenes_allsig
GO:0070059	intrinsic apoptotic signaling pathway in response to endoplasmic reticulum stress	63	2	0.61	0.28146	0.031746	1	vHPC	Acute	TOgenes_allsig
GO:0001657	ureteric bud development	96	2	0.93	0.28197	0.0208333	1	vHPC	Acute	TOgenes_allsig
GO:0002067	glandular epithelial cell differentiation	34	1	0.33	0.2826	0.0294118	1	vHPC	Acute	TOgenes_allsig
GO:0010667	negative regulation of cardiac muscle cell apoptotic process	34	1	0.33	0.2826	0.0294118	1	vHPC	Acute	TOgenes_allsig
GO:0051654	establishment of mitochondrion localization	34	1	0.33	0.2826	0.0294118	1	vHPC	Acute	TOgenes_allsig
GO:0022011	myelination in peripheral nervous system	34	1	0.33	0.2826	0.0294118	1	vHPC	Acute	TOgenes_allsig
GO:0030177	positive regulation of Wnt signaling pathway	143	2	1.39	0.2827	0.013986	1	vHPC	Acute	TOgenes_allsig
GO:0002822	regulation of adaptive immune response based on somatic recombination of immune receptors built from immunoglobulin superfamily domains	158	2	1.53	0.28293	0.0126582	1	vHPC	Acute	TOgenes_allsig
GO:0050890	cognition	364	19	3.53	0.28383	0.0521978	1	vHPC	Acute	TOgenes_allsig
GO:0050729	positive regulation of inflammatory response	109	2	1.06	0.2859	0.0183486	1	vHPC	Acute	TOgenes_allsig
GO:0043393	regulation of protein binding	174	7	1.69	0.28872	0.0402299	1	vHPC	Acute	TOgenes_allsig
GO:0035987	endodermal cell differentiation	35	1	0.34	0.28959	0.0285714	1	vHPC	Acute	TOgenes_allsig
GO:0018198	peptidyl-cysteine modification	35	1	0.34	0.28959	0.0285714	1	vHPC	Acute	TOgenes_allsig
GO:1905898	positive regulation of response to endoplasmic reticulum stress	35	1	0.34	0.28959	0.0285714	1	vHPC	Acute	TOgenes_allsig
GO:0001958	endochondral ossification	35	1	0.34	0.28959	0.0285714	1	vHPC	Acute	TOgenes_allsig
GO:0032212	positive regulation of telomere maintenance via telomerase	35	1	0.34	0.28959	0.0285714	1	vHPC	Acute	TOgenes_allsig
GO:0044273	sulfur compound catabolic process	35	1	0.34	0.28959	0.0285714	1	vHPC	Acute	TOgenes_allsig
GO:0086091	regulation of heart rate by cardiac conduction	35	1	0.34	0.28959	0.0285714	1	vHPC	Acute	TOgenes_allsig
GO:0007608	sensory perception of smell	35	1	0.34	0.28959	0.0285714	1	vHPC	Acute	TOgenes_allsig
GO:0071985	multivesicular body sorting pathway	35	1	0.34	0.28959	0.0285714	1	vHPC	Acute	TOgenes_allsig
GO:0000723	telomere maintenance	148	2	1.44	0.28975	0.0135135	1	vHPC	Acute	TOgenes_allsig
GO:0007389	pattern specification process	385	3	3.74	0.2919	0.00779221	1	vHPC	Acute	TOgenes_allsig
GO:0048168	regulation of neuronal synaptic plasticity	76	8	0.74	0.29214	0.105263	1	vHPC	Acute	TOgenes_allsig
GO:0048667	cell morphogenesis involved in neuron differentiation	640	20	6.21	0.29273	0.03125	1	vHPC	Acute	TOgenes_allsig
GO:0048678	response to axon injury	96	2	0.93	0.29581	0.0208333	1	vHPC	Acute	TOgenes_allsig
GO:0022603	regulation of anatomical structure morphogenesis	835	20	8.11	0.29598	0.0239521	1	vHPC	Acute	TOgenes_allsig
GO:0042542	response to hydrogen peroxide	107	2	1.04	0.29599	0.0186916	1	vHPC	Acute	TOgenes_allsig
GO:0043243	positive regulation of protein-containing complex disassembly	36	1	0.35	0.2965	0.0277778	1	vHPC	Acute	TOgenes_allsig
GO:0060603	mammary gland duct morphogenesis	36	1	0.35	0.2965	0.0277778	1	vHPC	Acute	TOgenes_allsig
GO:0048741	skeletal muscle fiber development	36	1	0.35	0.2965	0.0277778	1	vHPC	Acute	TOgenes_allsig
GO:0070306	lens fiber cell differentiation	36	1	0.35	0.2965	0.0277778	1	vHPC	Acute	TOgenes_allsig
GO:0000002	mitochondrial genome maintenance	36	1	0.35	0.2965	0.0277778	1	vHPC	Acute	TOgenes_allsig
GO:0007520	myoblast fusion	36	1	0.35	0.2965	0.0277778	1	vHPC	Acute	TOgenes_allsig
GO:0042531	positive regulation of tyrosine phosphorylation of STAT protein	36	1	0.35	0.2965	0.0277778	1	vHPC	Acute	TOgenes_allsig
GO:0007026	negative regulation of microtubule depolymerization	36	1	0.35	0.2965	0.0277778	1	vHPC	Acute	TOgenes_allsig
GO:0033144	negative regulation of intracellular steroid hormone receptor signaling pathway	36	1	0.35	0.2965	0.0277778	1	vHPC	Acute	TOgenes_allsig
GO:0042177	negative regulation of protein catabolic process	112	2	1.09	0.29668	0.0178571	1	vHPC	Acute	TOgenes_allsig
GO:0031398	positive regulation of protein ubiquitination	112	2	1.09	0.29668	0.0178571	1	vHPC	Acute	TOgenes_allsig
GO:0060326	cell chemotaxis	230	9	2.23	0.29946	0.0391304	1	vHPC	Acute	TOgenes_allsig
GO:0045807	positive regulation of endocytosis	159	8	1.54	0.30005	0.0503145	1	vHPC	Acute	TOgenes_allsig
GO:0032835	glomerulus development	71	3	0.69	0.30054	0.0422535	1	vHPC	Acute	TOgenes_allsig
GO:0043254	regulation of protein-containing complex assembly	416	6	4.04	0.30108	0.0144231	1	vHPC	Acute	TOgenes_allsig
GO:0006897	endocytosis	638	14	6.2	0.30144	0.0219436	1	vHPC	Acute	TOgenes_allsig
GO:0051781	positive regulation of cell division	73	2	0.71	0.30226	0.0273973	1	vHPC	Acute	TOgenes_allsig
GO:0045494	photoreceptor cell maintenance	37	1	0.36	0.30335	0.027027	1	vHPC	Acute	TOgenes_allsig
GO:0021517	ventral spinal cord development	37	1	0.36	0.30335	0.027027	1	vHPC	Acute	TOgenes_allsig
GO:0030890	positive regulation of B cell proliferation	37	1	0.36	0.30335	0.027027	1	vHPC	Acute	TOgenes_allsig
GO:0010591	regulation of lamellipodium assembly	37	1	0.36	0.30335	0.027027	1	vHPC	Acute	TOgenes_allsig
GO:0045787	positive regulation of cell cycle	301	6	2.92	0.30588	0.0199336	1	vHPC	Acute	TOgenes_allsig
GO:0002040	sprouting angiogenesis	127	3	1.23	0.30818	0.023622	1	vHPC	Acute	TOgenes_allsig
GO:0051491	positive regulation of filopodium assembly	38	1	0.37	0.31013	0.0263158	1	vHPC	Acute	TOgenes_allsig
GO:1900026	positive regulation of substrate adhesion-dependent cell spreading	38	1	0.37	0.31013	0.0263158	1	vHPC	Acute	TOgenes_allsig
GO:0061744	motor behavior	38	1	0.37	0.31013	0.0263158	1	vHPC	Acute	TOgenes_allsig
GO:0007595	lactation	38	1	0.37	0.31013	0.0263158	1	vHPC	Acute	TOgenes_allsig
GO:0006468	protein phosphorylation	1071	16	10.4	0.31091	0.0149393	1	vHPC	Acute	TOgenes_allsig
GO:0032787	monocarboxylic acid metabolic process	513	5	4.98	0.31121	0.00974659	1	vHPC	Acute	TOgenes_allsig
GO:0021879	forebrain neuron differentiation	87	3	0.84	0.31417	0.0344828	1	vHPC	Acute	TOgenes_allsig
GO:0048813	dendrite morphogenesis	188	7	1.83	0.31535	0.037234	1	vHPC	Acute	TOgenes_allsig
GO:0032465	regulation of cytokinesis	76	2	0.74	0.31573	0.0263158	1	vHPC	Acute	TOgenes_allsig
GO:1902108	regulation of mitochondrial membrane permeability involved in apoptotic process	39	1	0.38	0.31684	0.025641	1	vHPC	Acute	TOgenes_allsig
GO:0010765	positive regulation of sodium ion transport	39	1	0.38	0.31684	0.025641	1	vHPC	Acute	TOgenes_allsig
GO:0035249	synaptic transmission, glutamatergic	121	9	1.17	0.31699	0.0743802	1	vHPC	Acute	TOgenes_allsig
GO:0070925	organelle assembly	967	13	9.39	0.31788	0.0134436	1	vHPC	Acute	TOgenes_allsig
GO:0000045	autophagosome assembly	118	2	1.15	0.31817	0.0169492	1	vHPC	Acute	TOgenes_allsig
GO:0032147	activation of protein kinase activity	58	3	0.56	0.32027	0.0517241	1	vHPC	Acute	TOgenes_allsig
GO:0001662	behavioral fear response	52	2	0.5	0.32194	0.0384615	1	vHPC	Acute	TOgenes_allsig
GO:0050919	negative chemotaxis	40	1	0.39	0.32349	0.025	1	vHPC	Acute	TOgenes_allsig
GO:0001782	B cell homeostasis	40	1	0.39	0.32349	0.025	1	vHPC	Acute	TOgenes_allsig
GO:0007099	centriole replication	40	1	0.39	0.32349	0.025	1	vHPC	Acute	TOgenes_allsig
GO:0006284	base-excision repair	40	1	0.39	0.32349	0.025	1	vHPC	Acute	TOgenes_allsig
GO:1900181	negative regulation of protein localization to nucleus	40	1	0.39	0.32349	0.025	1	vHPC	Acute	TOgenes_allsig
GO:0032365	intracellular lipid transport	41	1	0.4	0.33008	0.0243902	1	vHPC	Acute	TOgenes_allsig
GO:0001937	negative regulation of endothelial cell proliferation	41	1	0.4	0.33008	0.0243902	1	vHPC	Acute	TOgenes_allsig
GO:0001893	maternal placenta development	41	1	0.4	0.33008	0.0243902	1	vHPC	Acute	TOgenes_allsig
GO:0043403	skeletal muscle tissue regeneration	41	1	0.4	0.33008	0.0243902	1	vHPC	Acute	TOgenes_allsig
GO:0019882	antigen processing and presentation	90	2	0.87	0.33563	0.0222222	1	vHPC	Acute	TOgenes_allsig
GO:0051899	membrane depolarization	93	2	0.9	0.33569	0.0215054	1	vHPC	Acute	TOgenes_allsig
GO:1990573	potassium ion import across plasma membrane	42	1	0.41	0.3366	0.0238095	1	vHPC	Acute	TOgenes_allsig
GO:0051452	intracellular pH reduction	42	1	0.41	0.3366	0.0238095	1	vHPC	Acute	TOgenes_allsig
GO:0030866	cortical actin cytoskeleton organization	42	1	0.41	0.3366	0.0238095	1	vHPC	Acute	TOgenes_allsig
GO:1901524	regulation of mitophagy	42	1	0.41	0.3366	0.0238095	1	vHPC	Acute	TOgenes_allsig
GO:0099175	regulation of postsynapse organization	189	9	1.84	0.33696	0.047619	1	vHPC	Acute	TOgenes_allsig
GO:0010811	positive regulation of cell-substrate adhesion	134	5	1.3	0.33728	0.0373134	1	vHPC	Acute	TOgenes_allsig
GO:1902904	negative regulation of supramolecular fiber organization	166	4	1.61	0.33971	0.0240964	1	vHPC	Acute	TOgenes_allsig
GO:0035774	positive regulation of insulin secretion involved in cellular response to glucose stimulus	43	1	0.42	0.34306	0.0232558	1	vHPC	Acute	TOgenes_allsig
GO:2001259	positive regulation of cation channel activity	43	1	0.42	0.34306	0.0232558	1	vHPC	Acute	TOgenes_allsig
GO:2000026	regulation of multicellular organismal development	1345	25	13.06	0.34386	0.0185874	1	vHPC	Acute	TOgenes_allsig
GO:0045766	positive regulation of angiogenesis	148	3	1.44	0.34425	0.0202703	1	vHPC	Acute	TOgenes_allsig
GO:0006413	translational initiation	111	3	1.08	0.34693	0.027027	1	vHPC	Acute	TOgenes_allsig
GO:0007566	embryo implantation	58	2	0.56	0.34785	0.0344828	1	vHPC	Acute	TOgenes_allsig
GO:0014823	response to activity	71	2	0.69	0.34808	0.028169	1	vHPC	Acute	TOgenes_allsig
GO:0048477	oogenesis	99	2	0.96	0.34859	0.020202	1	vHPC	Acute	TOgenes_allsig
GO:1905710	positive regulation of membrane permeability	44	1	0.43	0.34946	0.0227273	1	vHPC	Acute	TOgenes_allsig
GO:0060412	ventricular septum morphogenesis	44	1	0.43	0.34946	0.0227273	1	vHPC	Acute	TOgenes_allsig
GO:0045663	positive regulation of myoblast differentiation	44	1	0.43	0.34946	0.0227273	1	vHPC	Acute	TOgenes_allsig
GO:1903170	negative regulation of calcium ion transmembrane transport	44	1	0.43	0.34946	0.0227273	1	vHPC	Acute	TOgenes_allsig
GO:0031146	SCF-dependent proteasomal ubiquitin-dependent protein catabolic process	44	1	0.43	0.34946	0.0227273	1	vHPC	Acute	TOgenes_allsig
GO:0010628	positive regulation of gene expression	1037	13	10.07	0.35325	0.0125362	1	vHPC	Acute	TOgenes_allsig
GO:0042446	hormone biosynthetic process	45	1	0.44	0.3558	0.0222222	1	vHPC	Acute	TOgenes_allsig
GO:0048701	embryonic cranial skeleton morphogenesis	45	1	0.44	0.3558	0.0222222	1	vHPC	Acute	TOgenes_allsig
GO:0050853	B cell receptor signaling pathway	45	1	0.44	0.3558	0.0222222	1	vHPC	Acute	TOgenes_allsig
GO:0045860	positive regulation of protein kinase activity	246	6	2.39	0.35614	0.0243902	1	vHPC	Acute	TOgenes_allsig
GO:0048010	vascular endothelial growth factor receptor signaling pathway	91	3	0.88	0.35907	0.032967	1	vHPC	Acute	TOgenes_allsig
GO:0016311	dephosphorylation	165	3	1.6	0.36045	0.0181818	1	vHPC	Acute	TOgenes_allsig
GO:1990830	cellular response to leukemia inhibitory factor	130	2	1.26	0.36063	0.0153846	1	vHPC	Acute	TOgenes_allsig
GO:0051155	positive regulation of striated muscle cell differentiation	46	1	0.45	0.36207	0.0217391	1	vHPC	Acute	TOgenes_allsig
GO:0030520	estrogen receptor signaling pathway	46	1	0.45	0.36207	0.0217391	1	vHPC	Acute	TOgenes_allsig
GO:0006890	retrograde vesicle-mediated transport, Golgi to endoplasmic reticulum	46	1	0.45	0.36207	0.0217391	1	vHPC	Acute	TOgenes_allsig
GO:0044060	regulation of endocrine process	46	1	0.45	0.36207	0.0217391	1	vHPC	Acute	TOgenes_allsig
GO:0045664	regulation of neuron differentiation	211	8	2.05	0.36366	0.0379147	1	vHPC	Acute	TOgenes_allsig
GO:0051100	negative regulation of binding	121	5	1.17	0.36795	0.0413223	1	vHPC	Acute	TOgenes_allsig
GO:0045933	positive regulation of muscle contraction	47	1	0.46	0.36828	0.0212766	1	vHPC	Acute	TOgenes_allsig
GO:0035458	cellular response to interferon-beta	47	1	0.46	0.36828	0.0212766	1	vHPC	Acute	TOgenes_allsig
GO:0098586	cellular response to virus	47	1	0.46	0.36828	0.0212766	1	vHPC	Acute	TOgenes_allsig
GO:1900087	positive regulation of G1/S transition of mitotic cell cycle	47	1	0.46	0.36828	0.0212766	1	vHPC	Acute	TOgenes_allsig
GO:0030857	negative regulation of epithelial cell differentiation	47	1	0.46	0.36828	0.0212766	1	vHPC	Acute	TOgenes_allsig
GO:0017158	regulation of calcium ion-dependent exocytosis	47	1	0.46	0.36828	0.0212766	1	vHPC	Acute	TOgenes_allsig
GO:0032731	positive regulation of interleukin-1 beta production	47	1	0.46	0.36828	0.0212766	1	vHPC	Acute	TOgenes_allsig
GO:0050829	defense response to Gram-negative bacterium	47	1	0.46	0.36828	0.0212766	1	vHPC	Acute	TOgenes_allsig
GO:0023061	signal release	515	18	5	0.37168	0.0349515	1	vHPC	Acute	TOgenes_allsig
GO:0046434	organophosphate catabolic process	228	4	2.21	0.37196	0.0175439	1	vHPC	Acute	TOgenes_allsig
GO:0007266	Rho protein signal transduction	127	2	1.23	0.37398	0.015748	1	vHPC	Acute	TOgenes_allsig
GO:0045143	homologous chromosome segregation	48	1	0.47	0.37443	0.0208333	1	vHPC	Acute	TOgenes_allsig
GO:0021696	cerebellar cortex morphogenesis	48	1	0.47	0.37443	0.0208333	1	vHPC	Acute	TOgenes_allsig
GO:0055010	ventricular cardiac muscle tissue morphogenesis	48	1	0.47	0.37443	0.0208333	1	vHPC	Acute	TOgenes_allsig
GO:0001947	heart looping	48	1	0.47	0.37443	0.0208333	1	vHPC	Acute	TOgenes_allsig
GO:0006984	ER-nucleus signaling pathway	48	1	0.47	0.37443	0.0208333	1	vHPC	Acute	TOgenes_allsig
GO:0032506	cytokinetic process	48	1	0.47	0.37443	0.0208333	1	vHPC	Acute	TOgenes_allsig
GO:0071320	cellular response to cAMP	48	1	0.47	0.37443	0.0208333	1	vHPC	Acute	TOgenes_allsig
GO:0043066	negative regulation of apoptotic process	847	12	8.22	0.37465	0.0141677	1	vHPC	Acute	TOgenes_allsig
GO:0060485	mesenchyme development	284	3	2.76	0.37502	0.0105634	1	vHPC	Acute	TOgenes_allsig
GO:0072583	clathrin-dependent endocytosis	49	1	0.48	0.38053	0.0204082	1	vHPC	Acute	TOgenes_allsig
GO:0071870	cellular response to catecholamine stimulus	49	1	0.48	0.38053	0.0204082	1	vHPC	Acute	TOgenes_allsig
GO:0061844	antimicrobial humoral immune response mediated by antimicrobial peptide	49	1	0.48	0.38053	0.0204082	1	vHPC	Acute	TOgenes_allsig
GO:0035640	exploration behavior	49	1	0.48	0.38053	0.0204082	1	vHPC	Acute	TOgenes_allsig
GO:0035264	multicellular organism growth	211	3	2.05	0.38408	0.014218	1	vHPC	Acute	TOgenes_allsig
GO:0042220	response to cocaine	60	2	0.58	0.38476	0.0333333	1	vHPC	Acute	TOgenes_allsig
GO:0006479	protein methylation	50	1	0.49	0.38656	0.02	1	vHPC	Acute	TOgenes_allsig
GO:0022602	ovulation cycle process	50	1	0.49	0.38656	0.02	1	vHPC	Acute	TOgenes_allsig
GO:0008361	regulation of cell size	199	5	1.93	0.38731	0.0251256	1	vHPC	Acute	TOgenes_allsig
GO:0032729	positive regulation of type II interferon production	51	1	0.5	0.39254	0.0196078	1	vHPC	Acute	TOgenes_allsig
GO:0010634	positive regulation of epithelial cell migration	51	1	0.5	0.39254	0.0196078	1	vHPC	Acute	TOgenes_allsig
GO:2000134	negative regulation of G1/S transition of mitotic cell cycle	51	1	0.5	0.39254	0.0196078	1	vHPC	Acute	TOgenes_allsig
GO:0003254	regulation of membrane depolarization	51	1	0.5	0.39254	0.0196078	1	vHPC	Acute	TOgenes_allsig
GO:0010467	gene expression	5281	51	51.28	0.39309	0.00965726	1	vHPC	Acute	TOgenes_allsig
GO:0009749	response to glucose	206	5	2	0.39329	0.0242718	1	vHPC	Acute	TOgenes_allsig
GO:1901700	response to oxygen-containing compound	1545	27	15	0.3941	0.0174757	1	vHPC	Acute	TOgenes_allsig
GO:0007528	neuromuscular junction development	66	2	0.64	0.3967	0.030303	1	vHPC	Acute	TOgenes_allsig
GO:0007507	heart development	616	11	5.98	0.39739	0.0178571	1	vHPC	Acute	TOgenes_allsig
GO:0031503	protein-containing complex localization	261	9	2.53	0.39742	0.0344828	1	vHPC	Acute	TOgenes_allsig
GO:0007519	skeletal muscle tissue development	174	5	1.69	0.39845	0.0287356	1	vHPC	Acute	TOgenes_allsig
GO:0046676	negative regulation of insulin secretion	52	1	0.5	0.39846	0.0192308	1	vHPC	Acute	TOgenes_allsig
GO:0045773	positive regulation of axon extension	52	1	0.5	0.39846	0.0192308	1	vHPC	Acute	TOgenes_allsig
GO:0030838	positive regulation of actin filament polymerization	52	1	0.5	0.39846	0.0192308	1	vHPC	Acute	TOgenes_allsig
GO:0006334	nucleosome assembly	52	1	0.5	0.39846	0.0192308	1	vHPC	Acute	TOgenes_allsig
GO:0002042	cell migration involved in sprouting angiogenesis	52	1	0.5	0.39846	0.0192308	1	vHPC	Acute	TOgenes_allsig
GO:0042073	intraciliary transport	52	1	0.5	0.39846	0.0192308	1	vHPC	Acute	TOgenes_allsig
GO:0001881	receptor recycling	52	1	0.5	0.39846	0.0192308	1	vHPC	Acute	TOgenes_allsig
GO:0045930	negative regulation of mitotic cell cycle	213	2	2.07	0.39962	0.00938967	1	vHPC	Acute	TOgenes_allsig
GO:0007265	Ras protein signal transduction	108	3	1.05	0.40129	0.0277778	1	vHPC	Acute	TOgenes_allsig
GO:0021510	spinal cord development	90	2	0.87	0.403	0.0222222	1	vHPC	Acute	TOgenes_allsig
GO:0034976	response to endoplasmic reticulum stress	267	6	2.59	0.40394	0.0224719	1	vHPC	Acute	TOgenes_allsig
GO:0051293	establishment of spindle localization	53	1	0.51	0.40432	0.0188679	1	vHPC	Acute	TOgenes_allsig
GO:0003007	heart morphogenesis	250	5	2.43	0.40571	0.02	1	vHPC	Acute	TOgenes_allsig
GO:0008203	cholesterol metabolic process	117	2	1.14	0.40932	0.017094	1	vHPC	Acute	TOgenes_allsig
GO:0001941	postsynaptic membrane organization	54	1	0.52	0.41012	0.0185185	1	vHPC	Acute	TOgenes_allsig
GO:0046605	regulation of centrosome cycle	54	1	0.52	0.41012	0.0185185	1	vHPC	Acute	TOgenes_allsig
GO:2001238	positive regulation of extrinsic apoptotic signaling pathway	54	1	0.52	0.41012	0.0185185	1	vHPC	Acute	TOgenes_allsig
GO:0141137	positive regulation of gene expression, epigenetic	54	1	0.52	0.41012	0.0185185	1	vHPC	Acute	TOgenes_allsig
GO:0001658	branching involved in ureteric bud morphogenesis	54	1	0.52	0.41012	0.0185185	1	vHPC	Acute	TOgenes_allsig
GO:0002250	adaptive immune response	320	3	3.11	0.41136	0.009375	1	vHPC	Acute	TOgenes_allsig
GO:0071560	cellular response to transforming growth factor beta stimulus	249	2	2.42	0.412	0.00803213	1	vHPC	Acute	TOgenes_allsig
GO:0032870	cellular response to hormone stimulus	584	12	5.67	0.41414	0.0205479	1	vHPC	Acute	TOgenes_allsig
GO:0035914	skeletal muscle cell differentiation	76	2	0.74	0.4142	0.0263158	1	vHPC	Acute	TOgenes_allsig
GO:0043434	response to peptide hormone	455	8	4.42	0.41478	0.0175824	1	vHPC	Acute	TOgenes_allsig
GO:0006959	humoral immune response	118	2	1.15	0.41506	0.0169492	1	vHPC	Acute	TOgenes_allsig
GO:0021915	neural tube development	175	2	1.7	0.41622	0.0114286	1	vHPC	Acute	TOgenes_allsig
GO:0006874	intracellular calcium ion homeostasis	278	8	2.7	0.41665	0.028777	1	vHPC	Acute	TOgenes_allsig
GO:0030335	positive regulation of cell migration	526	13	5.11	0.41922	0.0247148	1	vHPC	Acute	TOgenes_allsig
GO:1902531	regulation of intracellular signal transduction	1742	31	16.92	0.41984	0.0177956	1	vHPC	Acute	TOgenes_allsig
GO:0006511	ubiquitin-dependent protein catabolic process	596	7	5.79	0.42018	0.011745	1	vHPC	Acute	TOgenes_allsig
GO:0031529	ruffle organization	56	1	0.54	0.42156	0.0178571	1	vHPC	Acute	TOgenes_allsig
GO:0001974	blood vessel remodeling	56	1	0.54	0.42156	0.0178571	1	vHPC	Acute	TOgenes_allsig
GO:0051289	protein homotetramerization	56	1	0.54	0.42156	0.0178571	1	vHPC	Acute	TOgenes_allsig
GO:0050879	multicellular organismal movement	56	1	0.54	0.42156	0.0178571	1	vHPC	Acute	TOgenes_allsig
GO:0051726	regulation of cell cycle	979	13	9.51	0.42198	0.0132789	1	vHPC	Acute	TOgenes_allsig
GO:0009790	embryo development	1136	12	11.03	0.42605	0.0105634	1	vHPC	Acute	TOgenes_allsig
GO:0009306	protein secretion	360	9	3.5	0.42705	0.025	1	vHPC	Acute	TOgenes_allsig
GO:0031648	protein destabilization	57	1	0.55	0.4272	0.0175439	1	vHPC	Acute	TOgenes_allsig
GO:0030837	negative regulation of actin filament polymerization	57	1	0.55	0.4272	0.0175439	1	vHPC	Acute	TOgenes_allsig
GO:0071709	membrane assembly	57	1	0.55	0.4272	0.0175439	1	vHPC	Acute	TOgenes_allsig
GO:0006366	transcription by RNA polymerase II	2236	24	21.71	0.42826	0.0107335	1	vHPC	Acute	TOgenes_allsig
GO:1901699	cellular response to nitrogen compound	645	15	6.26	0.42906	0.0232558	1	vHPC	Acute	TOgenes_allsig
GO:0051345	positive regulation of hydrolase activity	190	4	1.85	0.42907	0.0210526	1	vHPC	Acute	TOgenes_allsig
GO:0001666	response to hypoxia	293	3	2.85	0.43034	0.0102389	1	vHPC	Acute	TOgenes_allsig
GO:0007605	sensory perception of sound	151	2	1.47	0.43236	0.013245	1	vHPC	Acute	TOgenes_allsig
GO:0031641	regulation of myelination	58	1	0.56	0.43278	0.0172414	1	vHPC	Acute	TOgenes_allsig
GO:0046635	positive regulation of alpha-beta T cell activation	58	1	0.56	0.43278	0.0172414	1	vHPC	Acute	TOgenes_allsig
GO:0060986	endocrine hormone secretion	58	1	0.56	0.43278	0.0172414	1	vHPC	Acute	TOgenes_allsig
GO:0016601	Rac protein signal transduction	58	1	0.56	0.43278	0.0172414	1	vHPC	Acute	TOgenes_allsig
GO:0071375	cellular response to peptide hormone stimulus	335	7	3.25	0.43639	0.0208955	1	vHPC	Acute	TOgenes_allsig
GO:0016055	Wnt signaling pathway	415	5	4.03	0.43713	0.0120482	1	vHPC	Acute	TOgenes_allsig
GO:0045088	regulation of innate immune response	367	4	3.56	0.4383	0.0108992	1	vHPC	Acute	TOgenes_allsig
GO:0034764	positive regulation of transmembrane transport	204	6	1.98	0.44119	0.0294118	1	vHPC	Acute	TOgenes_allsig
GO:0051492	regulation of stress fiber assembly	93	2	0.9	0.44231	0.0215054	1	vHPC	Acute	TOgenes_allsig
GO:2001222	regulation of neuron migration	60	1	0.58	0.44379	0.0166667	1	vHPC	Acute	TOgenes_allsig
GO:0006406	mRNA export from nucleus	60	1	0.58	0.44379	0.0166667	1	vHPC	Acute	TOgenes_allsig
GO:0000381	regulation of alternative mRNA splicing, via spliceosome	60	1	0.58	0.44379	0.0166667	1	vHPC	Acute	TOgenes_allsig
GO:0071385	cellular response to glucocorticoid stimulus	60	1	0.58	0.44379	0.0166667	1	vHPC	Acute	TOgenes_allsig
GO:0006805	xenobiotic metabolic process	60	1	0.58	0.44379	0.0166667	1	vHPC	Acute	TOgenes_allsig
GO:0008652	amino acid biosynthetic process	61	1	0.59	0.44921	0.0163934	1	vHPC	Acute	TOgenes_allsig
GO:0002011	morphogenesis of an epithelial sheet	61	1	0.59	0.44921	0.0163934	1	vHPC	Acute	TOgenes_allsig
GO:0007409	axonogenesis	474	14	4.6	0.44922	0.0295359	1	vHPC	Acute	TOgenes_allsig
GO:0051346	negative regulation of hydrolase activity	84	2	0.82	0.45284	0.0238095	1	vHPC	Acute	TOgenes_allsig
GO:0032233	positive regulation of actin filament bundle assembly	62	1	0.6	0.45458	0.016129	1	vHPC	Acute	TOgenes_allsig
GO:2001244	positive regulation of intrinsic apoptotic signaling pathway	62	1	0.6	0.45458	0.016129	1	vHPC	Acute	TOgenes_allsig
GO:0097352	autophagosome maturation	62	1	0.6	0.45458	0.016129	1	vHPC	Acute	TOgenes_allsig
GO:0016071	mRNA metabolic process	705	6	6.85	0.45745	0.00851064	1	vHPC	Acute	TOgenes_allsig
GO:0046777	protein autophosphorylation	180	3	1.75	0.45904	0.0166667	1	vHPC	Acute	TOgenes_allsig
GO:0007193	adenylate cyclase-inhibiting G protein-coupled receptor signaling pathway	63	1	0.61	0.4599	0.015873	1	vHPC	Acute	TOgenes_allsig
GO:0051898	negative regulation of phosphatidylinositol 3-kinase/protein kinase B signal transduction	63	1	0.61	0.4599	0.015873	1	vHPC	Acute	TOgenes_allsig
GO:0006893	Golgi to plasma membrane transport	63	1	0.61	0.4599	0.015873	1	vHPC	Acute	TOgenes_allsig
GO:0007417	central nervous system development	966	16	9.38	0.4604	0.0165631	1	vHPC	Acute	TOgenes_allsig
GO:0045892	negative regulation of DNA-templated transcription	1070	13	10.39	0.46191	0.0121495	1	vHPC	Acute	TOgenes_allsig
GO:1902905	positive regulation of supramolecular fiber organization	170	3	1.65	0.46299	0.0176471	1	vHPC	Acute	TOgenes_allsig
GO:0042733	embryonic digit morphogenesis	64	1	0.62	0.46516	0.015625	1	vHPC	Acute	TOgenes_allsig
GO:0001568	blood vessel development	685	9	6.65	0.46577	0.0131387	1	vHPC	Acute	TOgenes_allsig
GO:0051091	positive regulation of DNA-binding transcription factor activity	182	5	1.77	0.46899	0.0274725	1	vHPC	Acute	TOgenes_allsig
GO:0006611	protein export from nucleus	65	1	0.63	0.47038	0.0153846	1	vHPC	Acute	TOgenes_allsig
GO:0046513	ceramide biosynthetic process	65	1	0.63	0.47038	0.0153846	1	vHPC	Acute	TOgenes_allsig
GO:0001960	negative regulation of cytokine-mediated signaling pathway	65	1	0.63	0.47038	0.0153846	1	vHPC	Acute	TOgenes_allsig
GO:0050830	defense response to Gram-positive bacterium	65	1	0.63	0.47038	0.0153846	1	vHPC	Acute	TOgenes_allsig
GO:0001508	action potential	168	5	1.63	0.47373	0.0297619	1	vHPC	Acute	TOgenes_allsig
GO:0051384	response to glucocorticoid	126	2	1.22	0.4746	0.015873	1	vHPC	Acute	TOgenes_allsig
GO:0043010	camera-type eye development	342	4	3.32	0.47482	0.0116959	1	vHPC	Acute	TOgenes_allsig
GO:0007224	smoothened signaling pathway	160	2	1.55	0.47535	0.0125	1	vHPC	Acute	TOgenes_allsig
GO:0032922	circadian regulation of gene expression	66	1	0.64	0.47554	0.0151515	1	vHPC	Acute	TOgenes_allsig
GO:0071333	cellular response to glucose stimulus	154	4	1.5	0.47573	0.025974	1	vHPC	Acute	TOgenes_allsig
GO:0008286	insulin receptor signaling pathway	165	2	1.6	0.47777	0.0121212	1	vHPC	Acute	TOgenes_allsig
GO:0071466	cellular response to xenobiotic stimulus	127	2	1.23	0.47971	0.015748	1	vHPC	Acute	TOgenes_allsig
GO:0045600	positive regulation of fat cell differentiation	67	1	0.65	0.48066	0.0149254	1	vHPC	Acute	TOgenes_allsig
GO:0030334	regulation of cell migration	890	22	8.64	0.48183	0.0247191	1	vHPC	Acute	TOgenes_allsig
GO:0071363	cellular response to growth factor stimulus	676	12	6.56	0.48336	0.0177515	1	vHPC	Acute	TOgenes_allsig
GO:0046718	symbiont entry into host cell	68	1	0.66	0.48572	0.0147059	1	vHPC	Acute	TOgenes_allsig
GO:0001541	ovarian follicle development	68	1	0.66	0.48572	0.0147059	1	vHPC	Acute	TOgenes_allsig
GO:0007160	cell-matrix adhesion	209	6	2.03	0.48718	0.0287081	1	vHPC	Acute	TOgenes_allsig
GO:0006606	protein import into nucleus	169	2	1.64	0.49034	0.0118343	1	vHPC	Acute	TOgenes_allsig
GO:0007369	gastrulation	172	2	1.67	0.49074	0.0116279	1	vHPC	Acute	TOgenes_allsig
GO:0007264	small GTPase-mediated signal transduction	420	10	4.08	0.49201	0.0238095	1	vHPC	Acute	TOgenes_allsig
GO:0071345	cellular response to cytokine stimulus	752	11	7.3	0.49242	0.0146277	1	vHPC	Acute	TOgenes_allsig
GO:0071695	anatomical structure maturation	262	4	2.54	0.49307	0.0152672	1	vHPC	Acute	TOgenes_allsig
GO:1902750	negative regulation of cell cycle G2/M phase transition	70	1	0.68	0.4957	0.0142857	1	vHPC	Acute	TOgenes_allsig
GO:0007219	Notch signaling pathway	171	2	1.66	0.49655	0.0116959	1	vHPC	Acute	TOgenes_allsig
GO:0030534	adult behavior	174	5	1.69	0.49843	0.0287356	1	vHPC	Acute	TOgenes_allsig
GO:0070301	cellular response to hydrogen peroxide	71	1	0.69	0.50062	0.0140845	1	vHPC	Acute	TOgenes_allsig
GO:0002009	morphogenesis of an epithelium	498	7	4.84	0.50106	0.0140562	1	vHPC	Acute	TOgenes_allsig
GO:0045185	maintenance of protein location	72	1	0.7	0.50549	0.0138889	1	vHPC	Acute	TOgenes_allsig
GO:0060395	SMAD protein signal transduction	72	1	0.7	0.50549	0.0138889	1	vHPC	Acute	TOgenes_allsig
GO:0016567	protein ubiquitination	685	10	6.65	0.5087	0.0145985	1	vHPC	Acute	TOgenes_allsig
GO:0034504	protein localization to nucleus	316	4	3.07	0.50882	0.0126582	1	vHPC	Acute	TOgenes_allsig
GO:1904377	positive regulation of protein localization to cell periphery	73	1	0.71	0.51032	0.0136986	1	vHPC	Acute	TOgenes_allsig
GO:0051480	regulation of cytosolic calcium ion concentration	73	1	0.71	0.51032	0.0136986	1	vHPC	Acute	TOgenes_allsig
GO:0032418	lysosome localization	73	1	0.71	0.51032	0.0136986	1	vHPC	Acute	TOgenes_allsig
GO:0007346	regulation of mitotic cell cycle	460	6	4.47	0.51211	0.0130435	1	vHPC	Acute	TOgenes_allsig
GO:0016579	protein deubiquitination	85	2	0.83	0.51301	0.0235294	1	vHPC	Acute	TOgenes_allsig
GO:0051145	smooth muscle cell differentiation	74	1	0.72	0.5151	0.0135135	1	vHPC	Acute	TOgenes_allsig
GO:0040014	regulation of multicellular organism growth	74	1	0.72	0.5151	0.0135135	1	vHPC	Acute	TOgenes_allsig
GO:2000243	positive regulation of reproductive process	74	1	0.72	0.5151	0.0135135	1	vHPC	Acute	TOgenes_allsig
GO:0009725	response to hormone	845	15	8.21	0.51719	0.0177515	1	vHPC	Acute	TOgenes_allsig
GO:0072659	protein localization to plasma membrane	293	4	2.85	0.51773	0.0136519	1	vHPC	Acute	TOgenes_allsig
GO:0070373	negative regulation of ERK1 and ERK2 cascade	75	1	0.73	0.51983	0.0133333	1	vHPC	Acute	TOgenes_allsig
GO:0000281	mitotic cytokinesis	88	2	0.85	0.52243	0.0227273	1	vHPC	Acute	TOgenes_allsig
GO:0001701	in utero embryonic development	478	5	4.64	0.52397	0.0104603	1	vHPC	Acute	TOgenes_allsig
GO:0007155	cell adhesion	1228	17	11.92	0.52554	0.0138436	1	vHPC	Acute	TOgenes_allsig
GO:0030216	keratinocyte differentiation	90	2	0.87	0.52709	0.0222222	1	vHPC	Acute	TOgenes_allsig
GO:0007399	nervous system development	2447	44	23.76	0.52788	0.0179812	1	vHPC	Acute	TOgenes_allsig
GO:0032436	positive regulation of proteasomal ubiquitin-dependent protein catabolic process	77	1	0.75	0.52915	0.012987	1	vHPC	Acute	TOgenes_allsig
GO:0003151	outflow tract morphogenesis	77	1	0.75	0.52915	0.012987	1	vHPC	Acute	TOgenes_allsig
GO:0007169	cell surface receptor protein tyrosine kinase signaling pathway	553	9	5.37	0.52993	0.0162749	1	vHPC	Acute	TOgenes_allsig
GO:0010569	regulation of double-strand break repair via homologous recombination	78	1	0.76	0.53375	0.0128205	1	vHPC	Acute	TOgenes_allsig
GO:2000736	regulation of stem cell differentiation	78	1	0.76	0.53375	0.0128205	1	vHPC	Acute	TOgenes_allsig
GO:0032481	positive regulation of type I interferon production	79	1	0.77	0.5383	0.0126582	1	vHPC	Acute	TOgenes_allsig
GO:0070972	protein localization to endoplasmic reticulum	79	1	0.77	0.5383	0.0126582	1	vHPC	Acute	TOgenes_allsig
GO:0010507	negative regulation of autophagy	79	1	0.77	0.5383	0.0126582	1	vHPC	Acute	TOgenes_allsig
GO:0060041	retina development in camera-type eye	172	2	1.67	0.54255	0.0116279	1	vHPC	Acute	TOgenes_allsig
GO:0031397	negative regulation of protein ubiquitination	80	1	0.78	0.5428	0.0125	1	vHPC	Acute	TOgenes_allsig
GO:0006417	regulation of translation	327	5	3.18	0.54336	0.0152905	1	vHPC	Acute	TOgenes_allsig
GO:1900076	regulation of cellular response to insulin stimulus	81	1	0.79	0.54727	0.0123457	1	vHPC	Acute	TOgenes_allsig
GO:0097009	energy homeostasis	81	1	0.79	0.54727	0.0123457	1	vHPC	Acute	TOgenes_allsig
GO:0033209	tumor necrosis factor-mediated signaling pathway	82	1	0.8	0.55169	0.0121951	1	vHPC	Acute	TOgenes_allsig
GO:0042490	mechanoreceptor differentiation	82	1	0.8	0.55169	0.0121951	1	vHPC	Acute	TOgenes_allsig
GO:0048863	stem cell differentiation	245	3	2.38	0.55504	0.0122449	1	vHPC	Acute	TOgenes_allsig
GO:0007186	G protein-coupled receptor signaling pathway	609	16	5.91	0.55593	0.0262726	1	vHPC	Acute	TOgenes_allsig
GO:0045995	regulation of embryonic development	83	1	0.81	0.55606	0.0120482	1	vHPC	Acute	TOgenes_allsig
GO:0001656	metanephros development	83	1	0.81	0.55606	0.0120482	1	vHPC	Acute	TOgenes_allsig
GO:0007338	single fertilization	113	2	1.1	0.55867	0.0176991	1	vHPC	Acute	TOgenes_allsig
GO:0043409	negative regulation of MAPK cascade	159	2	1.54	0.55975	0.0125786	1	vHPC	Acute	TOgenes_allsig
GO:0070555	response to interleukin-1	84	1	0.82	0.5604	0.0119048	1	vHPC	Acute	TOgenes_allsig
GO:0032755	positive regulation of interleukin-6 production	85	1	0.83	0.56469	0.0117647	1	vHPC	Acute	TOgenes_allsig
GO:1903076	regulation of protein localization to plasma membrane	114	2	1.11	0.56718	0.0175439	1	vHPC	Acute	TOgenes_allsig
GO:1905477	positive regulation of protein localization to membrane	116	2	1.13	0.56722	0.0172414	1	vHPC	Acute	TOgenes_allsig
GO:0048639	positive regulation of developmental growth	190	4	1.85	0.56826	0.0210526	1	vHPC	Acute	TOgenes_allsig
GO:0009968	negative regulation of signal transduction	1245	18	12.09	0.56871	0.0144578	1	vHPC	Acute	TOgenes_allsig
GO:0032456	endocytic recycling	86	1	0.84	0.56894	0.0116279	1	vHPC	Acute	TOgenes_allsig
GO:0051129	negative regulation of cellular component organization	721	16	7	0.57044	0.0221914	1	vHPC	Acute	TOgenes_allsig
GO:0007229	integrin-mediated signaling pathway	87	1	0.84	0.57315	0.0114943	1	vHPC	Acute	TOgenes_allsig
GO:0030154	cell differentiation	3856	52	37.44	0.57404	0.0134855	1	vHPC	Acute	TOgenes_allsig
GO:0014033	neural crest cell differentiation	89	1	0.86	0.58144	0.011236	1	vHPC	Acute	TOgenes_allsig
GO:0042127	regulation of cell population proliferation	1434	23	13.93	0.58451	0.0160391	1	vHPC	Acute	TOgenes_allsig
GO:1901136	carbohydrate derivative catabolic process	236	3	2.29	0.58813	0.0127119	1	vHPC	Acute	TOgenes_allsig
GO:0120254	olefinic compound metabolic process	91	1	0.88	0.58958	0.010989	1	vHPC	Acute	TOgenes_allsig
GO:0030512	negative regulation of transforming growth factor beta receptor signaling pathway	91	1	0.88	0.58958	0.010989	1	vHPC	Acute	TOgenes_allsig
GO:0006470	protein dephosphorylation	91	1	0.88	0.58958	0.010989	1	vHPC	Acute	TOgenes_allsig
GO:0071396	cellular response to lipid	510	9	4.95	0.59147	0.0176471	1	vHPC	Acute	TOgenes_allsig
GO:0043547	positive regulation of GTPase activity	132	3	1.28	0.59358	0.0227273	1	vHPC	Acute	TOgenes_allsig
GO:0060021	roof of mouth development	93	1	0.9	0.59756	0.0107527	1	vHPC	Acute	TOgenes_allsig
GO:0030510	regulation of BMP signaling pathway	93	1	0.9	0.59756	0.0107527	1	vHPC	Acute	TOgenes_allsig
GO:0090288	negative regulation of cellular response to growth factor stimulus	93	1	0.9	0.59756	0.0107527	1	vHPC	Acute	TOgenes_allsig
GO:0009062	fatty acid catabolic process	93	1	0.9	0.59756	0.0107527	1	vHPC	Acute	TOgenes_allsig
GO:0006508	proteolysis	1240	17	12.04	0.59832	0.0137097	1	vHPC	Acute	TOgenes_allsig
GO:0008589	regulation of smoothened signaling pathway	94	1	0.91	0.60149	0.0106383	1	vHPC	Acute	TOgenes_allsig
GO:0070936	protein K48-linked ubiquitination	94	1	0.91	0.60149	0.0106383	1	vHPC	Acute	TOgenes_allsig
GO:0034599	cellular response to oxidative stress	236	2	2.29	0.60243	0.00847458	1	vHPC	Acute	TOgenes_allsig
GO:0048469	cell maturation	192	3	1.86	0.60278	0.015625	1	vHPC	Acute	TOgenes_allsig
GO:0090398	cellular senescence	95	1	0.92	0.60538	0.0105263	1	vHPC	Acute	TOgenes_allsig
GO:0006355	regulation of DNA-templated transcription	2746	28	26.67	0.60572	0.0101966	1	vHPC	Acute	TOgenes_allsig
GO:0007015	actin filament organization	428	10	4.16	0.60582	0.0233645	1	vHPC	Acute	TOgenes_allsig
GO:0071230	cellular response to amino acid stimulus	97	1	0.94	0.61306	0.0103093	1	vHPC	Acute	TOgenes_allsig
GO:0015031	protein transport	1369	24	13.29	0.61337	0.017531	1	vHPC	Acute	TOgenes_allsig
GO:0045893	positive regulation of DNA-templated transcription	1425	18	13.84	0.61374	0.0126316	1	vHPC	Acute	TOgenes_allsig
GO:0006979	response to oxidative stress	390	4	3.79	0.62017	0.0102564	1	vHPC	Acute	TOgenes_allsig
GO:0010717	regulation of epithelial to mesenchymal transition	99	1	0.96	0.62058	0.010101	1	vHPC	Acute	TOgenes_allsig
GO:0071346	cellular response to type II interferon	100	1	0.97	0.62429	0.01	1	vHPC	Acute	TOgenes_allsig
GO:0017148	negative regulation of translation	121	2	1.17	0.62598	0.0165289	1	vHPC	Acute	TOgenes_allsig
GO:0046907	intracellular transport	1295	18	12.58	0.62768	0.0138996	1	vHPC	Acute	TOgenes_allsig
GO:0016525	negative regulation of angiogenesis	101	1	0.98	0.62796	0.00990099	1	vHPC	Acute	TOgenes_allsig
GO:0055007	cardiac muscle cell differentiation	131	4	1.27	0.62845	0.0305344	1	vHPC	Acute	TOgenes_allsig
GO:0000226	microtubule cytoskeleton organization	630	8	6.12	0.63044	0.0126984	1	vHPC	Acute	TOgenes_allsig
GO:0001843	neural tube closure	102	1	0.99	0.6316	0.00980392	1	vHPC	Acute	TOgenes_allsig
GO:0050852	T cell receptor signaling pathway	102	1	0.99	0.6316	0.00980392	1	vHPC	Acute	TOgenes_allsig
GO:0070585	protein localization to mitochondrion	102	1	0.99	0.6316	0.00980392	1	vHPC	Acute	TOgenes_allsig
GO:0007010	cytoskeleton organization	1354	21	13.15	0.63454	0.0155096	1	vHPC	Acute	TOgenes_allsig
GO:0030163	protein catabolic process	998	15	9.69	0.63519	0.0150301	1	vHPC	Acute	TOgenes_allsig
GO:0001822	kidney development	322	6	3.13	0.63854	0.0186335	1	vHPC	Acute	TOgenes_allsig
GO:0045727	positive regulation of translation	127	2	1.23	0.64037	0.015748	1	vHPC	Acute	TOgenes_allsig
GO:0007204	positive regulation of cytosolic calcium ion concentration	134	2	1.3	0.64401	0.0149254	1	vHPC	Acute	TOgenes_allsig
GO:0048754	branching morphogenesis of an epithelial tube	160	2	1.55	0.64463	0.0125	1	vHPC	Acute	TOgenes_allsig
GO:0045444	fat cell differentiation	242	2	2.35	0.6466	0.00826446	1	vHPC	Acute	TOgenes_allsig
GO:0065004	protein-DNA complex assembly	160	2	1.55	0.65148	0.0125	1	vHPC	Acute	TOgenes_allsig
GO:0016192	vesicle-mediated transport	1442	25	14	0.65443	0.017337	1	vHPC	Acute	TOgenes_allsig
GO:0090263	positive regulation of canonical Wnt signaling pathway	109	1	1.06	0.65608	0.00917431	1	vHPC	Acute	TOgenes_allsig
GO:0051222	positive regulation of protein transport	268	5	2.6	0.66956	0.0186567	1	vHPC	Acute	TOgenes_allsig
GO:0002062	chondrocyte differentiation	114	1	1.11	0.67258	0.00877193	1	vHPC	Acute	TOgenes_allsig
GO:0008284	positive regulation of cell population proliferation	821	11	7.97	0.6736	0.0133983	1	vHPC	Acute	TOgenes_allsig
GO:0045087	innate immune response	698	7	6.78	0.6736	0.0100287	1	vHPC	Acute	TOgenes_allsig
GO:2000177	regulation of neural precursor cell proliferation	115	1	1.12	0.67578	0.00869565	1	vHPC	Acute	TOgenes_allsig
GO:0009791	post-embryonic development	117	1	1.14	0.68209	0.00854701	1	vHPC	Acute	TOgenes_allsig
GO:0051240	positive regulation of multicellular organismal process	1523	27	14.79	0.6855	0.0177282	1	vHPC	Acute	TOgenes_allsig
GO:0001817	regulation of cytokine production	627	4	6.09	0.69008	0.00637959	1	vHPC	Acute	TOgenes_allsig
GO:0000902	cell morphogenesis	1029	24	9.99	0.693	0.0233236	1	vHPC	Acute	TOgenes_allsig
GO:1903038	negative regulation of leukocyte cell-cell adhesion	122	1	1.18	0.69735	0.00819672	1	vHPC	Acute	TOgenes_allsig
GO:0008584	male gonad development	123	1	1.19	0.70031	0.00813008	1	vHPC	Acute	TOgenes_allsig
GO:0072089	stem cell proliferation	123	1	1.19	0.70031	0.00813008	1	vHPC	Acute	TOgenes_allsig
GO:0030307	positive regulation of cell growth	178	2	1.73	0.70784	0.011236	1	vHPC	Acute	TOgenes_allsig
GO:0051260	protein homooligomerization	182	2	1.77	0.70793	0.010989	1	vHPC	Acute	TOgenes_allsig
GO:0090090	negative regulation of canonical Wnt signaling pathway	128	1	1.24	0.71469	0.0078125	1	vHPC	Acute	TOgenes_allsig
GO:0032543	mitochondrial translation	129	1	1.25	0.71749	0.00775194	1	vHPC	Acute	TOgenes_allsig
GO:0007286	spermatid development	182	2	1.77	0.71908	0.010989	1	vHPC	Acute	TOgenes_allsig
GO:0007189	adenylate cyclase-activating G protein-coupled receptor signaling pathway	131	1	1.27	0.72299	0.00763359	1	vHPC	Acute	TOgenes_allsig
GO:0072594	establishment of protein localization to organelle	426	7	4.14	0.72862	0.0164319	1	vHPC	Acute	TOgenes_allsig
GO:1902600	proton transmembrane transport	134	1	1.3	0.73105	0.00746269	1	vHPC	Acute	TOgenes_allsig
GO:0030308	negative regulation of cell growth	173	3	1.68	0.73499	0.017341	1	vHPC	Acute	TOgenes_allsig
GO:0140588	chromatin looping	140	1	1.36	0.74648	0.00714286	1	vHPC	Acute	TOgenes_allsig
GO:0071456	cellular response to hypoxia	143	1	1.39	0.75386	0.00699301	1	vHPC	Acute	TOgenes_allsig
GO:0006367	transcription initiation at RNA polymerase II promoter	144	1	1.4	0.75627	0.00694444	1	vHPC	Acute	TOgenes_allsig
GO:0098742	cell-cell adhesion via plasma-membrane adhesion molecules	189	3	1.84	0.75739	0.015873	1	vHPC	Acute	TOgenes_allsig
GO:0010639	negative regulation of organelle organization	353	5	3.43	0.76786	0.0141643	1	vHPC	Acute	TOgenes_allsig
GO:0030198	extracellular matrix organization	288	2	2.8	0.7727	0.00694444	1	vHPC	Acute	TOgenes_allsig
GO:0005975	carbohydrate metabolic process	492	3	4.78	0.77773	0.00609756	1	vHPC	Acute	TOgenes_allsig
GO:0061025	membrane fusion	157	1	1.52	0.78557	0.00636943	1	vHPC	Acute	TOgenes_allsig
GO:1901701	cellular response to oxygen-containing compound	1108	22	10.76	0.79253	0.0198556	1	vHPC	Acute	TOgenes_allsig
GO:0010629	negative regulation of gene expression	1025	9	9.95	0.79384	0.00878049	1	vHPC	Acute	TOgenes_allsig
GO:0002181	cytoplasmic translation	165	1	1.6	0.80184	0.00606061	1	vHPC	Acute	TOgenes_allsig
GO:0006915	apoptotic process	1767	31	17.16	0.81222	0.0175439	1	vHPC	Acute	TOgenes_allsig
GO:0050679	positive regulation of epithelial cell proliferation	189	2	1.84	0.82216	0.010582	1	vHPC	Acute	TOgenes_allsig
GO:0009612	response to mechanical stimulus	207	2	2.01	0.82252	0.00966184	1	vHPC	Acute	TOgenes_allsig
GO:0051301	cell division	579	7	5.62	0.82904	0.0120898	1	vHPC	Acute	TOgenes_allsig
GO:0071222	cellular response to lipopolysaccharide	181	1	1.76	0.83078	0.00552486	1	vHPC	Acute	TOgenes_allsig
GO:0009416	response to light stimulus	297	11	2.88	0.84201	0.037037	1	vHPC	Acute	TOgenes_allsig
GO:0019827	stem cell population maintenance	190	1	1.85	0.84517	0.00526316	1	vHPC	Acute	TOgenes_allsig
GO:0006281	DNA repair	565	3	5.49	0.85138	0.00530973	1	vHPC	Acute	TOgenes_allsig
GO:0031669	cellular response to nutrient levels	244	3	2.37	0.85683	0.0122951	1	vHPC	Acute	TOgenes_allsig
GO:0040029	epigenetic regulation of gene expression	256	2	2.49	0.86162	0.0078125	1	vHPC	Acute	TOgenes_allsig
GO:0030324	lung development	211	1	2.05	0.8742	0.00473934	1	vHPC	Acute	TOgenes_allsig
GO:0042594	response to starvation	217	1	2.11	0.88145	0.00460829	1	vHPC	Acute	TOgenes_allsig
GO:0006869	lipid transport	340	2	3.3	0.89068	0.00588235	1	vHPC	Acute	TOgenes_allsig
GO:2001234	negative regulation of apoptotic signaling pathway	226	1	2.19	0.89156	0.00442478	1	vHPC	Acute	TOgenes_allsig
GO:0043122	regulation of canonical NF-kappaB signal transduction	226	1	2.19	0.89156	0.00442478	1	vHPC	Acute	TOgenes_allsig
GO:0043161	proteasome-mediated ubiquitin-dependent protein catabolic process	420	3	4.08	0.90707	0.00714286	1	vHPC	Acute	TOgenes_allsig
GO:1902533	positive regulation of intracellular signal transduction	1002	17	9.73	0.91589	0.0169661	1	vHPC	Acute	TOgenes_allsig
GO:0006357	regulation of transcription by RNA polymerase II	2144	22	20.82	0.92705	0.0102612	1	vHPC	Acute	TOgenes_allsig
GO:1902532	negative regulation of intracellular signal transduction	650	11	6.31	0.93894	0.0169231	1	vHPC	Acute	TOgenes_allsig
GO:0140694	membraneless organelle assembly	394	4	3.83	0.94032	0.0101523	1	vHPC	Acute	TOgenes_allsig
GO:0007283	spermatogenesis	486	3	4.72	0.94465	0.00617284	1	vHPC	Acute	TOgenes_allsig
GO:0065003	protein-containing complex assembly	1452	18	14.1	0.96456	0.0123967	1	vHPC	Acute	TOgenes_allsig
GO:0051241	negative regulation of multicellular organismal process	1003	17	9.74	0.97897	0.0169492	1	vHPC	Acute	TOgenes_allsig
GO:0070661	leukocyte proliferation	282	3	2.74	1	0.0106383	1	vHPC	Acute	TOgenes_allsig
GO:0071305	cellular response to vitamin D	17	1	0.17	1	0.0588235	1	vHPC	Acute	TOgenes_allsig
GO:0070663	regulation of leukocyte proliferation	212	3	2.06	1	0.0141509	1	vHPC	Acute	TOgenes_allsig
GO:0070665	positive regulation of leukocyte proliferation	129	3	1.25	1	0.0232558	1	vHPC	Acute	TOgenes_allsig
GO:0099601	regulation of neurotransmitter receptor activity	40	5	0.39	1	0.125	1	vHPC	Acute	TOgenes_allsig
GO:0035383	thioester metabolic process	81	1	0.79	1	0.0123457	1	vHPC	Acute	TOgenes_allsig
GO:0019751	polyol metabolic process	93	4	0.9	1	0.0430108	1	vHPC	Acute	TOgenes_allsig
GO:0001649	osteoblast differentiation	203	3	1.97	1	0.0147783	1	vHPC	Acute	TOgenes_allsig
GO:0019752	carboxylic acid metabolic process	730	6	7.09	1	0.00821918	1	vHPC	Acute	TOgenes_allsig
GO:0043279	response to alkaloid	111	3	1.08	1	0.027027	1	vHPC	Acute	TOgenes_allsig
GO:0045934	negative regulation of nucleobase-containing compound metabolic process	1281	13	12.44	1	0.0101483	1	vHPC	Acute	TOgenes_allsig
GO:0044057	regulation of system process	558	15	5.42	1	0.0268817	1	vHPC	Acute	TOgenes_allsig
GO:0045935	positive regulation of nucleobase-containing compound metabolic process	1741	22	16.91	1	0.0126364	1	vHPC	Acute	TOgenes_allsig
GO:0002429	immune response-activating cell surface receptor signaling pathway	208	2	2.02	1	0.00961538	1	vHPC	Acute	TOgenes_allsig
GO:0044058	regulation of digestive system process	33	2	0.32	1	0.0606061	1	vHPC	Acute	TOgenes_allsig
GO:0045936	negative regulation of phosphate metabolic process	340	5	3.3	1	0.0147059	1	vHPC	Acute	TOgenes_allsig
GO:0045937	positive regulation of phosphate metabolic process	603	9	5.86	1	0.0149254	1	vHPC	Acute	TOgenes_allsig
GO:0035966	response to topologically incorrect protein	133	2	1.29	1	0.0150376	1	vHPC	Acute	TOgenes_allsig
GO:0035967	cellular response to topologically incorrect protein	104	1	1.01	1	0.00961538	1	vHPC	Acute	TOgenes_allsig
GO:0014808	release of sequestered calcium ion into cytosol by sarcoplasmic reticulum	23	1	0.22	1	0.0434783	1	vHPC	Acute	TOgenes_allsig
GO:0006584	catecholamine metabolic process	59	2	0.57	1	0.0338983	1	vHPC	Acute	TOgenes_allsig
GO:0061982	meiosis I cell cycle process	100	1	0.97	1	0.01	1	vHPC	Acute	TOgenes_allsig
GO:0010498	proteasomal protein catabolic process	552	6	5.36	1	0.0108696	1	vHPC	Acute	TOgenes_allsig
GO:0061326	renal tubule development	99	2	0.96	1	0.020202	1	vHPC	Acute	TOgenes_allsig
GO:0044085	cellular component biogenesis	3077	37	29.88	1	0.0120247	1	vHPC	Acute	TOgenes_allsig
GO:0098771	inorganic ion homeostasis	462	10	4.49	1	0.021645	1	vHPC	Acute	TOgenes_allsig
GO:0009620	response to fungus	36	1	0.35	1	0.0277778	1	vHPC	Acute	TOgenes_allsig
GO:0044087	regulation of cellular component biogenesis	1014	19	9.85	1	0.0187377	1	vHPC	Acute	TOgenes_allsig
GO:0007368	determination of left/right symmetry	112	1	1.09	1	0.00892857	1	vHPC	Acute	TOgenes_allsig
GO:0044089	positive regulation of cellular component biogenesis	509	9	4.94	1	0.0176817	1	vHPC	Acute	TOgenes_allsig
GO:0009628	response to abiotic stimulus	1074	21	10.43	1	0.0195531	1	vHPC	Acute	TOgenes_allsig
GO:1990868	response to chemokine	50	3	0.49	1	0.06	1	vHPC	Acute	TOgenes_allsig
GO:1990869	cellular response to chemokine	50	3	0.49	1	0.06	1	vHPC	Acute	TOgenes_allsig
GO:0071900	regulation of protein serine/threonine kinase activity	229	3	2.22	1	0.0131004	1	vHPC	Acute	TOgenes_allsig
GO:0071902	positive regulation of protein serine/threonine kinase activity	134	3	1.3	1	0.0223881	1	vHPC	Acute	TOgenes_allsig
GO:0002443	leukocyte mediated immunity	298	1	2.89	1	0.0033557	1	vHPC	Acute	TOgenes_allsig
GO:0006576	biogenic amine metabolic process	92	3	0.89	1	0.0326087	1	vHPC	Acute	TOgenes_allsig
GO:0000768	syncytium formation by plasma membrane fusion	50	1	0.49	1	0.02	1	vHPC	Acute	TOgenes_allsig
GO:0061318	renal filtration cell differentiation	21	1	0.2	1	0.047619	1	vHPC	Acute	TOgenes_allsig
GO:0034502	protein localization to chromosome	118	1	1.15	1	0.00847458	1	vHPC	Acute	TOgenes_allsig
GO:0002449	lymphocyte mediated immunity	222	1	2.16	1	0.0045045	1	vHPC	Acute	TOgenes_allsig
GO:0035329	hippo signaling	56	1	0.54	1	0.0178571	1	vHPC	Acute	TOgenes_allsig
GO:0009615	response to virus	318	2	3.09	1	0.00628931	1	vHPC	Acute	TOgenes_allsig
GO:0030193	regulation of blood coagulation	46	1	0.45	1	0.0217391	1	vHPC	Acute	TOgenes_allsig
GO:0034505	tooth mineralization	28	1	0.27	1	0.0357143	1	vHPC	Acute	TOgenes_allsig
GO:0098727	maintenance of cell number	196	1	1.9	1	0.00510204	1	vHPC	Acute	TOgenes_allsig
GO:0009617	response to bacterium	527	2	5.12	1	0.00379507	1	vHPC	Acute	TOgenes_allsig
GO:0006520	amino acid metabolic process	243	1	2.36	1	0.00411523	1	vHPC	Acute	TOgenes_allsig
GO:0043242	negative regulation of protein-containing complex disassembly	84	1	0.82	1	0.0119048	1	vHPC	Acute	TOgenes_allsig
GO:0071495	cellular response to endogenous stimulus	1119	21	10.87	1	0.0187668	1	vHPC	Acute	TOgenes_allsig
GO:0043244	regulation of protein-containing complex disassembly	127	2	1.23	1	0.015748	1	vHPC	Acute	TOgenes_allsig
GO:0019725	cellular homeostasis	749	16	7.27	1	0.0213618	1	vHPC	Acute	TOgenes_allsig
GO:0034097	response to cytokine	836	12	8.12	1	0.0143541	1	vHPC	Acute	TOgenes_allsig
GO:0009648	photoperiodism	23	2	0.22	1	0.0869565	1	vHPC	Acute	TOgenes_allsig
GO:0010463	mesenchymal cell proliferation	53	1	0.51	1	0.0188679	1	vHPC	Acute	TOgenes_allsig
GO:0097300	programmed necrotic cell death	47	1	0.46	1	0.0212766	1	vHPC	Acute	TOgenes_allsig
GO:0009649	entrainment of circadian clock	24	2	0.23	1	0.0833333	1	vHPC	Acute	TOgenes_allsig
GO:0010464	regulation of mesenchymal cell proliferation	42	1	0.41	1	0.0238095	1	vHPC	Acute	TOgenes_allsig
GO:0097305	response to alcohol	264	5	2.56	1	0.0189394	1	vHPC	Acute	TOgenes_allsig
GO:0010469	regulation of signaling receptor activity	88	6	0.85	1	0.0681818	1	vHPC	Acute	TOgenes_allsig
GO:0097306	cellular response to alcohol	107	1	1.04	1	0.00934579	1	vHPC	Acute	TOgenes_allsig
GO:0061337	cardiac conduction	60	1	0.58	1	0.0166667	1	vHPC	Acute	TOgenes_allsig
GO:0006518	peptide metabolic process	48	2	0.47	1	0.0416667	1	vHPC	Acute	TOgenes_allsig
GO:0035924	cellular response to vascular endothelial growth factor stimulus	99	3	0.96	1	0.030303	1	vHPC	Acute	TOgenes_allsig
GO:0061919	process utilizing autophagic mechanism	500	5	4.86	1	0.01	1	vHPC	Acute	TOgenes_allsig
GO:1990874	vascular associated smooth muscle cell proliferation	75	2	0.73	1	0.0266667	1	vHPC	Acute	TOgenes_allsig
GO:0010453	regulation of cell fate commitment	32	1	0.31	1	0.03125	1	vHPC	Acute	TOgenes_allsig
GO:0035330	regulation of hippo signaling	40	1	0.39	1	0.025	1	vHPC	Acute	TOgenes_allsig
GO:0070613	regulation of protein processing	55	1	0.53	1	0.0181818	1	vHPC	Acute	TOgenes_allsig
GO:1990823	response to leukemia inhibitory factor	132	2	1.28	1	0.0151515	1	vHPC	Acute	TOgenes_allsig
GO:0035337	fatty-acyl-CoA metabolic process	24	1	0.23	1	0.0416667	1	vHPC	Acute	TOgenes_allsig
GO:0030162	regulation of proteolysis	381	7	3.7	1	0.0183727	1	vHPC	Acute	TOgenes_allsig
GO:0098739	import across plasma membrane	177	4	1.72	1	0.0225989	1	vHPC	Acute	TOgenes_allsig
GO:0033280	response to vitamin D	30	1	0.29	1	0.0333333	1	vHPC	Acute	TOgenes_allsig
GO:0000724	double-strand break repair via homologous recombination	171	1	1.66	1	0.00584795	1	vHPC	Acute	TOgenes_allsig
GO:0000725	recombinational repair	176	1	1.71	1	0.00568182	1	vHPC	Acute	TOgenes_allsig
GO:0051960	regulation of nervous system development	535	15	5.2	1	0.0280374	1	vHPC	Acute	TOgenes_allsig
GO:0051961	negative regulation of nervous system development	160	7	1.55	1	0.04375	1	vHPC	Acute	TOgenes_allsig
GO:0019730	antimicrobial humoral response	63	1	0.61	1	0.015873	1	vHPC	Acute	TOgenes_allsig
GO:0051962	positive regulation of nervous system development	359	9	3.49	1	0.0250696	1	vHPC	Acute	TOgenes_allsig
GO:0070646	protein modification by small protein removal	105	2	1.02	1	0.0190476	1	vHPC	Acute	TOgenes_allsig
GO:0070647	protein modification by small protein conjugation or removal	835	12	8.11	1	0.0143713	1	vHPC	Acute	TOgenes_allsig
GO:0002407	dendritic cell chemotaxis	19	1	0.18	1	0.0526316	1	vHPC	Acute	TOgenes_allsig
GO:0016241	regulation of macroautophagy	142	1	1.38	1	0.00704225	1	vHPC	Acute	TOgenes_allsig
GO:0030155	regulation of cell adhesion	684	11	6.64	1	0.0160819	1	vHPC	Acute	TOgenes_allsig
GO:0021885	forebrain cell migration	73	2	0.71	1	0.0273973	1	vHPC	Acute	TOgenes_allsig
GO:0071453	cellular response to oxygen levels	169	1	1.64	1	0.00591716	1	vHPC	Acute	TOgenes_allsig
GO:0060080	inhibitory postsynaptic potential	24	1	0.23	1	0.0416667	1	vHPC	Acute	TOgenes_allsig
GO:0033273	response to vitamin	72	1	0.7	1	0.0138889	1	vHPC	Acute	TOgenes_allsig
GO:0043207	response to external biotic stimulus	1164	9	11.3	1	0.00773196	1	vHPC	Acute	TOgenes_allsig
GO:1905244	regulation of modification of synaptic structure	31	2	0.3	1	0.0645161	1	vHPC	Acute	TOgenes_allsig
GO:0030182	neuron differentiation	1507	31	14.63	1	0.0205707	1	vHPC	Acute	TOgenes_allsig
GO:0009605	response to external stimulus	1845	25	17.92	1	0.0135501	1	vHPC	Acute	TOgenes_allsig
GO:0021872	forebrain generation of neurons	96	3	0.93	1	0.03125	1	vHPC	Acute	TOgenes_allsig
GO:0060669	embryonic placenta morphogenesis	28	1	0.27	1	0.0357143	1	vHPC	Acute	TOgenes_allsig
GO:0030183	B cell differentiation	122	1	1.18	1	0.00819672	1	vHPC	Acute	TOgenes_allsig
GO:0009607	response to biotic stimulus	1200	9	11.65	1	0.0075	1	vHPC	Acute	TOgenes_allsig
GO:1990849	vacuolar localization	73	1	0.71	1	0.0136986	1	vHPC	Acute	TOgenes_allsig
GO:1902115	regulation of organelle assembly	234	3	2.27	1	0.0128205	1	vHPC	Acute	TOgenes_allsig
GO:0060070	canonical Wnt signaling pathway	294	2	2.85	1	0.00680272	1	vHPC	Acute	TOgenes_allsig
GO:1902116	negative regulation of organelle assembly	47	1	0.46	1	0.0212766	1	vHPC	Acute	TOgenes_allsig
GO:0051321	meiotic cell cycle	235	3	2.28	1	0.012766	1	vHPC	Acute	TOgenes_allsig
GO:1902117	positive regulation of organelle assembly	88	2	0.85	1	0.0227273	1	vHPC	Acute	TOgenes_allsig
GO:0016236	macroautophagy	309	3	3	1	0.00970874	1	vHPC	Acute	TOgenes_allsig
GO:0017015	regulation of transforming growth factor beta receptor signaling pathway	135	1	1.31	1	0.00740741	1	vHPC	Acute	TOgenes_allsig
GO:0035303	regulation of dephosphorylation	30	1	0.29	1	0.0333333	1	vHPC	Acute	TOgenes_allsig
GO:1903555	regulation of tumor necrosis factor superfamily cytokine production	159	2	1.54	1	0.0125786	1	vHPC	Acute	TOgenes_allsig
GO:0046890	regulation of lipid biosynthetic process	169	1	1.64	1	0.00591716	1	vHPC	Acute	TOgenes_allsig
GO:0060078	regulation of postsynaptic membrane potential	153	8	1.49	1	0.0522876	1	vHPC	Acute	TOgenes_allsig
GO:1903557	positive regulation of tumor necrosis factor superfamily cytokine production	96	2	0.93	1	0.0208333	1	vHPC	Acute	TOgenes_allsig
GO:0071470	cellular response to osmotic stress	61	2	0.59	1	0.0327869	1	vHPC	Acute	TOgenes_allsig
GO:0030178	negative regulation of Wnt signaling pathway	154	1	1.5	1	0.00649351	1	vHPC	Acute	TOgenes_allsig
GO:1903580	positive regulation of ATP metabolic process	42	1	0.41	1	0.0238095	1	vHPC	Acute	TOgenes_allsig
GO:0061900	glial cell activation	49	2	0.48	1	0.0408163	1	vHPC	Acute	TOgenes_allsig
GO:0071478	cellular response to radiation	159	1	1.54	1	0.00628931	1	vHPC	Acute	TOgenes_allsig
GO:0071479	cellular response to ionizing radiation	75	1	0.73	1	0.0133333	1	vHPC	Acute	TOgenes_allsig
GO:0034654	nucleobase-containing compound biosynthetic process	3941	37	38.27	1	0.00938848	1	vHPC	Acute	TOgenes_allsig
GO:0006090	pyruvate metabolic process	131	1	1.27	1	0.00763359	1	vHPC	Acute	TOgenes_allsig
GO:0034655	nucleobase-containing compound catabolic process	483	4	4.69	1	0.00828157	1	vHPC	Acute	TOgenes_allsig
GO:0006091	generation of precursor metabolites and energy	445	5	4.32	1	0.011236	1	vHPC	Acute	TOgenes_allsig
GO:0006096	glycolytic process	103	1	1	1	0.00970874	1	vHPC	Acute	TOgenes_allsig
GO:0051347	positive regulation of transferase activity	300	6	2.91	1	0.02	1	vHPC	Acute	TOgenes_allsig
GO:0060675	ureteric bud morphogenesis	62	1	0.6	1	0.016129	1	vHPC	Acute	TOgenes_allsig
GO:0051924	regulation of calcium ion transport	229	9	2.22	1	0.0393013	1	vHPC	Acute	TOgenes_allsig
GO:0051348	negative regulation of transferase activity	191	1	1.85	1	0.0052356	1	vHPC	Acute	TOgenes_allsig
GO:0030111	regulation of Wnt signaling pathway	306	4	2.97	1	0.0130719	1	vHPC	Acute	TOgenes_allsig
GO:1904356	regulation of telomere maintenance via telomere lengthening	62	1	0.6	1	0.016129	1	vHPC	Acute	TOgenes_allsig
GO:1904358	positive regulation of telomere maintenance via telomere lengthening	39	1	0.38	1	0.025641	1	vHPC	Acute	TOgenes_allsig
GO:0016202	regulation of striated muscle tissue development	42	2	0.41	1	0.047619	1	vHPC	Acute	TOgenes_allsig
GO:0060042	retina morphogenesis in camera-type eye	69	1	0.67	1	0.0144928	1	vHPC	Acute	TOgenes_allsig
GO:0060043	regulation of cardiac muscle cell proliferation	44	2	0.43	1	0.0454545	1	vHPC	Acute	TOgenes_allsig
GO:1903522	regulation of blood circulation	234	5	2.27	1	0.0213675	1	vHPC	Acute	TOgenes_allsig
GO:0140352	export from cell	886	19	8.6	1	0.0214447	1	vHPC	Acute	TOgenes_allsig
GO:0051336	regulation of hydrolase activity	332	8	3.22	1	0.0240964	1	vHPC	Acute	TOgenes_allsig
GO:0060048	cardiac muscle contraction	118	3	1.15	1	0.0254237	1	vHPC	Acute	TOgenes_allsig
GO:0051338	regulation of transferase activity	512	9	4.97	1	0.0175781	1	vHPC	Acute	TOgenes_allsig
GO:0045428	regulation of nitric oxide biosynthetic process	60	2	0.58	1	0.0333333	1	vHPC	Acute	TOgenes_allsig
GO:1904385	cellular response to angiotensin	35	3	0.34	1	0.0857143	1	vHPC	Acute	TOgenes_allsig
GO:0060627	regulation of vesicle-mediated transport	550	14	5.34	1	0.0254545	1	vHPC	Acute	TOgenes_allsig
GO:1905207	regulation of cardiocyte differentiation	23	2	0.22	1	0.0869565	1	vHPC	Acute	TOgenes_allsig
GO:1990806	ligand-gated ion channel signaling pathway	40	7	0.39	1	0.175	1	vHPC	Acute	TOgenes_allsig
GO:0030148	sphingolipid biosynthetic process	90	1	0.87	1	0.0111111	1	vHPC	Acute	TOgenes_allsig
GO:0030149	sphingolipid catabolic process	29	1	0.28	1	0.0344828	1	vHPC	Acute	TOgenes_allsig
GO:0006694	steroid biosynthetic process	118	2	1.15	1	0.0169492	1	vHPC	Acute	TOgenes_allsig
GO:0006695	cholesterol biosynthetic process	50	1	0.49	1	0.02	1	vHPC	Acute	TOgenes_allsig
GO:1903513	endoplasmic reticulum to cytosol transport	28	1	0.27	1	0.0357143	1	vHPC	Acute	TOgenes_allsig
GO:0060612	adipose tissue development	64	1	0.62	1	0.015625	1	vHPC	Acute	TOgenes_allsig
GO:0097485	neuron projection guidance	233	6	2.26	1	0.0257511	1	vHPC	Acute	TOgenes_allsig
GO:1903514	release of sequestered calcium ion into cytosol by endoplasmic reticulum	24	1	0.23	1	0.0416667	1	vHPC	Acute	TOgenes_allsig
GO:1904950	negative regulation of establishment of protein localization	138	2	1.34	1	0.0144928	1	vHPC	Acute	TOgenes_allsig
GO:0046850	regulation of bone remodeling	49	2	0.48	1	0.0408163	1	vHPC	Acute	TOgenes_allsig
GO:0034620	cellular response to unfolded protein	88	1	0.85	1	0.0113636	1	vHPC	Acute	TOgenes_allsig
GO:1904951	positive regulation of establishment of protein localization	321	7	3.12	1	0.0218069	1	vHPC	Acute	TOgenes_allsig
GO:1904375	regulation of protein localization to cell periphery	156	4	1.51	1	0.025641	1	vHPC	Acute	TOgenes_allsig
GO:1904376	negative regulation of protein localization to cell periphery	30	1	0.29	1	0.0333333	1	vHPC	Acute	TOgenes_allsig
GO:0042982	amyloid precursor protein metabolic process	73	1	0.71	1	0.0136986	1	vHPC	Acute	TOgenes_allsig
GO:0042325	regulation of phosphorylation	863	11	8.38	1	0.0127462	1	vHPC	Acute	TOgenes_allsig
GO:0042326	negative regulation of phosphorylation	298	5	2.89	1	0.0167785	1	vHPC	Acute	TOgenes_allsig
GO:1902105	regulation of leukocyte differentiation	287	3	2.79	1	0.010453	1	vHPC	Acute	TOgenes_allsig
GO:0042327	positive regulation of phosphorylation	548	7	5.32	1	0.0127737	1	vHPC	Acute	TOgenes_allsig
GO:0006066	alcohol metabolic process	275	7	2.67	1	0.0254545	1	vHPC	Acute	TOgenes_allsig
GO:1902107	positive regulation of leukocyte differentiation	177	3	1.72	1	0.0169492	1	vHPC	Acute	TOgenes_allsig
GO:0042987	amyloid precursor protein catabolic process	57	1	0.55	1	0.0175439	1	vHPC	Acute	TOgenes_allsig
GO:0045445	myoblast differentiation	97	2	0.94	1	0.0206186	1	vHPC	Acute	TOgenes_allsig
GO:0051932	synaptic transmission, GABAergic	69	1	0.67	1	0.0144928	1	vHPC	Acute	TOgenes_allsig
GO:0038127	ERBB signaling pathway	153	3	1.49	1	0.0196078	1	vHPC	Acute	TOgenes_allsig
GO:0097479	synaptic vesicle localization	69	2	0.67	1	0.0289855	1	vHPC	Acute	TOgenes_allsig
GO:0034612	response to tumor necrosis factor	179	1	1.74	1	0.00558659	1	vHPC	Acute	TOgenes_allsig
GO:0046883	regulation of hormone secretion	267	6	2.59	1	0.0224719	1	vHPC	Acute	TOgenes_allsig
GO:0034614	cellular response to reactive oxygen species	142	1	1.38	1	0.00704225	1	vHPC	Acute	TOgenes_allsig
GO:0051938	L-glutamate import	39	2	0.38	1	0.0512821	1	vHPC	Acute	TOgenes_allsig
GO:0046887	positive regulation of hormone secretion	156	2	1.51	1	0.0128205	1	vHPC	Acute	TOgenes_allsig
GO:0046888	negative regulation of hormone secretion	80	2	0.78	1	0.025	1	vHPC	Acute	TOgenes_allsig
GO:0061450	trophoblast cell migration	14	1	0.14	1	0.0714286	1	vHPC	Acute	TOgenes_allsig
GO:0046889	positive regulation of lipid biosynthetic process	94	1	0.91	1	0.0106383	1	vHPC	Acute	TOgenes_allsig
GO:1903530	regulation of secretion by cell	577	16	5.6	1	0.0277296	1	vHPC	Acute	TOgenes_allsig
GO:1903531	negative regulation of secretion by cell	162	2	1.57	1	0.0123457	1	vHPC	Acute	TOgenes_allsig
GO:0051302	regulation of cell division	155	3	1.51	1	0.0193548	1	vHPC	Acute	TOgenes_allsig
GO:1903532	positive regulation of secretion by cell	316	8	3.07	1	0.0253165	1	vHPC	Acute	TOgenes_allsig
GO:0007492	endoderm development	72	1	0.7	1	0.0138889	1	vHPC	Acute	TOgenes_allsig
GO:1903533	regulation of protein targeting	56	1	0.54	1	0.0178571	1	vHPC	Acute	TOgenes_allsig
GO:0060632	regulation of microtubule-based movement	45	2	0.44	1	0.0444444	1	vHPC	Acute	TOgenes_allsig
GO:0061458	reproductive system development	295	3	2.86	1	0.0101695	1	vHPC	Acute	TOgenes_allsig
GO:0021801	cerebral cortex radial glia-guided migration	29	1	0.28	1	0.0344828	1	vHPC	Acute	TOgenes_allsig
GO:0042921	nuclear receptor-mediated glucocorticoid signaling pathway	16	1	0.16	1	0.0625	1	vHPC	Acute	TOgenes_allsig
GO:0006082	organic acid metabolic process	745	6	7.23	1	0.00805369	1	vHPC	Acute	TOgenes_allsig
GO:0046879	hormone secretion	324	7	3.15	1	0.0216049	1	vHPC	Acute	TOgenes_allsig
GO:0006665	sphingolipid metabolic process	134	1	1.3	1	0.00746269	1	vHPC	Acute	TOgenes_allsig
GO:0042330	taxis	341	11	3.31	1	0.0322581	1	vHPC	Acute	TOgenes_allsig
GO:0035456	response to interferon-beta	55	1	0.53	1	0.0181818	1	vHPC	Acute	TOgenes_allsig
GO:0046822	regulation of nucleocytoplasmic transport	133	1	1.29	1	0.0075188	1	vHPC	Acute	TOgenes_allsig
GO:0030100	regulation of endocytosis	303	8	2.94	1	0.0264026	1	vHPC	Acute	TOgenes_allsig
GO:0050657	nucleic acid transport	134	1	1.3	1	0.00746269	1	vHPC	Acute	TOgenes_allsig
GO:0050658	RNA transport	134	1	1.3	1	0.00746269	1	vHPC	Acute	TOgenes_allsig
GO:0071402	cellular response to lipoprotein particle stimulus	32	1	0.31	1	0.03125	1	vHPC	Acute	TOgenes_allsig
GO:0006650	glycerophospholipid metabolic process	258	2	2.51	1	0.00775194	1	vHPC	Acute	TOgenes_allsig
GO:0050680	negative regulation of epithelial cell proliferation	145	1	1.41	1	0.00689655	1	vHPC	Acute	TOgenes_allsig
GO:0050684	regulation of mRNA processing	133	3	1.29	1	0.0225564	1	vHPC	Acute	TOgenes_allsig
GO:0015980	energy derivation by oxidation of organic compounds	329	4	3.19	1	0.0121581	1	vHPC	Acute	TOgenes_allsig
GO:0098885	modification of postsynaptic actin cytoskeleton	27	1	0.26	1	0.037037	1	vHPC	Acute	TOgenes_allsig
GO:0006022	aminoglycan metabolic process	90	1	0.87	1	0.0111111	1	vHPC	Acute	TOgenes_allsig
GO:0015986	proton motive force-driven ATP synthesis	72	2	0.7	1	0.0277778	1	vHPC	Acute	TOgenes_allsig
GO:0051493	regulation of cytoskeleton organization	507	10	4.92	1	0.0197239	1	vHPC	Acute	TOgenes_allsig
GO:0051494	negative regulation of cytoskeleton organization	165	3	1.6	1	0.0181818	1	vHPC	Acute	TOgenes_allsig
GO:0097435	supramolecular fiber organization	746	15	7.24	1	0.0201072	1	vHPC	Acute	TOgenes_allsig
GO:0050670	regulation of lymphocyte proliferation	190	3	1.85	1	0.0157895	1	vHPC	Acute	TOgenes_allsig
GO:0051495	positive regulation of cytoskeleton organization	181	2	1.76	1	0.0110497	1	vHPC	Acute	TOgenes_allsig
GO:0098870	action potential propagation	13	1	0.13	1	0.0769231	1	vHPC	Acute	TOgenes_allsig
GO:0002115	store-operated calcium entry	24	1	0.23	1	0.0416667	1	vHPC	Acute	TOgenes_allsig
GO:0050673	epithelial cell proliferation	421	3	4.09	1	0.00712589	1	vHPC	Acute	TOgenes_allsig
GO:0060606	tube closure	103	1	1	1	0.00970874	1	vHPC	Acute	TOgenes_allsig
GO:0098876	vesicle-mediated transport to the plasma membrane	155	3	1.51	1	0.0193548	1	vHPC	Acute	TOgenes_allsig
GO:0050678	regulation of epithelial cell proliferation	348	3	3.38	1	0.00862069	1	vHPC	Acute	TOgenes_allsig
GO:0006670	sphingosine metabolic process	19	1	0.18	1	0.0526316	1	vHPC	Acute	TOgenes_allsig
GO:0046849	bone remodeling	86	3	0.84	1	0.0348837	1	vHPC	Acute	TOgenes_allsig
GO:0048260	positive regulation of receptor-mediated endocytosis	56	2	0.54	1	0.0357143	1	vHPC	Acute	TOgenes_allsig
GO:0032386	regulation of intracellular transport	279	1	2.71	1	0.00358423	1	vHPC	Acute	TOgenes_allsig
GO:0006672	ceramide metabolic process	94	1	0.91	1	0.0106383	1	vHPC	Acute	TOgenes_allsig
GO:0048265	response to pain	42	1	0.41	1	0.0238095	1	vHPC	Acute	TOgenes_allsig
GO:0098828	modulation of inhibitory postsynaptic potential	12	1	0.12	1	0.0833333	1	vHPC	Acute	TOgenes_allsig
GO:0006623	protein targeting to vacuole	44	1	0.43	1	0.0227273	1	vHPC	Acute	TOgenes_allsig
GO:0032958	inositol phosphate biosynthetic process	27	1	0.26	1	0.037037	1	vHPC	Acute	TOgenes_allsig
GO:0061448	connective tissue development	276	2	2.68	1	0.00724638	1	vHPC	Acute	TOgenes_allsig
GO:0006629	lipid metabolic process	1087	9	10.56	1	0.00827967	1	vHPC	Acute	TOgenes_allsig
GO:0098813	nuclear chromosome segregation	276	1	2.68	1	0.00362319	1	vHPC	Acute	TOgenes_allsig
GO:0048259	regulation of receptor-mediated endocytosis	129	2	1.25	1	0.0155039	1	vHPC	Acute	TOgenes_allsig
GO:0098815	modulation of excitatory postsynaptic potential	61	5	0.59	1	0.0819672	1	vHPC	Acute	TOgenes_allsig
GO:0035418	protein localization to synapse	110	7	1.07	1	0.0636364	1	vHPC	Acute	TOgenes_allsig
GO:0015914	phospholipid transport	80	1	0.78	1	0.0125	1	vHPC	Acute	TOgenes_allsig
GO:0010165	response to X-ray	29	1	0.28	1	0.0344828	1	vHPC	Acute	TOgenes_allsig
GO:0032984	protein-containing complex disassembly	249	4	2.42	1	0.0160643	1	vHPC	Acute	TOgenes_allsig
GO:0015919	peroxisomal membrane transport	22	1	0.21	1	0.0454545	1	vHPC	Acute	TOgenes_allsig
GO:0048284	organelle fusion	173	1	1.68	1	0.00578035	1	vHPC	Acute	TOgenes_allsig
GO:0048285	organelle fission	438	3	4.25	1	0.00684932	1	vHPC	Acute	TOgenes_allsig
GO:0098840	protein transport along microtubule	16	1	0.16	1	0.0625	1	vHPC	Acute	TOgenes_allsig
GO:0032989	cellular anatomical entity morphogenesis	119	2	1.16	1	0.0168067	1	vHPC	Acute	TOgenes_allsig
GO:0018193	peptidyl-amino acid modification	664	11	6.45	1	0.0165663	1	vHPC	Acute	TOgenes_allsig
GO:0032970	regulation of actin filament-based process	376	10	3.65	1	0.0265957	1	vHPC	Acute	TOgenes_allsig
GO:1902284	neuron projection extension involved in neuron projection guidance	21	1	0.2	1	0.047619	1	vHPC	Acute	TOgenes_allsig
GO:0051450	myoblast proliferation	24	2	0.23	1	0.0833333	1	vHPC	Acute	TOgenes_allsig
GO:0007420	brain development	704	12	6.84	1	0.0170455	1	vHPC	Acute	TOgenes_allsig
GO:0006643	membrane lipid metabolic process	179	1	1.74	1	0.00558659	1	vHPC	Acute	TOgenes_allsig
GO:0006644	phospholipid metabolic process	329	4	3.19	1	0.0121581	1	vHPC	Acute	TOgenes_allsig
GO:0007422	peripheral nervous system development	79	1	0.77	1	0.0126582	1	vHPC	Acute	TOgenes_allsig
GO:0007423	sensory organ development	575	4	5.58	1	0.00695652	1	vHPC	Acute	TOgenes_allsig
GO:0048278	vesicle docking	55	2	0.53	1	0.0363636	1	vHPC	Acute	TOgenes_allsig
GO:0015931	nucleobase-containing compound transport	189	1	1.84	1	0.00529101	1	vHPC	Acute	TOgenes_allsig
GO:1903050	regulation of proteolysis involved in protein catabolic process	224	3	2.18	1	0.0133929	1	vHPC	Acute	TOgenes_allsig
GO:1903052	positive regulation of proteolysis involved in protein catabolic process	128	3	1.24	1	0.0234375	1	vHPC	Acute	TOgenes_allsig
GO:0015936	coenzyme A metabolic process	19	1	0.18	1	0.0526316	1	vHPC	Acute	TOgenes_allsig
GO:0006631	fatty acid metabolic process	337	3	3.27	1	0.00890208	1	vHPC	Acute	TOgenes_allsig
GO:0032924	activin receptor signaling pathway	43	1	0.42	1	0.0232558	1	vHPC	Acute	TOgenes_allsig
GO:0006633	fatty acid biosynthetic process	133	3	1.29	1	0.0225564	1	vHPC	Acute	TOgenes_allsig
GO:0071166	ribonucleoprotein complex localization	12	1	0.12	1	0.0833333	1	vHPC	Acute	TOgenes_allsig
GO:0032925	regulation of activin receptor signaling pathway	23	1	0.22	1	0.0434783	1	vHPC	Acute	TOgenes_allsig
GO:0032928	regulation of superoxide anion generation	22	1	0.21	1	0.0454545	1	vHPC	Acute	TOgenes_allsig
GO:0006637	acyl-CoA metabolic process	81	1	0.79	1	0.0123457	1	vHPC	Acute	TOgenes_allsig
GO:0006638	neutral lipid metabolic process	114	2	1.11	1	0.0175439	1	vHPC	Acute	TOgenes_allsig
GO:0007416	synapse assembly	292	10	2.84	1	0.0342466	1	vHPC	Acute	TOgenes_allsig
GO:0006639	acylglycerol metabolic process	112	2	1.09	1	0.0178571	1	vHPC	Acute	TOgenes_allsig
GO:0051489	regulation of filopodium assembly	57	1	0.55	1	0.0175439	1	vHPC	Acute	TOgenes_allsig
GO:0097190	apoptotic signaling pathway	576	5	5.59	1	0.00868056	1	vHPC	Acute	TOgenes_allsig
GO:0021587	cerebellum morphogenesis	57	1	0.55	1	0.0175439	1	vHPC	Acute	TOgenes_allsig
GO:0097191	extrinsic apoptotic signaling pathway	210	1	2.04	1	0.0047619	1	vHPC	Acute	TOgenes_allsig
GO:0030258	lipid modification	176	2	1.71	1	0.0113636	1	vHPC	Acute	TOgenes_allsig
GO:0097193	intrinsic apoptotic signaling pathway	303	3	2.94	1	0.00990099	1	vHPC	Acute	TOgenes_allsig
GO:0097194	execution phase of apoptosis	68	1	0.66	1	0.0147059	1	vHPC	Acute	TOgenes_allsig
GO:0072593	reactive oxygen species metabolic process	208	3	2.02	1	0.0144231	1	vHPC	Acute	TOgenes_allsig
GO:0045165	cell fate commitment	220	3	2.14	1	0.0136364	1	vHPC	Acute	TOgenes_allsig
GO:1990542	mitochondrial transmembrane transport	86	1	0.84	1	0.0116279	1	vHPC	Acute	TOgenes_allsig
GO:0014072	response to isoquinoline alkaloid	19	1	0.18	1	0.0526316	1	vHPC	Acute	TOgenes_allsig
GO:0030282	bone mineralization	113	5	1.1	1	0.0442478	1	vHPC	Acute	TOgenes_allsig
GO:0014074	response to purine-containing compound	134	3	1.3	1	0.0223881	1	vHPC	Acute	TOgenes_allsig
GO:0014075	response to amine	47	4	0.46	1	0.0851064	1	vHPC	Acute	TOgenes_allsig
GO:0032940	secretion by cell	824	19	8	1	0.0230583	1	vHPC	Acute	TOgenes_allsig
GO:0032941	secretion by tissue	47	2	0.46	1	0.0425532	1	vHPC	Acute	TOgenes_allsig
GO:0032943	mononuclear cell proliferation	254	3	2.47	1	0.011811	1	vHPC	Acute	TOgenes_allsig
GO:0032944	regulation of mononuclear cell proliferation	194	3	1.88	1	0.0154639	1	vHPC	Acute	TOgenes_allsig
GO:0039531	regulation of cytoplasmic pattern recognition receptor signaling pathway	115	2	1.12	1	0.0173913	1	vHPC	Acute	TOgenes_allsig
GO:0090596	sensory organ morphogenesis	273	1	2.65	1	0.003663	1	vHPC	Acute	TOgenes_allsig
GO:0039532	negative regulation of cytoplasmic pattern recognition receptor signaling pathway	56	1	0.54	1	0.0178571	1	vHPC	Acute	TOgenes_allsig
GO:0032946	positive regulation of mononuclear cell proliferation	116	3	1.13	1	0.0258621	1	vHPC	Acute	TOgenes_allsig
GO:0048246	macrophage chemotaxis	33	2	0.32	1	0.0606061	1	vHPC	Acute	TOgenes_allsig
GO:0048247	lymphocyte chemotaxis	25	2	0.24	1	0.08	1	vHPC	Acute	TOgenes_allsig
GO:0014020	primary neural tube formation	107	1	1.04	1	0.00934579	1	vHPC	Acute	TOgenes_allsig
GO:0042461	photoreceptor cell development	49	1	0.48	1	0.0204082	1	vHPC	Acute	TOgenes_allsig
GO:0104004	cellular response to environmental stimulus	311	4	3.02	1	0.0128617	1	vHPC	Acute	TOgenes_allsig
GO:0042462	eye photoreceptor cell development	33	1	0.32	1	0.030303	1	vHPC	Acute	TOgenes_allsig
GO:0031099	regeneration	193	3	1.87	1	0.015544	1	vHPC	Acute	TOgenes_allsig
GO:0030278	regulation of ossification	122	5	1.18	1	0.0409836	1	vHPC	Acute	TOgenes_allsig
GO:0048232	male gamete generation	502	3	4.87	1	0.0059761	1	vHPC	Acute	TOgenes_allsig
GO:0006605	protein targeting	284	5	2.76	1	0.0176056	1	vHPC	Acute	TOgenes_allsig
GO:0014013	regulation of gliogenesis	129	4	1.25	1	0.0310078	1	vHPC	Acute	TOgenes_allsig
GO:0014014	negative regulation of gliogenesis	51	2	0.5	1	0.0392157	1	vHPC	Acute	TOgenes_allsig
GO:0014015	positive regulation of gliogenesis	87	2	0.84	1	0.0229885	1	vHPC	Acute	TOgenes_allsig
GO:0030225	macrophage differentiation	59	2	0.57	1	0.0338983	1	vHPC	Acute	TOgenes_allsig
GO:1903670	regulation of sprouting angiogenesis	44	1	0.43	1	0.0227273	1	vHPC	Acute	TOgenes_allsig
GO:2000508	regulation of dendritic cell chemotaxis	10	1	0.1	1	0.1	1	vHPC	Acute	TOgenes_allsig
GO:0097164	ammonium ion metabolic process	24	2	0.23	1	0.0833333	1	vHPC	Acute	TOgenes_allsig
GO:0051445	regulation of meiotic cell cycle	47	1	0.46	1	0.0212766	1	vHPC	Acute	TOgenes_allsig
GO:0014044	Schwann cell development	47	1	0.46	1	0.0212766	1	vHPC	Acute	TOgenes_allsig
GO:0021543	pallium development	206	6	2	1	0.0291262	1	vHPC	Acute	TOgenes_allsig
GO:0030219	megakaryocyte differentiation	48	1	0.47	1	0.0208333	1	vHPC	Acute	TOgenes_allsig
GO:1903046	meiotic cell cycle process	184	3	1.79	1	0.0163043	1	vHPC	Acute	TOgenes_allsig
GO:1903047	mitotic cell cycle process	698	8	6.78	1	0.0114613	1	vHPC	Acute	TOgenes_allsig
GO:0035194	regulatory ncRNA-mediated post-transcriptional gene silencing	68	1	0.66	1	0.0147059	1	vHPC	Acute	TOgenes_allsig
GO:0035195	miRNA-mediated post-transcriptional gene silencing	60	1	0.58	1	0.0166667	1	vHPC	Acute	TOgenes_allsig
GO:0051438	regulation of ubiquitin-protein transferase activity	42	1	0.41	1	0.0238095	1	vHPC	Acute	TOgenes_allsig
GO:0042475	odontogenesis of dentin-containing tooth	80	1	0.78	1	0.0125	1	vHPC	Acute	TOgenes_allsig
GO:0021534	cell proliferation in hindbrain	13	1	0.13	1	0.0769231	1	vHPC	Acute	TOgenes_allsig
GO:0042476	odontogenesis	112	1	1.09	1	0.00892857	1	vHPC	Acute	TOgenes_allsig
GO:0014037	Schwann cell differentiation	54	1	0.52	1	0.0185185	1	vHPC	Acute	TOgenes_allsig
GO:0021536	diencephalon development	69	1	0.67	1	0.0144928	1	vHPC	Acute	TOgenes_allsig
GO:0002260	lymphocyte homeostasis	76	1	0.74	1	0.0131579	1	vHPC	Acute	TOgenes_allsig
GO:0021537	telencephalon development	303	7	2.94	1	0.0231023	1	vHPC	Acute	TOgenes_allsig
GO:1903034	regulation of response to wounding	138	2	1.34	1	0.0144928	1	vHPC	Acute	TOgenes_allsig
GO:0002262	myeloid cell homeostasis	193	1	1.87	1	0.00518135	1	vHPC	Acute	TOgenes_allsig
GO:1903035	negative regulation of response to wounding	69	1	0.67	1	0.0144928	1	vHPC	Acute	TOgenes_allsig
GO:1903036	positive regulation of response to wounding	65	1	0.63	1	0.0153846	1	vHPC	Acute	TOgenes_allsig
GO:1903037	regulation of leukocyte cell-cell adhesion	292	3	2.84	1	0.010274	1	vHPC	Acute	TOgenes_allsig
GO:0090559	regulation of membrane permeability	71	2	0.69	1	0.028169	1	vHPC	Acute	TOgenes_allsig
GO:0097186	amelogenesis	23	1	0.22	1	0.0434783	1	vHPC	Acute	TOgenes_allsig
GO:1903039	positive regulation of leukocyte cell-cell adhesion	211	2	2.05	1	0.00947867	1	vHPC	Acute	TOgenes_allsig
GO:0002269	leukocyte activation involved in inflammatory response	43	2	0.42	1	0.0465116	1	vHPC	Acute	TOgenes_allsig
GO:0032496	response to lipopolysaccharide	286	1	2.78	1	0.0034965	1	vHPC	Acute	TOgenes_allsig
GO:0030239	myofibril assembly	61	2	0.59	1	0.0327869	1	vHPC	Acute	TOgenes_allsig
GO:0002252	immune effector process	476	3	4.62	1	0.00630252	1	vHPC	Acute	TOgenes_allsig
GO:0002253	activation of immune response	428	5	4.16	1	0.0116822	1	vHPC	Acute	TOgenes_allsig
GO:0072574	hepatocyte proliferation	26	1	0.25	1	0.0384615	1	vHPC	Acute	TOgenes_allsig
GO:0072575	epithelial cell proliferation involved in liver morphogenesis	26	1	0.25	1	0.0384615	1	vHPC	Acute	TOgenes_allsig
GO:1901990	regulation of mitotic cell cycle phase transition	309	3	3	1	0.00970874	1	vHPC	Acute	TOgenes_allsig
GO:0072576	liver morphogenesis	29	1	0.28	1	0.0344828	1	vHPC	Acute	TOgenes_allsig
GO:1901991	negative regulation of mitotic cell cycle phase transition	161	1	1.56	1	0.00621118	1	vHPC	Acute	TOgenes_allsig
GO:1901992	positive regulation of mitotic cell cycle phase transition	88	2	0.85	1	0.0227273	1	vHPC	Acute	TOgenes_allsig
GO:1904427	positive regulation of calcium ion transmembrane transport	76	4	0.74	1	0.0526316	1	vHPC	Acute	TOgenes_allsig
GO:0120316	sperm flagellum assembly	52	1	0.5	1	0.0192308	1	vHPC	Acute	TOgenes_allsig
GO:0031667	response to nutrient levels	460	4	4.47	1	0.00869565	1	vHPC	Acute	TOgenes_allsig
GO:0097120	receptor localization to synapse	103	6	1	1	0.0582524	1	vHPC	Acute	TOgenes_allsig
GO:0051402	neuron apoptotic process	358	9	3.48	1	0.0251397	1	vHPC	Acute	TOgenes_allsig
GO:0045132	meiotic chromosome segregation	75	1	0.73	1	0.0133333	1	vHPC	Acute	TOgenes_allsig
GO:0072521	purine-containing compound metabolic process	533	10	5.18	1	0.0187617	1	vHPC	Acute	TOgenes_allsig
GO:0072522	purine-containing compound biosynthetic process	236	3	2.29	1	0.0127119	1	vHPC	Acute	TOgenes_allsig
GO:0002285	lymphocyte activation involved in immune response	162	1	1.57	1	0.00617284	1	vHPC	Acute	TOgenes_allsig
GO:0072524	pyridine-containing compound metabolic process	189	3	1.84	1	0.015873	1	vHPC	Acute	TOgenes_allsig
GO:0045137	development of primary sexual characteristics	216	2	2.1	1	0.00925926	1	vHPC	Acute	TOgenes_allsig
GO:0072526	pyridine-containing compound catabolic process	113	1	1.1	1	0.00884956	1	vHPC	Acute	TOgenes_allsig
GO:0014002	astrocyte development	34	2	0.33	1	0.0588235	1	vHPC	Acute	TOgenes_allsig
GO:1905897	regulation of response to endoplasmic reticulum stress	84	1	0.82	1	0.0119048	1	vHPC	Acute	TOgenes_allsig
GO:1900542	regulation of purine nucleotide metabolic process	89	2	0.86	1	0.0224719	1	vHPC	Acute	TOgenes_allsig
GO:1900544	positive regulation of purine nucleotide metabolic process	45	1	0.44	1	0.0222222	1	vHPC	Acute	TOgenes_allsig
GO:0042445	hormone metabolic process	162	3	1.57	1	0.0185185	1	vHPC	Acute	TOgenes_allsig
GO:0046578	regulation of Ras protein signal transduction	55	2	0.53	1	0.0363636	1	vHPC	Acute	TOgenes_allsig
GO:2000058	regulation of ubiquitin-dependent protein catabolic process	162	3	1.57	1	0.0185185	1	vHPC	Acute	TOgenes_allsig
GO:0061180	mammary gland epithelium development	72	1	0.7	1	0.0138889	1	vHPC	Acute	TOgenes_allsig
GO:0002274	myeloid leukocyte activation	186	2	1.81	1	0.0107527	1	vHPC	Acute	TOgenes_allsig
GO:0046520	sphingoid biosynthetic process	13	1	0.13	1	0.0769231	1	vHPC	Acute	TOgenes_allsig
GO:0031023	microtubule organizing center organization	142	2	1.38	1	0.0140845	1	vHPC	Acute	TOgenes_allsig
GO:0042430	indole-containing compound metabolic process	21	2	0.2	1	0.0952381	1	vHPC	Acute	TOgenes_allsig
GO:0030203	glycosaminoglycan metabolic process	78	1	0.76	1	0.0128205	1	vHPC	Acute	TOgenes_allsig
GO:0002221	pattern recognition receptor signaling pathway	236	3	2.29	1	0.0127119	1	vHPC	Acute	TOgenes_allsig
GO:0032467	positive regulation of cytokinesis	36	1	0.35	1	0.0277778	1	vHPC	Acute	TOgenes_allsig
GO:0002224	toll-like receptor signaling pathway	60	1	0.58	1	0.0166667	1	vHPC	Acute	TOgenes_allsig
GO:1901380	negative regulation of potassium ion transmembrane transport	21	1	0.2	1	0.047619	1	vHPC	Acute	TOgenes_allsig
GO:0140448	signaling receptor ligand precursor processing	34	2	0.33	1	0.0588235	1	vHPC	Acute	TOgenes_allsig
GO:0046519	sphingoid metabolic process	21	1	0.2	1	0.047619	1	vHPC	Acute	TOgenes_allsig
GO:0007162	negative regulation of cell adhesion	264	3	2.56	1	0.0113636	1	vHPC	Acute	TOgenes_allsig
GO:0007163	establishment or maintenance of cell polarity	229	1	2.22	1	0.00436681	1	vHPC	Acute	TOgenes_allsig
GO:0003073	regulation of systemic arterial blood pressure	93	1	0.9	1	0.0107527	1	vHPC	Acute	TOgenes_allsig
GO:0007165	signal transduction	4439	69	43.11	1	0.015544	1	vHPC	Acute	TOgenes_allsig
GO:0007166	cell surface receptor signaling pathway	2255	30	21.9	1	0.0133038	1	vHPC	Acute	TOgenes_allsig
GO:0002218	activation of innate immune response	259	3	2.52	1	0.011583	1	vHPC	Acute	TOgenes_allsig
GO:0007167	enzyme-linked receptor protein signaling pathway	860	12	8.35	1	0.0139535	1	vHPC	Acute	TOgenes_allsig
GO:0031623	receptor internalization	151	4	1.47	1	0.0264901	1	vHPC	Acute	TOgenes_allsig
GO:0046545	development of primary female sexual characteristics	114	1	1.11	1	0.00877193	1	vHPC	Acute	TOgenes_allsig
GO:0031047	regulatory ncRNA-mediated gene silencing	123	1	1.19	1	0.00813008	1	vHPC	Acute	TOgenes_allsig
GO:1990089	response to nerve growth factor	63	3	0.61	1	0.047619	1	vHPC	Acute	TOgenes_allsig
GO:0046546	development of primary male sexual characteristics	124	1	1.2	1	0.00806452	1	vHPC	Acute	TOgenes_allsig
GO:1901379	regulation of potassium ion transmembrane transport	75	4	0.73	1	0.0533333	1	vHPC	Acute	TOgenes_allsig
GO:0018108	peptidyl-tyrosine phosphorylation	236	3	2.29	1	0.0127119	1	vHPC	Acute	TOgenes_allsig
GO:2000027	regulation of animal organ morphogenesis	79	1	0.77	1	0.0126582	1	vHPC	Acute	TOgenes_allsig
GO:0021695	cerebellar cortex development	70	2	0.68	1	0.0285714	1	vHPC	Acute	TOgenes_allsig
GO:0055094	response to lipoprotein particle	28	1	0.27	1	0.0357143	1	vHPC	Acute	TOgenes_allsig
GO:0048762	mesenchymal cell differentiation	236	2	2.29	1	0.00847458	1	vHPC	Acute	TOgenes_allsig
GO:0007154	cell communication	4940	85	47.97	1	0.0172065	1	vHPC	Acute	TOgenes_allsig
GO:0046530	photoreceptor cell differentiation	72	1	0.7	1	0.0138889	1	vHPC	Acute	TOgenes_allsig
GO:0042401	biogenic amine biosynthetic process	36	1	0.35	1	0.0277778	1	vHPC	Acute	TOgenes_allsig
GO:0007159	leukocyte cell-cell adhesion	320	3	3.11	1	0.009375	1	vHPC	Acute	TOgenes_allsig
GO:1901987	regulation of cell cycle phase transition	419	5	4.07	1	0.0119332	1	vHPC	Acute	TOgenes_allsig
GO:1901988	negative regulation of cell cycle phase transition	248	2	2.41	1	0.00806452	1	vHPC	Acute	TOgenes_allsig
GO:0022900	electron transport chain	105	1	1.02	1	0.00952381	1	vHPC	Acute	TOgenes_allsig
GO:1901989	positive regulation of cell cycle phase transition	107	3	1.04	1	0.0280374	1	vHPC	Acute	TOgenes_allsig
GO:0071295	cellular response to vitamin	22	1	0.21	1	0.0454545	1	vHPC	Acute	TOgenes_allsig
GO:0048753	pigment granule organization	39	1	0.38	1	0.025641	1	vHPC	Acute	TOgenes_allsig
GO:0032479	regulation of type I interferon production	127	1	1.23	1	0.00787402	1	vHPC	Acute	TOgenes_allsig
GO:0022904	respiratory electron transport chain	98	1	0.95	1	0.0102041	1	vHPC	Acute	TOgenes_allsig
GO:0003012	muscle system process	390	7	3.79	1	0.0179487	1	vHPC	Acute	TOgenes_allsig
GO:0035113	embryonic appendage morphogenesis	115	1	1.12	1	0.00869565	1	vHPC	Acute	TOgenes_allsig
GO:0003013	circulatory system process	487	8	4.73	1	0.0164271	1	vHPC	Acute	TOgenes_allsig
GO:0003014	renal system process	101	1	0.98	1	0.00990099	1	vHPC	Acute	TOgenes_allsig
GO:0002237	response to molecule of bacterial origin	301	1	2.92	1	0.00332226	1	vHPC	Acute	TOgenes_allsig
GO:0003015	heart process	216	5	2.1	1	0.0231481	1	vHPC	Acute	TOgenes_allsig
GO:0007188	adenylate cyclase-modulating G protein-coupled receptor signaling pathway	193	1	1.87	1	0.00518135	1	vHPC	Acute	TOgenes_allsig
GO:1904407	positive regulation of nitric oxide metabolic process	42	2	0.41	1	0.047619	1	vHPC	Acute	TOgenes_allsig
GO:1902751	positive regulation of cell cycle G2/M phase transition	29	1	0.28	1	0.0344828	1	vHPC	Acute	TOgenes_allsig
GO:0003018	vascular process in circulatory system	219	1	2.13	1	0.00456621	1	vHPC	Acute	TOgenes_allsig
GO:2000045	regulation of G1/S transition of mitotic cell cycle	148	2	1.44	1	0.0135135	1	vHPC	Acute	TOgenes_allsig
GO:0031644	regulation of nervous system process	148	6	1.44	1	0.0405405	1	vHPC	Acute	TOgenes_allsig
GO:0031646	positive regulation of nervous system process	47	1	0.46	1	0.0212766	1	vHPC	Acute	TOgenes_allsig
GO:2000628	regulation of miRNA metabolic process	85	1	0.83	1	0.0117647	1	vHPC	Acute	TOgenes_allsig
GO:2000629	negative regulation of miRNA metabolic process	30	1	0.29	1	0.0333333	1	vHPC	Acute	TOgenes_allsig
GO:0061136	regulation of proteasomal protein catabolic process	191	1	1.85	1	0.0052356	1	vHPC	Acute	TOgenes_allsig
GO:0097106	postsynaptic density organization	59	5	0.57	1	0.0847458	1	vHPC	Acute	TOgenes_allsig
GO:1901342	regulation of vasculature development	271	4	2.63	1	0.0147601	1	vHPC	Acute	TOgenes_allsig
GO:0061138	morphogenesis of a branching epithelium	191	3	1.85	1	0.0157068	1	vHPC	Acute	TOgenes_allsig
GO:1905874	regulation of postsynaptic density organization	27	1	0.26	1	0.037037	1	vHPC	Acute	TOgenes_allsig
GO:1901343	negative regulation of vasculature development	103	1	1	1	0.00970874	1	vHPC	Acute	TOgenes_allsig
GO:0098542	defense response to other organism	873	7	8.48	1	0.00801833	1	vHPC	Acute	TOgenes_allsig
GO:0051168	nuclear export	159	2	1.54	1	0.0125786	1	vHPC	Acute	TOgenes_allsig
GO:0007178	cell surface receptor protein serine/threonine kinase signaling pathway	333	3	3.23	1	0.00900901	1	vHPC	Acute	TOgenes_allsig
GO:0051169	nuclear transport	335	4	3.25	1	0.0119403	1	vHPC	Acute	TOgenes_allsig
GO:0035148	tube formation	160	1	1.55	1	0.00625	1	vHPC	Acute	TOgenes_allsig
GO:0007179	transforming growth factor beta receptor signaling pathway	193	1	1.87	1	0.00518135	1	vHPC	Acute	TOgenes_allsig
GO:0032410	negative regulation of transporter activity	51	1	0.5	1	0.0196078	1	vHPC	Acute	TOgenes_allsig
GO:0032411	positive regulation of transporter activity	76	1	0.74	1	0.0131579	1	vHPC	Acute	TOgenes_allsig
GO:0032412	regulation of monoatomic ion transmembrane transporter activity	168	7	1.63	1	0.0416667	1	vHPC	Acute	TOgenes_allsig
GO:0032413	negative regulation of ion transmembrane transporter activity	44	1	0.43	1	0.0227273	1	vHPC	Acute	TOgenes_allsig
GO:0032414	positive regulation of ion transmembrane transporter activity	72	1	0.7	1	0.0138889	1	vHPC	Acute	TOgenes_allsig
GO:0055064	chloride ion homeostasis	17	1	0.17	1	0.0588235	1	vHPC	Acute	TOgenes_allsig
GO:0048771	tissue remodeling	176	5	1.71	1	0.0284091	1	vHPC	Acute	TOgenes_allsig
GO:0010256	endomembrane system organization	527	6	5.12	1	0.0113852	1	vHPC	Acute	TOgenes_allsig
GO:0051153	regulation of striated muscle cell differentiation	88	3	0.85	1	0.0340909	1	vHPC	Acute	TOgenes_allsig
GO:0007127	meiosis I	94	1	0.91	1	0.0106383	1	vHPC	Acute	TOgenes_allsig
GO:0098534	centriole assembly	43	1	0.42	1	0.0232558	1	vHPC	Acute	TOgenes_allsig
GO:0090092	regulation of transmembrane receptor protein serine/threonine kinase signaling pathway	244	3	2.37	1	0.0122951	1	vHPC	Acute	TOgenes_allsig
GO:0032446	protein modification by small protein conjugation	742	11	7.21	1	0.0148248	1	vHPC	Acute	TOgenes_allsig
GO:0048729	tissue morphogenesis	594	8	5.77	1	0.013468	1	vHPC	Acute	TOgenes_allsig
GO:0002209	behavioral defense response	53	2	0.51	1	0.0377358	1	vHPC	Acute	TOgenes_allsig
GO:0055080	monoatomic cation homeostasis	530	12	5.15	1	0.0226415	1	vHPC	Acute	TOgenes_allsig
GO:0055081	monoatomic anion homeostasis	18	1	0.17	1	0.0555556	1	vHPC	Acute	TOgenes_allsig
GO:0019538	protein metabolic process	3954	45	38.4	1	0.0113809	1	vHPC	Acute	TOgenes_allsig
GO:0055082	intracellular chemical homeostasis	658	16	6.39	1	0.0243161	1	vHPC	Acute	TOgenes_allsig
GO:0032434	regulation of proteasomal ubiquitin-dependent protein catabolic process	127	1	1.23	1	0.00787402	1	vHPC	Acute	TOgenes_allsig
GO:0048710	regulation of astrocyte differentiation	35	3	0.34	1	0.0857143	1	vHPC	Acute	TOgenes_allsig
GO:0055085	transmembrane transport	1256	25	12.2	1	0.0199045	1	vHPC	Acute	TOgenes_allsig
GO:0051170	import into nucleus	176	2	1.71	1	0.0113636	1	vHPC	Acute	TOgenes_allsig
GO:0055086	nucleobase-containing small molecule metabolic process	620	10	6.02	1	0.016129	1	vHPC	Acute	TOgenes_allsig
GO:0032438	melanosome organization	38	1	0.37	1	0.0263158	1	vHPC	Acute	TOgenes_allsig
GO:0048713	regulation of oligodendrocyte differentiation	55	1	0.53	1	0.0181818	1	vHPC	Acute	TOgenes_allsig
GO:0051179	localization	4636	64	45.02	1	0.013805	1	vHPC	Acute	TOgenes_allsig
GO:0072698	protein localization to microtubule cytoskeleton	58	1	0.56	1	0.0172414	1	vHPC	Acute	TOgenes_allsig
GO:0101023	vascular endothelial cell proliferation	31	1	0.3	1	0.0322581	1	vHPC	Acute	TOgenes_allsig
GO:0065002	intracellular protein transmembrane transport	32	1	0.31	1	0.03125	1	vHPC	Acute	TOgenes_allsig
GO:0055070	copper ion homeostasis	18	1	0.17	1	0.0555556	1	vHPC	Acute	TOgenes_allsig
GO:0008585	female gonad development	111	1	1.08	1	0.00900901	1	vHPC	Acute	TOgenes_allsig
GO:2000008	regulation of protein localization to cell surface	42	1	0.41	1	0.0238095	1	vHPC	Acute	TOgenes_allsig
GO:0021675	nerve development	88	2	0.85	1	0.0227273	1	vHPC	Acute	TOgenes_allsig
GO:0055074	calcium ion homeostasis	299	8	2.9	1	0.0267559	1	vHPC	Acute	TOgenes_allsig
GO:0065007	biological regulation	9382	117	91.1	1	0.0124707	1	vHPC	Acute	TOgenes_allsig
GO:0065008	regulation of biological quality	2724	54	26.45	1	0.0198238	1	vHPC	Acute	TOgenes_allsig
GO:0065009	regulation of molecular function	1520	35	14.76	1	0.0230263	1	vHPC	Acute	TOgenes_allsig
GO:0055078	sodium ion homeostasis	32	1	0.31	1	0.03125	1	vHPC	Acute	TOgenes_allsig
GO:0003002	regionalization	350	2	3.4	1	0.00571429	1	vHPC	Acute	TOgenes_allsig
GO:0051128	regulation of cellular component organization	2413	42	23.43	1	0.0174057	1	vHPC	Acute	TOgenes_allsig
GO:0003006	developmental process involved in reproduction	852	8	8.27	1	0.00938967	1	vHPC	Acute	TOgenes_allsig
GO:0035107	appendage morphogenesis	148	1	1.44	1	0.00675676	1	vHPC	Acute	TOgenes_allsig
GO:0035108	limb morphogenesis	148	1	1.44	1	0.00675676	1	vHPC	Acute	TOgenes_allsig
GO:0003008	system process	1585	39	15.39	1	0.0246057	1	vHPC	Acute	TOgenes_allsig
GO:0055021	regulation of cardiac muscle tissue growth	72	2	0.7	1	0.0277778	1	vHPC	Acute	TOgenes_allsig
GO:1902743	regulation of lamellipodium organization	48	1	0.47	1	0.0208333	1	vHPC	Acute	TOgenes_allsig
GO:0055023	positive regulation of cardiac muscle tissue growth	40	2	0.39	1	0.05	1	vHPC	Acute	TOgenes_allsig
GO:0010212	response to ionizing radiation	144	1	1.4	1	0.00694444	1	vHPC	Acute	TOgenes_allsig
GO:0090066	regulation of anatomical structure size	522	6	5.07	1	0.0114943	1	vHPC	Acute	TOgenes_allsig
GO:0002790	peptide secretion	265	7	2.57	1	0.0264151	1	vHPC	Acute	TOgenes_allsig
GO:0048731	system development	3686	50	35.79	1	0.0135648	1	vHPC	Acute	TOgenes_allsig
GO:0090068	positive regulation of cell cycle process	230	4	2.23	1	0.0173913	1	vHPC	Acute	TOgenes_allsig
GO:0002791	regulation of peptide secretion	216	6	2.1	1	0.0277778	1	vHPC	Acute	TOgenes_allsig
GO:0048732	gland development	423	5	4.11	1	0.0118203	1	vHPC	Acute	TOgenes_allsig
GO:0002792	negative regulation of peptide secretion	63	2	0.61	1	0.031746	1	vHPC	Acute	TOgenes_allsig
GO:1990000	amyloid fibril formation	29	1	0.28	1	0.0344828	1	vHPC	Acute	TOgenes_allsig
GO:1902749	regulation of cell cycle G2/M phase transition	116	2	1.13	1	0.0172414	1	vHPC	Acute	TOgenes_allsig
GO:0002793	positive regulation of peptide secretion	124	2	1.2	1	0.016129	1	vHPC	Acute	TOgenes_allsig
GO:0048736	appendage development	182	1	1.77	1	0.00549451	1	vHPC	Acute	TOgenes_allsig
GO:0048738	cardiac muscle tissue development	242	5	2.35	1	0.0206612	1	vHPC	Acute	TOgenes_allsig
GO:0072080	nephron tubule development	93	2	0.9	1	0.0215054	1	vHPC	Acute	TOgenes_allsig
GO:0042157	lipoprotein metabolic process	88	1	0.85	1	0.0113636	1	vHPC	Acute	TOgenes_allsig
GO:0042158	lipoprotein biosynthetic process	60	1	0.58	1	0.0166667	1	vHPC	Acute	TOgenes_allsig
GO:0055017	cardiac muscle tissue growth	105	4	1.02	1	0.0380952	1	vHPC	Acute	TOgenes_allsig
GO:0032409	regulation of transporter activity	186	7	1.81	1	0.0376344	1	vHPC	Acute	TOgenes_allsig
GO:0072662	protein localization to peroxisome	20	1	0.19	1	0.05	1	vHPC	Acute	TOgenes_allsig
GO:0072663	establishment of protein localization to peroxisome	20	1	0.19	1	0.05	1	vHPC	Acute	TOgenes_allsig
GO:0071229	cellular response to acid chemical	110	1	1.07	1	0.00909091	1	vHPC	Acute	TOgenes_allsig
GO:0051146	striated muscle cell differentiation	291	8	2.83	1	0.0274914	1	vHPC	Acute	TOgenes_allsig
GO:0072665	protein localization to vacuole	77	3	0.75	1	0.038961	1	vHPC	Acute	TOgenes_allsig
GO:0072088	nephron epithelium morphogenesis	74	1	0.72	1	0.0135135	1	vHPC	Acute	TOgenes_allsig
GO:0051147	regulation of muscle cell differentiation	143	3	1.39	1	0.020979	1	vHPC	Acute	TOgenes_allsig
GO:0051148	negative regulation of muscle cell differentiation	60	2	0.58	1	0.0333333	1	vHPC	Acute	TOgenes_allsig
GO:0019098	reproductive behavior	55	3	0.53	1	0.0545455	1	vHPC	Acute	TOgenes_allsig
GO:1900024	regulation of substrate adhesion-dependent cell spreading	55	1	0.53	1	0.0181818	1	vHPC	Acute	TOgenes_allsig
GO:0051149	positive regulation of muscle cell differentiation	72	1	0.7	1	0.0138889	1	vHPC	Acute	TOgenes_allsig
GO:0009994	oocyte differentiation	55	1	0.53	1	0.0181818	1	vHPC	Acute	TOgenes_allsig
GO:0047496	vesicle transport along microtubule	49	1	0.48	1	0.0204082	1	vHPC	Acute	TOgenes_allsig
GO:0001952	regulation of cell-matrix adhesion	119	5	1.16	1	0.0420168	1	vHPC	Acute	TOgenes_allsig
GO:0071214	cellular response to abiotic stimulus	311	4	3.02	1	0.0128617	1	vHPC	Acute	TOgenes_allsig
GO:0001953	negative regulation of cell-matrix adhesion	32	2	0.31	1	0.0625	1	vHPC	Acute	TOgenes_allsig
GO:0051130	positive regulation of cellular component organization	1165	24	11.31	1	0.0206009	1	vHPC	Acute	TOgenes_allsig
GO:0071216	cellular response to biotic stimulus	215	1	2.09	1	0.00465116	1	vHPC	Acute	TOgenes_allsig
GO:0072073	kidney epithelium development	148	4	1.44	1	0.027027	1	vHPC	Acute	TOgenes_allsig
GO:0071219	cellular response to molecule of bacterial origin	188	1	1.83	1	0.00531915	1	vHPC	Acute	TOgenes_allsig
GO:0046660	female sex differentiation	129	1	1.25	1	0.00775194	1	vHPC	Acute	TOgenes_allsig
GO:0001959	regulation of cytokine-mediated signaling pathway	128	1	1.24	1	0.0078125	1	vHPC	Acute	TOgenes_allsig
GO:0035295	tube development	1063	11	10.32	1	0.0103481	1	vHPC	Acute	TOgenes_allsig
GO:0072078	nephron tubule morphogenesis	72	1	0.7	1	0.0138889	1	vHPC	Acute	TOgenes_allsig
GO:0046661	male sex differentiation	145	1	1.41	1	0.00689655	1	vHPC	Acute	TOgenes_allsig
GO:0045229	external encapsulating structure organization	288	2	2.8	1	0.00694444	1	vHPC	Acute	TOgenes_allsig
GO:0008544	epidermis development	280	2	2.72	1	0.00714286	1	vHPC	Acute	TOgenes_allsig
GO:1905809	negative regulation of synapse organization	19	1	0.18	1	0.0526316	1	vHPC	Acute	TOgenes_allsig
GO:0022411	cellular component disassembly	401	4	3.89	1	0.00997506	1	vHPC	Acute	TOgenes_allsig
GO:0098698	postsynaptic specialization assembly	46	3	0.45	1	0.0652174	1	vHPC	Acute	TOgenes_allsig
GO:0022412	cellular process involved in reproduction in multicellular organism	346	4	3.36	1	0.0115607	1	vHPC	Acute	TOgenes_allsig
GO:0042176	regulation of protein catabolic process	354	4	3.44	1	0.0112994	1	vHPC	Acute	TOgenes_allsig
GO:0090075	relaxation of muscle	32	1	0.31	1	0.03125	1	vHPC	Acute	TOgenes_allsig
GO:0022414	reproductive process	1282	15	12.45	1	0.0117005	1	vHPC	Acute	TOgenes_allsig
GO:0002761	regulation of myeloid leukocyte differentiation	113	3	1.1	1	0.0265487	1	vHPC	Acute	TOgenes_allsig
GO:0002763	positive regulation of myeloid leukocyte differentiation	58	3	0.56	1	0.0517241	1	vHPC	Acute	TOgenes_allsig
GO:0048704	embryonic skeletal system morphogenesis	71	1	0.69	1	0.0140845	1	vHPC	Acute	TOgenes_allsig
GO:0071248	cellular response to metal ion	177	7	1.72	1	0.039548	1	vHPC	Acute	TOgenes_allsig
GO:0002764	immune response-regulating signaling pathway	390	5	3.79	1	0.0128205	1	vHPC	Acute	TOgenes_allsig
GO:0048705	skeletal system morphogenesis	205	1	1.99	1	0.00487805	1	vHPC	Acute	TOgenes_allsig
GO:0018210	peptidyl-threonine modification	96	3	0.93	1	0.03125	1	vHPC	Acute	TOgenes_allsig
GO:0048706	embryonic skeletal system development	104	1	1.01	1	0.00961538	1	vHPC	Acute	TOgenes_allsig
GO:0045216	cell-cell junction organization	187	1	1.82	1	0.00534759	1	vHPC	Acute	TOgenes_allsig
GO:0072028	nephron morphogenesis	76	1	0.74	1	0.0131579	1	vHPC	Acute	TOgenes_allsig
GO:0046651	lymphocyte proliferation	248	3	2.41	1	0.0120968	1	vHPC	Acute	TOgenes_allsig
GO:0018212	peptidyl-tyrosine modification	240	3	2.33	1	0.0125	1	vHPC	Acute	TOgenes_allsig
GO:0019693	ribose phosphate metabolic process	355	7	3.45	1	0.0197183	1	vHPC	Acute	TOgenes_allsig
GO:0048708	astrocyte differentiation	89	4	0.86	1	0.0449438	1	vHPC	Acute	TOgenes_allsig
GO:0002768	immune response-regulating cell surface receptor signaling pathway	217	2	2.11	1	0.00921659	1	vHPC	Acute	TOgenes_allsig
GO:0048709	oligodendrocyte differentiation	131	1	1.27	1	0.00763359	1	vHPC	Acute	TOgenes_allsig
GO:1900046	regulation of hemostasis	48	1	0.47	1	0.0208333	1	vHPC	Acute	TOgenes_allsig
GO:1900047	negative regulation of hemostasis	32	1	0.31	1	0.03125	1	vHPC	Acute	TOgenes_allsig
GO:0072010	glomerular epithelium development	25	1	0.24	1	0.04	1	vHPC	Acute	TOgenes_allsig
GO:0042129	regulation of T cell proliferation	141	1	1.37	1	0.0070922	1	vHPC	Acute	TOgenes_allsig
GO:0002753	cytoplasmic pattern recognition receptor signaling pathway	168	2	1.63	1	0.0119048	1	vHPC	Acute	TOgenes_allsig
GO:0002757	immune response-activating signaling pathway	377	5	3.66	1	0.0132626	1	vHPC	Acute	TOgenes_allsig
GO:0072676	lymphocyte migration	69	3	0.67	1	0.0434783	1	vHPC	Acute	TOgenes_allsig
GO:0042110	T cell activation	464	3	4.51	1	0.00646552	1	vHPC	Acute	TOgenes_allsig
GO:0002758	innate immune response-activating signaling pathway	237	3	2.3	1	0.0126582	1	vHPC	Acute	TOgenes_allsig
GO:0046683	response to organophosphorus	115	3	1.12	1	0.026087	1	vHPC	Acute	TOgenes_allsig
GO:0072678	T cell migration	47	2	0.46	1	0.0425532	1	vHPC	Acute	TOgenes_allsig
GO:0042113	B cell activation	230	2	2.23	1	0.00869565	1	vHPC	Acute	TOgenes_allsig
GO:0009966	regulation of signal transduction	2719	49	26.4	1	0.0180213	1	vHPC	Acute	TOgenes_allsig
GO:0046686	response to cadmium ion	47	1	0.46	1	0.0212766	1	vHPC	Acute	TOgenes_allsig
GO:0009967	positive regulation of signal transduction	1421	23	13.8	1	0.0161858	1	vHPC	Acute	TOgenes_allsig
GO:0042116	macrophage activation	90	2	0.87	1	0.0222222	1	vHPC	Acute	TOgenes_allsig
GO:0007292	female gamete generation	147	2	1.43	1	0.0136054	1	vHPC	Acute	TOgenes_allsig
GO:0098660	inorganic ion transmembrane transport	763	21	7.41	1	0.0275229	1	vHPC	Acute	TOgenes_allsig
GO:0098661	inorganic anion transmembrane transport	99	3	0.96	1	0.030303	1	vHPC	Acute	TOgenes_allsig
GO:0035265	organ growth	190	4	1.85	1	0.0210526	1	vHPC	Acute	TOgenes_allsig
GO:0098662	inorganic cation transmembrane transport	692	20	6.72	1	0.0289017	1	vHPC	Acute	TOgenes_allsig
GO:0019058	viral life cycle	201	4	1.95	1	0.0199005	1	vHPC	Acute	TOgenes_allsig
GO:0055002	striated muscle cell development	169	3	1.64	1	0.0177515	1	vHPC	Acute	TOgenes_allsig
GO:0001910	regulation of leukocyte mediated cytotoxicity	55	1	0.53	1	0.0181818	1	vHPC	Acute	TOgenes_allsig
GO:0042147	retrograde transport, endosome to Golgi	93	1	0.9	1	0.0107527	1	vHPC	Acute	TOgenes_allsig
GO:0001912	positive regulation of leukocyte mediated cytotoxicity	38	1	0.37	1	0.0263158	1	vHPC	Acute	TOgenes_allsig
GO:0001913	T cell mediated cytotoxicity	39	1	0.38	1	0.025641	1	vHPC	Acute	TOgenes_allsig
GO:0001914	regulation of T cell mediated cytotoxicity	30	1	0.29	1	0.0333333	1	vHPC	Acute	TOgenes_allsig
GO:0055008	cardiac muscle tissue morphogenesis	58	1	0.56	1	0.0172414	1	vHPC	Acute	TOgenes_allsig
GO:0046620	regulation of organ growth	104	2	1.01	1	0.0192308	1	vHPC	Acute	TOgenes_allsig
GO:0043588	skin development	240	2	2.33	1	0.00833333	1	vHPC	Acute	TOgenes_allsig
GO:0046622	positive regulation of organ growth	52	2	0.5	1	0.0384615	1	vHPC	Acute	TOgenes_allsig
GO:0098655	monoatomic cation transmembrane transport	712	20	6.91	1	0.0280899	1	vHPC	Acute	TOgenes_allsig
GO:0170041	non-proteinogenic amino acid metabolic process	61	1	0.59	1	0.0163934	1	vHPC	Acute	TOgenes_allsig
GO:0098656	monoatomic anion transmembrane transport	109	3	1.06	1	0.0275229	1	vHPC	Acute	TOgenes_allsig
GO:0098657	import into cell	824	17	8	1	0.0206311	1	vHPC	Acute	TOgenes_allsig
GO:0009987	cellular process	13194	140	128.12	1	0.0106109	1	vHPC	Acute	TOgenes_allsig
GO:1902893	regulation of miRNA transcription	69	1	0.67	1	0.0144928	1	vHPC	Acute	TOgenes_allsig
GO:0030705	cytoskeleton-dependent intracellular transport	204	5	1.98	1	0.0245098	1	vHPC	Acute	TOgenes_allsig
GO:0009988	cell-cell recognition	46	1	0.45	1	0.0217391	1	vHPC	Acute	TOgenes_allsig
GO:0098659	inorganic cation import across plasma membrane	104	3	1.01	1	0.0288462	1	vHPC	Acute	TOgenes_allsig
GO:0097242	amyloid-beta clearance	32	1	0.31	1	0.03125	1	vHPC	Acute	TOgenes_allsig
GO:0001944	vasculature development	718	9	6.97	1	0.0125348	1	vHPC	Acute	TOgenes_allsig
GO:0043574	peroxisomal transport	22	1	0.21	1	0.0454545	1	vHPC	Acute	TOgenes_allsig
GO:0009310	amine catabolic process	13	2	0.13	1	0.153846	1	vHPC	Acute	TOgenes_allsig
GO:0046031	ADP metabolic process	112	1	1.09	1	0.00892857	1	vHPC	Acute	TOgenes_allsig
GO:0046032	ADP catabolic process	107	1	1.04	1	0.00934579	1	vHPC	Acute	TOgenes_allsig
GO:0009314	response to radiation	410	12	3.98	1	0.0292683	1	vHPC	Acute	TOgenes_allsig
GO:0019079	viral genome replication	101	3	0.98	1	0.029703	1	vHPC	Acute	TOgenes_allsig
GO:0022401	negative adaptation of signaling pathway	23	2	0.22	1	0.0869565	1	vHPC	Acute	TOgenes_allsig
GO:0022402	cell cycle process	1183	15	11.49	1	0.0126796	1	vHPC	Acute	TOgenes_allsig
GO:0070371	ERK1 and ERK2 cascade	293	8	2.85	1	0.0273038	1	vHPC	Acute	TOgenes_allsig
GO:0001932	regulation of protein phosphorylation	812	11	7.89	1	0.0135468	1	vHPC	Acute	TOgenes_allsig
GO:0170036	import into the mitochondrion	52	1	0.5	1	0.0192308	1	vHPC	Acute	TOgenes_allsig
GO:0002711	positive regulation of T cell mediated immunity	49	1	0.48	1	0.0204082	1	vHPC	Acute	TOgenes_allsig
GO:0007260	tyrosine phosphorylation of STAT protein	50	1	0.49	1	0.02	1	vHPC	Acute	TOgenes_allsig
GO:0001934	positive regulation of protein phosphorylation	524	7	5.09	1	0.0133588	1	vHPC	Acute	TOgenes_allsig
GO:0044380	protein localization to cytoskeleton	66	1	0.64	1	0.0151515	1	vHPC	Acute	TOgenes_allsig
GO:0051291	protein heterooligomerization	29	1	0.28	1	0.0344828	1	vHPC	Acute	TOgenes_allsig
GO:0022406	membrane docking	83	3	0.81	1	0.0361446	1	vHPC	Acute	TOgenes_allsig
GO:0001935	endothelial cell proliferation	146	1	1.42	1	0.00684932	1	vHPC	Acute	TOgenes_allsig
GO:0001936	regulation of endothelial cell proliferation	125	1	1.21	1	0.008	1	vHPC	Acute	TOgenes_allsig
GO:0022408	negative regulation of cell-cell adhesion	172	1	1.67	1	0.00581395	1	vHPC	Acute	TOgenes_allsig
GO:0022409	positive regulation of cell-cell adhesion	254	2	2.47	1	0.00787402	1	vHPC	Acute	TOgenes_allsig
GO:0010799	regulation of peptidyl-threonine phosphorylation	44	1	0.43	1	0.0227273	1	vHPC	Acute	TOgenes_allsig
GO:0007267	cell-cell signaling	1181	43	11.47	1	0.0364098	1	vHPC	Acute	TOgenes_allsig
GO:0051298	centrosome duplication	72	1	0.7	1	0.0138889	1	vHPC	Acute	TOgenes_allsig
GO:0018205	peptidyl-lysine modification	129	2	1.25	1	0.0155039	1	vHPC	Acute	TOgenes_allsig
GO:0018209	peptidyl-serine modification	200	6	1.94	1	0.03	1	vHPC	Acute	TOgenes_allsig
GO:0046649	lymphocyte activation	653	6	6.34	1	0.00918836	1	vHPC	Acute	TOgenes_allsig
GO:0072001	renal system development	336	6	3.26	1	0.0178571	1	vHPC	Acute	TOgenes_allsig
GO:0000086	G2/M transition of mitotic cell cycle	133	1	1.29	1	0.0075188	1	vHPC	Acute	TOgenes_allsig
GO:0072006	nephron development	154	4	1.5	1	0.025974	1	vHPC	Acute	TOgenes_allsig
GO:0007254	JNK cascade	192	2	1.86	1	0.0104167	1	vHPC	Acute	TOgenes_allsig
GO:0046631	alpha-beta T cell activation	147	1	1.43	1	0.00680272	1	vHPC	Acute	TOgenes_allsig
GO:0048869	cellular developmental process	3857	52	37.45	1	0.013482	1	vHPC	Acute	TOgenes_allsig
GO:0072009	nephron epithelium development	114	3	1.11	1	0.0263158	1	vHPC	Acute	TOgenes_allsig
GO:0042100	B cell proliferation	69	1	0.67	1	0.0144928	1	vHPC	Acute	TOgenes_allsig
GO:0019674	NAD metabolic process	37	2	0.36	1	0.0540541	1	vHPC	Acute	TOgenes_allsig
GO:0009913	epidermal cell differentiation	158	2	1.53	1	0.0126582	1	vHPC	Acute	TOgenes_allsig
GO:0009914	hormone transport	330	7	3.2	1	0.0212121	1	vHPC	Acute	TOgenes_allsig
GO:0042102	positive regulation of T cell proliferation	77	1	0.75	1	0.012987	1	vHPC	Acute	TOgenes_allsig
GO:0007259	cell surface receptor signaling pathway via JAK-STAT	117	3	1.14	1	0.025641	1	vHPC	Acute	TOgenes_allsig
GO:0046634	regulation of alpha-beta T cell activation	90	1	0.87	1	0.0111111	1	vHPC	Acute	TOgenes_allsig
GO:0043542	endothelial cell migration	216	6	2.1	1	0.0277778	1	vHPC	Acute	TOgenes_allsig
GO:0043543	protein acylation	89	1	0.86	1	0.011236	1	vHPC	Acute	TOgenes_allsig
GO:0007281	germ cell development	325	4	3.16	1	0.0123077	1	vHPC	Acute	TOgenes_allsig
GO:0000079	regulation of cyclin-dependent protein serine/threonine kinase activity	40	1	0.39	1	0.025	1	vHPC	Acute	TOgenes_allsig
GO:0048856	anatomical structure development	5160	64	50.11	1	0.0124031	1	vHPC	Acute	TOgenes_allsig
GO:0043549	regulation of kinase activity	444	8	4.31	1	0.018018	1	vHPC	Acute	TOgenes_allsig
GO:0048858	cell projection morphogenesis	731	19	7.1	1	0.0259918	1	vHPC	Acute	TOgenes_allsig
GO:0008064	regulation of actin polymerization or depolymerization	148	2	1.44	1	0.0135135	1	vHPC	Acute	TOgenes_allsig
GO:0046006	regulation of activated T cell proliferation	32	1	0.31	1	0.03125	1	vHPC	Acute	TOgenes_allsig
GO:0036075	replacement ossification	35	1	0.34	1	0.0285714	1	vHPC	Acute	TOgenes_allsig
GO:0048880	sensory system development	392	4	3.81	1	0.0102041	1	vHPC	Acute	TOgenes_allsig
GO:1902855	regulation of non-motile cilium assembly	13	1	0.13	1	0.0769231	1	vHPC	Acute	TOgenes_allsig
GO:0001906	cell killing	140	1	1.36	1	0.00714286	1	vHPC	Acute	TOgenes_allsig
GO:0062012	regulation of small molecule metabolic process	317	5	3.08	1	0.0157729	1	vHPC	Acute	TOgenes_allsig
GO:0007272	ensheathment of neurons	182	2	1.77	1	0.010989	1	vHPC	Acute	TOgenes_allsig
GO:0043535	regulation of blood vessel endothelial cell migration	92	1	0.89	1	0.0108696	1	vHPC	Acute	TOgenes_allsig
GO:0062013	positive regulation of small molecule metabolic process	156	3	1.51	1	0.0192308	1	vHPC	Acute	TOgenes_allsig
GO:0062014	negative regulation of small molecule metabolic process	101	1	0.98	1	0.00990099	1	vHPC	Acute	TOgenes_allsig
GO:0007275	multicellular organism development	4256	55	41.33	1	0.0129229	1	vHPC	Acute	TOgenes_allsig
GO:0001909	leukocyte mediated cytotoxicity	86	1	0.84	1	0.0116279	1	vHPC	Acute	TOgenes_allsig
GO:0007276	gamete generation	656	5	6.37	1	0.00762195	1	vHPC	Acute	TOgenes_allsig
GO:0008053	mitochondrial fusion	37	1	0.36	1	0.027027	1	vHPC	Acute	TOgenes_allsig
GO:0060999	positive regulation of dendritic spine development	68	3	0.66	1	0.0441176	1	vHPC	Acute	TOgenes_allsig
GO:0048870	cell motility	1574	27	15.28	1	0.0171537	1	vHPC	Acute	TOgenes_allsig
GO:0048871	multicellular organismal-level homeostasis	761	7	7.39	1	0.00919842	1	vHPC	Acute	TOgenes_allsig
GO:0048872	homeostasis of number of cells	350	3	3.4	1	0.00857143	1	vHPC	Acute	TOgenes_allsig
GO:0051251	positive regulation of lymphocyte activation	267	4	2.59	1	0.0149813	1	vHPC	Acute	TOgenes_allsig
GO:0051252	regulation of RNA metabolic process	2979	30	28.93	1	0.0100705	1	vHPC	Acute	TOgenes_allsig
GO:0000018	regulation of DNA recombination	124	1	1.2	1	0.00806452	1	vHPC	Acute	TOgenes_allsig
GO:1905521	regulation of macrophage migration	34	2	0.33	1	0.0588235	1	vHPC	Acute	TOgenes_allsig
GO:0051253	negative regulation of RNA metabolic process	1167	13	11.33	1	0.0111397	1	vHPC	Acute	TOgenes_allsig
GO:0033554	cellular response to stress	1752	18	17.01	1	0.010274	1	vHPC	Acute	TOgenes_allsig
GO:0051254	positive regulation of RNA metabolic process	1542	20	14.97	1	0.0129702	1	vHPC	Acute	TOgenes_allsig
GO:0044344	cellular response to fibroblast growth factor stimulus	137	4	1.33	1	0.0291971	1	vHPC	Acute	TOgenes_allsig
GO:1905523	positive regulation of macrophage migration	23	1	0.22	1	0.0434783	1	vHPC	Acute	TOgenes_allsig
GO:0048878	chemical homeostasis	917	16	8.9	1	0.0174482	1	vHPC	Acute	TOgenes_allsig
GO:0051258	protein polymerization	263	4	2.55	1	0.0152091	1	vHPC	Acute	TOgenes_allsig
GO:0019646	aerobic electron transport chain	63	1	0.61	1	0.015873	1	vHPC	Acute	TOgenes_allsig
GO:0009308	amine metabolic process	97	3	0.94	1	0.0309278	1	vHPC	Acute	TOgenes_allsig
GO:0035239	tube morphogenesis	852	10	8.27	1	0.0117371	1	vHPC	Acute	TOgenes_allsig
GO:0009309	amine biosynthetic process	36	1	0.35	1	0.0277778	1	vHPC	Acute	TOgenes_allsig
GO:0060350	endochondral bone morphogenesis	65	1	0.63	1	0.0153846	1	vHPC	Acute	TOgenes_allsig
GO:0051282	regulation of sequestering of calcium ion	114	3	1.11	1	0.0263158	1	vHPC	Acute	TOgenes_allsig
GO:0002703	regulation of leukocyte mediated immunity	187	1	1.82	1	0.00534759	1	vHPC	Acute	TOgenes_allsig
GO:0051283	negative regulation of sequestering of calcium ion	112	3	1.09	1	0.0267857	1	vHPC	Acute	TOgenes_allsig
GO:0002705	positive regulation of leukocyte mediated immunity	107	1	1.04	1	0.00934579	1	vHPC	Acute	TOgenes_allsig
GO:0002706	regulation of lymphocyte mediated immunity	137	1	1.33	1	0.00729927	1	vHPC	Acute	TOgenes_allsig
GO:0007215	glutamate receptor signaling pathway	56	8	0.54	1	0.142857	1	vHPC	Acute	TOgenes_allsig
GO:1905515	non-motile cilium assembly	69	1	0.67	1	0.0144928	1	vHPC	Acute	TOgenes_allsig
GO:0002708	positive regulation of lymphocyte mediated immunity	92	1	0.89	1	0.0108696	1	vHPC	Acute	TOgenes_allsig
GO:0030850	prostate gland development	49	1	0.48	1	0.0204082	1	vHPC	Acute	TOgenes_allsig
GO:0002709	regulation of T cell mediated immunity	72	1	0.7	1	0.0138889	1	vHPC	Acute	TOgenes_allsig
GO:1905517	macrophage migration	49	2	0.48	1	0.0408163	1	vHPC	Acute	TOgenes_allsig
GO:0019637	organophosphate metabolic process	952	15	9.24	1	0.0157563	1	vHPC	Acute	TOgenes_allsig
GO:0010770	positive regulation of cell morphogenesis	65	3	0.63	1	0.0461538	1	vHPC	Acute	TOgenes_allsig
GO:0030855	epithelial cell differentiation	593	8	5.76	1	0.0134907	1	vHPC	Acute	TOgenes_allsig
GO:0030856	regulation of epithelial cell differentiation	143	1	1.39	1	0.00699301	1	vHPC	Acute	TOgenes_allsig
GO:0043500	muscle adaptation	122	3	1.18	1	0.0245902	1	vHPC	Acute	TOgenes_allsig
GO:0043501	skeletal muscle adaptation	21	2	0.2	1	0.0952381	1	vHPC	Acute	TOgenes_allsig
GO:0043502	regulation of muscle adaptation	102	3	0.99	1	0.0294118	1	vHPC	Acute	TOgenes_allsig
GO:0048812	neuron projection morphogenesis	708	19	6.88	1	0.0268362	1	vHPC	Acute	TOgenes_allsig
GO:0045765	regulation of angiogenesis	265	4	2.57	1	0.0150943	1	vHPC	Acute	TOgenes_allsig
GO:0060964	regulation of miRNA-mediated gene silencing	27	1	0.26	1	0.037037	1	vHPC	Acute	TOgenes_allsig
GO:0051276	chromosome organization	485	3	4.71	1	0.00618557	1	vHPC	Acute	TOgenes_allsig
GO:0060966	regulation of gene silencing by regulatory ncRNA	31	1	0.3	1	0.0322581	1	vHPC	Acute	TOgenes_allsig
GO:0060967	negative regulation of gene silencing by regulatory ncRNA	15	1	0.15	1	0.0666667	1	vHPC	Acute	TOgenes_allsig
GO:0007249	canonical NF-kappaB signal transduction	249	1	2.42	1	0.00401606	1	vHPC	Acute	TOgenes_allsig
GO:0089718	amino acid import across plasma membrane	50	1	0.49	1	0.02	1	vHPC	Acute	TOgenes_allsig
GO:0010720	positive regulation of cell development	483	10	4.69	1	0.0207039	1	vHPC	Acute	TOgenes_allsig
GO:0010721	negative regulation of cell development	259	6	2.52	1	0.023166	1	vHPC	Acute	TOgenes_allsig
GO:0030888	regulation of B cell proliferation	55	1	0.53	1	0.0181818	1	vHPC	Acute	TOgenes_allsig
GO:0150063	visual system development	388	4	3.77	1	0.0103093	1	vHPC	Acute	TOgenes_allsig
GO:0051223	regulation of protein transport	463	9	4.5	1	0.0194384	1	vHPC	Acute	TOgenes_allsig
GO:0051224	negative regulation of protein transport	123	2	1.19	1	0.0162602	1	vHPC	Acute	TOgenes_allsig
GO:0008015	blood circulation	461	8	4.48	1	0.0173536	1	vHPC	Acute	TOgenes_allsig
GO:0008016	regulation of heart contraction	172	4	1.67	1	0.0232558	1	vHPC	Acute	TOgenes_allsig
GO:0071772	response to BMP	150	1	1.46	1	0.00666667	1	vHPC	Acute	TOgenes_allsig
GO:0071773	cellular response to BMP stimulus	150	1	1.46	1	0.00666667	1	vHPC	Acute	TOgenes_allsig
GO:0071774	response to fibroblast growth factor	142	4	1.38	1	0.028169	1	vHPC	Acute	TOgenes_allsig
GO:0060322	head development	761	12	7.39	1	0.0157687	1	vHPC	Acute	TOgenes_allsig
GO:0045785	positive regulation of cell adhesion	430	7	4.18	1	0.0162791	1	vHPC	Acute	TOgenes_allsig
GO:0051216	cartilage development	194	1	1.88	1	0.00515464	1	vHPC	Acute	TOgenes_allsig
GO:0045786	negative regulation of cell cycle	358	3	3.48	1	0.00837989	1	vHPC	Acute	TOgenes_allsig
GO:0032102	negative regulation of response to external stimulus	310	3	3.01	1	0.00967742	1	vHPC	Acute	TOgenes_allsig
GO:0032103	positive regulation of response to external stimulus	519	11	5.04	1	0.0211946	1	vHPC	Acute	TOgenes_allsig
GO:0106056	regulation of calcineurin-mediated signaling	36	2	0.35	1	0.0555556	1	vHPC	Acute	TOgenes_allsig
GO:0106058	positive regulation of calcineurin-mediated signaling	18	2	0.17	1	0.111111	1	vHPC	Acute	TOgenes_allsig
GO:0006396	RNA processing	896	3	8.7	1	0.00334821	1	vHPC	Acute	TOgenes_allsig
GO:0006397	mRNA processing	478	3	4.64	1	0.00627615	1	vHPC	Acute	TOgenes_allsig
GO:0060972	left/right pattern formation	119	1	1.16	1	0.00840336	1	vHPC	Acute	TOgenes_allsig
GO:0051246	regulation of protein metabolic process	1754	23	17.03	1	0.0131129	1	vHPC	Acute	TOgenes_allsig
GO:0051247	positive regulation of protein metabolic process	1022	14	9.92	1	0.0136986	1	vHPC	Acute	TOgenes_allsig
GO:0045777	positive regulation of blood pressure	43	1	0.42	1	0.0232558	1	vHPC	Acute	TOgenes_allsig
GO:0008610	lipid biosynthetic process	571	8	5.54	1	0.0140105	1	vHPC	Acute	TOgenes_allsig
GO:0060976	coronary vasculature development	66	2	0.64	1	0.030303	1	vHPC	Acute	TOgenes_allsig
GO:0051248	negative regulation of protein metabolic process	680	12	6.6	1	0.0176471	1	vHPC	Acute	TOgenes_allsig
[truncated: 1,166 more rows]

## Sheet: Figure 5-3C
Extended Data Figure 5-3C.	GO enrichment analysis results for acute ethanol vs. acute saline TO-genes in the DS (152 TO-genes). Supports Figure 5.
[truncated: 3,097 more rows]

[truncated: 3 more sheets: Figure 5-3D, Figure 5-3E, Figure 5-3F]
