# Supplementary material for: Epigenetic and Transcriptomic Impacts of Ethanol Vary by Brain Region and Extent of Exposure
Source: eNeuro. 2026 Apr 9;13(4):ENEURO.0484-25.2026. doi: 10.1523/ENEURO.0484-25.2026 (PMC13086551; doi:10.1523/ENEURO.0484-25.2026)
Supplement: Figure 5-4 — Results from alternative splicing analysis using rMATS. (A) Alternative 3' splice site (A3SS) event results. (B) Alternative 5' splice site (A5SS) event results. (C) Mutually exclusive exons (MXE) event results. (D) Retained intron (RI) event results. (E) Skipped exon (SE) event results. Supports Figures 5 and 6 and Extended Data Figure 5-2. Download Figure 5-4, XLS file. [file eneuro-13-ENEURO.0484-25.2026-s010.xls]

## Sheet: Figure 5-4A
Extended Data Figure 5-4A.		Alternative 3' splice site (A3SS) event results from rMATS.
long_gene_name	short_gene_name	CTX.AE_vs_AP.FDR	CTX.AE_vs_AP.deltaPSI	dHPC.AE_vs_AP.FDR	dHPC.AE_vs_AP.deltaPSI	vHPC.AE_vs_AP.FDR	vHPC.AE_vs_AP.deltaPSI	DS.AE_vs_AP.FDR	DS.AE_vs_AP.deltaPSI	VS.AE_vs_AP.FDR	VS.AE_vs_AP.deltaPSI	CTX.CE_vs_CP.FDR	CTX.CE_vs_CP.deltaPSI	dHPC.CE_vs_CP.FDR	dHPC.CE_vs_CP.deltaPSI	vHPC.CE_vs_CP.FDR	vHPC.CE_vs_CP.deltaPSI	DS.CE_vs_CP.FDR	DS.CE_vs_CP.deltaPSI	VS.CE_vs_CP.FDR	VS.CE_vs_CP.deltaPSI	CTX.AE_vs_AP.sig	dHPC.AE_vs_AP.sig	vHPC.AE_vs_AP.sig	DS.AE_vs_AP.sig	VS.AE_vs_AP.sig	CTX.CE_vs_CP.sig	dHPC.CE_vs_CP.sig	vHPC.CE_vs_CP.sig	DS.CE_vs_CP.sig	VS.CE_vs_CP.sig	long_transcript_name	long_exon_coord	short_exon_coord	long_exon_id	long_transcript_id	long_gene_id	long_exon_number	long_gene_exon	short_exon_id	short_transcript_name	short_transcript_id	short_gene_id	short_exon_number	short_gene_exon
0610009E02Rik	0610009E02Rik	1	-0.03	NA	NA	NA	NA	NA	NA	1	0.464	1	-0.028	NA	NA	NA	NA	NA	NA	1	-0.148	0	NA	NA	NA	0	0	NA	NA	NA	0	0610009E02Rik-204	2:26348428-26349408:+	2:26349234-26349408:+	ENSMUSE00001489628	ENSMUST00000246989	ENSMUSG00000086714	3	0610009E02Rik:exon3	ENSMUSE00001489891	0610009E02Rik-202;0610009E02Rik-209;0610009E02Rik-211;0610009E02Rik-212	ENSMUST00000139144;ENSMUST00000322036;ENSMUST00000322038;ENSMUST00000322039	ENSMUSG00000086714	2;3;4	0610009E02Rik:exon2;0610009E02Rik:exon3;0610009E02Rik:exon4
0610009E02Rik	0610009E02Rik	1	0.07	1	0.082	NA	NA	NA	NA	NA	NA	1	-0.066	1	0.031	NA	NA	NA	NA	NA	NA	0	0	NA	NA	NA	0	0	NA	NA	NA	0610009E02Rik-214	2:26348410-26348525:+	2:26348428-26348525:+	ENSMUSE00001635178	ENSMUST00000322041	ENSMUSG00000086714	3	0610009E02Rik:exon3	ENSMUSE00001635187	0610009E02Rik-210	ENSMUST00000322037	ENSMUSG00000086714	3	0610009E02Rik:exon3
0610009E02Rik	0610009E02Rik	1	1	NA	NA	NA	NA	NA	NA	1	1	NA	NA	NA	NA	NA	NA	NA	NA	NA	NA	0	NA	NA	NA	0	NA	NA	NA	NA	NA	0610009E02Rik-224	2:103641744-103641973:+	2:103641812-103641973:+	ENSMUSE00001635340	ENSMUST00000322111;ENSMUST00000322114	ENSMUSG00000134028	4	0610009E02Rik:exon4	ENSMUSE00001635322	0610009E02Rik-224	ENSMUST00000322108;ENSMUST00000322109;ENSMUST00000322110;ENSMUST00000322112;ENSMUST00000322113;ENSMUST00000322115;ENSMUST00000322116;ENSMUST00000322117;ENSMUST00000322118;ENSMUST00000322126	ENSMUSG00000134028	2;3;4	0610009E02Rik:exon2;0610009E02Rik:exon3;0610009E02Rik:exon4
0610010K14Rik;Gm21988	0610010K14Rik	1	0.026	NA	NA	1	-0.019	1	0.017	NA	NA	1	-0.018	1	0.016	NA	NA	NA	NA	1	-0.056	0	NA	0	0	NA	0	0	NA	NA	0	0610010K14Rik-204;0610010K14Rik-206;0610010K14Rik-208;Gm21988-201;Gm21988-202	11:70126522-70126626:-	11:70126522-70126586:-	ENSMUSE00001219231;ENSMUSE00001312775	ENSMUST00000102569;ENSMUST00000108576;ENSMUST00000108578;ENSMUST00000176116;ENSMUST00000176268	ENSMUSG00000020831;ENSMUSG00000040904	4;5;7	0610010K14Rik:exon4;0610010K14Rik:exon5;Gm21988:exon7	ENSMUSE00000782430	0610010K14Rik-210	ENSMUST00000134700	ENSMUSG00000020831	3	0610010K14Rik:exon3
0610040B10Rik	0610040B10Rik	NA	NA	NA	NA	NA	NA	NA	NA	NA	NA	NA	NA	NA	NA	NA	NA	NA	NA	1	-0.342	NA	NA	NA	NA	NA	NA	NA	NA	NA	0	0610040B10Rik-205;0610040B10Rik-216;0610040B10Rik-217;0610040B10Rik-219	5:143316459-143316906:+	5:143316794-143316906:+	ENSMUSE00001480545	ENSMUST00000243155;ENSMUST00000324091;ENSMUST00000324092;ENSMUST00000324094	ENSMUSG00000089889	2	0610040B10Rik:exon2	ENSMUSE00001639097	0610040B10Rik-214;0610040B10Rik-218	ENSMUST00000324089;ENSMUST00000324093	ENSMUSG00000089889	2;3	0610040B10Rik:exon2;0610040B10Rik:exon3
0610040B10Rik	0610040B10Rik	NA	NA	NA	NA	NA	NA	NA	NA	NA	NA	NA	NA	NA	NA	NA	NA	NA	NA	1	-1	NA	NA	NA	NA	NA	NA	NA	NA	NA	0	0610040B10Rik-215	5:143316688-143316906:+	5:143316794-143316906:+	ENSMUSE00001639077	ENSMUST00000324090	ENSMUSG00000089889	2	0610040B10Rik:exon2	ENSMUSE00001639097	0610040B10Rik-214;0610040B10Rik-218	ENSMUST00000324089;ENSMUST00000324093	ENSMUSG00000089889	2;3	0610040B10Rik:exon2;0610040B10Rik:exon3
0610040F04Rik	0610040F04Rik	1	-0.038	NA	NA	NA	NA	NA	NA	NA	NA	1	-1	NA	NA	NA	NA	NA	NA	NA	NA	0	NA	NA	NA	NA	0	NA	NA	NA	NA	0610040F04Rik-202;0610040F04Rik-213;0610040F04Rik-229;0610040F04Rik-231;0610040F04Rik-234;0610040F04Rik-236;0610040F04Rik-237;0610040F04Rik-238;0610040F04Rik-239	6:108589269-108589393:-	6:108589269-108589373:-	ENSMUSE00001365530	ENSMUST00000204759;ENSMUST00000339028;ENSMUST00000339044;ENSMUST00000339046;ENSMUST00000339049;ENSMUST00000339051;ENSMUST00000339052;ENSMUST00000339053;ENSMUST00000339054	ENSMUSG00000087341	3;4;6	0610040F04Rik:exon3;0610040F04Rik:exon4;0610040F04Rik:exon6	ENSMUSE00001668248	0610040F04Rik-208;0610040F04Rik-209;0610040F04Rik-210;0610040F04Rik-211;0610040F04Rik-215;0610040F04Rik-216;0610040F04Rik-228;0610040F04Rik-230;0610040F04Rik-232;0610040F04Rik-233;0610040F04Rik-235;0610040F04Rik-240	ENSMUST00000339023;ENSMUST00000339024;ENSMUST00000339025;ENSMUST00000339026;ENSMUST00000339030;ENSMUST00000339031;ENSMUST00000339043;ENSMUST00000339045;ENSMUST00000339047;ENSMUST00000339048;ENSMUST00000339050;ENSMUST00000339055	ENSMUSG00000087341	3;4;5;6	0610040F04Rik:exon3;0610040F04Rik:exon4;0610040F04Rik:exon5;0610040F04Rik:exon6
1110002J07Rik	1110002J07Rik	NA	NA	NA	NA	NA	NA	NA	NA	NA	NA	1	0.156	NA	NA	NA	NA	NA	NA	NA	NA	NA	NA	NA	NA	NA	0	NA	NA	NA	NA	1110002J07Rik-201	10:66754158-66754774:-	10:66754158-66754231:-	ENSMUSE00001146825	ENSMUST00000181710	ENSMUSG00000097134	2	1110002J07Rik:exon2	ENSMUSE00001642460	1110002J07Rik-203	ENSMUST00000325971	ENSMUSG00000097134	2	1110002J07Rik:exon2
1110004F10Rik	1110004F10Rik	1	0.001	0.322332	0.013	0.154148	0.029	1	0	1	-0.005	1	-0.005	1	-0.004	1	-0.014	1	0.013	1	-0.008	0	0	0	0	0	0	0	0	0	0	1110004F10Rik-204	7:115702430-115702555:+	7:115702446-115702555:+	ENSMUSE00000779705	ENSMUST00000151254	ENSMUSG00000030663	4	1110004F10Rik:exon4	ENSMUSE00001254475;ENSMUSE00001258000	1110004F10Rik-201;1110004F10Rik-202;1110004F10Rik-203	ENSMUST00000032899;ENSMUST00000106607;ENSMUST00000106608	ENSMUSG00000030663	2;4	1110004F10Rik:exon2;1110004F10Rik:exon4
1110038B12Rik	1110038B12Rik	1	0.021	NA	NA	1	-0.005	NA	NA	NA	NA	NA	NA	1	-0.01	NA	NA	NA	NA	1	-0.001	0	NA	0	NA	NA	NA	0	NA	NA	0	1110038B12Rik-201;1110038B12Rik-203;1110038B12Rik-204;1110038B12Rik-212;1110038B12Rik-213;1110038B12Rik-214;1110038B12Rik-218;1110038B12Rik-220;1110038B12Rik-225;1110038B12Rik-226;1110038B12Rik-228;1110038B12Rik-229;1110038B12Rik-230;1110038B12Rik-233;1110038B12Rik-238;1110038B12Rik-240;1110038B12Rik-244;1110038B12Rik-245;1110038B12Rik-247;1110038B12Rik-249;1110038B12Rik-251;1110038B12Rik-252;111…	17:35170861-35170901:-	17:35170861-35170892:-	ENSMUSE00000936988	ENSMUST00000172501;ENSMUST00000173070;ENSMUST00000173811;ENSMUST00000241432;ENSMUST00000241531;ENSMUST00000241591;ENSMUST00000242404;ENSMUST00000242557;ENSMUST00000243406;ENSMUST00000245242;ENSMUST00000246312;ENSMUST00000246393;ENSMUST00000246400;ENSMUST00000246606;ENSMUST00000371032;ENSMUST00000371034;ENSMUST00000371038;ENSMUST00000371039;ENSMUST00000371041;ENSMUST00000371043;ENSMUST00000371045;…	ENSMUSG00000092203	2;3;4	1110038B12Rik:exon2;1110038B12Rik:exon3;1110038B12Rik:exon4	ENSMUSE00001730129	1110038B12Rik-265;1110038B12Rik-281	ENSMUST00000371059;ENSMUST00000371076	ENSMUSG00000092203	3	1110038B12Rik:exon3
1110038B12Rik	1110038B12Rik	NA	NA	1	0.011	NA	NA	NA	NA	NA	NA	NA	NA	NA	NA	NA	NA	NA	NA	NA	NA	NA	0	NA	NA	NA	NA	NA	NA	NA	NA	1110038B12Rik-201;1110038B12Rik-204;1110038B12Rik-205;1110038B12Rik-208;1110038B12Rik-209;1110038B12Rik-212;1110038B12Rik-213;1110038B12Rik-223;1110038B12Rik-224;1110038B12Rik-233;1110038B12Rik-238;1110038B12Rik-239;1110038B12Rik-241;1110038B12Rik-253;1110038B12Rik-254;1110038B12Rik-255;1110038B12Rik-256;1110038B12Rik-260;1110038B12Rik-262;1110038B12Rik-263;1110038B12Rik-264;1110038B12Rik-270;111…	17:35169674-35169823:-	17:35169674-35169779:-	ENSMUSE00000942016	ENSMUST00000172501;ENSMUST00000173811;ENSMUST00000174039;ENSMUST00000174714;ENSMUST00000240974;ENSMUST00000241432;ENSMUST00000241531;ENSMUST00000243070;ENSMUST00000243203;ENSMUST00000246606;ENSMUST00000371032;ENSMUST00000371033;ENSMUST00000371035;ENSMUST00000371047;ENSMUST00000371048;ENSMUST00000371049;ENSMUST00000371050;ENSMUST00000371054;ENSMUST00000371056;ENSMUST00000371057;ENSMUST00000371058;…	ENSMUSG00000092203	2;3;4;5	1110038B12Rik:exon2;1110038B12Rik:exon3;1110038B12Rik:exon4;1110038B12Rik:exon5	ENSMUSE00001730111	1110038B12Rik-280	ENSMUST00000371075	ENSMUSG00000092203	4	1110038B12Rik:exon4
1110038B12Rik	1110038B12Rik	NA	NA	1	-0.037	NA	NA	NA	NA	1	0.108	NA	NA	NA	NA	NA	NA	NA	NA	1	-0.079	NA	0	NA	NA	0	NA	NA	NA	NA	0	1110038B12Rik-206;1110038B12Rik-235;1110038B12Rik-237	17:35169211-35170901:-	17:35169211-35169823:-	ENSMUSE00001480999	ENSMUST00000174173;ENSMUST00000247447;ENSMUST00000247482	ENSMUSG00000092203	2;3	1110038B12Rik:exon2;1110038B12Rik:exon3	ENSMUSE00001479239	1110038B12Rik-219;1110038B12Rik-227;1110038B12Rik-228;1110038B12Rik-229;1110038B12Rik-273	ENSMUST00000242472;ENSMUST00000245494;ENSMUST00000246312;ENSMUST00000246393;ENSMUST00000371068	ENSMUSG00000092203	2;3;4	1110038B12Rik:exon2;1110038B12Rik:exon3;1110038B12Rik:exon4
1110038B12Rik	1110038B12Rik	1	0.03	1	0.025	NA	NA	NA	NA	NA	NA	1	0.005	1	0.004	1	-0.076	1	0.069	NA	NA	0	0	NA	NA	NA	0	0	0	0	NA	1110038B12Rik-215;1110038B12Rik-223;1110038B12Rik-231;1110038B12Rik-271;1110038B12Rik-279	17:35170861-35171149:-	17:35170861-35170901:-	ENSMUSE00001476997	ENSMUST00000241683;ENSMUST00000243070;ENSMUST00000246439;ENSMUST00000371066;ENSMUST00000371074	ENSMUSG00000092203	2	1110038B12Rik:exon2	ENSMUSE00000936988	1110038B12Rik-201;1110038B12Rik-203;1110038B12Rik-204;1110038B12Rik-212;1110038B12Rik-213;1110038B12Rik-214;1110038B12Rik-218;1110038B12Rik-220;1110038B12Rik-225;1110038B12Rik-226;1110038B12Rik-228;1110038B12Rik-229;1110038B12Rik-230;1110038B12Rik-233;1110038B12Rik-238;1110038B12Rik-240;1110038B12Rik-244;1110038B12Rik-245;1110038B12Rik-247;1110038B12Rik-249;1110038B12Rik-251;1110038B12Rik-252;111…	ENSMUST00000172501;ENSMUST00000173070;ENSMUST00000173811;ENSMUST00000241432;ENSMUST00000241531;ENSMUST00000241591;ENSMUST00000242404;ENSMUST00000242557;ENSMUST00000243406;ENSMUST00000245242;ENSMUST00000246312;ENSMUST00000246393;ENSMUST00000246400;ENSMUST00000246606;ENSMUST00000371032;ENSMUST00000371034;ENSMUST00000371038;ENSMUST00000371039;ENSMUST00000371041;ENSMUST00000371043;ENSMUST00000371045;…	ENSMUSG00000092203	2;3;4	1110038B12Rik:exon2;1110038B12Rik:exon3;1110038B12Rik:exon4
1110038B12Rik	1110038B12Rik	NA	NA	NA	NA	NA	NA	1	0.097	NA	NA	NA	NA	NA	NA	NA	NA	NA	NA	NA	NA	NA	NA	NA	0	NA	NA	NA	NA	NA	NA	1110038B12Rik-216;1110038B12Rik-234;1110038B12Rik-236	17:35169674-35170901:-	17:35169674-35169823:-	ENSMUSE00001477583	ENSMUST00000241911;ENSMUST00000247300;ENSMUST00000247460	ENSMUSG00000092203	2;3	1110038B12Rik:exon2;1110038B12Rik:exon3	ENSMUSE00000942016	1110038B12Rik-201;1110038B12Rik-204;1110038B12Rik-205;1110038B12Rik-208;1110038B12Rik-209;1110038B12Rik-212;1110038B12Rik-213;1110038B12Rik-223;1110038B12Rik-224;1110038B12Rik-233;1110038B12Rik-238;1110038B12Rik-239;1110038B12Rik-241;1110038B12Rik-253;1110038B12Rik-254;1110038B12Rik-255;1110038B12Rik-256;1110038B12Rik-260;1110038B12Rik-262;1110038B12Rik-263;1110038B12Rik-264;1110038B12Rik-270;111…	ENSMUST00000172501;ENSMUST00000173811;ENSMUST00000174039;ENSMUST00000174714;ENSMUST00000240974;ENSMUST00000241432;ENSMUST00000241531;ENSMUST00000243070;ENSMUST00000243203;ENSMUST00000246606;ENSMUST00000371032;ENSMUST00000371033;ENSMUST00000371035;ENSMUST00000371047;ENSMUST00000371048;ENSMUST00000371049;ENSMUST00000371050;ENSMUST00000371054;ENSMUST00000371056;ENSMUST00000371057;ENSMUST00000371058;…	ENSMUSG00000092203	2;3;4;5	1110038B12Rik:exon2;1110038B12Rik:exon3;1110038B12Rik:exon4;1110038B12Rik:exon5
1110038B12Rik	1110038B12Rik	1	-0.085	1	-0.01	0.104788	0.176	0.332569	0.16	1	0.093	0.515481	-0.215	1	0.012	1	-0.09	1	-0.03	1	-0.018	0	0	0	0	0	0	0	0	0	0	1110038B12Rik-220;1110038B12Rik-222;1110038B12Rik-231	17:35169207-35169823:-	17:35169207-35169451:-	ENSMUSE00001730167	ENSMUST00000242557;ENSMUST00000242812;ENSMUST00000246439	ENSMUSG00000092203	2;3;4	1110038B12Rik:exon2;1110038B12Rik:exon3;1110038B12Rik:exon4	ENSMUSE00001491298	1110038B12Rik-209;1110038B12Rik-211;1110038B12Rik-212;1110038B12Rik-213;1110038B12Rik-215;1110038B12Rik-224;1110038B12Rik-226;1110038B12Rik-232;1110038B12Rik-256;1110038B12Rik-258;1110038B12Rik-260	ENSMUST00000240974;ENSMUST00000241231;ENSMUST00000241432;ENSMUST00000241531;ENSMUST00000241683;ENSMUST00000243203;ENSMUST00000245242;ENSMUST00000246468;ENSMUST00000371050;ENSMUST00000371052;ENSMUST00000371054	ENSMUSG00000092203	2;3;4;5	1110038B12Rik:exon2;1110038B12Rik:exon3;1110038B12Rik:exon4;1110038B12Rik:exon5
1110038B12Rik	1110038B12Rik	NA	NA	NA	NA	1	-0.032	NA	NA	NA	NA	1	-0.013	1	0.01	NA	NA	NA	NA	1	-0.049	NA	NA	0	NA	NA	0	0	NA	NA	0	1110038B12Rik-233;1110038B12Rik-234;1110038B12Rik-236	17:35169217-35169451:-	17:35169217-35169396:-	ENSMUSE00001730172	ENSMUST00000246606;ENSMUST00000247300;ENSMUST00000247460	ENSMUSG00000092203	3;4	1110038B12Rik:exon3;1110038B12Rik:exon4	ENSMUSE00001730147	1110038B12Rik-274	ENSMUST00000371069	ENSMUSG00000092203	5	1110038B12Rik:exon5
1110038B12Rik	1110038B12Rik	1	1	NA	NA	NA	NA	NA	NA	NA	NA	NA	NA	NA	NA	NA	NA	NA	NA	NA	NA	0	NA	NA	NA	NA	NA	NA	NA	NA	NA	1110038B12Rik-251;1110038B12Rik-252	17:35167240-35167537:-	17:35167240-35167512:-	ENSMUSE00001730122	ENSMUST00000371045;ENSMUST00000371046	ENSMUSG00000092203	3;4	1110038B12Rik:exon3;1110038B12Rik:exon4	ENSMUSE00001730157	1110038B12Rik-225	ENSMUST00000243406	ENSMUSG00000092203	4	1110038B12Rik:exon4
1110038B12Rik	1110038B12Rik	1	0.055	NA	NA	1	0.08	NA	NA	NA	NA	NA	NA	1	-0.059	NA	NA	NA	NA	1	-0.166	0	NA	0	NA	NA	NA	0	NA	NA	0	1110038B12Rik-284	17:35170861-35170998:-	17:35170861-35170892:-	ENSMUSE00001730168	ENSMUST00000371079	ENSMUSG00000092203	3	1110038B12Rik:exon3	ENSMUSE00001730129	1110038B12Rik-265;1110038B12Rik-281	ENSMUST00000371059;ENSMUST00000371076	ENSMUSG00000092203	3	1110038B12Rik:exon3
1110038B12Rik	1110038B12Rik	1	-0.024	1	0.025	1	-0.01	1	-0.006	0.209649	0.065	1	-0.022	1	-0.046	1	0.027	1	-0.047	0.259812	-0.081	0	0	0	0	0	0	0	0	0	0	1110038B12Rik-284	17:35170861-35170998:-	17:35170861-35170901:-	ENSMUSE00001730168	ENSMUST00000371079	ENSMUSG00000092203	3	1110038B12Rik:exon3	ENSMUSE00000936988	1110038B12Rik-201;1110038B12Rik-203;1110038B12Rik-204;1110038B12Rik-212;1110038B12Rik-213;1110038B12Rik-214;1110038B12Rik-218;1110038B12Rik-220;1110038B12Rik-225;1110038B12Rik-226;1110038B12Rik-228;1110038B12Rik-229;1110038B12Rik-230;1110038B12Rik-233;1110038B12Rik-238;1110038B12Rik-240;1110038B12Rik-244;1110038B12Rik-245;1110038B12Rik-247;1110038B12Rik-249;1110038B12Rik-251;1110038B12Rik-252;111…	ENSMUST00000172501;ENSMUST00000173070;ENSMUST00000173811;ENSMUST00000241432;ENSMUST00000241531;ENSMUST00000241591;ENSMUST00000242404;ENSMUST00000242557;ENSMUST00000243406;ENSMUST00000245242;ENSMUST00000246312;ENSMUST00000246393;ENSMUST00000246400;ENSMUST00000246606;ENSMUST00000371032;ENSMUST00000371034;ENSMUST00000371038;ENSMUST00000371039;ENSMUST00000371041;ENSMUST00000371043;ENSMUST00000371045;…	ENSMUSG00000092203	2;3;4	1110038B12Rik:exon2;1110038B12Rik:exon3;1110038B12Rik:exon4
1110038F14Rik	1110038F14Rik	1	0.009	NA	NA	NA	NA	NA	NA	NA	NA	NA	NA	1	-0.011	1	0.012	1	-0.016	1	-0.011	0	NA	NA	NA	NA	NA	0	0	0	0	1110038F14Rik-201;1110038F14Rik-203	15:76833744-76833890:+	15:76833747-76833890:+	ENSMUSE00000128107	ENSMUST00000071792;ENSMUST00000230274	ENSMUSG00000063236	3;4	1110038F14Rik:exon3;1110038F14Rik:exon4	ENSMUSE00001438074	1110038F14Rik-202	ENSMUST00000229229	ENSMUSG00000063236	3	1110038F14Rik:exon3
1300002E11Rik	1300002E11Rik	1	-0.058	0.805421	-0.019	1	0.12	0.174646	0.057	1	0.08	0.20383	-0.056	0.497085	0.188	0.000253	0.667	NA	NA	1	0.095	0	0	0	0	0	0	0	1	NA	0	1300002E11Rik-201;1300002E11Rik-204;1300002E11Rik-206	16:21619465-21619586:+	16:21619525-21619586:+	ENSMUSE00001171473	ENSMUST00000180830;ENSMUST00000209429;ENSMUST00000209728	ENSMUSG00000097290	3	1300002E11Rik:exon3	ENSMUSE00001168190	1300002E11Rik-202	ENSMUST00000181780	ENSMUSG00000097290	3	1300002E11Rik:exon3
1500009L16Rik	1500009L16Rik	0.529175	-0.088	1	0	1	0.072	0.0733651	0.151	0.15891	0.112	1	-0.052	1	-0.047	0.000173	0.188	0.63418	-0.138	1	-0.044	0	0	0	1	0	0	0	1	0	0	1500009L16Rik-201	10:83595457-83595494:+	10:83595462-83595494:+	ENSMUSE00000808183	ENSMUST00000150459	ENSMUSG00000087651	5	1500009L16Rik:exon5	ENSMUSE00001406828	1500009L16Rik-203	ENSMUST00000218623	ENSMUSG00000087651	4	1500009L16Rik:exon4
1500015L24Rik	1500015L24Rik	NA	NA	1	-0.062	NA	NA	1	0.388	NA	NA	NA	NA	1	0.254	NA	NA	NA	NA	NA	NA	NA	0	NA	0	NA	NA	0	NA	NA	NA	1500015L24Rik-213;1500015L24Rik-218;1500015L24Rik-230	19:20399623-20400149:+	19:20399994-20400149:+	ENSMUSE00001455901	ENSMUST00000236428;ENSMUST00000241002;ENSMUST00000339953	ENSMUSG00000094732	4;5;6	1500015L24Rik:exon4;1500015L24Rik:exon5;1500015L24Rik:exon6	ENSMUSE00001669697	1500015L24Rik-229;1500015L24Rik-231	ENSMUST00000339951;ENSMUST00000339955	ENSMUSG00000094732	3;7	1500015L24Rik:exon3;1500015L24Rik:exon7
1600019K03Rik	1600019K03Rik	1	1	NA	NA	NA	NA	NA	NA	NA	NA	NA	NA	NA	NA	NA	NA	NA	NA	NA	NA	0	NA	NA	NA	NA	NA	NA	NA	NA	NA	1600019K03Rik-202	16:5898804-5899020:-	16:5898804-5899017:-	ENSMUSE00001744197	ENSMUST00000378415;ENSMUST00000378416;ENSMUST00000378420;ENSMUST00000378428;ENSMUST00000378429;ENSMUST00000378430;ENSMUST00000378434;ENSMUST00000378435;ENSMUST00000378437	ENSMUSG00000143671	5;6;7	1600019K03Rik:exon5;1600019K03Rik:exon6;1600019K03Rik:exon7	ENSMUSE00001744202	1600019K03Rik-202	ENSMUST00000378414;ENSMUST00000378417;ENSMUST00000378418;ENSMUST00000378419;ENSMUST00000378421;ENSMUST00000378422;ENSMUST00000378423;ENSMUST00000378424;ENSMUST00000378425;ENSMUST00000378426;ENSMUST00000378427;ENSMUST00000378431;ENSMUST00000378432;ENSMUST00000378433;ENSMUST00000378436	ENSMUSG00000143671	5;6;7	1600019K03Rik:exon5;1600019K03Rik:exon6;1600019K03Rik:exon7
1700001G01Rik	1700001G01Rik	1	-0.113	NA	NA	NA	NA	NA	NA	NA	NA	NA	NA	NA	NA	NA	NA	NA	NA	NA	NA	0	NA	NA	NA	NA	NA	NA	NA	NA	NA	1700001G01Rik-251	18:38325640-38325792:+	18:38325682-38325792:+	ENSMUSE00001620313	ENSMUST00000314081	ENSMUSG00000132793	4	1700001G01Rik:exon4	ENSMUSE00001620312	1700001G01Rik-251	ENSMUST00000314079;ENSMUST00000314080	ENSMUSG00000132793	4	1700001G01Rik:exon4
1700001G11Rik	1700001G11Rik	1	0.616	1	0.377	NA	NA	1	-0.333	NA	NA	NA	NA	1	0.218	NA	NA	NA	NA	NA	NA	0	0	NA	0	NA	NA	0	NA	NA	NA	1700001G11Rik-230;1700001G11Rik-231	14:66532776-66533216:-	14:66532776-66533035:-	ENSMUSE00001642351	ENSMUST00000325938;ENSMUST00000325939	ENSMUSG00000085984	2;3	1700001G11Rik:exon2;1700001G11Rik:exon3	ENSMUSE00001642356	1700001G11Rik-210;1700001G11Rik-216;1700001G11Rik-220;1700001G11Rik-228	ENSMUST00000325918;ENSMUST00000325924;ENSMUST00000325928;ENSMUST00000325936	ENSMUSG00000085984	3;4	1700001G11Rik:exon3;1700001G11Rik:exon4
1700001G11Rik	1700001G11Rik	1	0.655	1	0.367	NA	NA	NA	NA	NA	NA	NA	NA	1	0.178	NA	NA	NA	NA	NA	NA	0	0	NA	NA	NA	NA	0	NA	NA	NA	1700001G11Rik-232	14:66532782-66533130:-	14:66532782-66533035:-	ENSMUSE00001642355	ENSMUST00000325940	ENSMUSG00000085984	3	1700001G11Rik:exon3	ENSMUSE00001642397	1700001G11Rik-212;1700001G11Rik-218;1700001G11Rik-225	ENSMUST00000325920;ENSMUST00000325926;ENSMUST00000325933	ENSMUSG00000085984	4	1700001G11Rik:exon4
1700001O22Rik	1700001O22Rik	NA	NA	1	-0.063	NA	NA	1	0.025	1	-0.025	1	0.104	NA	NA	NA	NA	NA	NA	1	-0.09	NA	0	NA	0	0	0	NA	NA	NA	0	1700001O22Rik-203	2:30686121-30686295:-	2:30686121-30686223:-	ENSMUSE00000826803	ENSMUST00000129484	ENSMUSG00000044320	6	1700001O22Rik:exon6	ENSMUSE00000822623	1700001O22Rik-210	ENSMUST00000138959	ENSMUSG00000044320	5	1700001O22Rik:exon5
1700001O22Rik	1700001O22Rik	1	-0.012	1	-0.007	NA	NA	1	0.117	1	-0.243	1	0.02	1	-0.026	NA	NA	1	-0.016	NA	NA	0	0	NA	0	0	0	0	NA	0	NA	1700001O22Rik-208	2:30687880-30688040:-	2:30687880-30687992:-	ENSMUSE00000785732	ENSMUST00000135556	ENSMUSG00000044320	4	1700001O22Rik:exon4	ENSMUSE00001232618;ENSMUSE00001280730	1700001O22Rik-201;1700001O22Rik-203;1700001O22Rik-205;1700001O22Rik-206;1700001O22Rik-207;1700001O22Rik-209;1700001O22Rik-210;1700001O22Rik-211;1700001O22Rik-212;1700001O22Rik-213	ENSMUST00000050003;ENSMUST00000129484;ENSMUST00000131315;ENSMUST00000131937;ENSMUST00000133380;ENSMUST00000136883;ENSMUST00000138959;ENSMUST00000139968;ENSMUST00000140168;ENSMUST00000150205	ENSMUSG00000044320	3;4	1700001O22Rik:exon3;1700001O22Rik:exon4
1700003M07Rik	1700003M07Rik	1	-0.035	NA	NA	NA	NA	NA	NA	NA	NA	1	0.064	NA	NA	NA	NA	NA	NA	NA	NA	0	NA	NA	NA	NA	0	NA	NA	NA	NA	1700003M07Rik-202;1700003M07Rik-217;1700003M07Rik-221;1700003M07Rik-222	4:129854457-129854601:+	4:129854509-129854601:+	ENSMUSE00001485706	ENSMUST00000147634;ENSMUST00000378687;ENSMUST00000378691;ENSMUST00000378692	ENSMUSG00000085389	2	1700003M07Rik:exon2	ENSMUSE00001744596	1700003M07Rik-218;1700003M07Rik-224	ENSMUST00000378688;ENSMUST00000378694	ENSMUSG00000085389	1;2	1700003M07Rik:exon1;1700003M07Rik:exon2
1700003M07Rik	1700003M07Rik	1	-0.333	1	0.193	NA	NA	NA	NA	NA	NA	1	-0.136	NA	NA	NA	NA	NA	NA	NA	NA	0	0	NA	NA	NA	0	NA	NA	NA	NA	1700003M07Rik-207	4:129875033-129875607:+	4:129875062-129875607:+	ENSMUSE00001744623	ENSMUST00000378677	ENSMUSG00000085389	5	1700003M07Rik:exon5	ENSMUSE00001744621	1700003M07Rik-210;1700003M07Rik-214	ENSMUST00000378680;ENSMUST00000378684	ENSMUSG00000085389	3;4	1700003M07Rik:exon3;1700003M07Rik:exon4
1700003M07Rik	1700003M07Rik	NA	NA	NA	NA	NA	NA	NA	NA	1	-0.045	NA	NA	NA	NA	NA	NA	NA	NA	NA	NA	NA	NA	NA	NA	0	NA	NA	NA	NA	NA	1700003M07Rik-218	4:129857165-129858929:+	4:129858307-129858929:+	ENSMUSE00001744610	ENSMUST00000378688	ENSMUSG00000085389	5	1700003M07Rik:exon5	ENSMUSE00001744611	1700003M07Rik-220	ENSMUST00000378690	ENSMUSG00000085389	3	1700003M07Rik:exon3
1700007F19Rik	1700007F19Rik	NA	NA	1	0.021	NA	NA	NA	NA	NA	NA	NA	NA	NA	NA	NA	NA	NA	NA	NA	NA	NA	0	NA	NA	NA	NA	NA	NA	NA	NA	1700007F19Rik-211;1700007F19Rik-249;1700007F19Rik-259;1700007F19Rik-260;1700007F19Rik-287;1700007F19Rik-289;1700007F19Rik-290;1700007F19Rik-299;1700007F19Rik-301;1700007F19Rik-303;1700007F19Rik-308	3:58069767-58070428:-	3:58069767-58070324:-	ENSMUSE00001742282	ENSMUST00000377404;ENSMUST00000377442;ENSMUST00000377452;ENSMUST00000377453;ENSMUST00000377480;ENSMUST00000377482;ENSMUST00000377483;ENSMUST00000377492;ENSMUST00000377494;ENSMUST00000377496;ENSMUST00000377501	ENSMUSG00000100666	3;4	1700007F19Rik:exon3;1700007F19Rik:exon4	ENSMUSE00001742263	1700007F19Rik-298	ENSMUST00000377491	ENSMUSG00000100666	4	1700007F19Rik:exon4
1700007F19Rik	1700007F19Rik	NA	NA	1	0.014	NA	NA	NA	NA	NA	NA	NA	NA	NA	NA	NA	NA	NA	NA	NA	NA	NA	0	NA	NA	NA	NA	NA	NA	NA	NA	1700007F19Rik-214;1700007F19Rik-218;1700007F19Rik-231;1700007F19Rik-232;1700007F19Rik-250;1700007F19Rik-251;1700007F19Rik-254;1700007F19Rik-256;1700007F19Rik-257;1700007F19Rik-258;1700007F19Rik-262;1700007F19Rik-266;1700007F19Rik-270;1700007F19Rik-271;1700007F19Rik-275;1700007F19Rik-283;1700007F19Rik-284;1700007F19Rik-286;1700007F19Rik-291;1700007F19Rik-295;1700007F19Rik-296;1700007F19Rik-300;170…	3:58069767-58070483:-	3:58069767-58070324:-	ENSMUSE00001742320	ENSMUST00000377407;ENSMUST00000377411;ENSMUST00000377424;ENSMUST00000377425;ENSMUST00000377443;ENSMUST00000377444;ENSMUST00000377447;ENSMUST00000377449;ENSMUST00000377450;ENSMUST00000377451;ENSMUST00000377455;ENSMUST00000377459;ENSMUST00000377463;ENSMUST00000377464;ENSMUST00000377468;ENSMUST00000377476;ENSMUST00000377477;ENSMUST00000377479;ENSMUST00000377484;ENSMUST00000377488;ENSMUST00000377489;…	ENSMUSG00000100666	2;3;4	1700007F19Rik:exon2;1700007F19Rik:exon3;1700007F19Rik:exon4	ENSMUSE00001742263	1700007F19Rik-298	ENSMUST00000377491	ENSMUSG00000100666	4	1700007F19Rik:exon4
1700007F19Rik	1700007F19Rik	NA	NA	1	-0.053	NA	NA	NA	NA	NA	NA	NA	NA	1	-0.045	NA	NA	NA	NA	NA	NA	NA	0	NA	NA	NA	NA	0	NA	NA	NA	1700007F19Rik-214;1700007F19Rik-218;1700007F19Rik-231;1700007F19Rik-232;1700007F19Rik-250;1700007F19Rik-251;1700007F19Rik-254;1700007F19Rik-256;1700007F19Rik-257;1700007F19Rik-258;1700007F19Rik-262;1700007F19Rik-266;1700007F19Rik-270;1700007F19Rik-271;1700007F19Rik-275;1700007F19Rik-283;1700007F19Rik-284;1700007F19Rik-286;1700007F19Rik-291;1700007F19Rik-295;1700007F19Rik-296;1700007F19Rik-300;170…	3:58069767-58070483:-	3:58069767-58070428:-	ENSMUSE00001742320	ENSMUST00000377407;ENSMUST00000377411;ENSMUST00000377424;ENSMUST00000377425;ENSMUST00000377443;ENSMUST00000377444;ENSMUST00000377447;ENSMUST00000377449;ENSMUST00000377450;ENSMUST00000377451;ENSMUST00000377455;ENSMUST00000377459;ENSMUST00000377463;ENSMUST00000377464;ENSMUST00000377468;ENSMUST00000377476;ENSMUST00000377477;ENSMUST00000377479;ENSMUST00000377484;ENSMUST00000377488;ENSMUST00000377489;…	ENSMUSG00000100666	2;3;4	1700007F19Rik:exon2;1700007F19Rik:exon3;1700007F19Rik:exon4	ENSMUSE00001742282	1700007F19Rik-211;1700007F19Rik-249;1700007F19Rik-259;1700007F19Rik-260;1700007F19Rik-287;1700007F19Rik-289;1700007F19Rik-290;1700007F19Rik-299;1700007F19Rik-301;1700007F19Rik-303;1700007F19Rik-308	ENSMUST00000377404;ENSMUST00000377442;ENSMUST00000377452;ENSMUST00000377453;ENSMUST00000377480;ENSMUST00000377482;ENSMUST00000377483;ENSMUST00000377492;ENSMUST00000377494;ENSMUST00000377496;ENSMUST00000377501	ENSMUSG00000100666	3;4	1700007F19Rik:exon3;1700007F19Rik:exon4
1700007J10Rik	1700007J10Rik	NA	NA	1	-0.171	NA	NA	NA	NA	NA	NA	1	-0.508	NA	NA	NA	NA	NA	NA	NA	NA	NA	0	NA	NA	NA	0	NA	NA	NA	NA	1700007J10Rik-205	11:59626795-59626961:-	11:59626795-59626874:-	ENSMUSE00001552711	ENSMUST00000278915	ENSMUSG00000086330	2	1700007J10Rik:exon2	ENSMUSE00000819700	1700007J10Rik-202;1700007J10Rik-207;1700007J10Rik-212	ENSMUST00000153431;ENSMUST00000278917;ENSMUST00000278922	ENSMUSG00000086330	2	1700007J10Rik:exon2
1700007P06Rik	1700007P06Rik	NA	NA	1	0.333	NA	NA	NA	NA	NA	NA	NA	NA	NA	NA	NA	NA	NA	NA	NA	NA	NA	0	NA	NA	NA	NA	NA	NA	NA	NA	1700007P06Rik-203	1:186859848-186860053:+	1:186859889-186860053:+	ENSMUSE00001516042	ENSMUST00000259783	ENSMUSG00000089730	3	1700007P06Rik:exon3	ENSMUSE00001516038	1700007P06Rik-204	ENSMUST00000259784	ENSMUSG00000089730	3	1700007P06Rik:exon3
1700010I14Rik	1700010I14Rik	NA	NA	1	0.146	NA	NA	NA	NA	1	0.122	NA	NA	1	-0.185	NA	NA	NA	NA	1	0.149	NA	0	NA	NA	0	NA	0	NA	NA	0	1700010I14Rik-204	17:9226729-9227151:+	17:9226838-9227151:+	ENSMUSE00001448332	ENSMUST00000232775	ENSMUSG00000023873	10	1700010I14Rik:exon10	ENSMUSE00000136034	1700010I14Rik-201	ENSMUST00000024650	ENSMUSG00000023873	10	1700010I14Rik:exon10
1700018L02Rik	1700018L02Rik	1	1	1	1	NA	NA	NA	NA	NA	NA	NA	NA	1	1	NA	NA	NA	NA	NA	NA	0	0	NA	NA	NA	NA	0	NA	NA	NA	1700018L02Rik-203	19:15641406-15641595:-	19:15641406-15641587:-	ENSMUSE00001515443	ENSMUST00000259440;ENSMUST00000259441;ENSMUST00000259443;ENSMUST00000259447;ENSMUST00000259448	ENSMUSG00000123670	2	1700018L02Rik:exon2	ENSMUSE00001515446	1700018L02Rik-203	ENSMUST00000259444;ENSMUST00000259446	ENSMUSG00000123670	2	1700018L02Rik:exon2
1700019G24Rik	1700019G24Rik	NA	NA	NA	NA	1	-0.254	NA	NA	NA	NA	NA	NA	NA	NA	NA	NA	NA	NA	NA	NA	NA	NA	0	NA	NA	NA	NA	NA	NA	NA	1700019G24Rik-208;1700019G24Rik-211;1700019G24Rik-213	6:5963894-5964171:-	6:5963894-5964166:-	ENSMUSE00001661641	ENSMUST00000335580;ENSMUST00000335583;ENSMUST00000335585	ENSMUSG00000085416	2	1700019G24Rik:exon2	ENSMUSE00001661654	1700019G24Rik-207;1700019G24Rik-212	ENSMUST00000335579;ENSMUST00000335584	ENSMUSG00000085416	2;3	1700019G24Rik:exon2;1700019G24Rik:exon3
1700021F02Rik	1700021F02Rik	1	1	NA	NA	NA	NA	NA	NA	NA	NA	NA	NA	NA	NA	NA	NA	NA	NA	NA	NA	0	NA	NA	NA	NA	NA	NA	NA	NA	NA	1700021F02Rik-202	5:34909431-34909598:-	5:34909431-34909596:-	ENSMUSE00001709797	ENSMUST00000360700	ENSMUSG00000140667	3	1700021F02Rik:exon3	ENSMUSE00001709803	1700021F02Rik-202	ENSMUST00000360701	ENSMUSG00000140667	3	1700021F02Rik:exon3
1700022N22Rik	1700022N22Rik	1	-1	NA	NA	NA	NA	NA	NA	NA	NA	NA	NA	NA	NA	NA	NA	NA	NA	NA	NA	0	NA	NA	NA	NA	NA	NA	NA	NA	NA	1700022N22Rik-205	17:26218089-26218453:+	17:26218115-26218453:+	ENSMUSE00001532788	ENSMUST00000268663	ENSMUSG00000097523	3	1700022N22Rik:exon3	ENSMUSE00001532800	1700022N22Rik-206	ENSMUST00000268664	ENSMUSG00000097523	4	1700022N22Rik:exon4
1700028J19Rik	1700028J19Rik	1	0.222	1	-0.667	NA	NA	NA	NA	NA	NA	1	0.222	1	0.069	1	-0.5	NA	NA	NA	NA	0	0	NA	NA	NA	0	0	0	NA	NA	1700028J19Rik-201	7:43880206-43880339:-	7:43880206-43880334:-	ENSMUSE00001014438	ENSMUST00000037220	ENSMUSG00000038782	4	1700028J19Rik:exon4	ENSMUSE00001459068	1700028J19Rik-205;1700028J19Rik-206	ENSMUST00000236952;ENSMUST00000237383	ENSMUSG00000038782	4	1700028J19Rik:exon4
1700034H15Rik	1700034H15Rik	1	0.203	1	-0.225	NA	NA	NA	NA	NA	NA	1	-0.043	NA	NA	1	0.325	NA	NA	NA	NA	0	0	NA	NA	NA	0	NA	0	NA	NA	1700034H15Rik-202;1700034H15Rik-226	1:191630385-191630938:-	1:191630385-191630531:-	ENSMUSE00000685679	ENSMUST00000139827;ENSMUST00000321969	ENSMUSG00000055833	4;5	1700034H15Rik:exon4;1700034H15Rik:exon5	ENSMUSE00001635044	1700034H15Rik-211;1700034H15Rik-233;1700034H15Rik-236;1700034H15Rik-248;1700034H15Rik-256	ENSMUST00000321954;ENSMUST00000321976;ENSMUST00000321979;ENSMUST00000321991;ENSMUST00000321999	ENSMUSG00000055833	2;4;5	1700034H15Rik:exon2;1700034H15Rik:exon4;1700034H15Rik:exon5
1700034H15Rik	1700034H15Rik	NA	NA	1	-0.789	NA	NA	NA	NA	NA	NA	1	-0.204	NA	NA	NA	NA	NA	NA	NA	NA	NA	0	NA	NA	NA	0	NA	NA	NA	NA	1700034H15Rik-217	1:191630730-191630967:-	1:191630730-191630938:-	ENSMUSE00001635059	ENSMUST00000321960	ENSMUSG00000055833	5	1700034H15Rik:exon5	ENSMUSE00000838825	1700034H15Rik-203;1700034H15Rik-222;1700034H15Rik-232;1700034H15Rik-235;1700034H15Rik-242;1700034H15Rik-259	ENSMUST00000140401;ENSMUST00000321965;ENSMUST00000321975;ENSMUST00000321978;ENSMUST00000321985;ENSMUST00000322002	ENSMUSG00000055833	2;3;5	1700034H15Rik:exon2;1700034H15Rik:exon3;1700034H15Rik:exon5
1700034H15Rik	1700034H15Rik	1	0.333	NA	NA	NA	NA	NA	NA	NA	NA	1	-0.216	1	0.5	NA	NA	NA	NA	NA	NA	0	NA	NA	NA	NA	0	0	NA	NA	NA	1700034H15Rik-261	1:191628860-191629305:-	1:191628860-191629240:-	ENSMUSE00001635067	ENSMUST00000322004	ENSMUSG00000055833	3	1700034H15Rik:exon3	ENSMUSE00001635061	1700034H15Rik-246;1700034H15Rik-259	ENSMUST00000321989;ENSMUST00000322002	ENSMUSG00000055833	4;5	1700034H15Rik:exon4;1700034H15Rik:exon5
1700034K08Rik	1700034K08Rik	1	1	NA	NA	NA	NA	NA	NA	NA	NA	NA	NA	NA	NA	NA	NA	NA	NA	NA	NA	0	NA	NA	NA	NA	NA	NA	NA	NA	NA	1700034K08Rik-213	9:64932177-64932488:-	9:64932177-64932444:-	ENSMUSE00001644432	ENSMUST00000327002	ENSMUSG00000134799	3	1700034K08Rik:exon3	ENSMUSE00001644433	1700034K08Rik-213	ENSMUST00000327003	ENSMUSG00000134799	3	1700034K08Rik:exon3
1700047A11Rik	1700047A11Rik	1	-0.921	NA	NA	NA	NA	NA	NA	NA	NA	1	0	NA	NA	NA	NA	NA	NA	NA	NA	0	NA	NA	NA	NA	0	NA	NA	NA	NA	1700047A11Rik-208	8:114736741-114738436:-	8:114736741-114737610:-	ENSMUSE00001507489	ENSMUST00000255399	ENSMUSG00000122919	4	1700047A11Rik:exon4	ENSMUSE00001507470	1700047A11Rik-208	ENSMUST00000255384;ENSMUST00000255387;ENSMUST00000255398	ENSMUSG00000122919	4	1700047A11Rik:exon4
1700047A11Rik	1700047A11Rik	NA	NA	NA	NA	NA	NA	NA	NA	NA	NA	1	1	NA	NA	NA	NA	NA	NA	NA	NA	NA	NA	NA	NA	NA	0	NA	NA	NA	NA	1700047A11Rik-208	8:114736741-114737610:-	8:114736741-114737543:-	ENSMUSE00001507470	ENSMUST00000255384;ENSMUST00000255387;ENSMUST00000255398	ENSMUSG00000122919	4	1700047A11Rik:exon4	ENSMUSE00001507483	1700047A11Rik-208	ENSMUST00000255385;ENSMUST00000255386;ENSMUST00000255397	ENSMUSG00000122919	3;4	1700047A11Rik:exon3;1700047A11Rik:exon4
1700047M11Rik	1700047M11Rik	NA	NA	NA	NA	NA	NA	NA	NA	NA	NA	NA	NA	1	0.254	NA	NA	NA	NA	NA	NA	NA	NA	NA	NA	NA	NA	0	NA	NA	NA	1700047M11Rik-205;1700047M11Rik-222;1700047M11Rik-232;1700047M11Rik-244;1700047M11Rik-254;1700047M11Rik-258;1700047M11Rik-260;1700047M11Rik-271	1:182130233-182130329:+	1:182130236-182130329:+	ENSMUSE00001487753	ENSMUST00000246234;ENSMUST00000301804;ENSMUST00000301814;ENSMUST00000301826;ENSMUST00000301836;ENSMUST00000301840;ENSMUST00000301842;ENSMUST00000301853	ENSMUSG00000100147	2;3;4;5;6	1700047M11Rik:exon2;1700047M11Rik:exon3;1700047M11Rik:exon4;1700047M11Rik:exon5;1700047M11Rik:exon6	ENSMUSE00001596693	1700047M11Rik-225;1700047M11Rik-229	ENSMUST00000301807;ENSMUST00000301811	ENSMUSG00000100147	3;4	1700047M11Rik:exon3;1700047M11Rik:exon4
1700047M11Rik	1700047M11Rik	1	-1	NA	NA	NA	NA	NA	NA	NA	NA	1	-0.244	NA	NA	NA	NA	NA	NA	NA	NA	0	NA	NA	NA	NA	0	NA	NA	NA	NA	1700047M11Rik-212;1700047M11Rik-249;1700047M11Rik-253;1700047M11Rik-256	1:182125470-182125586:+	1:182125474-182125586:+	ENSMUSE00001596631	ENSMUST00000301794;ENSMUST00000301831;ENSMUST00000301835;ENSMUST00000301838	ENSMUSG00000100147	2;3;4	1700047M11Rik:exon2;1700047M11Rik:exon3;1700047M11Rik:exon4	ENSMUSE00001322021	1700047M11Rik-202;1700047M11Rik-203;1700047M11Rik-204;1700047M11Rik-205;1700047M11Rik-206;1700047M11Rik-208;1700047M11Rik-209;1700047M11Rik-210;1700047M11Rik-211;1700047M11Rik-213;1700047M11Rik-214;1700047M11Rik-215;1700047M11Rik-216;1700047M11Rik-217;1700047M11Rik-218;1700047M11Rik-219;1700047M11Rik-220;1700047M11Rik-221;1700047M11Rik-222;1700047M11Rik-223;1700047M11Rik-224;1700047M11Rik-225;170…	ENSMUST00000189594;ENSMUST00000241209;ENSMUST00000244661;ENSMUST00000246234;ENSMUST00000246608;ENSMUST00000301790;ENSMUST00000301791;ENSMUST00000301792;ENSMUST00000301793;ENSMUST00000301795;ENSMUST00000301796;ENSMUST00000301797;ENSMUST00000301798;ENSMUST00000301799;ENSMUST00000301800;ENSMUST00000301801;ENSMUST00000301802;ENSMUST00000301803;ENSMUST00000301804;ENSMUST00000301805;ENSMUST00000301806;…	ENSMUSG00000100147	2;3;4	1700047M11Rik:exon2;1700047M11Rik:exon3;1700047M11Rik:exon4
1700047M11Rik	1700047M11Rik	1	-0.036	1	0.027	1	-0.036	NA	NA	1	-0.043	1	0.002	1	0	NA	NA	1	-0.053	1	0.17	0	0	0	NA	0	0	0	NA	0	0	1700047M11Rik-213;1700047M11Rik-217;1700047M11Rik-221;1700047M11Rik-227;1700047M11Rik-234;1700047M11Rik-250;1700047M11Rik-253;1700047M11Rik-254;1700047M11Rik-256	1:182128551-182128740:+	1:182128635-182128740:+	ENSMUSE00001596669	ENSMUST00000301795;ENSMUST00000301799;ENSMUST00000301803;ENSMUST00000301809;ENSMUST00000301816;ENSMUST00000301832;ENSMUST00000301835;ENSMUST00000301836;ENSMUST00000301838	ENSMUSG00000100147	3;4;5	1700047M11Rik:exon3;1700047M11Rik:exon4;1700047M11Rik:exon5	ENSMUSE00001596630	1700047M11Rik-231	ENSMUST00000301813	ENSMUSG00000100147	3	1700047M11Rik:exon3
1700047M11Rik	1700047M11Rik	1	0.042	0.977851	-0.1	1	0.045	0.645239	0.102	1	-0.007	0.763627	0.154	1	-0.025	0.866535	0.151	1	-0.096	0.955837	-0.118	0	0	0	0	0	0	0	0	0	0	1700047M11Rik-213;1700047M11Rik-217;1700047M11Rik-221;1700047M11Rik-227;1700047M11Rik-234;1700047M11Rik-250;1700047M11Rik-253;1700047M11Rik-254;1700047M11Rik-256	1:182128551-182128740:+	1:182128638-182128740:+	ENSMUSE00001596669	ENSMUST00000301795;ENSMUST00000301799;ENSMUST00000301803;ENSMUST00000301809;ENSMUST00000301816;ENSMUST00000301832;ENSMUST00000301835;ENSMUST00000301836;ENSMUST00000301838	ENSMUSG00000100147	3;4;5	1700047M11Rik:exon3;1700047M11Rik:exon4;1700047M11Rik:exon5	ENSMUSE00001475718	1700047M11Rik-203;1700047M11Rik-211;1700047M11Rik-236;1700047M11Rik-241;1700047M11Rik-246;1700047M11Rik-252;1700047M11Rik-261	ENSMUST00000241209;ENSMUST00000301793;ENSMUST00000301818;ENSMUST00000301823;ENSMUST00000301828;ENSMUST00000301834;ENSMUST00000301843	ENSMUSG00000100147	3;4;5	1700047M11Rik:exon3;1700047M11Rik:exon4;1700047M11Rik:exon5
1700047M11Rik	1700047M11Rik	NA	NA	1	-0.15	NA	NA	NA	NA	NA	NA	NA	NA	1	-0.31	NA	NA	NA	NA	NA	NA	NA	0	NA	NA	NA	NA	0	NA	NA	NA	1700047M11Rik-216;1700047M11Rik-219;1700047M11Rik-221;1700047M11Rik-222;1700047M11Rik-223;1700047M11Rik-227;1700047M11Rik-236;1700047M11Rik-242;1700047M11Rik-244;1700047M11Rik-245;1700047M11Rik-247;1700047M11Rik-253;1700047M11Rik-256;1700047M11Rik-259	1:182124496-182124628:+	1:182124545-182124628:+	ENSMUSE00001596674	ENSMUST00000301798;ENSMUST00000301801;ENSMUST00000301803;ENSMUST00000301804;ENSMUST00000301805;ENSMUST00000301809;ENSMUST00000301818;ENSMUST00000301824;ENSMUST00000301826;ENSMUST00000301827;ENSMUST00000301829;ENSMUST00000301835;ENSMUST00000301838;ENSMUST00000301841	ENSMUSG00000100147	2;3	1700047M11Rik:exon2;1700047M11Rik:exon3	ENSMUSE00001596663	1700047M11Rik-226;1700047M11Rik-238;1700047M11Rik-240;1700047M11Rik-248;1700047M11Rik-252;1700047M11Rik-260	ENSMUST00000301808;ENSMUST00000301820;ENSMUST00000301822;ENSMUST00000301830;ENSMUST00000301834;ENSMUST00000301842	ENSMUSG00000100147	2;3	1700047M11Rik:exon2;1700047M11Rik:exon3
1700047M11Rik	1700047M11Rik	1	-0.147	1	-0.08	0.879248	0.194	1	0.165	1	-0.055	1	0.099	1	0.042	1	0.206	0.0095916	0.307	1	-0.166	0	0	0	0	0	0	0	0	1	0	1700047M11Rik-231	1:182128635-182128740:+	1:182128638-182128740:+	ENSMUSE00001596630	ENSMUST00000301813	ENSMUSG00000100147	3	1700047M11Rik:exon3	ENSMUSE00001475718	1700047M11Rik-203;1700047M11Rik-211;1700047M11Rik-236;1700047M11Rik-241;1700047M11Rik-246;1700047M11Rik-252;1700047M11Rik-261	ENSMUST00000241209;ENSMUST00000301793;ENSMUST00000301818;ENSMUST00000301823;ENSMUST00000301828;ENSMUST00000301834;ENSMUST00000301843	ENSMUSG00000100147	3;4;5	1700047M11Rik:exon3;1700047M11Rik:exon4;1700047M11Rik:exon5
1700047M11Rik	1700047M11Rik	1	0.04	1	-0.038	1	0.051	1	0.001	0.0455417	0.2	1	0.136	1	-0.015	NA	NA	1	-0.046	1	0.051	0	0	0	0	1	0	0	NA	0	0	1700047M11Rik-248	1:182128638-182130813:+	1:182130534-182130813:+	ENSMUSE00001596640	ENSMUST00000301830	ENSMUSG00000100147	5	1700047M11Rik:exon5	ENSMUSE00001596628	1700047M11Rik-223;1700047M11Rik-232;1700047M11Rik-233;1700047M11Rik-244;1700047M11Rik-246;1700047M11Rik-247;1700047M11Rik-250;1700047M11Rik-256;1700047M11Rik-257;1700047M11Rik-258;1700047M11Rik-259;1700047M11Rik-261;1700047M11Rik-270;1700047M11Rik-276	ENSMUST00000301805;ENSMUST00000301814;ENSMUST00000301815;ENSMUST00000301826;ENSMUST00000301828;ENSMUST00000301829;ENSMUST00000301832;ENSMUST00000301838;ENSMUST00000301839;ENSMUST00000301840;ENSMUST00000301841;ENSMUST00000301843;ENSMUST00000301852;ENSMUST00000301858	ENSMUSG00000100147	2;3;4;5;6	1700047M11Rik:exon2;1700047M11Rik:exon3;1700047M11Rik:exon4;1700047M11Rik:exon5;1700047M11Rik:exon6
1700048O20Rik;Gm49343	1700048O20Rik	1	0.061	1	0.046	NA	NA	0.982735	0.015	1	0.04	1	-0.036	1	0.012	NA	NA	1	0.075	1	-0.029	0	0	NA	0	0	0	0	NA	0	0	1700048O20Rik-201;1700048O20Rik-202;1700048O20Rik-203;1700048O20Rik-204;1700048O20Rik-205;1700048O20Rik-206;1700048O20Rik-207;1700048O20Rik-208;1700048O20Rik-209;1700048O20Rik-210;1700048O20Rik-211;1700048O20Rik-212;1700048O20Rik-213;1700048O20Rik-214;1700048O20Rik-216;1700048O20Rik-217;1700048O20Rik-218;1700048O20Rik-219;1700048O20Rik-220;1700048O20Rik-221;1700048O20Rik-222;1700048O20Rik-223;170…	9:121769750-121769876:+	9:121769757-121769876:+	ENSMUSE00000633463;ENSMUSE00001401034	ENSMUST00000063103;ENSMUST00000214777;ENSMUST00000214808;ENSMUST00000215356;ENSMUST00000299488;ENSMUST00000299489;ENSMUST00000299490;ENSMUST00000299491;ENSMUST00000299492;ENSMUST00000299493;ENSMUST00000299494;ENSMUST00000299495;ENSMUST00000299496;ENSMUST00000299497;ENSMUST00000299498;ENSMUST00000299500;ENSMUST00000299501;ENSMUST00000299502;ENSMUST00000299503;ENSMUST00000299504;ENSMUST00000299505;…	ENSMUSG00000043773;ENSMUSG00000111053	2;3;4;5	1700048O20Rik:exon2;1700048O20Rik:exon3;1700048O20Rik:exon4;1700048O20Rik:exon5;Gm49343:exon3	ENSMUSE00001592030	1700048O20Rik-215	ENSMUST00000299499	ENSMUSG00000043773	3	1700048O20Rik:exon3
1700060J05Rik	1700060J05Rik	1	-0.096	1	0.087	NA	NA	NA	NA	NA	NA	1	0.025	NA	NA	NA	NA	NA	NA	NA	NA	0	0	NA	NA	NA	0	NA	NA	NA	NA	1700060J05Rik-204	4:43654736-43654836:+	4:43654766-43654836:+	ENSMUSE00001539086	ENSMUST00000271871;ENSMUST00000271875;ENSMUST00000271876;ENSMUST00000271877	ENSMUSG00000125697	2;3	1700060J05Rik:exon2;1700060J05Rik:exon3	ENSMUSE00001539083	1700060J05Rik-204	ENSMUST00000271868;ENSMUST00000271869;ENSMUST00000271870;ENSMUST00000271872;ENSMUST00000271873;ENSMUST00000271874	ENSMUSG00000125697	2;3;4	1700060J05Rik:exon2;1700060J05Rik:exon3;1700060J05Rik:exon4
1700061E17Rik	1700061E17Rik	NA	NA	NA	NA	NA	NA	NA	NA	NA	NA	NA	NA	1	0.5	NA	NA	NA	NA	NA	NA	NA	NA	NA	NA	NA	NA	0	NA	NA	NA	1700061E17Rik-228;1700061E17Rik-231;1700061E17Rik-232	9:110835237-110835498:+	9:110835411-110835498:+	ENSMUSE00001529179	ENSMUST00000266780;ENSMUST00000266783;ENSMUST00000266784	ENSMUSG00000102060	4	1700061E17Rik:exon4	ENSMUSE00000455507	1700061E17Rik-203;1700061E17Rik-210;1700061E17Rik-217;1700061E17Rik-218;1700061E17Rik-219;1700061E17Rik-220;1700061E17Rik-222;1700061E17Rik-224;1700061E17Rik-226;1700061E17Rik-227;1700061E17Rik-230;1700061E17Rik-233;1700061E17Rik-238;1700061E17Rik-239;1700061E17Rik-244;1700061E17Rik-245;1700061E17Rik-246;1700061E17Rik-247;1700061E17Rik-248;1700061E17Rik-249;1700061E17Rik-251	ENSMUST00000197321;ENSMUST00000243535;ENSMUST00000266769;ENSMUST00000266770;ENSMUST00000266771;ENSMUST00000266772;ENSMUST00000266774;ENSMUST00000266776;ENSMUST00000266778;ENSMUST00000266779;ENSMUST00000266782;ENSMUST00000266785;ENSMUST00000266790;ENSMUST00000266791;ENSMUST00000266796;ENSMUST00000266797;ENSMUST00000266798;ENSMUST00000266799;ENSMUST00000266800;ENSMUST00000266801;ENSMUST00000266803	ENSMUSG00000102060	2;3;4;5;6	1700061E17Rik:exon2;1700061E17Rik:exon3;1700061E17Rik:exon4;1700061E17Rik:exon5;1700061E17Rik:exon6
1700061E17Rik	1700061E17Rik	NA	NA	NA	NA	NA	NA	NA	NA	NA	NA	NA	NA	1	0.5	NA	NA	NA	NA	NA	NA	NA	NA	NA	NA	NA	NA	0	NA	NA	NA	1700061E17Rik-234;1700061E17Rik-236;1700061E17Rik-237	9:110835317-110835498:+	9:110835411-110835498:+	ENSMUSE00001529194	ENSMUST00000266786;ENSMUST00000266788;ENSMUST00000266789	ENSMUSG00000102060	4	1700061E17Rik:exon4	ENSMUSE00000455507	1700061E17Rik-203;1700061E17Rik-210;1700061E17Rik-217;1700061E17Rik-218;1700061E17Rik-219;1700061E17Rik-220;1700061E17Rik-222;1700061E17Rik-224;1700061E17Rik-226;1700061E17Rik-227;1700061E17Rik-230;1700061E17Rik-233;1700061E17Rik-238;1700061E17Rik-239;1700061E17Rik-244;1700061E17Rik-245;1700061E17Rik-246;1700061E17Rik-247;1700061E17Rik-248;1700061E17Rik-249;1700061E17Rik-251	ENSMUST00000197321;ENSMUST00000243535;ENSMUST00000266769;ENSMUST00000266770;ENSMUST00000266771;ENSMUST00000266772;ENSMUST00000266774;ENSMUST00000266776;ENSMUST00000266778;ENSMUST00000266779;ENSMUST00000266782;ENSMUST00000266785;ENSMUST00000266790;ENSMUST00000266791;ENSMUST00000266796;ENSMUST00000266797;ENSMUST00000266798;ENSMUST00000266799;ENSMUST00000266800;ENSMUST00000266801;ENSMUST00000266803	ENSMUSG00000102060	2;3;4;5;6	1700061E17Rik:exon2;1700061E17Rik:exon3;1700061E17Rik:exon4;1700061E17Rik:exon5;1700061E17Rik:exon6
1700061E18Rik	1700061E18Rik	NA	NA	NA	NA	NA	NA	NA	NA	1	-0.629	NA	NA	1	0.201	NA	NA	NA	NA	1	-0.541	NA	NA	NA	NA	0	NA	0	NA	NA	0	1700061E18Rik-206	13:107499359-107499667:+	13:107499386-107499667:+	ENSMUSE00001635848	ENSMUST00000322382	ENSMUSG00000134084	3	1700061E18Rik:exon3	ENSMUSE00001635861	1700061E18Rik-206	ENSMUST00000322385	ENSMUSG00000134084	4	1700061E18Rik:exon4
1700066N21Rik	1700066N21Rik	1	0.035	1	0.001	NA	NA	1	-0.002	1	-0.104	NA	NA	1	-0.036	NA	NA	0.968657	0.051	1	-0.009	0	0	NA	0	0	NA	0	NA	0	0	1700066N21Rik-206	5:135040963-135041186:-	5:135040963-135041182:-	ENSMUSE00001743945	ENSMUST00000378283;ENSMUST00000378285;ENSMUST00000378286;ENSMUST00000378292;ENSMUST00000378304	ENSMUSG00000121867	2;3;4	1700066N21Rik:exon2;1700066N21Rik:exon3;1700066N21Rik:exon4	ENSMUSE00001743925	1700066N21Rik-206	ENSMUST00000378291;ENSMUST00000378301	ENSMUSG00000121867	3	1700066N21Rik:exon3
1700066N21Rik	1700066N21Rik;Abhd11os	1	-0.2	NA	NA	NA	NA	1	-1	NA	NA	NA	NA	NA	NA	NA	NA	NA	NA	NA	NA	0	NA	NA	0	NA	NA	NA	NA	NA	NA	1700066N21Rik-206	5:135041548-135041681:-	5:135041548-135041642:-	ENSMUSE00001743948	ENSMUST00000378284;ENSMUST00000378286;ENSMUST00000378294	ENSMUSG00000121867	2	1700066N21Rik:exon2	ENSMUSE00000845307;ENSMUSE00001750676	1700066N21Rik-206;Abhd11os-201	ENSMUST00000136022;ENSMUST00000154060;ENSMUST00000222613;ENSMUST00000244018;ENSMUST00000245034;ENSMUST00000245782;ENSMUST00000378290;ENSMUST00000378292;ENSMUST00000378295;ENSMUST00000378299	ENSMUSG00000085042;ENSMUSG00000121867	1;2	1700066N21Rik:exon2;Abhd11os:exon1
1700066N21Rik;Abhd11os	1700066N21Rik	NA	NA	NA	NA	NA	NA	NA	NA	NA	NA	NA	NA	NA	NA	NA	NA	1	-0.005	NA	NA	NA	NA	NA	NA	NA	NA	NA	NA	0	NA	1700066N21Rik-206;Abhd11os-201	5:135041284-135041404:-	5:135041284-135041400:-	ENSMUSE00000802206;ENSMUSE00001750670	ENSMUST00000136022;ENSMUST00000222613;ENSMUST00000240838;ENSMUST00000245782;ENSMUST00000378283;ENSMUST00000378286;ENSMUST00000378287;ENSMUST00000378298;ENSMUST00000378301;ENSMUST00000378306	ENSMUSG00000085042;ENSMUSG00000121867	2;3	1700066N21Rik:exon2;1700066N21Rik:exon3;Abhd11os:exon2	ENSMUSE00001743910	1700066N21Rik-206	ENSMUST00000378292;ENSMUST00000378296	ENSMUSG00000121867	2;3	1700066N21Rik:exon2;1700066N21Rik:exon3
1700086L19Rik	1700086L19Rik	1	-0.056	NA	NA	NA	NA	1	-1	NA	NA	NA	NA	1	0.173	1	-0.341	NA	NA	NA	NA	0	NA	NA	0	NA	NA	0	0	NA	NA	1700086L19Rik-202;1700086L19Rik-208;1700086L19Rik-216	12:74335482-74335708:+	12:74335487-74335708:+	ENSMUSE00001333511	ENSMUST00000185822;ENSMUST00000320859;ENSMUST00000320867	ENSMUSG00000121877	2;3	1700086L19Rik:exon2;1700086L19Rik:exon3	ENSMUSE00001632813	1700086L19Rik-209	ENSMUST00000320860	ENSMUSG00000121877	3	1700086L19Rik:exon3
1700086O06Rik	1700086O06Rik	1	0.171	1	-0.171	NA	NA	NA	NA	NA	NA	NA	NA	1	-0.091	1	0.333	NA	NA	NA	NA	0	0	NA	NA	NA	NA	0	0	NA	NA	1700086O06Rik-221;1700086O06Rik-230;1700086O06Rik-239;1700086O06Rik-241;1700086O06Rik-242;1700086O06Rik-243;1700086O06Rik-246;1700086O06Rik-247;1700086O06Rik-250	18:38372128-38372242:-	18:38372128-38372238:-	ENSMUSE00001622203	ENSMUST00000315020;ENSMUST00000315030;ENSMUST00000315039;ENSMUST00000315041;ENSMUST00000315042;ENSMUST00000315043;ENSMUST00000315046;ENSMUST00000315047;ENSMUST00000315050	ENSMUSG00000097080	2;3;4	1700086O06Rik:exon2;1700086O06Rik:exon3;1700086O06Rik:exon4	ENSMUSE00001622221	1700086O06Rik-223;1700086O06Rik-231;1700086O06Rik-235;1700086O06Rik-240;1700086O06Rik-245	ENSMUST00000315022;ENSMUST00000315031;ENSMUST00000315035;ENSMUST00000315040;ENSMUST00000315045	ENSMUSG00000097080	3;4;5	1700086O06Rik:exon3;1700086O06Rik:exon4;1700086O06Rik:exon5
1700086O06Rik	1700086O06Rik	NA	NA	NA	NA	NA	NA	NA	NA	NA	NA	1	-0.217	NA	NA	NA	NA	NA	NA	NA	NA	NA	NA	NA	NA	NA	0	NA	NA	NA	NA	1700086O06Rik-242;1700086O06Rik-243	18:38382767-38382965:-	18:38382767-38382897:-	ENSMUSE00001622158	ENSMUST00000315042;ENSMUST00000315043	ENSMUSG00000097080	2	1700086O06Rik:exon2	ENSMUSE00001622196	1700086O06Rik-227;1700086O06Rik-232;1700086O06Rik-235;1700086O06Rik-241;1700086O06Rik-244	ENSMUST00000315027;ENSMUST00000315032;ENSMUST00000315035;ENSMUST00000315041;ENSMUST00000315044	ENSMUSG00000097080	2	1700086O06Rik:exon2
1700092K14Rik	1700092K14Rik	NA	NA	1	-1	NA	NA	NA	NA	NA	NA	NA	NA	NA	NA	NA	NA	NA	NA	NA	NA	NA	0	NA	NA	NA	NA	NA	NA	NA	NA	1700092K14Rik-206	11:94482439-94483162:+	11:94482564-94483162:+	ENSMUSE00001544148	ENSMUST00000274541	ENSMUSG00000126128	2	1700092K14Rik:exon2	ENSMUSE00001544150	1700092K14Rik-206	ENSMUST00000274542	ENSMUSG00000126128	2	1700092K14Rik:exon2
1700095J12Rik	1700095J12Rik	NA	NA	1	1	NA	NA	NA	NA	NA	NA	NA	NA	NA	NA	NA	NA	NA	NA	NA	NA	NA	0	NA	NA	NA	NA	NA	NA	NA	NA	1700095J12Rik-203	4:7204488-7204661:+	4:7204491-7204661:+	ENSMUSE00001523311	ENSMUST00000263609;ENSMUST00000263611;ENSMUST00000263613;ENSMUST00000263615	ENSMUSG00000124410	4	1700095J12Rik:exon4	ENSMUSE00001523308	1700095J12Rik-203	ENSMUST00000263610	ENSMUSG00000124410	4	1700095J12Rik:exon4
1700099I09Rik	1700099I09Rik	NA	NA	1	-0.084	NA	NA	NA	NA	NA	NA	1	-0.333	NA	NA	NA	NA	NA	NA	NA	NA	NA	0	NA	NA	NA	0	NA	NA	NA	NA	1700099I09Rik-219	13:102904282-102904700:+	13:102904389-102904700:+	ENSMUSE00001713210	ENSMUST00000362434	ENSMUSG00000091906	3	1700099I09Rik:exon3	ENSMUSE00001713200	1700099I09Rik-210;1700099I09Rik-213;1700099I09Rik-220	ENSMUST00000362425;ENSMUST00000362428;ENSMUST00000362435	ENSMUSG00000091906	3;4	1700099I09Rik:exon3;1700099I09Rik:exon4
1700110C19Rik	1700110C19Rik	NA	NA	1	0.277	NA	NA	NA	NA	NA	NA	NA	NA	NA	NA	NA	NA	NA	NA	NA	NA	NA	0	NA	NA	NA	NA	NA	NA	NA	NA	1700110C19Rik-203;1700110C19Rik-218	17:10547849-10548237:+	17:10547868-10548237:+	ENSMUSE00001478323	ENSMUST00000242215;ENSMUST00000322209	ENSMUSG00000099384	3	1700110C19Rik:exon3	ENSMUSE00001635507	1700110C19Rik-207	ENSMUST00000322197	ENSMUSG00000099384	3	1700110C19Rik:exon3
1700112D23Rik	1700112D23Rik;Gm32950	NA	NA	1	0.043	1	-1	NA	NA	NA	NA	1	-0.01	1	-0.415	NA	NA	1	0.075	NA	NA	NA	0	0	NA	NA	0	0	NA	0	NA	1700112D23Rik-237	3:28792931-28793477:-	3:28792931-28793111:-	ENSMUSE00001580148	ENSMUST00000293032	ENSMUSG00000091329	3	1700112D23Rik:exon3	ENSMUSE00001475370;ENSMUSE00001751033	1700112D23Rik-205;1700112D23Rik-226;1700112D23Rik-228;1700112D23Rik-229;Gm32950-203	ENSMUST00000241072;ENSMUST00000293019;ENSMUST00000293020;ENSMUST00000293022;ENSMUST00000293023	ENSMUSG00000091329;ENSMUSG00000103827	3;4;6	1700112D23Rik:exon3;1700112D23Rik:exon4;1700112D23Rik:exon6;Gm32950:exon4
1700120C14Rik	1700120C14Rik	1	-0.219	NA	NA	NA	NA	NA	NA	NA	NA	1	-0.075	0.739145	0.264	NA	NA	NA	NA	NA	NA	0	NA	NA	NA	NA	0	0	NA	NA	NA	1700120C14Rik-202;1700120C14Rik-208;1700120C14Rik-210;1700120C14Rik-211;1700120C14Rik-212;1700120C14Rik-215;1700120C14Rik-216;1700120C14Rik-218;1700120C14Rik-222;1700120C14Rik-224;1700120C14Rik-225;1700120C14Rik-228;1700120C14Rik-229;1700120C14Rik-236	15:99159833-99159925:+	15:99159846-99159925:+	ENSMUSE00001323802	ENSMUST00000187967;ENSMUST00000328503;ENSMUST00000328505;ENSMUST00000328506;ENSMUST00000328507;ENSMUST00000328510;ENSMUST00000328511;ENSMUST00000328513;ENSMUST00000328517;ENSMUST00000328519;ENSMUST00000328520;ENSMUST00000328523;ENSMUST00000328524;ENSMUST00000328531	ENSMUSG00000100599	3;4;5;6;7;8	1700120C14Rik:exon3;1700120C14Rik:exon4;1700120C14Rik:exon5;1700120C14Rik:exon6;1700120C14Rik:exon7;1700120C14Rik:exon8	ENSMUSE00001647563	1700120C14Rik-213;1700120C14Rik-217;1700120C14Rik-220;1700120C14Rik-230;1700120C14Rik-237;1700120C14Rik-238	ENSMUST00000328508;ENSMUST00000328512;ENSMUST00000328515;ENSMUST00000328525;ENSMUST00000328532;ENSMUST00000328533	ENSMUSG00000100599	3;4;6	1700120C14Rik:exon3;1700120C14Rik:exon4;1700120C14Rik:exon6
1700120C14Rik	1700120C14Rik	NA	NA	1	-0.232	NA	NA	NA	NA	NA	NA	NA	NA	NA	NA	NA	NA	NA	NA	NA	NA	NA	0	NA	NA	NA	NA	NA	NA	NA	NA	1700120C14Rik-226;1700120C14Rik-234;1700120C14Rik-239	15:99159821-99159925:+	15:99159833-99159925:+	ENSMUSE00001647527	ENSMUST00000328521;ENSMUST00000328529;ENSMUST00000328534	ENSMUSG00000100599	3;4	1700120C14Rik:exon3;1700120C14Rik:exon4	ENSMUSE00001323802	1700120C14Rik-202;1700120C14Rik-208;1700120C14Rik-210;1700120C14Rik-211;1700120C14Rik-212;1700120C14Rik-215;1700120C14Rik-216;1700120C14Rik-218;1700120C14Rik-222;1700120C14Rik-224;1700120C14Rik-225;1700120C14Rik-228;1700120C14Rik-229;1700120C14Rik-236	ENSMUST00000187967;ENSMUST00000328503;ENSMUST00000328505;ENSMUST00000328506;ENSMUST00000328507;ENSMUST00000328510;ENSMUST00000328511;ENSMUST00000328513;ENSMUST00000328517;ENSMUST00000328519;ENSMUST00000328520;ENSMUST00000328523;ENSMUST00000328524;ENSMUST00000328531	ENSMUSG00000100599	3;4;5;6;7;8	1700120C14Rik:exon3;1700120C14Rik:exon4;1700120C14Rik:exon5;1700120C14Rik:exon6;1700120C14Rik:exon7;1700120C14Rik:exon8
1700120C14Rik	1700120C14Rik	NA	NA	NA	NA	NA	NA	NA	NA	NA	NA	1	-0.5	1	0.602	NA	NA	NA	NA	NA	NA	NA	NA	NA	NA	NA	0	0	NA	NA	NA	1700120C14Rik-226;1700120C14Rik-234;1700120C14Rik-239	15:99159821-99159925:+	15:99159846-99159925:+	ENSMUSE00001647527	ENSMUST00000328521;ENSMUST00000328529;ENSMUST00000328534	ENSMUSG00000100599	3;4	1700120C14Rik:exon3;1700120C14Rik:exon4	ENSMUSE00001647563	1700120C14Rik-213;1700120C14Rik-217;1700120C14Rik-220;1700120C14Rik-230;1700120C14Rik-237;1700120C14Rik-238	ENSMUST00000328508;ENSMUST00000328512;ENSMUST00000328515;ENSMUST00000328525;ENSMUST00000328532;ENSMUST00000328533	ENSMUSG00000100599	3;4;6	1700120C14Rik:exon3;1700120C14Rik:exon4;1700120C14Rik:exon6
1700120G07Rik	1700120G07Rik	NA	NA	NA	NA	NA	NA	NA	NA	NA	NA	NA	NA	1	1	NA	NA	NA	NA	NA	NA	NA	NA	NA	NA	NA	NA	0	NA	NA	NA	1700120G07Rik-216;1700120G07Rik-220	7:134794556-134794810:-	7:134794556-134794743:-	ENSMUSE00001635892	ENSMUST00000322411;ENSMUST00000322415	ENSMUSG00000100717	3	1700120G07Rik:exon3	ENSMUSE00001325192	1700120G07Rik-201;1700120G07Rik-202;1700120G07Rik-214;1700120G07Rik-215;1700120G07Rik-217;1700120G07Rik-218	ENSMUST00000187267;ENSMUST00000190881;ENSMUST00000322409;ENSMUST00000322410;ENSMUST00000322412;ENSMUST00000322413	ENSMUSG00000100717	3	1700120G07Rik:exon3
1700125H03Rik	1700125H03Rik	NA	NA	1	0.333	NA	NA	NA	NA	NA	NA	NA	NA	NA	NA	NA	NA	NA	NA	NA	NA	NA	0	NA	NA	NA	NA	NA	NA	NA	NA	1700125H03Rik-210	8:68822886-68823091:+	8:68822942-68823091:+	ENSMUSE00001594472	ENSMUST00000300692	ENSMUSG00000085197	3	1700125H03Rik:exon3	ENSMUSE00001594465	1700125H03Rik-209	ENSMUST00000300691	ENSMUSG00000085197	3	1700125H03Rik:exon3
1700129L04Rik	1700129L04Rik	1	-0.219	NA	NA	NA	NA	1	-1	NA	NA	1	0.175	1	-0.216	NA	NA	NA	NA	NA	NA	0	NA	NA	0	NA	0	0	NA	NA	NA	1700129L04Rik-211;1700129L04Rik-213;1700129L04Rik-216	15:95082761-95082960:-	15:95082761-95082895:-	ENSMUSE00001508261	ENSMUST00000255792;ENSMUST00000255794;ENSMUST00000255797	ENSMUSG00000100603	2	1700129L04Rik:exon2	ENSMUSE00001508290	1700129L04Rik-210;1700129L04Rik-215	ENSMUST00000255790;ENSMUST00000255796	ENSMUSG00000100603	2	1700129L04Rik:exon2
1810021B22Rik	1810021B22Rik	1	0.044	1	0.02	NA	NA	NA	NA	NA	NA	1	0.086	NA	NA	NA	NA	NA	NA	NA	NA	0	0	NA	NA	NA	0	NA	NA	NA	NA	1810021B22Rik-202;1810021B22Rik-204;1810021B22Rik-205;1810021B22Rik-210	15:88955774-88955951:-	15:88955774-88955921:-	ENSMUSE00000867839	ENSMUST00000159412;ENSMUST00000161735;ENSMUST00000162579;ENSMUST00000289532	ENSMUSG00000087331	2;3	1810021B22Rik:exon2;1810021B22Rik:exon3	ENSMUSE00000808195	1810021B22Rik-201;1810021B22Rik-203;1810021B22Rik-206;1810021B22Rik-208	ENSMUST00000150364;ENSMUST00000161483;ENSMUST00000247206;ENSMUST00000289530	ENSMUSG00000087331	2;3	1810021B22Rik:exon2;1810021B22Rik:exon3
1810059H22Rik	1810059H22Rik	NA	NA	1	0.097	NA	NA	1	-0.5	NA	NA	1	0.169	0.668163	0.671	NA	NA	NA	NA	NA	NA	NA	0	NA	0	NA	0	0	NA	NA	NA	1810059H22Rik-213;1810059H22Rik-223;1810059H22Rik-227	5:148895958-148896081:-	5:148895958-148896020:-	ENSMUSE00001646632	ENSMUST00000328049;ENSMUST00000328061;ENSMUST00000328065	ENSMUSG00000108207	2	1810059H22Rik:exon2	ENSMUSE00001367011	1810059H22Rik-201;1810059H22Rik-202;1810059H22Rik-209;1810059H22Rik-211;1810059H22Rik-214;1810059H22Rik-216;1810059H22Rik-218;1810059H22Rik-221;1810059H22Rik-222;1810059H22Rik-226	ENSMUST00000203249;ENSMUST00000203662;ENSMUST00000328045;ENSMUST00000328047;ENSMUST00000328050;ENSMUST00000328052;ENSMUST00000328054;ENSMUST00000328057;ENSMUST00000328060;ENSMUST00000328064	ENSMUSG00000108207	2;3;4	1810059H22Rik:exon2;1810059H22Rik:exon3;1810059H22Rik:exon4
1810059H22Rik	1810059H22Rik	NA	NA	NA	NA	NA	NA	NA	NA	NA	NA	NA	NA	1	-0.746	NA	NA	NA	NA	NA	NA	NA	NA	NA	NA	NA	NA	0	NA	NA	NA	1810059H22Rik-216;1810059H22Rik-219	5:148900704-148900808:-	5:148900704-148900805:-	ENSMUSE00001646627	ENSMUST00000328052;ENSMUST00000328055	ENSMUSG00000108207	1;3	1810059H22Rik:exon1;1810059H22Rik:exon3	ENSMUSE00001367526	1810059H22Rik-202;1810059H22Rik-207;1810059H22Rik-214	ENSMUST00000203662;ENSMUST00000204809;ENSMUST00000328050	ENSMUSG00000108207	3	1810059H22Rik:exon3
2010001A14Rik	2010001A14Rik	1	-0.19	1	-0.126	1	-0.031	0.129677	0.362	0.0272332	0.487	1	0.157	1	0.216	1	0.112	1	0.195	0.00236224	-0.593	0	0	0	0	1	0	0	0	0	-1	2010001A14Rik-234	11:57686324-57686999:-	11:57686324-57686620:-	ENSMUSE00001726904	ENSMUST00000369474	ENSMUSG00000087165	4	2010001A14Rik:exon4	ENSMUSE00001726933	2010001A14Rik-225;2010001A14Rik-228;2010001A14Rik-230;2010001A14Rik-231	ENSMUST00000369465;ENSMUST00000369468;ENSMUST00000369470;ENSMUST00000369471	ENSMUSG00000087165	2;3;4;5	2010001A14Rik:exon2;2010001A14Rik:exon3;2010001A14Rik:exon4;2010001A14Rik:exon5
2010001K21Rik	2010001K21Rik	NA	NA	1	-0.096	NA	NA	NA	NA	NA	NA	NA	NA	NA	NA	NA	NA	NA	NA	NA	NA	NA	0	NA	NA	NA	NA	NA	NA	NA	NA	2010001K21Rik-202;2010001K21Rik-209	13:47162504-47162682:+	13:47162521-47162682:+	ENSMUSE00001426611	ENSMUST00000224451;ENSMUST00000286446	ENSMUSG00000051606	4;5	2010001K21Rik:exon4;2010001K21Rik:exon5	ENSMUSE00001484534	2010001K21Rik-206	ENSMUST00000244824	ENSMUSG00000051606	4	2010001K21Rik:exon4
2010308F09Rik	2010308F09Rik	1	-0.815	1	-1	NA	NA	NA	NA	NA	NA	NA	NA	1	-0.848	NA	NA	NA	NA	NA	NA	0	0	NA	NA	NA	NA	0	NA	NA	NA	2010308F09Rik-221	X:92324921-92325571:-	X:92324921-92325400:-	ENSMUSE00001603410	ENSMUST00000305352;ENSMUST00000305362	ENSMUSG00000131339	4	2010308F09Rik:exon4	ENSMUSE00001603387	2010308F09Rik-221	ENSMUST00000305353;ENSMUST00000305361;ENSMUST00000305364	ENSMUSG00000131339	3;4	2010308F09Rik:exon3;2010308F09Rik:exon4
2210408F21Rik	2210408F21Rik	1	-0.024	1	0.027	NA	NA	NA	NA	NA	NA	1	0.04	NA	NA	NA	NA	NA	NA	NA	NA	0	0	NA	NA	NA	0	NA	NA	NA	NA	2210408F21Rik-201;2210408F21Rik-213;2210408F21Rik-214;2210408F21Rik-218;2210408F21Rik-223;2210408F21Rik-225;2210408F21Rik-229;2210408F21Rik-232;2210408F21Rik-237;2210408F21Rik-240;2210408F21Rik-241;2210408F21Rik-242;2210408F21Rik-244;2210408F21Rik-251;2210408F21Rik-259;2210408F21Rik-260;2210408F21Rik-261;2210408F21Rik-271;2210408F21Rik-272;2210408F21Rik-276;2210408F21Rik-279;2210408F21Rik-284;221…	6:31305224-31305324:+	6:31305267-31305324:+	ENSMUSE00000725280	ENSMUST00000123149;ENSMUST00000152157;ENSMUST00000153057;ENSMUST00000240809;ENSMUST00000241415;ENSMUST00000241601;ENSMUST00000241772;ENSMUST00000242046;ENSMUST00000242674;ENSMUST00000242823;ENSMUST00000242882;ENSMUST00000242937;ENSMUST00000243282;ENSMUST00000243651;ENSMUST00000244771;ENSMUST00000244884;ENSMUST00000244961;ENSMUST00000245757;ENSMUST00000245875;ENSMUST00000246127;ENSMUST00000246274;…	ENSMUSG00000087380	2;3;4;5;6	2210408F21Rik:exon2;2210408F21Rik:exon3;2210408F21Rik:exon4;2210408F21Rik:exon5;2210408F21Rik:exon6	ENSMUSE00001478656	2210408F21Rik-235;2210408F21Rik-238;2210408F21Rik-262;2210408F21Rik-268;2210408F21Rik-286;2210408F21Rik-310;2210408F21Rik-311;2210408F21Rik-323;2210408F21Rik-325;2210408F21Rik-335;2210408F21Rik-338;2210408F21Rik-342;2210408F21Rik-343;2210408F21Rik-349;2210408F21Rik-358;2210408F21Rik-421;2210408F21Rik-437;2210408F21Rik-457;2210408F21Rik-469	ENSMUST00000242370;ENSMUST00000242723;ENSMUST00000245112;ENSMUST00000245539;ENSMUST00000246578;ENSMUST00000346007;ENSMUST00000346008;ENSMUST00000346022;ENSMUST00000346025;ENSMUST00000346035;ENSMUST00000346038;ENSMUST00000346042;ENSMUST00000346043;ENSMUST00000346050;ENSMUST00000346060;ENSMUST00000346124;ENSMUST00000346140;ENSMUST00000346160;ENSMUST00000346172	ENSMUSG00000087380	2;3;4;5	2210408F21Rik:exon2;2210408F21Rik:exon3;2210408F21Rik:exon4;2210408F21Rik:exon5
2210408F21Rik	2210408F21Rik	NA	NA	NA	NA	NA	NA	NA	NA	NA	NA	NA	NA	NA	NA	NA	NA	NA	NA	1	0.037	NA	NA	NA	NA	NA	NA	NA	NA	NA	0	2210408F21Rik-201;2210408F21Rik-231;2210408F21Rik-236	6:31314165-31315423:+	6:31315113-31315423:+	ENSMUSE00001681696	ENSMUST00000123149;ENSMUST00000241952;ENSMUST00000242503	ENSMUSG00000087380	5;6;7	2210408F21Rik:exon5;2210408F21Rik:exon6;2210408F21Rik:exon7	ENSMUSE00001478010	2210408F21Rik-233	ENSMUST00000242073	ENSMUSG00000087380	7	2210408F21Rik:exon7
2210408F21Rik	2210408F21Rik	1	0.021	1	-0.063	1	0.13	1	0.103	1	-0.046	1	-0.025	1	-0.066	NA	NA	NA	NA	NA	NA	0	0	0	0	0	0	0	NA	NA	NA	2210408F21Rik-202;2210408F21Rik-206;2210408F21Rik-210;2210408F21Rik-211;2210408F21Rik-212;2210408F21Rik-215;2210408F21Rik-226;2210408F21Rik-227;2210408F21Rik-228;2210408F21Rik-231;2210408F21Rik-233;2210408F21Rik-239;2210408F21Rik-245;2210408F21Rik-247;2210408F21Rik-250;2210408F21Rik-252;2210408F21Rik-253;2210408F21Rik-255;2210408F21Rik-256;2210408F21Rik-258;2210408F21Rik-263;2210408F21Rik-264;221…	6:31305224-31305295:+	6:31305267-31305295:+	ENSMUSE00000770317	ENSMUST00000124811;ENSMUST00000138606;ENSMUST00000146778;ENSMUST00000151076;ENSMUST00000151800;ENSMUST00000155345;ENSMUST00000241670;ENSMUST00000241732;ENSMUST00000241755;ENSMUST00000241952;ENSMUST00000242073;ENSMUST00000242766;ENSMUST00000243327;ENSMUST00000243478;ENSMUST00000243621;ENSMUST00000243721;ENSMUST00000243783;ENSMUST00000244125;ENSMUST00000244269;ENSMUST00000244678;ENSMUST00000245130;…	ENSMUSG00000087380	2;3;4;5	2210408F21Rik:exon2;2210408F21Rik:exon3;2210408F21Rik:exon4;2210408F21Rik:exon5	ENSMUSE00000723514	2210408F21Rik-209;2210408F21Rik-224;2210408F21Rik-280;2210408F21Rik-282;2210408F21Rik-301;2210408F21Rik-314;2210408F21Rik-319;2210408F21Rik-362;2210408F21Rik-370;2210408F21Rik-388;2210408F21Rik-422	ENSMUST00000144612;ENSMUST00000241528;ENSMUST00000246330;ENSMUST00000246372;ENSMUST00000345998;ENSMUST00000346012;ENSMUST00000346017;ENSMUST00000346064;ENSMUST00000346072;ENSMUST00000346091;ENSMUST00000346125	ENSMUSG00000087380	2;3;4;5	2210408F21Rik:exon2;2210408F21Rik:exon3;2210408F21Rik:exon4;2210408F21Rik:exon5
2210408F21Rik	2210408F21Rik	NA	NA	NA	NA	NA	NA	NA	NA	NA	NA	1	0.012	NA	NA	NA	NA	NA	NA	NA	NA	NA	NA	NA	NA	NA	0	NA	NA	NA	NA	2210408F21Rik-202;2210408F21Rik-206;2210408F21Rik-210;2210408F21Rik-211;2210408F21Rik-212;2210408F21Rik-215;2210408F21Rik-226;2210408F21Rik-227;2210408F21Rik-228;2210408F21Rik-231;2210408F21Rik-233;2210408F21Rik-239;2210408F21Rik-245;2210408F21Rik-247;2210408F21Rik-250;2210408F21Rik-252;2210408F21Rik-253;2210408F21Rik-255;2210408F21Rik-256;2210408F21Rik-258;2210408F21Rik-263;2210408F21Rik-264;221…	6:31305224-31305295:+	6:31305226-31305295:+	ENSMUSE00000770317	ENSMUST00000124811;ENSMUST00000138606;ENSMUST00000146778;ENSMUST00000151076;ENSMUST00000151800;ENSMUST00000155345;ENSMUST00000241670;ENSMUST00000241732;ENSMUST00000241755;ENSMUST00000241952;ENSMUST00000242073;ENSMUST00000242766;ENSMUST00000243327;ENSMUST00000243478;ENSMUST00000243621;ENSMUST00000243721;ENSMUST00000243783;ENSMUST00000244125;ENSMUST00000244269;ENSMUST00000244678;ENSMUST00000245130;…	ENSMUSG00000087380	2;3;4;5	2210408F21Rik:exon2;2210408F21Rik:exon3;2210408F21Rik:exon4;2210408F21Rik:exon5	ENSMUSE00001487153	2210408F21Rik-274	ENSMUST00000245970	ENSMUSG00000087380	4	2210408F21Rik:exon4
2210408F21Rik	2210408F21Rik	1	0.063	1	0.093	NA	NA	NA	NA	1	-0.398	1	0.05	1	-0.048	NA	NA	1	-0.407	1	0.207	0	0	NA	NA	0	0	0	NA	0	0	2210408F21Rik-206;2210408F21Rik-215;2210408F21Rik-221;2210408F21Rik-223;2210408F21Rik-227;2210408F21Rik-229;2210408F21Rik-234;2210408F21Rik-237;2210408F21Rik-246;2210408F21Rik-250;2210408F21Rik-251;2210408F21Rik-252;2210408F21Rik-257;2210408F21Rik-261;2210408F21Rik-264;2210408F21Rik-266;2210408F21Rik-267;2210408F21Rik-272;2210408F21Rik-273;2210408F21Rik-296;2210408F21Rik-297;2210408F21Rik-300;221…	6:31221040-31221293:+	6:31221219-31221293:+	ENSMUSE00000808754	ENSMUST00000138606;ENSMUST00000155345;ENSMUST00000241275;ENSMUST00000241415;ENSMUST00000241732;ENSMUST00000241772;ENSMUST00000242234;ENSMUST00000242674;ENSMUST00000243441;ENSMUST00000243621;ENSMUST00000243651;ENSMUST00000243721;ENSMUST00000244488;ENSMUST00000244961;ENSMUST00000245172;ENSMUST00000245306;ENSMUST00000245346;ENSMUST00000245875;ENSMUST00000245952;ENSMUST00000345993;ENSMUST00000345994;…	ENSMUSG00000087380	2	2210408F21Rik:exon2	ENSMUSE00001474680	2210408F21Rik-218;2210408F21Rik-219;2210408F21Rik-242;2210408F21Rik-247;2210408F21Rik-249;2210408F21Rik-256;2210408F21Rik-263;2210408F21Rik-270;2210408F21Rik-276;2210408F21Rik-298;2210408F21Rik-308;2210408F21Rik-321;2210408F21Rik-324;2210408F21Rik-328;2210408F21Rik-332;2210408F21Rik-333;2210408F21Rik-334;2210408F21Rik-336;2210408F21Rik-340;2210408F21Rik-342;2210408F21Rik-344;2210408F21Rik-345;221…	ENSMUST00000240809;ENSMUST00000241051;ENSMUST00000242937;ENSMUST00000243478;ENSMUST00000243604;ENSMUST00000244269;ENSMUST00000245130;ENSMUST00000245633;ENSMUST00000246127;ENSMUST00000345995;ENSMUST00000346005;ENSMUST00000346019;ENSMUST00000346023;ENSMUST00000346028;ENSMUST00000346032;ENSMUST00000346033;ENSMUST00000346034;ENSMUST00000346036;ENSMUST00000346040;ENSMUST00000346042;ENSMUST00000346045;…	ENSMUSG00000087380	2	2210408F21Rik:exon2
2210408F21Rik	2210408F21Rik	1	0.041	1	-0.156	NA	NA	1	0.252	1	-0.13	1	-0.072	1	-0.169	NA	NA	NA	NA	NA	NA	0	0	NA	0	0	0	0	NA	NA	NA	2210408F21Rik-274	6:31305226-31305295:+	6:31305267-31305295:+	ENSMUSE00001487153	ENSMUST00000245970	ENSMUSG00000087380	4	2210408F21Rik:exon4	ENSMUSE00000723514	2210408F21Rik-209;2210408F21Rik-224;2210408F21Rik-280;2210408F21Rik-282;2210408F21Rik-301;2210408F21Rik-314;2210408F21Rik-319;2210408F21Rik-362;2210408F21Rik-370;2210408F21Rik-388;2210408F21Rik-422	ENSMUST00000144612;ENSMUST00000241528;ENSMUST00000246330;ENSMUST00000246372;ENSMUST00000345998;ENSMUST00000346012;ENSMUST00000346017;ENSMUST00000346064;ENSMUST00000346072;ENSMUST00000346091;ENSMUST00000346125	ENSMUSG00000087380	2;3;4;5	2210408F21Rik:exon2;2210408F21Rik:exon3;2210408F21Rik:exon4;2210408F21Rik:exon5
2210408F21Rik	2210408F21Rik	1	0.007	1	0.009	1	0.064	NA	NA	1	-0.025	1	0.009	NA	NA	NA	NA	NA	NA	NA	NA	0	0	0	NA	0	0	NA	NA	NA	NA	2210408F21Rik-278;2210408F21Rik-279;2210408F21Rik-299;2210408F21Rik-309;2210408F21Rik-348;2210408F21Rik-354;2210408F21Rik-357;2210408F21Rik-364;2210408F21Rik-413;2210408F21Rik-418;2210408F21Rik-450	6:31313710-31313792:+	6:31313739-31313792:+	ENSMUSE00001487682	ENSMUST00000246195;ENSMUST00000246274;ENSMUST00000345996;ENSMUST00000346006;ENSMUST00000346049;ENSMUST00000346056;ENSMUST00000346059;ENSMUST00000346066;ENSMUST00000346116;ENSMUST00000346121;ENSMUST00000346153	ENSMUSG00000087380	3;4;5;6	2210408F21Rik:exon3;2210408F21Rik:exon4;2210408F21Rik:exon5;2210408F21Rik:exon6	ENSMUSE00000768965	2210408F21Rik-201;2210408F21Rik-205;2210408F21Rik-206;2210408F21Rik-207;2210408F21Rik-209;2210408F21Rik-211;2210408F21Rik-212;2210408F21Rik-213;2210408F21Rik-215;2210408F21Rik-218;2210408F21Rik-220;2210408F21Rik-225;2210408F21Rik-227;2210408F21Rik-228;2210408F21Rik-229;2210408F21Rik-235;2210408F21Rik-237;2210408F21Rik-239;2210408F21Rik-240;2210408F21Rik-241;2210408F21Rik-242;2210408F21Rik-243;221…	ENSMUST00000123149;ENSMUST00000136571;ENSMUST00000138606;ENSMUST00000138653;ENSMUST00000144612;ENSMUST00000151076;ENSMUST00000151800;ENSMUST00000152157;ENSMUST00000155345;ENSMUST00000240809;ENSMUST00000241172;ENSMUST00000241601;ENSMUST00000241732;ENSMUST00000241755;ENSMUST00000241772;ENSMUST00000242370;ENSMUST00000242674;ENSMUST00000242766;ENSMUST00000242823;ENSMUST00000242882;ENSMUST00000242937;…	ENSMUSG00000087380	3;4;5;6;7;8	2210408F21Rik:exon3;2210408F21Rik:exon4;2210408F21Rik:exon5;2210408F21Rik:exon6;2210408F21Rik:exon7;2210408F21Rik:exon8
2210408F21Rik	2210408F21Rik	1	-0.012	1	-0.012	NA	NA	NA	NA	NA	NA	1	0.009	NA	NA	NA	NA	NA	NA	NA	NA	0	0	NA	NA	NA	0	NA	NA	NA	NA	2210408F21Rik-283	6:31314146-31314330:+	6:31314165-31314330:+	ENSMUSE00001681797	ENSMUST00000246402	ENSMUSG00000087380	6	2210408F21Rik:exon6	ENSMUSE00001482609	2210408F21Rik-254;2210408F21Rik-264;2210408F21Rik-284;2210408F21Rik-303;2210408F21Rik-306;2210408F21Rik-309;2210408F21Rik-329;2210408F21Rik-342;2210408F21Rik-343;2210408F21Rik-344;2210408F21Rik-350;2210408F21Rik-356;2210408F21Rik-357;2210408F21Rik-406;2210408F21Rik-408;2210408F21Rik-410;2210408F21Rik-418;2210408F21Rik-421;2210408F21Rik-437;2210408F21Rik-445;2210408F21Rik-446;2210408F21Rik-447;221…	ENSMUST00000244005;ENSMUST00000245172;ENSMUST00000246426;ENSMUST00000346000;ENSMUST00000346003;ENSMUST00000346006;ENSMUST00000346029;ENSMUST00000346042;ENSMUST00000346043;ENSMUST00000346045;ENSMUST00000346051;ENSMUST00000346058;ENSMUST00000346059;ENSMUST00000346109;ENSMUST00000346111;ENSMUST00000346113;ENSMUST00000346121;ENSMUST00000346124;ENSMUST00000346140;ENSMUST00000346148;ENSMUST00000346149;…	ENSMUSG00000087380	3;4;5;6;7;8;9	2210408F21Rik:exon3;2210408F21Rik:exon4;2210408F21Rik:exon5;2210408F21Rik:exon6;2210408F21Rik:exon7;2210408F21Rik:exon8;2210408F21Rik:exon9
2210408F21Rik	2210408F21Rik	1	0.004	1	0	1	0.008	1	-0.003	0.0873613	-0.063	1	0.009	1	-0.02	1	-0.005	NA	NA	0.145072	-0.11	0	0	0	0	0	0	0	0	NA	0	2210408F21Rik-305	6:31313333-31313792:+	6:31313739-31313792:+	ENSMUSE00001681744	ENSMUST00000346002	ENSMUSG00000087380	6	2210408F21Rik:exon6	ENSMUSE00000768965	2210408F21Rik-201;2210408F21Rik-205;2210408F21Rik-206;2210408F21Rik-207;2210408F21Rik-209;2210408F21Rik-211;2210408F21Rik-212;2210408F21Rik-213;2210408F21Rik-215;2210408F21Rik-218;2210408F21Rik-220;2210408F21Rik-225;2210408F21Rik-227;2210408F21Rik-228;2210408F21Rik-229;2210408F21Rik-235;2210408F21Rik-237;2210408F21Rik-239;2210408F21Rik-240;2210408F21Rik-241;2210408F21Rik-242;2210408F21Rik-243;221…	ENSMUST00000123149;ENSMUST00000136571;ENSMUST00000138606;ENSMUST00000138653;ENSMUST00000144612;ENSMUST00000151076;ENSMUST00000151800;ENSMUST00000152157;ENSMUST00000155345;ENSMUST00000240809;ENSMUST00000241172;ENSMUST00000241601;ENSMUST00000241732;ENSMUST00000241755;ENSMUST00000241772;ENSMUST00000242370;ENSMUST00000242674;ENSMUST00000242766;ENSMUST00000242823;ENSMUST00000242882;ENSMUST00000242937;…	ENSMUSG00000087380	3;4;5;6;7;8	2210408F21Rik:exon3;2210408F21Rik:exon4;2210408F21Rik:exon5;2210408F21Rik:exon6;2210408F21Rik:exon7;2210408F21Rik:exon8
2210408F21Rik	2210408F21Rik	NA	NA	NA	NA	1	-0.079	NA	NA	NA	NA	NA	NA	NA	NA	1	0.172	NA	NA	1	-0.121	NA	NA	0	NA	NA	NA	NA	0	NA	0	2210408F21Rik-318	6:31313739-31314326:+	6:31314146-31314326:+	ENSMUSE00001681669	ENSMUST00000346016	ENSMUSG00000087380	6	2210408F21Rik:exon6	ENSMUSE00001681632	2210408F21Rik-470	ENSMUST00000346173	ENSMUSG00000087380	5	2210408F21Rik:exon5
2210408F21Rik	2210408F21Rik	1	0.006	1	0.053	1	0.157	1	0.215	0.902679	-0.256	1	-0.048	1	0.039	1	0.209	1	0.449	1	0.114	0	0	0	0	0	0	0	0	0	0	2210408F21Rik-341	6:31313739-31314324:+	6:31314165-31314324:+	ENSMUSE00001681819	ENSMUST00000346041	ENSMUSG00000087380	5	2210408F21Rik:exon5	ENSMUSE00001681783	2210408F21Rik-240;2210408F21Rik-316;2210408F21Rik-337;2210408F21Rik-338;2210408F21Rik-469	ENSMUST00000242823;ENSMUST00000346014;ENSMUST00000346037;ENSMUST00000346038;ENSMUST00000346172	ENSMUSG00000087380	5;6;7;8	2210408F21Rik:exon5;2210408F21Rik:exon6;2210408F21Rik:exon7;2210408F21Rik:exon8
2210408F21Rik	2210408F21Rik	1	-0.051	1	-0.029	1	0.037	NA	NA	NA	NA	NA	NA	NA	NA	1	-0.157	NA	NA	1	0.157	0	0	0	NA	NA	NA	NA	0	NA	0	2210408F21Rik-470	6:31314146-31314326:+	6:31314165-31314326:+	ENSMUSE00001681632	ENSMUST00000346173	ENSMUSG00000087380	5	2210408F21Rik:exon5	ENSMUSE00001681716	2210408F21Rik-315;2210408F21Rik-319;2210408F21Rik-348;2210408F21Rik-424	ENSMUST00000346013;ENSMUST00000346017;ENSMUST00000346049;ENSMUST00000346127	ENSMUSG00000087380	5;6;8;9	2210408F21Rik:exon5;2210408F21Rik:exon6;2210408F21Rik:exon8;2210408F21Rik:exon9
2310001H17Rik	2310001H17Rik	NA	NA	NA	NA	NA	NA	NA	NA	NA	NA	1	-0.264	NA	NA	NA	NA	NA	NA	NA	NA	NA	NA	NA	NA	NA	0	NA	NA	NA	NA	2310001H17Rik-201;2310001H17Rik-210;2310001H17Rik-221;2310001H17Rik-222;2310001H17Rik-224;2310001H17Rik-228;2310001H17Rik-234;2310001H17Rik-235;2310001H17Rik-342;2310001H17Rik-343;2310001H17Rik-344;2310001H17Rik-350;2310001H17Rik-351;2310001H17Rik-352;2310001H17Rik-353;2310001H17Rik-354;2310001H17Rik-355;2310001H17Rik-358;2310001H17Rik-366;2310001H17Rik-369;2310001H17Rik-371;2310001H17Rik-374;231…	6:129209586-129209910:-	6:129209586-129209813:-	ENSMUSE00001723020	ENSMUST00000180379;ENSMUST00000241801;ENSMUST00000243983;ENSMUST00000244515;ENSMUST00000244706;ENSMUST00000245319;ENSMUST00000246258;ENSMUST00000246347;ENSMUST00000367466;ENSMUST00000367467;ENSMUST00000367468;ENSMUST00000367474;ENSMUST00000367475;ENSMUST00000367476;ENSMUST00000367477;ENSMUST00000367478;ENSMUST00000367479;ENSMUST00000367482;ENSMUST00000367490;ENSMUST00000367493;ENSMUST00000367495;…	ENSMUSG00000097354	3;4;5	2310001H17Rik:exon3;2310001H17Rik:exon4;2310001H17Rik:exon5	ENSMUSE00001488370	2310001H17Rik-237;2310001H17Rik-239;2310001H17Rik-391;2310001H17Rik-393	ENSMUST00000246483;ENSMUST00000246617;ENSMUST00000367515;ENSMUST00000367517	ENSMUSG00000097354	3	2310001H17Rik:exon3
2310001H17Rik	2310001H17Rik	NA	NA	NA	NA	NA	NA	NA	NA	NA	NA	1	-1	NA	NA	NA	NA	NA	NA	NA	NA	NA	NA	NA	NA	NA	0	NA	NA	NA	NA	2310001H17Rik-392	6:129209586-129209831:-	6:129209586-129209813:-	ENSMUSE00001723068	ENSMUST00000367516	ENSMUSG00000097354	3	2310001H17Rik:exon3	ENSMUSE00001488370	2310001H17Rik-237;2310001H17Rik-239;2310001H17Rik-391;2310001H17Rik-393	ENSMUST00000246483;ENSMUST00000246617;ENSMUST00000367515;ENSMUST00000367517	ENSMUSG00000097354	3	2310001H17Rik:exon3
2310002F09Rik	2310002F09Rik	NA	NA	1	0.137	1	1	NA	NA	NA	NA	NA	NA	1	0.188;-0.099	NA	NA	NA	NA	NA	NA	NA	0	0	NA	NA	NA	0	NA	NA	NA	2310002F09Rik-201;2310002F09Rik-209	7:43407863-43408008:-	7:43407863-43407994:-	ENSMUSE00001147247	ENSMUST00000181454;ENSMUST00000285213	ENSMUSG00000097178	2;3	2310002F09Rik:exon2;2310002F09Rik:exon3	ENSMUSE00001565196	2310002F09Rik-206	ENSMUST00000285210	ENSMUSG00000097178	4	2310002F09Rik:exon4
2310002F09Rik	2310002F09Rik	NA	NA	1	0.5	NA	NA	NA	NA	NA	NA	NA	NA	NA	NA	NA	NA	NA	NA	NA	NA	NA	0	NA	NA	NA	NA	NA	NA	NA	NA	2310002F09Rik-213	7:43429159-43429768:-	7:43429159-43429542:-	ENSMUSE00001565194	ENSMUST00000285217	ENSMUSG00000097178	3	2310002F09Rik:exon3	ENSMUSE00001565200	2310002F09Rik-214	ENSMUST00000285218	ENSMUSG00000097178	4	2310002F09Rik:exon4
2310002F09Rik	2310002F09Rik	NA	NA	NA	NA	NA	NA	NA	NA	NA	NA	NA	NA	1	-0.333	NA	NA	NA	NA	NA	NA	NA	NA	NA	NA	NA	NA	0	NA	NA	NA	2310002F09Rik-213	7:43429159-43429768:-	7:43429159-43429539:-	ENSMUSE00001565194	ENSMUST00000285217	ENSMUSG00000097178	3	2310002F09Rik:exon3	ENSMUSE00001565210	2310002F09Rik-212	ENSMUST00000285216	ENSMUSG00000097178	3	2310002F09Rik:exon3
2310015A10Rik	2310015A10Rik	1	-0.131;-0.046	1	-0.5;0.25;0.033	NA	NA	NA	NA	1	0.076	1	-0.012	1	-0.051	NA	NA	NA	NA	NA	NA	0	0	NA	NA	0	0	0	NA	NA	NA	2310015A10Rik-201;2310015A10Rik-203;2310015A10Rik-204;2310015A10Rik-205;2310015A10Rik-207;2310015A10Rik-209;2310015A10Rik-210;2310015A10Rik-211;2310015A10Rik-214;2310015A10Rik-216;2310015A10Rik-217;2310015A10Rik-218;2310015A10Rik-219;2310015A10Rik-222;2310015A10Rik-224;2310015A10Rik-225;2310015A10Rik-226;2310015A10Rik-227;2310015A10Rik-230;2310015A10Rik-231;2310015A10Rik-232;2310015A10Rik-233;231…	12:80178588-80178733:-	12:80178588-80178728:-	ENSMUSE00001196190	ENSMUST00000180643;ENSMUST00000219349;ENSMUST00000220125;ENSMUST00000240897;ENSMUST00000241418;ENSMUST00000241823;ENSMUST00000242487;ENSMUST00000242702;ENSMUST00000243878;ENSMUST00000245496;ENSMUST00000252251;ENSMUST00000252252;ENSMUST00000252253;ENSMUST00000252256;ENSMUST00000252258;ENSMUST00000252259;ENSMUST00000252260;ENSMUST00000252261;ENSMUST00000252264;ENSMUST00000252265;ENSMUST00000252266;…	ENSMUSG00000097729	2	2310015A10Rik:exon2	ENSMUSE00001477161	2310015A10Rik-208;2310015A10Rik-212;2310015A10Rik-221;2310015A10Rik-223;2310015A10Rik-228;2310015A10Rik-229;2310015A10Rik-250	ENSMUST00000241751;ENSMUST00000243063;ENSMUST00000252255;ENSMUST00000252257;ENSMUST00000252262;ENSMUST00000252263;ENSMUST00000252284	ENSMUSG00000097729	2	2310015A10Rik:exon2
2310015A10Rik	2310015A10Rik	1	0.058	1	0.004	NA	NA	NA	NA	NA	NA	NA	NA	1	-0.043	NA	NA	NA	NA	NA	NA	0	0	NA	NA	NA	NA	0	NA	NA	NA	2310015A10Rik-218;2310015A10Rik-219	12:80171425-80171900:-	12:80171425-80171885:-	ENSMUSE00001501343	ENSMUST00000252252;ENSMUST00000252253	ENSMUSG00000097729	3;4	2310015A10Rik:exon3;2310015A10Rik:exon4	ENSMUSE00001501267	2310015A10Rik-261	ENSMUST00000252295	ENSMUSG00000097729	3	2310015A10Rik:exon3
2310040G24Rik	2310040G24Rik	NA	NA	NA	NA	NA	NA	NA	NA	NA	NA	1	-1	NA	NA	NA	NA	NA	NA	NA	NA	NA	NA	NA	NA	NA	0	NA	NA	NA	NA	2310040G24Rik-219;2310040G24Rik-221	6:86460360-86460699:-	6:86460360-86460681:-	ENSMUSE00001537627	ENSMUST00000271149;ENSMUST00000271151	ENSMUSG00000101655	3	2310040G24Rik:exon3	ENSMUSE00001537608	2310040G24Rik-220	ENSMUST00000271150	ENSMUSG00000101655	4	2310040G24Rik:exon4
2310043L19Rik	2310043L19Rik	1	0.589	NA	NA	NA	NA	NA	NA	NA	NA	NA	NA	NA	NA	NA	NA	NA	NA	NA	NA	0	NA	NA	NA	NA	NA	NA	NA	NA	NA	2310043L19Rik-206	1:73405984-73406274:+	1:73406018-73406274:+	ENSMUSE00001507158	ENSMUST00000255228	ENSMUSG00000122885	3	2310043L19Rik:exon3	ENSMUSE00001507149	2310043L19Rik-206	ENSMUST00000255229;ENSMUST00000255231;ENSMUST00000255233;ENSMUST00000255234;ENSMUST00000255235;ENSMUST00000255236;ENSMUST00000255237	ENSMUSG00000122885	3	2310043L19Rik:exon3
2310044K18Rik	2310044K18Rik	NA	NA	1	0.021	NA	NA	NA	NA	NA	NA	NA	NA	1	-0.014	NA	NA	NA	NA	NA	NA	NA	0	NA	NA	NA	NA	0	NA	NA	NA	2310044K18Rik-205	7:83310279-83310453:+	7:83310311-83310453:+	ENSMUSE00001709886	ENSMUST00000360739	ENSMUSG00000085080	2	2310044K18Rik:exon2	ENSMUSE00001709878	2310044K18Rik-202;2310044K18Rik-204	ENSMUST00000360736;ENSMUST00000360738	ENSMUSG00000085080	2	2310044K18Rik:exon2
2310069G16Rik	2310069G16Rik	1	0.333	NA	NA	NA	NA	1	-0.218;1	NA	NA	1	0.099	NA	NA	NA	NA	1	0.254	NA	NA	0	NA	NA	0	NA	0	NA	NA	0	NA	2310069G16Rik-202;2310069G16Rik-203;2310069G16Rik-204;2310069G16Rik-207;2310069G16Rik-208;2310069G16Rik-209;2310069G16Rik-210;2310069G16Rik-211;2310069G16Rik-212;2310069G16Rik-214;2310069G16Rik-215;2310069G16Rik-220	15:44708909-44709061:+	15:44708913-44709061:+	ENSMUSE00001432666	ENSMUST00000227560;ENSMUST00000227659;ENSMUST00000227721;ENSMUST00000377896;ENSMUST00000377897;ENSMUST00000377898;ENSMUST00000377899;ENSMUST00000377900;ENSMUST00000377901;ENSMUST00000377903;ENSMUST00000377904;ENSMUST00000377909	ENSMUSG00000121790	2;3;6	2310069G16Rik:exon2;2310069G16Rik:exon3;2310069G16Rik:exon6	ENSMUSE00001743158	2310069G16Rik-213	ENSMUST00000377902	ENSMUSG00000121790	2	2310069G16Rik:exon2
2410002F23Rik	2410002F23Rik;Gm28496	1	0.057	1	0.048	1	0.176	NA	NA	1	-0.176	1	0.1	1	-0.298	1	0.174	NA	NA	NA	NA	0	0	0	NA	0	0	0	0	NA	NA	2410002F23Rik-203;2410002F23Rik-217;2410002F23Rik-219	7:43896662-43896840:+	7:43896675-43896840:+	ENSMUSE00000674957	ENSMUST00000084937;ENSMUST00000188111;ENSMUST00000188476	ENSMUSG00000045411	2	2410002F23Rik:exon2	ENSMUSE00001325989;ENSMUSE00001327258	2410002F23Rik-212;2410002F23Rik-213;Gm28496-201	ENSMUST00000125318;ENSMUST00000146155;ENSMUST00000185481	ENSMUSG00000045411;ENSMUSG00000101166	2	2410002F23Rik:exon2;Gm28496:exon2
2410006H16Rik	2410006H16Rik	1	-0.004	1	-0.003	1	-0.026	NA	NA	1	-0.013	1	0.008	1	-0.009	1	-0.021	1	-0.005	1	-0.012	0	0	0	NA	0	0	0	0	0	0	2410006H16Rik-201;2410006H16Rik-203;2410006H16Rik-205;2410006H16Rik-207;2410006H16Rik-211;2410006H16Rik-213;2410006H16Rik-217;2410006H16Rik-218;2410006H16Rik-221	11:62494061-62494108:+	11:62494086-62494108:+	ENSMUSE00000736851	ENSMUST00000131787;ENSMUST00000241865;ENSMUST00000245108;ENSMUST00000246496;ENSMUST00000246942;ENSMUST00000247296;ENSMUST00000365542;ENSMUST00000365543;ENSMUST00000365546	ENSMUSG00000086841	2	2410006H16Rik:exon2	ENSMUSE00001719287	2410006H16Rik-223	ENSMUST00000365548	ENSMUSG00000086841	2	2410006H16Rik:exon2
2410006H16Rik	2410006H16Rik	1	0.02	NA	NA	NA	NA	NA	NA	NA	NA	NA	NA	NA	NA	NA	NA	NA	NA	NA	NA	0	NA	NA	NA	NA	NA	NA	NA	NA	NA	2410006H16Rik-208;2410006H16Rik-209	11:62494061-62494472:+	11:62494423-62494472:+	ENSMUSE00001488447	ENSMUST00000246512;ENSMUST00000246782	ENSMUSG00000086841	2	2410006H16Rik:exon2	ENSMUSE00000731468	2410006H16Rik-201;2410006H16Rik-203;2410006H16Rik-204;2410006H16Rik-207;2410006H16Rik-212;2410006H16Rik-213;2410006H16Rik-217;2410006H16Rik-220;2410006H16Rik-223	ENSMUST00000131787;ENSMUST00000241865;ENSMUST00000243638;ENSMUST00000246496;ENSMUST00000247222;ENSMUST00000247296;ENSMUST00000365542;ENSMUST00000365545;ENSMUST00000365548	ENSMUSG00000086841	2;3	2410006H16Rik:exon2;2410006H16Rik:exon3
2410006H16Rik	2410006H16Rik	NA	NA	1	-0.003	1	0.075	1	0.124	NA	NA	NA	NA	1	0.029	1	0.046	NA	NA	NA	NA	NA	0	0	0	NA	NA	0	0	NA	NA	2410006H16Rik-211	11:62494423-62495292:+	11:62495229-62495292:+	ENSMUSE00001489531	ENSMUST00000246942	ENSMUSG00000086841	3	2410006H16Rik:exon3	ENSMUSE00000776179	2410006H16Rik-201;2410006H16Rik-204;2410006H16Rik-205;2410006H16Rik-207;2410006H16Rik-208;2410006H16Rik-212;2410006H16Rik-213;2410006H16Rik-214;2410006H16Rik-216;2410006H16Rik-222;2410006H16Rik-223;2410006H16Rik-224;2410006H16Rik-225;2410006H16Rik-226	ENSMUST00000131787;ENSMUST00000243638;ENSMUST00000245108;ENSMUST00000246496;ENSMUST00000246512;ENSMUST00000247222;ENSMUST00000247296;ENSMUST00000247304;ENSMUST00000365541;ENSMUST00000365547;ENSMUST00000365548;ENSMUST00000365549;ENSMUST00000365550;ENSMUST00000365551	ENSMUSG00000086841	2;3;4	2410006H16Rik:exon2;2410006H16Rik:exon3;2410006H16Rik:exon4
2410006H16Rik	2410006H16Rik	1	-0.007	1	0.017	1	-0.011	1	0.01	1	-0.011	1	-0.02	1	0.019	NA	NA	1	-0.012	NA	NA	0	0	0	0	0	0	0	NA	0	NA	2410006H16Rik-213	11:62495470-62495635:+	11:62495481-62495635:+	ENSMUSE00001490508	ENSMUST00000247296	ENSMUSG00000086841	5	2410006H16Rik:exon5	ENSMUSE00001483334	2410006H16Rik-207;2410006H16Rik-208;2410006H16Rik-210;2410006H16Rik-211;2410006H16Rik-212;2410006H16Rik-214;2410006H16Rik-216;2410006H16Rik-217;2410006H16Rik-224;2410006H16Rik-225;2410006H16Rik-226	ENSMUST00000246496;ENSMUST00000246512;ENSMUST00000246842;ENSMUST00000246942;ENSMUST00000247222;ENSMUST00000247304;ENSMUST00000365541;ENSMUST00000365542;ENSMUST00000365549;ENSMUST00000365550;ENSMUST00000365551	ENSMUSG00000086841	3;4;5	2410006H16Rik:exon3;2410006H16Rik:exon4;2410006H16Rik:exon5
2410018L13Rik	2410018L13Rik;Gm49686	NA	NA	1	0.091	NA	NA	1	-0.271	1	-0.048	NA	NA	1	-0.048	NA	NA	NA	NA	NA	NA	NA	0	NA	0	0	NA	0	NA	NA	NA	2410018L13Rik-205	12:23008353-23010255:-	12:23008353-23008458:-	ENSMUSE00001608004	ENSMUST00000149246	ENSMUSG00000073164	4	2410018L13Rik:exon4	ENSMUSE00001052005;ENSMUSE00001413247	2410018L13Rik-203;Gm49686-201	ENSMUST00000135421;ENSMUST00000222206	ENSMUSG00000073164;ENSMUSG00000113670	2;3	2410018L13Rik:exon3;Gm49686:exon2
2500002B13Rik	2500002B13Rik	1	-0.087	NA	NA	1	-0.087	NA	NA	NA	NA	NA	NA	1	0.127	NA	NA	1	-1	NA	NA	0	NA	0	NA	NA	NA	0	NA	0	NA	2500002B13Rik-204;2500002B13Rik-205;2500002B13Rik-206;2500002B13Rik-207;2500002B13Rik-208;2500002B13Rik-209;2500002B13Rik-212;2500002B13Rik-215;2500002B13Rik-216;2500002B13Rik-221;2500002B13Rik-222;2500002B13Rik-223;2500002B13Rik-224;2500002B13Rik-225;2500002B13Rik-227;2500002B13Rik-229;2500002B13Rik-230;2500002B13Rik-232;2500002B13Rik-234;2500002B13Rik-235;2500002B13Rik-237;2500002B13Rik-238;250…	8:57959562-57959835:+	8:57959676-57959835:+	ENSMUSE00001474335	ENSMUST00000240688;ENSMUST00000240689;ENSMUST00000240690;ENSMUST00000240691;ENSMUST00000240692;ENSMUST00000244507;ENSMUST00000247401;ENSMUST00000257537;ENSMUST00000257538;ENSMUST00000257543;ENSMUST00000257544;ENSMUST00000257545;ENSMUST00000257546;ENSMUST00000257547;ENSMUST00000257549;ENSMUST00000257551;ENSMUST00000257553;ENSMUST00000257555;ENSMUST00000257557;ENSMUST00000257558;ENSMUST00000257560;…	ENSMUSG00000096917	2;3;4	2500002B13Rik:exon2;2500002B13Rik:exon3;2500002B13Rik:exon4	ENSMUSE00001490707	2500002B13Rik-211;2500002B13Rik-213;2500002B13Rik-220;2500002B13Rik-231;2500002B13Rik-233;2500002B13Rik-240;2500002B13Rik-246;2500002B13Rik-252;2500002B13Rik-253;2500002B13Rik-258;2500002B13Rik-261	ENSMUST00000247365;ENSMUST00000257535;ENSMUST00000257542;ENSMUST00000257554;ENSMUST00000257556;ENSMUST00000257563;ENSMUST00000257569;ENSMUST00000257575;ENSMUST00000257576;ENSMUST00000257581;ENSMUST00000257584	ENSMUSG00000096917	2;3;4	2500002B13Rik:exon2;2500002B13Rik:exon3;2500002B13Rik:exon4
2500002B13Rik	2500002B13Rik	1	0.252	1	0.016	NA	NA	NA	NA	1	-0.27	0.00127263	0.403	1	0.154	NA	NA	1	-0.5	1	0.128	0	0	NA	NA	0	1	0	NA	0	0	2500002B13Rik-210;2500002B13Rik-230;2500002B13Rik-233;2500002B13Rik-241;2500002B13Rik-247;2500002B13Rik-261	8:57963030-57963296:+	8:57963122-57963296:+	ENSMUSE00001490259	ENSMUST00000247201;ENSMUST00000257553;ENSMUST00000257556;ENSMUST00000257564;ENSMUST00000257570;ENSMUST00000257584	ENSMUSG00000096917	3;4;5	2500002B13Rik:exon3;2500002B13Rik:exon4;2500002B13Rik:exon5	ENSMUSE00001511737	2500002B13Rik-229;2500002B13Rik-237;2500002B13Rik-240;2500002B13Rik-246	ENSMUST00000257551;ENSMUST00000257560;ENSMUST00000257563;ENSMUST00000257569	ENSMUSG00000096917	3;5	2500002B13Rik:exon3;2500002B13Rik:exon5
2500002B13Rik	2500002B13Rik	NA	NA	1	0.333	NA	NA	NA	NA	NA	NA	NA	NA	NA	NA	NA	NA	NA	NA	NA	NA	NA	0	NA	NA	NA	NA	NA	NA	NA	NA	2500002B13Rik-212;2500002B13Rik-226;2500002B13Rik-231;2500002B13Rik-255;2500002B13Rik-262	8:57963030-57963298:+	8:57963068-57963298:+	ENSMUSE00001490817	ENSMUST00000247401;ENSMUST00000257548;ENSMUST00000257554;ENSMUST00000257578;ENSMUST00000257585	ENSMUSG00000096917	4	2500002B13Rik:exon4	ENSMUSE00001511742	2500002B13Rik-254;2500002B13Rik-256	ENSMUST00000257577;ENSMUST00000257579	ENSMUSG00000096917	3	2500002B13Rik:exon3
2500002B13Rik	2500002B13Rik	1	0.252	1	-0.082	NA	NA	NA	NA	1	-0.27	0.451232	0.261	1	0.151	NA	NA	NA	NA	NA	NA	0	0	NA	NA	0	0	0	NA	NA	NA	2500002B13Rik-217;2500002B13Rik-260	8:57963026-57963298:+	8:57963122-57963298:+	ENSMUSE00001511756	ENSMUST00000257539;ENSMUST00000257583	ENSMUSG00000096917	3	2500002B13Rik:exon3	ENSMUSE00001511725	2500002B13Rik-206;2500002B13Rik-219;2500002B13Rik-227;2500002B13Rik-228;2500002B13Rik-232;2500002B13Rik-236;2500002B13Rik-238;2500002B13Rik-257;2500002B13Rik-258	ENSMUST00000240690;ENSMUST00000257541;ENSMUST00000257549;ENSMUST00000257550;ENSMUST00000257555;ENSMUST00000257559;ENSMUST00000257561;ENSMUST00000257580;ENSMUST00000257581	ENSMUSG00000096917	3;4;5	2500002B13Rik:exon3;2500002B13Rik:exon4;2500002B13Rik:exon5
2500002B13Rik	2500002B13Rik	NA	NA	1	-1	NA	NA	NA	NA	NA	NA	NA	NA	NA	NA	NA	NA	NA	NA	NA	NA	NA	0	NA	NA	NA	NA	NA	NA	NA	NA	2500002B13Rik-217;2500002B13Rik-260	8:57963026-57963298:+	8:57963030-57963298:+	ENSMUSE00001511756	ENSMUST00000257539;ENSMUST00000257583	ENSMUSG00000096917	3	2500002B13Rik:exon3	ENSMUSE00001490817	2500002B13Rik-212;2500002B13Rik-226;2500002B13Rik-231;2500002B13Rik-255;2500002B13Rik-262	ENSMUST00000247401;ENSMUST00000257548;ENSMUST00000257554;ENSMUST00000257578;ENSMUST00000257585	ENSMUSG00000096917	4	2500002B13Rik:exon4
2500002B13Rik	2500002B13Rik	NA	NA	1	0.202	NA	NA	NA	NA	NA	NA	NA	NA	NA	NA	NA	NA	NA	NA	NA	NA	NA	0	NA	NA	NA	NA	NA	NA	NA	NA	2500002B13Rik-217;2500002B13Rik-260	8:57963026-57963298:+	8:57963068-57963298:+	ENSMUSE00001511756	ENSMUST00000257539;ENSMUST00000257583	ENSMUSG00000096917	3	2500002B13Rik:exon3	ENSMUSE00001511742	2500002B13Rik-254;2500002B13Rik-256	ENSMUST00000257577;ENSMUST00000257579	ENSMUSG00000096917	3	2500002B13Rik:exon3
2500002B13Rik	2500002B13Rik	1	-0.126	1	0.14	NA	NA	NA	NA	1	-0.12	1	0.251	1	0	NA	NA	NA	NA	NA	NA	0	0	NA	NA	0	0	0	NA	NA	NA	2500002B13Rik-234	8:57963071-57963296:+	8:57963122-57963296:+	ENSMUSE00001511755	ENSMUST00000257557	ENSMUSG00000096917	4	2500002B13Rik:exon4	ENSMUSE00001511737	2500002B13Rik-229;2500002B13Rik-237;2500002B13Rik-240;2500002B13Rik-246	ENSMUST00000257551;ENSMUST00000257560;ENSMUST00000257563;ENSMUST00000257569	ENSMUSG00000096917	3;5	2500002B13Rik:exon3;2500002B13Rik:exon5
2500002B13Rik	2500002B13Rik	1	-0.124	1	0.09	NA	NA	NA	NA	1	-0.121	1	0.247	1	0	NA	NA	NA	NA	NA	NA	0	0	NA	NA	0	0	0	NA	NA	NA	2500002B13Rik-254;2500002B13Rik-256	8:57963068-57963298:+	8:57963122-57963298:+	ENSMUSE00001511742	ENSMUST00000257577;ENSMUST00000257579	ENSMUSG00000096917	3	2500002B13Rik:exon3	ENSMUSE00001511725	2500002B13Rik-206;2500002B13Rik-219;2500002B13Rik-227;2500002B13Rik-228;2500002B13Rik-232;2500002B13Rik-236;2500002B13Rik-238;2500002B13Rik-257;2500002B13Rik-258	ENSMUST00000240690;ENSMUST00000257541;ENSMUST00000257549;ENSMUST00000257550;ENSMUST00000257555;ENSMUST00000257559;ENSMUST00000257561;ENSMUST00000257580;ENSMUST00000257581	ENSMUSG00000096917	3;4;5	2500002B13Rik:exon3;2500002B13Rik:exon4;2500002B13Rik:exon5
2500002B13Rik	2500002B13Rik	1	0.252	1	-0.042	NA	NA	NA	NA	1	-0.14	0.434261	0.268	1	0.156	NA	NA	NA	NA	NA	NA	0	0	NA	NA	0	0	0	NA	NA	NA	2500002B13Rik-259	8:57963034-57963296:+	8:57963122-57963296:+	ENSMUSE00001511771	ENSMUST00000257582	ENSMUSG00000096917	3	2500002B13Rik:exon3	ENSMUSE00001511737	2500002B13Rik-229;2500002B13Rik-237;2500002B13Rik-240;2500002B13Rik-246	ENSMUST00000257551;ENSMUST00000257560;ENSMUST00000257563;ENSMUST00000257569	ENSMUSG00000096917	3;5	2500002B13Rik:exon3;2500002B13Rik:exon5
2500002B13Rik	2500002B13Rik	NA	NA	NA	NA	1	-1	NA	NA	NA	NA	NA	NA	NA	NA	NA	NA	NA	NA	NA	NA	NA	NA	0	NA	NA	NA	NA	NA	NA	NA	2500002B13Rik-262	8:57960193-57960506:+	8:57960432-57960506:+	ENSMUSE00001511722	ENSMUST00000257585	ENSMUSG00000096917	3	2500002B13Rik:exon3	ENSMUSE00001511778	2500002B13Rik-223;2500002B13Rik-227;2500002B13Rik-255;2500002B13Rik-257	ENSMUST00000257545;ENSMUST00000257549;ENSMUST00000257578;ENSMUST00000257580	ENSMUSG00000096917	3;4	2500002B13Rik:exon3;2500002B13Rik:exon4
2500004C02Rik	2500004C02Rik	1	-0.333	1	0.106	1	-0.333	NA	NA	NA	NA	1	0.109	NA	NA	1	-0.357	NA	NA	NA	NA	0	0	0	NA	NA	0	NA	0	NA	NA	2500004C02Rik-208;2500004C02Rik-209;2500004C02Rik-210;2500004C02Rik-213	2:153187541-153187675:-	2:153187541-153187639:-	ENSMUSE00001575898	ENSMUST00000290928;ENSMUST00000290929;ENSMUST00000290930;ENSMUST00000290933	ENSMUSG00000073236	2	2500004C02Rik:exon2	ENSMUSE00001575901	2500004C02Rik-205;2500004C02Rik-211	ENSMUST00000290925;ENSMUST00000290931	ENSMUSG00000073236	2	2500004C02Rik:exon2
2600014E21Rik	2600014E21Rik	NA	NA	NA	NA	1	0.5	NA	NA	NA	NA	1	0.076;0.053	1	0.212	1	0.5	NA	NA	NA	NA	NA	NA	0	NA	NA	0	0	0	NA	NA	2600014E21Rik-219;2600014E21Rik-223;2600014E21Rik-225	2:75143844-75144391:+	2:75144223-75144391:+	ENSMUSE00001482437	ENSMUST00000243936;ENSMUST00000246332;ENSMUST00000247112	ENSMUSG00000100303	4;7	2600014E21Rik:exon4;2600014E21Rik:exon7	ENSMUSE00001487317	2600014E21Rik-221;2600014E21Rik-229;2600014E21Rik-232;2600014E21Rik-233;2600014E21Rik-235	ENSMUST00000246043;ENSMUST00000275215;ENSMUST00000275218;ENSMUST00000275220;ENSMUST00000275222	ENSMUSG00000100303	2;3;5;6	2600014E21Rik:exon2;2600014E21Rik:exon3;2600014E21Rik:exon5;2600014E21Rik:exon6
2610005L07Rik	2610005L07Rik	1	0.179	NA	NA	NA	NA	1	0.679	1	0.42	NA	NA	1	-0.091	1	0.138	1	-0.34	1	-0.505	0	NA	NA	0	0	NA	0	0	0	0	2610005L07Rik-201;2610005L07Rik-202;2610005L07Rik-203;2610005L07Rik-204;2610005L07Rik-205;2610005L07Rik-206;2610005L07Rik-207;2610005L07Rik-208;2610005L07Rik-209;2610005L07Rik-210;2610005L07Rik-211;2610005L07Rik-212;2610005L07Rik-214;2610005L07Rik-215;2610005L07Rik-216;2610005L07Rik-217;2610005L07Rik-218;2610005L07Rik-219;2610005L07Rik-220;2610005L07Rik-221;2610005L07Rik-222;2610005L07Rik-223;261…	8:20039784-20039903:+	8:20039793-20039903:+	ENSMUSE00001208687;ENSMUSE00001750838	ENSMUST00000139264;ENSMUST00000140111;ENSMUST00000281931;ENSMUST00000281932;ENSMUST00000281933;ENSMUST00000281934;ENSMUST00000281935;ENSMUST00000281936;ENSMUST00000281937;ENSMUST00000281938;ENSMUST00000281939;ENSMUST00000281940;ENSMUST00000281942;ENSMUST00000281943;ENSMUST00000281944;ENSMUST00000281945;ENSMUST00000281946;ENSMUST00000281947;ENSMUST00000281948;ENSMUST00000281949;ENSMUST00000281950;…	ENSMUSG00000071793;ENSMUSG00000121345	3;4;5	2610005L07Rik:exon3;2610005L07Rik:exon4;2610005L07Rik:exon5	ENSMUSE00001558697	2610005L07Rik-290;2610005L07Rik-292	ENSMUST00000282018;ENSMUST00000282020	ENSMUSG00000121345	4	2610005L07Rik:exon4
2610005L07Rik	2610005L07Rik	1	-0.308	NA	NA	NA	NA	NA	NA	1	0.5	1	-0.117	1	0.052	NA	NA	NA	NA	NA	NA	0	NA	NA	NA	0	0	0	NA	NA	NA	2610005L07Rik-203;2610005L07Rik-204;2610005L07Rik-205;2610005L07Rik-206;2610005L07Rik-207;2610005L07Rik-208;2610005L07Rik-210;2610005L07Rik-211;2610005L07Rik-212;2610005L07Rik-213;2610005L07Rik-214;2610005L07Rik-215;2610005L07Rik-216;2610005L07Rik-217;2610005L07Rik-218;2610005L07Rik-219;2610005L07Rik-220;2610005L07Rik-221;2610005L07Rik-222;2610005L07Rik-223;2610005L07Rik-349	8:20052878-20053141:+	8:20053011-20053141:+	ENSMUSE00001558864	ENSMUST00000281931;ENSMUST00000281932;ENSMUST00000281933;ENSMUST00000281934;ENSMUST00000281935;ENSMUST00000281936;ENSMUST00000281938;ENSMUST00000281939;ENSMUST00000281940;ENSMUST00000281941;ENSMUST00000281942;ENSMUST00000281943;ENSMUST00000281944;ENSMUST00000281945;ENSMUST00000281946;ENSMUST00000281947;ENSMUST00000281948;ENSMUST00000281949;ENSMUST00000281950;ENSMUST00000281951;ENSMUST00000282078	ENSMUSG00000121345	4;5;6;7	2610005L07Rik:exon4;2610005L07Rik:exon5;2610005L07Rik:exon6;2610005L07Rik:exon7	ENSMUSE00001558841	2610005L07Rik-209	ENSMUST00000281937	ENSMUSG00000121345	5	2610005L07Rik:exon5
2610005L07Rik	2610005L07Rik	NA	NA	1	0.25	1	-0.031	NA	NA	1	-0.068	1	-0.057	NA	NA	1	0.048	NA	NA	1	-0.113	NA	0	0	NA	0	0	NA	0	NA	0	2610005L07Rik-203;2610005L07Rik-206;2610005L07Rik-210;2610005L07Rik-211;2610005L07Rik-216;2610005L07Rik-220;2610005L07Rik-224;2610005L07Rik-230;2610005L07Rik-232;2610005L07Rik-235;2610005L07Rik-237;2610005L07Rik-238;2610005L07Rik-240;2610005L07Rik-242;2610005L07Rik-244;2610005L07Rik-249;2610005L07Rik-251;2610005L07Rik-255;2610005L07Rik-261;2610005L07Rik-264;2610005L07Rik-271;2610005L07Rik-272;261…	8:20030551-20030756:+	8:20030554-20030756:+	ENSMUSE00001558896	ENSMUST00000281931;ENSMUST00000281934;ENSMUST00000281938;ENSMUST00000281939;ENSMUST00000281944;ENSMUST00000281948;ENSMUST00000281952;ENSMUST00000281958;ENSMUST00000281960;ENSMUST00000281963;ENSMUST00000281965;ENSMUST00000281966;ENSMUST00000281968;ENSMUST00000281970;ENSMUST00000281972;ENSMUST00000281977;ENSMUST00000281979;ENSMUST00000281983;ENSMUST00000281989;ENSMUST00000281992;ENSMUST00000281999;…	ENSMUSG00000121345	2;3	2610005L07Rik:exon2;2610005L07Rik:exon3	ENSMUSE00001558805	2610005L07Rik-253;2610005L07Rik-304;2610005L07Rik-364;2610005L07Rik-366	ENSMUST00000281981;ENSMUST00000282033;ENSMUST00000282093;ENSMUST00000282095	ENSMUSG00000121345	1;2	2610005L07Rik:exon1;2610005L07Rik:exon2
2610005L07Rik	2610005L07Rik	NA	NA	NA	NA	NA	NA	NA	NA	1	-1	1	-0.5	NA	NA	1	0.065	1	1	1	-0.652	NA	NA	NA	NA	0	0	NA	0	0	0	2610005L07Rik-208;2610005L07Rik-210;2610005L07Rik-211;2610005L07Rik-212;2610005L07Rik-213;2610005L07Rik-215;2610005L07Rik-217;2610005L07Rik-219	8:20055524-20056120:+	8:20055716-20056120:+	ENSMUSE00001558753	ENSMUST00000281936;ENSMUST00000281938;ENSMUST00000281939;ENSMUST00000281940;ENSMUST00000281941;ENSMUST00000281943;ENSMUST00000281945;ENSMUST00000281947	ENSMUSG00000121345	6;7;8;9	2610005L07Rik:exon6;2610005L07Rik:exon7;2610005L07Rik:exon8;2610005L07Rik:exon9	ENSMUSE00001558866	2610005L07Rik-220	ENSMUST00000281948	ENSMUSG00000121345	7	2610005L07Rik:exon7
2610005L07Rik	2610005L07Rik	1	-0.354	1	0.5	NA	NA	1	-0.5	1	-0.5	1	0.167	NA	NA	NA	NA	NA	NA	1	1	0	0	NA	0	0	0	NA	NA	NA	0	2610005L07Rik-237	8:20045716-20045998:+	8:20045733-20045998:+	ENSMUSE00001558778	ENSMUST00000281965	ENSMUSG00000121345	5	2610005L07Rik:exon5	ENSMUSE00001558745	2610005L07Rik-203;2610005L07Rik-205;2610005L07Rik-206;2610005L07Rik-208;2610005L07Rik-211;2610005L07Rik-214;2610005L07Rik-216;2610005L07Rik-217;2610005L07Rik-222;2610005L07Rik-225;2610005L07Rik-228;2610005L07Rik-229;2610005L07Rik-232;2610005L07Rik-236	ENSMUST00000281931;ENSMUST00000281933;ENSMUST00000281934;ENSMUST00000281936;ENSMUST00000281939;ENSMUST00000281942;ENSMUST00000281944;ENSMUST00000281945;ENSMUST00000281950;ENSMUST00000281953;ENSMUST00000281956;ENSMUST00000281957;ENSMUST00000281960;ENSMUST00000281964	ENSMUSG00000121345	5;6	2610005L07Rik:exon5;2610005L07Rik:exon6
2610005L07Rik	2610005L07Rik	0.637392	-0.437	0.93424	0.085	1	-0.23	0.667177	-0.082	1	-0.045	1	0.019	0.00717089	-0.473	1	0.796	1	-0.196	0.565673	0.078	0	0	0	0	0	0	-1	0	0	0	2610005L07Rik-317	8:20040765-20042283:+	8:20041812-20042283:+	ENSMUSE00001558878	ENSMUST00000282046	ENSMUSG00000121345	5	2610005L07Rik:exon5	ENSMUSE00001558687	2610005L07Rik-320;2610005L07Rik-324;2610005L07Rik-331	ENSMUST00000282049;ENSMUST00000282053;ENSMUST00000282060	ENSMUSG00000121345	4;5	2610005L07Rik:exon4;2610005L07Rik:exon5
2610005L07Rik	2610005L07Rik	1	0.366	0.996331	0.419	1	0.076	1	-0.709	1	-0.105	1	-0.5	1	0.281	1	0.076	1	-0.114	1	-0.119	0	0	0	0	0	0	0	0	0	0	2610005L07Rik-334;2610005L07Rik-340	8:20038254-20039903:+	8:20039784-20039903:+	ENSMUSE00001558721	ENSMUST00000282063;ENSMUST00000282069	ENSMUSG00000121345	4	2610005L07Rik:exon4	ENSMUSE00001208687;ENSMUSE00001750838	2610005L07Rik-201;2610005L07Rik-202;2610005L07Rik-203;2610005L07Rik-204;2610005L07Rik-205;2610005L07Rik-206;2610005L07Rik-207;2610005L07Rik-208;2610005L07Rik-209;2610005L07Rik-210;2610005L07Rik-211;2610005L07Rik-212;2610005L07Rik-214;2610005L07Rik-215;2610005L07Rik-216;2610005L07Rik-217;2610005L07Rik-218;2610005L07Rik-219;2610005L07Rik-220;2610005L07Rik-221;2610005L07Rik-222;2610005L07Rik-223;261…	ENSMUST00000139264;ENSMUST00000140111;ENSMUST00000281931;ENSMUST00000281932;ENSMUST00000281933;ENSMUST00000281934;ENSMUST00000281935;ENSMUST00000281936;ENSMUST00000281937;ENSMUST00000281938;ENSMUST00000281939;ENSMUST00000281940;ENSMUST00000281942;ENSMUST00000281943;ENSMUST00000281944;ENSMUST00000281945;ENSMUST00000281946;ENSMUST00000281947;ENSMUST00000281948;ENSMUST00000281949;ENSMUST00000281950;…	ENSMUSG00000071793;ENSMUSG00000121345	3;4;5	2610005L07Rik:exon3;2610005L07Rik:exon4;2610005L07Rik:exon5
2610005L07Rik	2610005L07Rik	1	0.388	NA	NA	NA	NA	NA	NA	NA	NA	NA	NA	1	-0.279	1	1	1	-1	1	-0.602	0	NA	NA	NA	NA	NA	0	0	0	0	2610005L07Rik-334;2610005L07Rik-340	8:20038254-20039903:+	8:20039793-20039903:+	ENSMUSE00001558721	ENSMUST00000282063;ENSMUST00000282069	ENSMUSG00000121345	4	2610005L07Rik:exon4	ENSMUSE00001558697	2610005L07Rik-290;2610005L07Rik-292	ENSMUST00000282018;ENSMUST00000282020	ENSMUSG00000121345	4	2610005L07Rik:exon4
2610005L07Rik	2610005L07Rik	NA	NA	NA	NA	NA	NA	NA	NA	1	0.425	NA	NA	NA	NA	NA	NA	1	-1	NA	NA	NA	NA	NA	NA	0	NA	NA	NA	0	NA	2610005L07Rik-336	8:20041253-20041617:+	8:20041529-20041617:+	ENSMUSE00001558814	ENSMUST00000282065	ENSMUSG00000121345	5	2610005L07Rik:exon5	ENSMUSE00001558729	2610005L07Rik-323	ENSMUST00000282052	ENSMUSG00000121345	5	2610005L07Rik:exon5
2610028E06Rik	2610028E06Rik	1	0.5	NA	NA	NA	NA	NA	NA	NA	NA	NA	NA	NA	NA	NA	NA	NA	NA	NA	NA	0	NA	NA	NA	NA	NA	NA	NA	NA	NA	2610028E06Rik-220;2610028E06Rik-221;2610028E06Rik-233;2610028E06Rik-235;2610028E06Rik-236	4:125785277-125785403:-	4:125785277-125785383:-	ENSMUSE00001603460	ENSMUST00000305394;ENSMUST00000305395;ENSMUST00000305407;ENSMUST00000305409;ENSMUST00000305410	ENSMUSG00000085562	4;5;6	2610028E06Rik:exon4;2610028E06Rik:exon5;2610028E06Rik:exon6	ENSMUSE00000822296	2610028E06Rik-201;2610028E06Rik-202;2610028E06Rik-203;2610028E06Rik-204;2610028E06Rik-205;2610028E06Rik-210;2610028E06Rik-211;2610028E06Rik-212;2610028E06Rik-213;2610028E06Rik-214;2610028E06Rik-215;2610028E06Rik-216;2610028E06Rik-217;2610028E06Rik-218;2610028E06Rik-227;2610028E06Rik-228;2610028E06Rik-230;2610028E06Rik-232;2610028E06Rik-237;2610028E06Rik-239	ENSMUST00000123368;ENSMUST00000144539;ENSMUST00000148534;ENSMUST00000153589;ENSMUST00000156350;ENSMUST00000305384;ENSMUST00000305385;ENSMUST00000305386;ENSMUST00000305387;ENSMUST00000305388;ENSMUST00000305389;ENSMUST00000305390;ENSMUST00000305391;ENSMUST00000305392;ENSMUST00000305401;ENSMUST00000305402;ENSMUST00000305404;ENSMUST00000305406;ENSMUST00000305411;ENSMUST00000305413	ENSMUSG00000085562	3;4;5;6;7	2610028E06Rik:exon3;2610028E06Rik:exon4;2610028E06Rik:exon5;2610028E06Rik:exon6;2610028E06Rik:exon7
2610035D17Rik	2610035D17Rik	1	0.009	1	0.007	NA	NA	NA	NA	NA	NA	1	-0.01	NA	NA	NA	NA	NA	NA	NA	NA	0	0	NA	NA	NA	0	NA	NA	NA	NA	2610035D17Rik-206;2610035D17Rik-209;2610035D17Rik-210;2610035D17Rik-211;2610035D17Rik-214;2610035D17Rik-219;2610035D17Rik-220;2610035D17Rik-223;2610035D17Rik-227;2610035D17Rik-229;2610035D17Rik-230;2610035D17Rik-232;2610035D17Rik-233;2610035D17Rik-238;2610035D17Rik-242;2610035D17Rik-243;2610035D17Rik-244;2610035D17Rik-245;2610035D17Rik-246;2610035D17Rik-260;2610035D17Rik-268;2610035D17Rik-271;261…	11:112934729-112935986:-	11:112934729-112935947:-	ENSMUSE00001500134	ENSMUST00000240937;ENSMUST00000241458;ENSMUST00000242009;ENSMUST00000242184;ENSMUST00000242815;ENSMUST00000244333;ENSMUST00000244963;ENSMUST00000246017;ENSMUST00000246469;ENSMUST00000246651;ENSMUST00000246863;ENSMUST00000251630;ENSMUST00000251631;ENSMUST00000251636;ENSMUST00000251640;ENSMUST00000251641;ENSMUST00000251642;ENSMUST00000251643;ENSMUST00000251644;ENSMUST00000251658;ENSMUST00000251666;…	ENSMUSG00000087259	2;3;4;5	2610035D17Rik:exon2;2610035D17Rik:exon3;2610035D17Rik:exon4;2610035D17Rik:exon5	ENSMUSE00001500177	2610035D17Rik-247	ENSMUST00000251645	ENSMUSG00000087259	3	2610035D17Rik:exon3
2610035F20Rik	2610035F20Rik	NA	NA	1	-0.164	NA	NA	NA	NA	NA	NA	NA	NA	1	-0.673	NA	NA	NA	NA	NA	NA	NA	0	NA	NA	NA	NA	0	NA	NA	NA	2610035F20Rik-207	14:122707694-122709207:-	14:122707694-122709101:-	ENSMUSE00001484376	ENSMUST00000244747	ENSMUSG00000085555	3	2610035F20Rik:exon3	ENSMUSE00001480157	2610035F20Rik-201	ENSMUST00000135485	ENSMUSG00000085555	3	2610035F20Rik:exon3
2610037D02Rik	2610037D02Rik	NA	NA	NA	NA	NA	NA	NA	NA	NA	NA	NA	NA	1	-1	NA	NA	NA	NA	NA	NA	NA	NA	NA	NA	NA	NA	0	NA	NA	NA	2610037D02Rik-201;2610037D02Rik-218	15:96093805-96093962:-	15:96093805-96093858:-	ENSMUSE00001104046	ENSMUST00000180852;ENSMUST00000308133	ENSMUSG00000097536	2;3	2610037D02Rik:exon2;2610037D02Rik:exon3	ENSMUSE00001608668	2610037D02Rik-216;2610037D02Rik-217;2610037D02Rik-219	ENSMUST00000308131;ENSMUST00000308132;ENSMUST00000308134	ENSMUSG00000097536	3;4	2610037D02Rik:exon3;2610037D02Rik:exon4
2610316D01Rik	2610316D01Rik	NA	NA	NA	NA	NA	NA	NA	NA	1	0.038	NA	NA	NA	NA	NA	NA	NA	NA	NA	NA	NA	NA	NA	NA	0	NA	NA	NA	NA	NA	2610316D01Rik-201;2610316D01Rik-202;2610316D01Rik-203;2610316D01Rik-204;2610316D01Rik-205;2610316D01Rik-206;2610316D01Rik-208;2610316D01Rik-209;2610316D01Rik-210;2610316D01Rik-211;2610316D01Rik-212;2610316D01Rik-213;2610316D01Rik-214;2610316D01Rik-215;2610316D01Rik-216;2610316D01Rik-217;2610316D01Rik-218;2610316D01Rik-219;2610316D01Rik-220;2610316D01Rik-221;2610316D01Rik-222;2610316D01Rik-223;261…	3:45282206-45282293:-	3:45282206-45282288:-	ENSMUSE00001183535	ENSMUST00000181047;ENSMUST00000191843;ENSMUST00000195225;ENSMUST00000241101;ENSMUST00000241206;ENSMUST00000241379;ENSMUST00000241592;ENSMUST00000241814;ENSMUST00000242246;ENSMUST00000242302;ENSMUST00000242342;ENSMUST00000242459;ENSMUST00000242494;ENSMUST00000242613;ENSMUST00000242631;ENSMUST00000242813;ENSMUST00000242897;ENSMUST00000243397;ENSMUST00000243416;ENSMUST00000243432;ENSMUST00000243698;…	ENSMUSG00000097040	2;3;4;5;6;7	2610316D01Rik:exon2;2610316D01Rik:exon3;2610316D01Rik:exon4;2610316D01Rik:exon5;2610316D01Rik:exon6;2610316D01Rik:exon7	ENSMUSE00001612093	2610316D01Rik-243;2610316D01Rik-266;2610316D01Rik-268	ENSMUST00000309920;ENSMUST00000309943;ENSMUST00000309945	ENSMUSG00000097040	4;5	2610316D01Rik:exon4;2610316D01Rik:exon5
2610316D01Rik	2610316D01Rik	NA	NA	NA	NA	NA	NA	NA	NA	1	-0.113	0.4614	-0.103	1	0.225	NA	NA	NA	NA	NA	NA	NA	NA	NA	NA	0	0	0	NA	NA	NA	2610316D01Rik-201;2610316D01Rik-202;2610316D01Rik-203;2610316D01Rik-204;2610316D01Rik-205;2610316D01Rik-206;2610316D01Rik-208;2610316D01Rik-209;2610316D01Rik-211;2610316D01Rik-212;2610316D01Rik-213;2610316D01Rik-214;2610316D01Rik-216;2610316D01Rik-217;2610316D01Rik-218;2610316D01Rik-219;2610316D01Rik-220;2610316D01Rik-221;2610316D01Rik-222;2610316D01Rik-223;2610316D01Rik-224;2610316D01Rik-225;261…	3:45320740-45320783:-	3:45320740-45320780:-	ENSMUSE00001099457	ENSMUST00000181047;ENSMUST00000191843;ENSMUST00000195225;ENSMUST00000241101;ENSMUST00000241206;ENSMUST00000241379;ENSMUST00000241592;ENSMUST00000241814;ENSMUST00000242302;ENSMUST00000242342;ENSMUST00000242459;ENSMUST00000242494;ENSMUST00000242631;ENSMUST00000242813;ENSMUST00000242897;ENSMUST00000243397;ENSMUST00000243416;ENSMUST00000243432;ENSMUST00000243698;ENSMUST00000244087;ENSMUST00000244259;…	ENSMUSG00000097040	2;3;4	2610316D01Rik:exon2;2610316D01Rik:exon3;2610316D01Rik:exon4	ENSMUSE00001612075	2610316D01Rik-245;2610316D01Rik-267;2610316D01Rik-273	ENSMUST00000309922;ENSMUST00000309944;ENSMUST00000309950	ENSMUSG00000097040	2	2610316D01Rik:exon2
2610316D01Rik	2610316D01Rik	1	0.203	1	0.167	NA	NA	NA	NA	NA	NA	1	0.5	NA	NA	NA	NA	NA	NA	NA	NA	0	0	NA	NA	NA	0	NA	NA	NA	NA	2610316D01Rik-203;2610316D01Rik-255	3:45241767-45241887:-	3:45241767-45241851:-	ENSMUSE00001337151	ENSMUST00000195225;ENSMUST00000309932	ENSMUSG00000097040	5;7	2610316D01Rik:exon5;2610316D01Rik:exon7	ENSMUSE00001475438	2610316D01Rik-204;2610316D01Rik-217;2610316D01Rik-222;2610316D01Rik-227;2610316D01Rik-229;2610316D01Rik-235;2610316D01Rik-236;2610316D01Rik-249;2610316D01Rik-251;2610316D01Rik-252;2610316D01Rik-253;2610316D01Rik-254	ENSMUST00000241101;ENSMUST00000242813;ENSMUST00000243698;ENSMUST00000244745;ENSMUST00000244903;ENSMUST00000309912;ENSMUST00000309913;ENSMUST00000309926;ENSMUST00000309928;ENSMUST00000309929;ENSMUST00000309930;ENSMUST00000309931	ENSMUSG00000097040	5;6;7;8	2610316D01Rik:exon5;2610316D01Rik:exon6;2610316D01Rik:exon7;2610316D01Rik:exon8
2610316D01Rik	2610316D01Rik	NA	NA	1	0.5	NA	NA	NA	NA	NA	NA	NA	NA	NA	NA	NA	NA	NA	NA	NA	NA	NA	0	NA	NA	NA	NA	NA	NA	NA	NA	2610316D01Rik-203;2610316D01Rik-255	3:45241767-45241887:-	3:45241767-45241854:-	ENSMUSE00001337151	ENSMUST00000195225;ENSMUST00000309932	ENSMUSG00000097040	5;7	2610316D01Rik:exon5;2610316D01Rik:exon7	ENSMUSE00001483224	2610316D01Rik-224;2610316D01Rik-257	ENSMUST00000244259;ENSMUST00000309934	ENSMUSG00000097040	6;8	2610316D01Rik:exon6;2610316D01Rik:exon8
2610316D01Rik	2610316D01Rik	1	0.28	NA	NA	NA	NA	NA	NA	NA	NA	1	0.127	NA	NA	1	0.333	NA	NA	NA	NA	0	NA	NA	NA	NA	0	NA	0	NA	NA	2610316D01Rik-208;2610316D01Rik-228;2610316D01Rik-241;2610316D01Rik-262	3:45261532-45262093:-	3:45261532-45261555:-	ENSMUSE00001476776	ENSMUST00000241592;ENSMUST00000244855;ENSMUST00000309918;ENSMUST00000309939	ENSMUSG00000097040	5;6;7	2610316D01Rik:exon5;2610316D01Rik:exon6;2610316D01Rik:exon7	ENSMUSE00001485529	2610316D01Rik-231;2610316D01Rik-246	ENSMUST00000245273;ENSMUST00000309923	ENSMUSG00000097040	7;9	2610316D01Rik:exon7;2610316D01Rik:exon9
2610316D01Rik	2610316D01Rik	NA	NA	1	1;-0.245	NA	NA	NA	NA	NA	NA	NA	NA	NA	NA	NA	NA	NA	NA	NA	NA	NA	0	NA	NA	NA	NA	NA	NA	NA	NA	2610316D01Rik-224;2610316D01Rik-257	3:45241767-45241854:-	3:45241767-45241851:-	ENSMUSE00001483224	ENSMUST00000244259;ENSMUST00000309934	ENSMUSG00000097040	6;8	2610316D01Rik:exon6;2610316D01Rik:exon8	ENSMUSE00001475438	2610316D01Rik-204;2610316D01Rik-217;2610316D01Rik-222;2610316D01Rik-227;2610316D01Rik-229;2610316D01Rik-235;2610316D01Rik-236;2610316D01Rik-249;2610316D01Rik-251;2610316D01Rik-252;2610316D01Rik-253;2610316D01Rik-254	ENSMUST00000241101;ENSMUST00000242813;ENSMUST00000243698;ENSMUST00000244745;ENSMUST00000244903;ENSMUST00000309912;ENSMUST00000309913;ENSMUST00000309926;ENSMUST00000309928;ENSMUST00000309929;ENSMUST00000309930;ENSMUST00000309931	ENSMUSG00000097040	5;6;7;8	2610316D01Rik:exon5;2610316D01Rik:exon6;2610316D01Rik:exon7;2610316D01Rik:exon8
2610316D01Rik	2610316D01Rik	1	-0.017	1	-0.768	1	-0.236	1	-0.654	0.00215812	0.677	1	-0.137	0.418551	0.38	NA	NA	1	0.569	1	0.003	0	0	0	0	1	0	0	NA	0	0	2610316D01Rik-240	3:45234869-45235182:-	3:45234869-45234968:-	ENSMUSE00001612110	ENSMUST00000309917	ENSMUSG00000097040	9	2610316D01Rik:exon9	ENSMUSE00001475708	2610316D01Rik-209;2610316D01Rik-247;2610316D01Rik-249;2610316D01Rik-255	ENSMUST00000241814;ENSMUST00000309924;ENSMUST00000309926;ENSMUST00000309932	ENSMUSG00000097040	8;10;11	2610316D01Rik:exon10;2610316D01Rik:exon11;2610316D01Rik:exon8
2610318M16Rik	2610318M16Rik	NA	NA	NA	NA	1	1	NA	NA	NA	NA	NA	NA	NA	NA	NA	NA	NA	NA	NA	NA	NA	NA	0	NA	NA	NA	NA	NA	NA	NA	2610318M16Rik-205;2610318M16Rik-206;2610318M16Rik-207	14:14101489-14101547:-	14:14101489-14101532:-	ENSMUSE00001553116	ENSMUST00000279121;ENSMUST00000279122;ENSMUST00000279123	ENSMUSG00000114532	2;3	2610318M16Rik:exon2;2610318M16Rik:exon3	ENSMUSE00001425144	2610318M16Rik-201;2610318M16Rik-212;2610318M16Rik-214	ENSMUST00000225127;ENSMUST00000279128;ENSMUST00000279130	ENSMUSG00000114532	1;3	2610318M16Rik:exon1;2610318M16Rik:exon3
2700054A10Rik	2700054A10Rik	NA	NA	1	0.667	NA	NA	NA	NA	NA	NA	1	-0.086	NA	NA	NA	NA	NA	NA	NA	NA	NA	0	NA	NA	NA	0	NA	NA	NA	NA	2700054A10Rik-201	17:13760544-13760683:-	17:13760544-13760679:-	ENSMUSE00000792935	ENSMUST00000137459	ENSMUSG00000117042	4	2700054A10Rik:exon4	ENSMUSE00001496790	2700054A10Rik-204	ENSMUST00000250060	ENSMUSG00000117042	4	2700054A10Rik:exon4
2700099C18Rik	2700099C18Rik	NA	NA	1	-0.333	NA	NA	NA	NA	NA	NA	NA	NA	NA	NA	NA	NA	NA	NA	NA	NA	NA	0	NA	NA	NA	NA	NA	NA	NA	NA	2700099C18Rik-201;2700099C18Rik-203;2700099C18Rik-205;2700099C18Rik-206;2700099C18Rik-207;2700099C18Rik-209;2700099C18Rik-212;2700099C18Rik-213;2700099C18Rik-215;2700099C18Rik-216;2700099C18Rik-220;2700099C18Rik-221;2700099C18Rik-223;2700099C18Rik-224;2700099C18Rik-227;2700099C18Rik-229;2700099C18Rik-230;2700099C18Rik-231;2700099C18Rik-232;2700099C18Rik-235;2700099C18Rik-236;2700099C18Rik-238;270…	17:95078562-95078666:+	17:95078574-95078666:+	ENSMUSE00001233409;ENSMUSE00001750850	ENSMUST00000182402;ENSMUST00000183133;ENSMUST00000241026;ENSMUST00000241247;ENSMUST00000241289;ENSMUST00000241613;ENSMUST00000241878;ENSMUST00000242077;ENSMUST00000242113;ENSMUST00000242153;ENSMUST00000242912;ENSMUST00000242949;ENSMUST00000243494;ENSMUST00000243864;ENSMUST00000244409;ENSMUST00000244825;ENSMUST00000244842;ENSMUST00000245101;ENSMUST00000245270;ENSMUST00000246552;ENSMUST00000246568;…	ENSMUSG00000098090;ENSMUSG00000121491	2;3;4;5;6;7;8;9;10;11	2700099C18Rik:exon10;2700099C18Rik:exon11;2700099C18Rik:exon2;2700099C18Rik:exon3;2700099C18Rik:exon4;2700099C18Rik:exon5;2700099C18Rik:exon6;2700099C18Rik:exon7;2700099C18Rik:exon8;2700099C18Rik:exon9	ENSMUSE00001477357	2700099C18Rik-210;2700099C18Rik-253;2700099C18Rik-261;2700099C18Rik-268;2700099C18Rik-275;2700099C18Rik-278	ENSMUST00000241831;ENSMUST00000319092;ENSMUST00000319100;ENSMUST00000319107;ENSMUST00000319114;ENSMUST00000319117	ENSMUSG00000121491	6;7;8;9	2700099C18Rik:exon6;2700099C18Rik:exon7;2700099C18Rik:exon8;2700099C18Rik:exon9
2700099C18Rik	2700099C18Rik	1	0.194	1	0.256	NA	NA	NA	NA	NA	NA	NA	NA	1	0.333	NA	NA	NA	NA	NA	NA	0	0	NA	NA	NA	NA	0	NA	NA	NA	2700099C18Rik-204;2700099C18Rik-208;2700099C18Rik-211;2700099C18Rik-214;2700099C18Rik-217;2700099C18Rik-218;2700099C18Rik-219;2700099C18Rik-222;2700099C18Rik-225;2700099C18Rik-226;2700099C18Rik-228;2700099C18Rik-233;2700099C18Rik-234;2700099C18Rik-237;2700099C18Rik-246;2700099C18Rik-248;2700099C18Rik-249;2700099C18Rik-256;2700099C18Rik-271;2700099C18Rik-273;2700099C18Rik-276;2700099C18Rik-280;270…	17:95078541-95078666:+	17:95078562-95078666:+	ENSMUSE00001253189	ENSMUST00000182475;ENSMUST00000241302;ENSMUST00000241852;ENSMUST00000242095;ENSMUST00000242432;ENSMUST00000242565;ENSMUST00000242900;ENSMUST00000242978;ENSMUST00000243894;ENSMUST00000244154;ENSMUST00000244655;ENSMUST00000246139;ENSMUST00000246175;ENSMUST00000246616;ENSMUST00000319084;ENSMUST00000319086;ENSMUST00000319087;ENSMUST00000319095;ENSMUST00000319110;ENSMUST00000319112;ENSMUST00000319115;…	ENSMUSG00000121491	5;6;7;8;9;10	2700099C18Rik:exon10;2700099C18Rik:exon5;2700099C18Rik:exon6;2700099C18Rik:exon7;2700099C18Rik:exon8;2700099C18Rik:exon9	ENSMUSE00001233409;ENSMUSE00001750850	2700099C18Rik-201;2700099C18Rik-203;2700099C18Rik-205;2700099C18Rik-206;2700099C18Rik-207;2700099C18Rik-209;2700099C18Rik-212;2700099C18Rik-213;2700099C18Rik-215;2700099C18Rik-216;2700099C18Rik-220;2700099C18Rik-221;2700099C18Rik-223;2700099C18Rik-224;2700099C18Rik-227;2700099C18Rik-229;2700099C18Rik-230;2700099C18Rik-231;2700099C18Rik-232;2700099C18Rik-235;2700099C18Rik-236;2700099C18Rik-238;270…	ENSMUST00000182402;ENSMUST00000183133;ENSMUST00000241026;ENSMUST00000241247;ENSMUST00000241289;ENSMUST00000241613;ENSMUST00000241878;ENSMUST00000242077;ENSMUST00000242113;ENSMUST00000242153;ENSMUST00000242912;ENSMUST00000242949;ENSMUST00000243494;ENSMUST00000243864;ENSMUST00000244409;ENSMUST00000244825;ENSMUST00000244842;ENSMUST00000245101;ENSMUST00000245270;ENSMUST00000246552;ENSMUST00000246568;…	ENSMUSG00000098090;ENSMUSG00000121491	2;3;4;5;6;7;8;9;10;11	2700099C18Rik:exon10;2700099C18Rik:exon11;2700099C18Rik:exon2;2700099C18Rik:exon3;2700099C18Rik:exon4;2700099C18Rik:exon5;2700099C18Rik:exon6;2700099C18Rik:exon7;2700099C18Rik:exon8;2700099C18Rik:exon9
2700099C18Rik	2700099C18Rik	NA	NA	1	-0.196	NA	NA	NA	NA	NA	NA	NA	NA	NA	NA	NA	NA	NA	NA	NA	NA	NA	0	NA	NA	NA	NA	NA	NA	NA	NA	2700099C18Rik-204;2700099C18Rik-208;2700099C18Rik-211;2700099C18Rik-214;2700099C18Rik-217;2700099C18Rik-218;2700099C18Rik-219;2700099C18Rik-222;2700099C18Rik-225;2700099C18Rik-226;2700099C18Rik-228;2700099C18Rik-233;2700099C18Rik-234;2700099C18Rik-237;2700099C18Rik-246;2700099C18Rik-248;2700099C18Rik-249;2700099C18Rik-256;2700099C18Rik-271;2700099C18Rik-273;2700099C18Rik-276;2700099C18Rik-280;270…	17:95078541-95078666:+	17:95078574-95078666:+	ENSMUSE00001253189	ENSMUST00000182475;ENSMUST00000241302;ENSMUST00000241852;ENSMUST00000242095;ENSMUST00000242432;ENSMUST00000242565;ENSMUST00000242900;ENSMUST00000242978;ENSMUST00000243894;ENSMUST00000244154;ENSMUST00000244655;ENSMUST00000246139;ENSMUST00000246175;ENSMUST00000246616;ENSMUST00000319084;ENSMUST00000319086;ENSMUST00000319087;ENSMUST00000319095;ENSMUST00000319110;ENSMUST00000319112;ENSMUST00000319115;…	ENSMUSG00000121491	5;6;7;8;9;10	2700099C18Rik:exon10;2700099C18Rik:exon5;2700099C18Rik:exon6;2700099C18Rik:exon7;2700099C18Rik:exon8;2700099C18Rik:exon9	ENSMUSE00001477357	2700099C18Rik-210;2700099C18Rik-253;2700099C18Rik-261;2700099C18Rik-268;2700099C18Rik-275;2700099C18Rik-278	ENSMUST00000241831;ENSMUST00000319092;ENSMUST00000319100;ENSMUST00000319107;ENSMUST00000319114;ENSMUST00000319117	ENSMUSG00000121491	6;7;8;9	2700099C18Rik:exon6;2700099C18Rik:exon7;2700099C18Rik:exon8;2700099C18Rik:exon9
2700099C18Rik	2700099C18Rik	1	-0.246	1	-0.009	NA	NA	NA	NA	NA	NA	NA	NA	NA	NA	NA	NA	NA	NA	NA	NA	0	0	NA	NA	NA	NA	NA	NA	NA	NA	2700099C18Rik-265	17:95064124-95064217:+	17:95064127-95064217:+	ENSMUSE00001629901	ENSMUST00000319104	ENSMUSG00000121491	4	2700099C18Rik:exon4	ENSMUSE00001629855	2700099C18Rik-257;2700099C18Rik-260;2700099C18Rik-270;2700099C18Rik-282	ENSMUST00000319096;ENSMUST00000319099;ENSMUST00000319109;ENSMUST00000319121	ENSMUSG00000121491	4;5	2700099C18Rik:exon4;2700099C18Rik:exon5
2810403D21Rik	2810403D21Rik	1	-0.298	1	-0.465;-0.017;-0.341	1	0.445	1	-0.348	NA	NA	1	0.127	1	0.145;-0.156;0.223	1	0.5	1	0.555	NA	NA	0	0	0	0	NA	0	0	0	0	NA	2810403D21Rik-207;2810403D21Rik-210;2810403D21Rik-213;2810403D21Rik-215;2810403D21Rik-217;2810403D21Rik-220;2810403D21Rik-221;2810403D21Rik-223;2810403D21Rik-224;2810403D21Rik-225;2810403D21Rik-235;2810403D21Rik-238;2810403D21Rik-242;2810403D21Rik-254;2810403D21Rik-256;2810403D21Rik-259;2810403D21Rik-260;2810403D21Rik-263;2810403D21Rik-270;2810403D21Rik-271;2810403D21Rik-280;2810403D21Rik-284;281…	X:107879835-107879961:+	X:107879872-107879961:+	ENSMUSE00000775758	ENSMUST00000152089;ENSMUST00000240997;ENSMUST00000241657;ENSMUST00000242402;ENSMUST00000242630;ENSMUST00000243521;ENSMUST00000243750;ENSMUST00000244555;ENSMUST00000244753;ENSMUST00000244994;ENSMUST00000309088;ENSMUST00000309091;ENSMUST00000309095;ENSMUST00000309107;ENSMUST00000309109;ENSMUST00000309112;ENSMUST00000309113;ENSMUST00000309116;ENSMUST00000309123;ENSMUST00000309124;ENSMUST00000309133;…	ENSMUSG00000086629	2	2810403D21Rik:exon2	ENSMUSE00000752484	2810403D21Rik-201;2810403D21Rik-203;2810403D21Rik-204;2810403D21Rik-206;2810403D21Rik-208;2810403D21Rik-209;2810403D21Rik-211;2810403D21Rik-212;2810403D21Rik-214;2810403D21Rik-216;2810403D21Rik-218;2810403D21Rik-219;2810403D21Rik-222;2810403D21Rik-226;2810403D21Rik-227;2810403D21Rik-228;2810403D21Rik-229;2810403D21Rik-230;2810403D21Rik-232;2810403D21Rik-233;2810403D21Rik-234;2810403D21Rik-236;281…	ENSMUST00000123040;ENSMUST00000131640;ENSMUST00000144421;ENSMUST00000151166;ENSMUST00000153212;ENSMUST00000207966;ENSMUST00000241159;ENSMUST00000241207;ENSMUST00000241783;ENSMUST00000242584;ENSMUST00000242654;ENSMUST00000243020;ENSMUST00000244449;ENSMUST00000245299;ENSMUST00000309080;ENSMUST00000309081;ENSMUST00000309082;ENSMUST00000309083;ENSMUST00000309085;ENSMUST00000309086;ENSMUST00000309087;…	ENSMUSG00000086629	2	2810403D21Rik:exon2
2810408A11Rik	2810408A11Rik	1	0.277	1	-0.584	NA	NA	NA	NA	NA	NA	1	0.446	NA	NA	1	-1	1	0.5	NA	NA	0	0	NA	NA	NA	0	NA	0	0	NA	2810408A11Rik-206;2810408A11Rik-209	11:69790532-69790752:-	11:69790532-69790636:-	ENSMUSE00000827789	ENSMUST00000129234;ENSMUST00000144431	ENSMUSG00000018570	2	2810408A11Rik:exon2	ENSMUSE00001207667;ENSMUSE00001267119;ENSMUSE00001308342	2810408A11Rik-201;2810408A11Rik-202;2810408A11Rik-203;2810408A11Rik-204;2810408A11Rik-205;2810408A11Rik-207	ENSMUST00000018714;ENSMUST00000100969;ENSMUST00000102580;ENSMUST00000108621;ENSMUST00000128046;ENSMUST00000137122	ENSMUSG00000018570	2	2810408A11Rik:exon2
2810429I04Rik	2810429I04Rik	1	-0.071	1	0.071	NA	NA	NA	NA	NA	NA	1	0.082	1	-0.02	NA	NA	1	0.025	0.984997	0.068	0	0	NA	NA	NA	0	0	NA	0	0	2810429I04Rik-216;2810429I04Rik-226;2810429I04Rik-236	13:3535031-3535220:+	13:3535049-3535220:+	ENSMUSE00001477230	ENSMUST00000241777;ENSMUST00000243311;ENSMUST00000245236	ENSMUSG00000097709	3	2810429I04Rik:exon3	ENSMUSE00001476091	2810429I04Rik-201;2810429I04Rik-206;2810429I04Rik-208;2810429I04Rik-209;2810429I04Rik-210;2810429I04Rik-211;2810429I04Rik-212;2810429I04Rik-213;2810429I04Rik-214;2810429I04Rik-215;2810429I04Rik-217;2810429I04Rik-218;2810429I04Rik-219;2810429I04Rik-220;2810429I04Rik-221;2810429I04Rik-222;2810429I04Rik-223;2810429I04Rik-224;2810429I04Rik-225;2810429I04Rik-227;2810429I04Rik-228;2810429I04Rik-229;281…	ENSMUST00000180567;ENSMUST00000186610;ENSMUST00000187921;ENSMUST00000188642;ENSMUST00000189464;ENSMUST00000190547;ENSMUST00000191585;ENSMUST00000221008;ENSMUST00000241323;ENSMUST00000241651;ENSMUST00000241786;ENSMUST00000242054;ENSMUST00000242175;ENSMUST00000242233;ENSMUST00000242364;ENSMUST00000242715;ENSMUST00000242819;ENSMUST00000242953;ENSMUST00000243244;ENSMUST00000243533;ENSMUST00000243609;…	ENSMUSG00000097709	2;3;4	2810429I04Rik:exon2;2810429I04Rik:exon3;2810429I04Rik:exon4
2810459M11Rik	2810459M11Rik	1	-0.015	1	-0.038	1	-0.087	0.0247112	-0.344	1	0.106	1	-0.081	1	-0.082	1	-0.1	0.335383	0.264	1	0.064	0	0	0	-1	0	0	0	0	0	0	2810459M11Rik-202	1:85976310-85976423:+	1:85976313-85976423:+	ENSMUSE00000157051	ENSMUST00000165824	ENSMUSG00000026227	2	2810459M11Rik:exon2	ENSMUSE00001332893	2810459M11Rik-201	ENSMUST00000027429	ENSMUSG00000026227	2	2810459M11Rik:exon2
2900076A07Rik	2900076A07Rik	1	0.036	NA	NA	NA	NA	1	-0.175	NA	NA	1	-0.026	NA	NA	NA	NA	NA	NA	NA	NA	0	NA	NA	0	NA	0	NA	NA	NA	NA	2900076A07Rik-202;2900076A07Rik-203;2900076A07Rik-205;2900076A07Rik-207;2900076A07Rik-214;2900076A07Rik-215;2900076A07Rik-216;2900076A07Rik-217;2900076A07Rik-218;2900076A07Rik-219;2900076A07Rik-220;2900076A07Rik-221;2900076A07Rik-223;2900076A07Rik-226;2900076A07Rik-228;2900076A07Rik-232;2900076A07Rik-235;2900076A07Rik-236;2900076A07Rik-237;2900076A07Rik-239;2900076A07Rik-242;2900076A07Rik-243;290…	7:81179095-81179275:+	7:81179110-81179275:+	ENSMUSE00001633924	ENSMUST00000180705;ENSMUST00000180879;ENSMUST00000181164;ENSMUST00000181492;ENSMUST00000242107;ENSMUST00000242281;ENSMUST00000242358;ENSMUST00000242396;ENSMUST00000242652;ENSMUST00000321392;ENSMUST00000321393;ENSMUST00000321394;ENSMUST00000321396;ENSMUST00000321399;ENSMUST00000321401;ENSMUST00000321405;ENSMUST00000321408;ENSMUST00000321409;ENSMUST00000321410;ENSMUST00000321413;ENSMUST00000321416;…	ENSMUSG00000097277	2;3;4;5	2900076A07Rik:exon2;2900076A07Rik:exon3;2900076A07Rik:exon4;2900076A07Rik:exon5	ENSMUSE00001633921	2900076A07Rik-227;2900076A07Rik-229	ENSMUST00000321400;ENSMUST00000321402	ENSMUSG00000097277	3	2900076A07Rik:exon3
2900076A07Rik	2900076A07Rik	NA	NA	NA	NA	NA	NA	NA	NA	NA	NA	NA	NA	1	0.044	NA	NA	NA	NA	NA	NA	NA	NA	NA	NA	NA	NA	0	NA	NA	NA	2900076A07Rik-208	7:81178905-81181250:+	7:81180959-81181250:+	ENSMUSE00001476903	ENSMUST00000181903	ENSMUSG00000097277	3	2900076A07Rik:exon3	ENSMUSE00001633902	2900076A07Rik-202;2900076A07Rik-205;2900076A07Rik-214;2900076A07Rik-215;2900076A07Rik-216;2900076A07Rik-219;2900076A07Rik-222;2900076A07Rik-223;2900076A07Rik-224;2900076A07Rik-226;2900076A07Rik-227;2900076A07Rik-228;2900076A07Rik-229;2900076A07Rik-230;2900076A07Rik-231;2900076A07Rik-232;2900076A07Rik-233;2900076A07Rik-234;2900076A07Rik-235;2900076A07Rik-236;2900076A07Rik-237;2900076A07Rik-238;290…	ENSMUST00000180705;ENSMUST00000181164;ENSMUST00000242107;ENSMUST00000242281;ENSMUST00000242358;ENSMUST00000321392;ENSMUST00000321395;ENSMUST00000321396;ENSMUST00000321397;ENSMUST00000321399;ENSMUST00000321400;ENSMUST00000321401;ENSMUST00000321402;ENSMUST00000321403;ENSMUST00000321404;ENSMUST00000321405;ENSMUST00000321406;ENSMUST00000321407;ENSMUST00000321408;ENSMUST00000321409;ENSMUST00000321410;…	ENSMUSG00000097277	2;3;4;5;6	2900076A07Rik:exon2;2900076A07Rik:exon3;2900076A07Rik:exon4;2900076A07Rik:exon5;2900076A07Rik:exon6
2900076A07Rik	2900076A07Rik	1	0.053	1	-0.082	0.456356	0.279	1	0.149	0.924217	0.169	1	0.051	1	-0.019	1	0.213	1	0.443	1	-0.074	0	0	0	0	0	0	0	0	0	0	2900076A07Rik-209;2900076A07Rik-230;2900076A07Rik-234;2900076A07Rik-238	7:81178905-81179275:+	7:81179095-81179275:+	ENSMUSE00001475110	ENSMUST00000240962;ENSMUST00000321403;ENSMUST00000321407;ENSMUST00000321411	ENSMUSG00000097277	3;4	2900076A07Rik:exon3;2900076A07Rik:exon4	ENSMUSE00001633924	2900076A07Rik-202;2900076A07Rik-203;2900076A07Rik-205;2900076A07Rik-207;2900076A07Rik-214;2900076A07Rik-215;2900076A07Rik-216;2900076A07Rik-217;2900076A07Rik-218;2900076A07Rik-219;2900076A07Rik-220;2900076A07Rik-221;2900076A07Rik-223;2900076A07Rik-226;2900076A07Rik-228;2900076A07Rik-232;2900076A07Rik-235;2900076A07Rik-236;2900076A07Rik-237;2900076A07Rik-239;2900076A07Rik-242;2900076A07Rik-243;290…	ENSMUST00000180705;ENSMUST00000180879;ENSMUST00000181164;ENSMUST00000181492;ENSMUST00000242107;ENSMUST00000242281;ENSMUST00000242358;ENSMUST00000242396;ENSMUST00000242652;ENSMUST00000321392;ENSMUST00000321393;ENSMUST00000321394;ENSMUST00000321396;ENSMUST00000321399;ENSMUST00000321401;ENSMUST00000321405;ENSMUST00000321408;ENSMUST00000321409;ENSMUST00000321410;ENSMUST00000321413;ENSMUST00000321416;…	ENSMUSG00000097277	2;3;4;5	2900076A07Rik:exon2;2900076A07Rik:exon3;2900076A07Rik:exon4;2900076A07Rik:exon5
2900076A07Rik	2900076A07Rik	1	0.077	NA	NA	NA	NA	1	-0.234	NA	NA	1	-0.047	NA	NA	NA	NA	NA	NA	NA	NA	0	NA	NA	0	NA	0	NA	NA	NA	NA	2900076A07Rik-209;2900076A07Rik-230;2900076A07Rik-234;2900076A07Rik-238	7:81178905-81179275:+	7:81179110-81179275:+	ENSMUSE00001475110	ENSMUST00000240962;ENSMUST00000321403;ENSMUST00000321407;ENSMUST00000321411	ENSMUSG00000097277	3;4	2900076A07Rik:exon3;2900076A07Rik:exon4	ENSMUSE00001633921	2900076A07Rik-227;2900076A07Rik-229	ENSMUST00000321400;ENSMUST00000321402	ENSMUSG00000097277	3	2900076A07Rik:exon3
2900076A07Rik	2900076A07Rik	NA	NA	NA	NA	NA	NA	NA	NA	NA	NA	NA	NA	1	0.043	NA	NA	NA	NA	NA	NA	NA	NA	NA	NA	NA	NA	0	NA	NA	NA	2900076A07Rik-210	7:81179095-81181250:+	7:81180959-81181250:+	ENSMUSE00001633907	ENSMUST00000241457	ENSMUSG00000097277	3	2900076A07Rik:exon3	ENSMUSE00001633902	2900076A07Rik-202;2900076A07Rik-205;2900076A07Rik-214;2900076A07Rik-215;2900076A07Rik-216;2900076A07Rik-219;2900076A07Rik-222;2900076A07Rik-223;2900076A07Rik-224;2900076A07Rik-226;2900076A07Rik-227;2900076A07Rik-228;2900076A07Rik-229;2900076A07Rik-230;2900076A07Rik-231;2900076A07Rik-232;2900076A07Rik-233;2900076A07Rik-234;2900076A07Rik-235;2900076A07Rik-236;2900076A07Rik-237;2900076A07Rik-238;290…	ENSMUST00000180705;ENSMUST00000181164;ENSMUST00000242107;ENSMUST00000242281;ENSMUST00000242358;ENSMUST00000321392;ENSMUST00000321395;ENSMUST00000321396;ENSMUST00000321397;ENSMUST00000321399;ENSMUST00000321400;ENSMUST00000321401;ENSMUST00000321402;ENSMUST00000321403;ENSMUST00000321404;ENSMUST00000321405;ENSMUST00000321406;ENSMUST00000321407;ENSMUST00000321408;ENSMUST00000321409;ENSMUST00000321410;…	ENSMUSG00000097277	2;3;4;5;6	2900076A07Rik:exon2;2900076A07Rik:exon3;2900076A07Rik:exon4;2900076A07Rik:exon5;2900076A07Rik:exon6
3010001F23Rik	3010001F23Rik	1	0.07	1	-0.137	NA	NA	1	-1	NA	NA	NA	NA	1	0.091	NA	NA	1	0.172	NA	NA	0	0	NA	0	NA	NA	0	NA	0	NA	3010001F23Rik-201;3010001F23Rik-202;3010001F23Rik-203;3010001F23Rik-204;3010001F23Rik-205;3010001F23Rik-206;3010001F23Rik-207;3010001F23Rik-208;3010001F23Rik-209;3010001F23Rik-210;3010001F23Rik-211;3010001F23Rik-212;3010001F23Rik-214;3010001F23Rik-215;3010001F23Rik-216;3010001F23Rik-217;3010001F23Rik-218;3010001F23Rik-219;3010001F23Rik-221;3010001F23Rik-222;3010001F23Rik-223;3010001F23Rik-224;301…	X:151152838-151153018:+	X:151152848-151153018:+	ENSMUSE00000800838	ENSMUST00000130625;ENSMUST00000137460;ENSMUST00000145515;ENSMUST00000148651;ENSMUST00000157022;ENSMUST00000323569;ENSMUST00000323570;ENSMUST00000323571;ENSMUST00000323572;ENSMUST00000323573;ENSMUST00000323574;ENSMUST00000323575;ENSMUST00000323577;ENSMUST00000323578;ENSMUST00000323579;ENSMUST00000323580;ENSMUST00000323581;ENSMUST00000323582;ENSMUST00000323584;ENSMUST00000323585;ENSMUST00000323586;…	ENSMUSG00000084885	1;2	3010001F23Rik:exon1;3010001F23Rik:exon2	ENSMUSE00001638187	3010001F23Rik-213;3010001F23Rik-230;3010001F23Rik-234;3010001F23Rik-237	ENSMUST00000323576;ENSMUST00000323593;ENSMUST00000323597;ENSMUST00000323600	ENSMUSG00000084885	1;2	3010001F23Rik:exon1;3010001F23Rik:exon2
3110053B16Rik	3110053B16Rik	NA	NA	NA	NA	NA	NA	NA	NA	NA	NA	NA	NA	1	0.013	NA	NA	NA	NA	NA	NA	NA	NA	NA	NA	NA	NA	0	NA	NA	NA	3110053B16Rik-205;3110053B16Rik-207;3110053B16Rik-208;3110053B16Rik-211;3110053B16Rik-212;3110053B16Rik-213	12:20926699-20927096:-	12:20926699-20926900:-	ENSMUSE00001656139	ENSMUST00000144811;ENSMUST00000332805;ENSMUST00000332806;ENSMUST00000332987;ENSMUST00000332988;ENSMUST00000332989	ENSMUSG00000121318	2;3;4;5;6;7	3110053B16Rik:exon2;3110053B16Rik:exon3;3110053B16Rik:exon4;3110053B16Rik:exon5;3110053B16Rik:exon6;3110053B16Rik:exon7	ENSMUSE00001656518	3110053B16Rik-214	ENSMUST00000332990	ENSMUSG00000121318	6	3110053B16Rik:exon6
3110053B16Rik	3110053B16Rik	NA	NA	NA	NA	NA	NA	1	-1	NA	NA	1	-0.333	1	0.161	NA	NA	1	-1	NA	NA	NA	NA	NA	0	NA	0	0	NA	0	NA	3110053B16Rik-219	12:20946199-20946760:-	12:20946199-20946729:-	ENSMUSE00001656532	ENSMUST00000332995	ENSMUSG00000121318	5	3110053B16Rik:exon5	ENSMUSE00001656540	3110053B16Rik-220	ENSMUST00000332996	ENSMUSG00000121318	5	3110053B16Rik:exon5
3110053B16Rik;Zfp125	3110053B16Rik	NA	NA	NA	NA	NA	NA	NA	NA	NA	NA	1	0.015	NA	NA	NA	NA	NA	NA	NA	NA	NA	NA	NA	NA	NA	0	NA	NA	NA	NA	3110053B16Rik-205;3110053B16Rik-206;3110053B16Rik-211;3110053B16Rik-213;3110053B16Rik-214;3110053B16Rik-216;3110053B16Rik-217;3110053B16Rik-218;3110053B16Rik-219;3110053B16Rik-220;3110053B16Rik-221;3110053B16Rik-222;3110053B16Rik-224;3110053B16Rik-225;3110053B16Rik-229;3110053B16Rik-230;3110053B16Rik-231;Zfp125-201	12:20952534-20952660:-	12:20952534-20952653:-	ENSMUSE00000973016;ENSMUSE00001750709	ENSMUST00000079237;ENSMUST00000144811;ENSMUST00000208744;ENSMUST00000332987;ENSMUST00000332989;ENSMUST00000332990;ENSMUST00000332992;ENSMUST00000332993;ENSMUST00000332994;ENSMUST00000332995;ENSMUST00000332996;ENSMUST00000332997;ENSMUST00000332998;ENSMUST00000333000;ENSMUST00000333001;ENSMUST00000333005;ENSMUST00000333006;ENSMUST00000333007	ENSMUSG00000069755;ENSMUSG00000121318	1;2;3;4;5	3110053B16Rik:exon2;3110053B16Rik:exon3;3110053B16Rik:exon4;3110053B16Rik:exon5;Zfp125:exon1	ENSMUSE00001656517	3110053B16Rik-227	ENSMUST00000333003	ENSMUSG00000121318	3	3110053B16Rik:exon3
3632454L22Rik	3632454L22Rik	1	-0.481	1	-0.167	1	0.5	1	-0.167	1	0.667	1	-0.368	1	-1	1	1	1	0.553	1	0.85	0	0	0	0	0	0	0	0	0	0	3632454L22Rik-207	X:133925822-133926182:-	X:133925822-133926043:-	ENSMUSE00001682985	ENSMUST00000346761	ENSMUSG00000089759	3	3632454L22Rik:exon3	ENSMUSE00001682994	3632454L22Rik-204;3632454L22Rik-206	ENSMUST00000346758;ENSMUST00000346760	ENSMUSG00000089759	3;4	3632454L22Rik:exon3;3632454L22Rik:exon4
4732471J01Rik	4732471J01Rik	1	0.063	1	0.018	1	0	1	0.102	1	0.014	1	-0.079	1	0.004	0.152648	0.191	1	-0.049	1	-0.302	0	0	0	0	0	0	0	0	0	0	4732471J01Rik-208	7:25273042-25273106:+	7:25273045-25273106:+	ENSMUSE00001740529	ENSMUST00000376436	ENSMUSG00000053714	5	4732471J01Rik:exon5	ENSMUSE00001740527	4732471J01Rik-207	ENSMUST00000376435	ENSMUSG00000053714	5	4732471J01Rik:exon5
4833418N02Rik	4833418N02Rik	NA	NA	1	0.119	NA	NA	1	0.229	NA	NA	NA	NA	1	0.307	NA	NA	NA	NA	NA	NA	NA	0	NA	0	NA	NA	0	NA	NA	NA	4833418N02Rik-205	17:87583874-87584736:-	17:87583874-87583902:-	ENSMUSE00001475713	ENSMUST00000241208	ENSMUSG00000085287	3	4833418N02Rik:exon3	ENSMUSE00000839241	4833418N02Rik-201;4833418N02Rik-202;4833418N02Rik-203;4833418N02Rik-206;4833418N02Rik-207;4833418N02Rik-208;4833418N02Rik-209	ENSMUST00000137539;ENSMUST00000146560;ENSMUST00000160917;ENSMUST00000246232;ENSMUST00000333150;ENSMUST00000333151;ENSMUST00000333152	ENSMUSG00000085287	2;3;4;5	4833418N02Rik:exon2;4833418N02Rik:exon3;4833418N02Rik:exon4;4833418N02Rik:exon5
4833419F23Rik	4833419F23Rik	NA	NA	1	-1	NA	NA	NA	NA	NA	NA	NA	NA	NA	NA	NA	NA	NA	NA	NA	NA	NA	0	NA	NA	NA	NA	NA	NA	NA	NA	4833419F23Rik-244	18:4362565-4363501:+	18:4362991-4363501:+	ENSMUSE00001712576	ENSMUST00000362127	ENSMUSG00000117401	3	4833419F23Rik:exon3	ENSMUSE00001712625	4833419F23Rik-245	ENSMUST00000362128	ENSMUSG00000117401	3	4833419F23Rik:exon3
4833420G17Rik	4833420G17Rik	1	0.034	1	-0.015	NA	NA	NA	NA	1	-0.103	1	0.018	1	0.01	NA	NA	1	0.25	1	0.131	0	0	NA	NA	0	0	0	NA	0	0	4833420G17Rik-201;4833420G17Rik-206	13:119602547-119602840:+	13:119602610-119602840:+	ENSMUSE00000349561	ENSMUST00000026519;ENSMUST00000225726	ENSMUSG00000062822	2	4833420G17Rik:exon2	ENSMUSE00001428872	4833420G17Rik-202;4833420G17Rik-204	ENSMUST00000224081;ENSMUST00000225186	ENSMUSG00000062822	2;3	4833420G17Rik:exon2;4833420G17Rik:exon3
4833420G17Rik	4833420G17Rik	1	0.014	1	-0.017	NA	NA	NA	NA	1	-0.18	1	0.095	1	0.039	1	0.262	1	0.124	1	-0.073	0	0	NA	NA	0	0	0	0	0	0	4833420G17Rik-203	13:119601816-119602840:+	13:119602547-119602840:+	ENSMUSE00001421710	ENSMUST00000224312	ENSMUSG00000062822	3	4833420G17Rik:exon3	ENSMUSE00000349561	4833420G17Rik-201;4833420G17Rik-206	ENSMUST00000026519;ENSMUST00000225726	ENSMUSG00000062822	2	4833420G17Rik:exon2
4833420G17Rik	4833420G17Rik	1	0.051	1	-0.014	1	0.158	1	0.043	1	-0.072	1	0.046	1	-0.007	NA	NA	1	0.071	1	0.099	0	0	0	0	0	0	0	NA	0	0	4833420G17Rik-203	13:119601816-119602840:+	13:119602610-119602840:+	ENSMUSE00001421710	ENSMUST00000224312	ENSMUSG00000062822	3	4833420G17Rik:exon3	ENSMUSE00001428872	4833420G17Rik-202;4833420G17Rik-204	ENSMUST00000224081;ENSMUST00000225186	ENSMUSG00000062822	2;3	4833420G17Rik:exon2;4833420G17Rik:exon3
4833438C02Rik	4833438C02Rik	NA	NA	NA	NA	NA	NA	NA	NA	1	-0.168	NA	NA	NA	NA	NA	NA	NA	NA	NA	NA	NA	NA	NA	NA	0	NA	NA	NA	NA	NA	4833438C02Rik-205	19:46292030-46293289:-	19:46292030-46292219:-	ENSMUSE00001665295	ENSMUST00000337461	ENSMUSG00000118087	3	4833438C02Rik:exon3	ENSMUSE00001665296	4833438C02Rik-206;4833438C02Rik-207	ENSMUST00000337462;ENSMUST00000337463	ENSMUSG00000118087	4	4833438C02Rik:exon4
4833438C02Rik	4833438C02Rik	NA	NA	1	-0.145	1	0.192	NA	NA	NA	NA	NA	NA	1	-0.241	1	0.277	NA	NA	NA	NA	NA	0	0	NA	NA	NA	0	0	NA	NA	4833438C02Rik-207;4833438C02Rik-209	19:46292308-46293289:-	19:46292308-46293065:-	ENSMUSE00001665303	ENSMUST00000337463;ENSMUST00000337465	ENSMUSG00000118087	2;3	4833438C02Rik:exon2;4833438C02Rik:exon3	ENSMUSE00001665300	4833438C02Rik-206	ENSMUST00000337462	ENSMUSG00000118087	3	4833438C02Rik:exon3
4921511I17Rik	4921511I17Rik	NA	NA	1	0.13	NA	NA	1	0.334	NA	NA	1	0.667	0.810826	-0.344	1	-0.5	1	-0.381	NA	NA	NA	0	NA	0	NA	0	0	0	0	NA	4921511I17Rik-203	12:105867729-105868119:-	12:105867729-105868029:-	ENSMUSE00001649294	ENSMUST00000329342	ENSMUSG00000135284	3	4921511I17Rik:exon3	ENSMUSE00001649286	4921511I17Rik-203	ENSMUST00000329340;ENSMUST00000329341;ENSMUST00000329343	ENSMUSG00000135284	3;4;5	4921511I17Rik:exon3;4921511I17Rik:exon4;4921511I17Rik:exon5
4921511I17Rik	4921511I17Rik	NA	NA	1	0.106	NA	NA	1	0.276	NA	NA	1	0.623	0.796057	-0.325	1	0.504	1	-0.618	NA	NA	NA	0	NA	0	NA	0	0	0	0	NA	4921511I17Rik-203	12:105867729-105868470:-	12:105867729-105868029:-	ENSMUSE00001649305	ENSMUST00000329339	ENSMUSG00000135284	3	4921511I17Rik:exon3	ENSMUSE00001649286	4921511I17Rik-203	ENSMUST00000329340;ENSMUST00000329341;ENSMUST00000329343	ENSMUSG00000135284	3;4;5	4921511I17Rik:exon3;4921511I17Rik:exon4;4921511I17Rik:exon5
4921511I17Rik	4921511I17Rik	NA	NA	1	0.102	NA	NA	NA	NA	NA	NA	NA	NA	1	-0.511	1	1	1	-0.358	NA	NA	NA	0	NA	NA	NA	NA	0	0	0	NA	4921511I17Rik-203	12:105867729-105868470:-	12:105867729-105868119:-	ENSMUSE00001649305	ENSMUST00000329339	ENSMUSG00000135284	3	4921511I17Rik:exon3	ENSMUSE00001649294	4921511I17Rik-203	ENSMUST00000329342	ENSMUSG00000135284	3	4921511I17Rik:exon3
4930414N06Rik	4930414N06Rik	1	0.115	1	-0.171	NA	NA	NA	NA	NA	NA	1	-0.839	1	0.104	NA	NA	NA	NA	NA	NA	0	0	NA	NA	NA	0	0	NA	NA	NA	4930414N06Rik-201	19:44949053-44949293:-	19:44949053-44949289:-	ENSMUSE00001458339	ENSMUST00000235330	ENSMUSG00000118204	4	4930414N06Rik:exon4	ENSMUSE00001582694	4930414N06Rik-205	ENSMUST00000294399	ENSMUSG00000118204	4	4930414N06Rik:exon4
4930417H01Rik	4930417H01Rik	1	0.167	1	-1	NA	NA	NA	NA	NA	NA	1	0.5	1	0.339	NA	NA	NA	NA	NA	NA	0	0	NA	NA	NA	0	0	NA	NA	NA	4930417H01Rik-201;4930417H01Rik-213;4930417H01Rik-218;4930417H01Rik-232;4930417H01Rik-246;4930417H01Rik-255	2:122549909-122550088:+	2:122549983-122550088:+	ENSMUSE00001515663	ENSMUST00000123403;ENSMUST00000259549;ENSMUST00000259554;ENSMUST00000259568;ENSMUST00000259582;ENSMUST00000259591	ENSMUSG00000087017	3	4930417H01Rik:exon3	ENSMUSE00000841580	4930417H01Rik-202;4930417H01Rik-203;4930417H01Rik-206;4930417H01Rik-207;4930417H01Rik-209;4930417H01Rik-214;4930417H01Rik-215;4930417H01Rik-216;4930417H01Rik-221;4930417H01Rik-222;4930417H01Rik-223;4930417H01Rik-226;4930417H01Rik-231;4930417H01Rik-233;4930417H01Rik-236;4930417H01Rik-240;4930417H01Rik-241;4930417H01Rik-243;4930417H01Rik-244;4930417H01Rik-252;4930417H01Rik-253;4930417H01Rik-254;493…	ENSMUST00000134411;ENSMUST00000142323;ENSMUST00000155018;ENSMUST00000259543;ENSMUST00000259545;ENSMUST00000259550;ENSMUST00000259551;ENSMUST00000259552;ENSMUST00000259557;ENSMUST00000259558;ENSMUST00000259559;ENSMUST00000259562;ENSMUST00000259567;ENSMUST00000259569;ENSMUST00000259572;ENSMUST00000259576;ENSMUST00000259577;ENSMUST00000259579;ENSMUST00000259580;ENSMUST00000259588;ENSMUST00000259589;…	ENSMUSG00000087017	3;4;5	4930417H01Rik:exon3;4930417H01Rik:exon4;4930417H01Rik:exon5
4930417H01Rik	4930417H01Rik	1	-0.333	NA	NA	NA	NA	NA	NA	NA	NA	1	-0.353	NA	NA	NA	NA	NA	NA	NA	NA	0	NA	NA	NA	NA	0	NA	NA	NA	NA	4930417H01Rik-203;4930417H01Rik-204;4930417H01Rik-212;4930417H01Rik-221;4930417H01Rik-225;4930417H01Rik-232;4930417H01Rik-243;4930417H01Rik-244;4930417H01Rik-247;4930417H01Rik-252;4930417H01Rik-255;4930417H01Rik-257;4930417H01Rik-262	2:122559815-122560150:+	2:122560078-122560150:+	ENSMUSE00000813157	ENSMUST00000142323;ENSMUST00000148977;ENSMUST00000259548;ENSMUST00000259557;ENSMUST00000259561;ENSMUST00000259568;ENSMUST00000259579;ENSMUST00000259580;ENSMUST00000259583;ENSMUST00000259588;ENSMUST00000259591;ENSMUST00000259593;ENSMUST00000259598	ENSMUSG00000087017	3;4;5;6	4930417H01Rik:exon3;4930417H01Rik:exon4;4930417H01Rik:exon5;4930417H01Rik:exon6	ENSMUSE00000796667	4930417H01Rik-201;4930417H01Rik-205;4930417H01Rik-207;4930417H01Rik-209;4930417H01Rik-210;4930417H01Rik-211;4930417H01Rik-214;4930417H01Rik-216;4930417H01Rik-217;4930417H01Rik-218;4930417H01Rik-219;4930417H01Rik-223;4930417H01Rik-224;4930417H01Rik-228;4930417H01Rik-229;4930417H01Rik-230;4930417H01Rik-233;4930417H01Rik-234;4930417H01Rik-235;4930417H01Rik-236;4930417H01Rik-237;4930417H01Rik-240;493…	ENSMUST00000123403;ENSMUST00000153728;ENSMUST00000259543;ENSMUST00000259545;ENSMUST00000259546;ENSMUST00000259547;ENSMUST00000259550;ENSMUST00000259552;ENSMUST00000259553;ENSMUST00000259554;ENSMUST00000259555;ENSMUST00000259559;ENSMUST00000259560;ENSMUST00000259564;ENSMUST00000259565;ENSMUST00000259566;ENSMUST00000259569;ENSMUST00000259570;ENSMUST00000259571;ENSMUST00000259572;ENSMUST00000259573;…	ENSMUSG00000087017	2;3;4;5;6	4930417H01Rik:exon2;4930417H01Rik:exon3;4930417H01Rik:exon4;4930417H01Rik:exon5;4930417H01Rik:exon6
4930417H01Rik	4930417H01Rik	1	1	NA	NA	NA	NA	NA	NA	NA	NA	1	-0.5	NA	NA	NA	NA	NA	NA	NA	NA	0	NA	NA	NA	NA	0	NA	NA	NA	NA	4930417H01Rik-253;4930417H01Rik-257	2:122561117-122561284:+	2:122561192-122561284:+	ENSMUSE00001515659	ENSMUST00000259589;ENSMUST00000259593	ENSMUSG00000087017	5;7	4930417H01Rik:exon5;4930417H01Rik:exon7	ENSMUSE00000734337	4930417H01Rik-201;4930417H01Rik-203;4930417H01Rik-204;4930417H01Rik-205;4930417H01Rik-206;4930417H01Rik-207;4930417H01Rik-208;4930417H01Rik-210;4930417H01Rik-211;4930417H01Rik-212;4930417H01Rik-213;4930417H01Rik-214;4930417H01Rik-215;4930417H01Rik-216;4930417H01Rik-217;4930417H01Rik-218;4930417H01Rik-219;4930417H01Rik-220;4930417H01Rik-221;4930417H01Rik-222;4930417H01Rik-223;4930417H01Rik-224;493…	ENSMUST00000123403;ENSMUST00000142323;ENSMUST00000148977;ENSMUST00000153728;ENSMUST00000155018;ENSMUST00000259543;ENSMUST00000259544;ENSMUST00000259546;ENSMUST00000259547;ENSMUST00000259548;ENSMUST00000259549;ENSMUST00000259550;ENSMUST00000259551;ENSMUST00000259552;ENSMUST00000259553;ENSMUST00000259554;ENSMUST00000259555;ENSMUST00000259556;ENSMUST00000259557;ENSMUST00000259558;ENSMUST00000259559;…	ENSMUSG00000087017	2;3;4;5;6;7	4930417H01Rik:exon2;4930417H01Rik:exon3;4930417H01Rik:exon4;4930417H01Rik:exon5;4930417H01Rik:exon6;4930417H01Rik:exon7
4930417O13Rik	4930417O13Rik	NA	NA	NA	NA	NA	NA	NA	NA	1	-1	NA	NA	NA	NA	NA	NA	1	-1	NA	NA	NA	NA	NA	NA	0	NA	NA	NA	0	NA	4930417O13Rik-201;4930417O13Rik-203;4930417O13Rik-204;4930417O13Rik-205;4930417O13Rik-206;4930417O13Rik-207;4930417O13Rik-209;4930417O13Rik-210;4930417O13Rik-211;4930417O13Rik-212;4930417O13Rik-214;4930417O13Rik-215;4930417O13Rik-216;4930417O13Rik-219;4930417O13Rik-220;4930417O13Rik-221;4930417O13Rik-222;4930417O13Rik-223;4930417O13Rik-224;4930417O13Rik-225;4930417O13Rik-226;4930417O13Rik-227;493…	6:125243363-125243489:+	6:125243372-125243489:+	ENSMUSE00001365780	ENSMUST00000203841;ENSMUST00000204911;ENSMUST00000205000;ENSMUST00000244698;ENSMUST00000245199;ENSMUST00000246494;ENSMUST00000316966;ENSMUST00000316967;ENSMUST00000316968;ENSMUST00000316969;ENSMUST00000316971;ENSMUST00000316972;ENSMUST00000316973;ENSMUST00000316976;ENSMUST00000316977;ENSMUST00000316978;ENSMUST00000316979;ENSMUST00000316980;ENSMUST00000316981;ENSMUST00000316982;ENSMUST00000316983;…	ENSMUSG00000108129	2;3	4930417O13Rik:exon2;4930417O13Rik:exon3	ENSMUSE00001625938	4930417O13Rik-213;4930417O13Rik-229;4930417O13Rik-239;4930417O13Rik-242	ENSMUST00000316970;ENSMUST00000316986;ENSMUST00000316996;ENSMUST00000316999	ENSMUSG00000108129	2;3	4930417O13Rik:exon2;4930417O13Rik:exon3
4930417O13Rik	4930417O13Rik	NA	NA	NA	NA	NA	NA	1	0.313	NA	NA	NA	NA	NA	NA	NA	NA	1	0.149	1	0.297	NA	NA	NA	0	NA	NA	NA	NA	0	0	4930417O13Rik-203	6:125245815-125247376:+	6:125247207-125247376:+	ENSMUSE00001364915	ENSMUST00000204911	ENSMUSG00000108129	3	4930417O13Rik:exon3	ENSMUSE00001625917	4930417O13Rik-214;4930417O13Rik-222;4930417O13Rik-223;4930417O13Rik-228	ENSMUST00000316971;ENSMUST00000316979;ENSMUST00000316980;ENSMUST00000316985	ENSMUSG00000108129	3	4930417O13Rik:exon3
4930417O13Rik	4930417O13Rik	NA	NA	NA	NA	NA	NA	NA	NA	0.178564	0.24	NA	NA	NA	NA	NA	NA	1	-0.352	NA	NA	NA	NA	NA	NA	0	NA	NA	NA	0	NA	4930417O13Rik-203	6:125245815-125247376:+	6:125247197-125247376:+	ENSMUSE00001364915	ENSMUST00000204911	ENSMUSG00000108129	3	4930417O13Rik:exon3	ENSMUSE00001484266	4930417O13Rik-205;4930417O13Rik-206;4930417O13Rik-209;4930417O13Rik-211;4930417O13Rik-212;4930417O13Rik-213;4930417O13Rik-217;4930417O13Rik-219;4930417O13Rik-224;4930417O13Rik-225;4930417O13Rik-229;4930417O13Rik-233	ENSMUST00000244698;ENSMUST00000245199;ENSMUST00000316966;ENSMUST00000316968;ENSMUST00000316969;ENSMUST00000316970;ENSMUST00000316974;ENSMUST00000316976;ENSMUST00000316981;ENSMUST00000316982;ENSMUST00000316986;ENSMUST00000316990	ENSMUSG00000108129	2;3;4	4930417O13Rik:exon2;4930417O13Rik:exon3;4930417O13Rik:exon4
4930417O13Rik	4930417O13Rik	NA	NA	NA	NA	NA	NA	NA	NA	0.00143202	-0.6	NA	NA	NA	NA	NA	NA	NA	NA	NA	NA	NA	NA	NA	NA	-1	NA	NA	NA	NA	NA	4930417O13Rik-203	6:125245815-125247376:+	6:125247286-125247376:+	ENSMUSE00001364915	ENSMUST00000204911	ENSMUSG00000108129	3	4930417O13Rik:exon3	ENSMUSE00001370159	4930417O13Rik-201;4930417O13Rik-204;4930417O13Rik-207;4930417O13Rik-210;4930417O13Rik-216;4930417O13Rik-218;4930417O13Rik-220;4930417O13Rik-227;4930417O13Rik-230;4930417O13Rik-231;4930417O13Rik-232	ENSMUST00000203841;ENSMUST00000205000;ENSMUST00000246494;ENSMUST00000316967;ENSMUST00000316973;ENSMUST00000316975;ENSMUST00000316977;ENSMUST00000316984;ENSMUST00000316987;ENSMUST00000316988;ENSMUST00000316989	ENSMUSG00000108129	2;3;4	4930417O13Rik:exon2;4930417O13Rik:exon3;4930417O13Rik:exon4
4930417O13Rik	4930417O13Rik	NA	NA	NA	NA	NA	NA	NA	NA	1	-1	NA	NA	NA	NA	NA	NA	NA	NA	NA	NA	NA	NA	NA	NA	0	NA	NA	NA	NA	NA	4930417O13Rik-205;4930417O13Rik-206;4930417O13Rik-209;4930417O13Rik-211;4930417O13Rik-212;4930417O13Rik-213;4930417O13Rik-217;4930417O13Rik-219;4930417O13Rik-224;4930417O13Rik-225;4930417O13Rik-229;4930417O13Rik-233	6:125247197-125247376:+	6:125247286-125247376:+	ENSMUSE00001484266	ENSMUST00000244698;ENSMUST00000245199;ENSMUST00000316966;ENSMUST00000316968;ENSMUST00000316969;ENSMUST00000316970;ENSMUST00000316974;ENSMUST00000316976;ENSMUST00000316981;ENSMUST00000316982;ENSMUST00000316986;ENSMUST00000316990	ENSMUSG00000108129	2;3;4	4930417O13Rik:exon2;4930417O13Rik:exon3;4930417O13Rik:exon4	ENSMUSE00001370159	4930417O13Rik-201;4930417O13Rik-204;4930417O13Rik-207;4930417O13Rik-210;4930417O13Rik-216;4930417O13Rik-218;4930417O13Rik-220;4930417O13Rik-227;4930417O13Rik-230;4930417O13Rik-231;4930417O13Rik-232	ENSMUST00000203841;ENSMUST00000205000;ENSMUST00000246494;ENSMUST00000316967;ENSMUST00000316973;ENSMUST00000316975;ENSMUST00000316977;ENSMUST00000316984;ENSMUST00000316987;ENSMUST00000316988;ENSMUST00000316989	ENSMUSG00000108129	2;3;4	4930417O13Rik:exon2;4930417O13Rik:exon3;4930417O13Rik:exon4
4930417O13Rik	4930417O13Rik	NA	NA	NA	NA	NA	NA	NA	NA	NA	NA	NA	NA	NA	NA	NA	NA	1	0.516	NA	NA	NA	NA	NA	NA	NA	NA	NA	NA	0	NA	4930417O13Rik-205;4930417O13Rik-206;4930417O13Rik-209;4930417O13Rik-211;4930417O13Rik-212;4930417O13Rik-213;4930417O13Rik-217;4930417O13Rik-219;4930417O13Rik-224;4930417O13Rik-225;4930417O13Rik-229;4930417O13Rik-233	6:125247197-125247376:+	6:125247207-125247376:+	ENSMUSE00001484266	ENSMUST00000244698;ENSMUST00000245199;ENSMUST00000316966;ENSMUST00000316968;ENSMUST00000316969;ENSMUST00000316970;ENSMUST00000316974;ENSMUST00000316976;ENSMUST00000316981;ENSMUST00000316982;ENSMUST00000316986;ENSMUST00000316990	ENSMUSG00000108129	2;3;4	4930417O13Rik:exon2;4930417O13Rik:exon3;4930417O13Rik:exon4	ENSMUSE00001625917	4930417O13Rik-214;4930417O13Rik-222;4930417O13Rik-223;4930417O13Rik-228	ENSMUST00000316971;ENSMUST00000316979;ENSMUST00000316980;ENSMUST00000316985	ENSMUSG00000108129	3	4930417O13Rik:exon3
4930417O13Rik	4930417O13Rik	NA	NA	NA	NA	NA	NA	NA	NA	1	-1	NA	NA	NA	NA	NA	NA	NA	NA	NA	NA	NA	NA	NA	NA	0	NA	NA	NA	NA	NA	4930417O13Rik-214;4930417O13Rik-222;4930417O13Rik-223;4930417O13Rik-228	6:125247207-125247376:+	6:125247286-125247376:+	ENSMUSE00001625917	ENSMUST00000316971;ENSMUST00000316979;ENSMUST00000316980;ENSMUST00000316985	ENSMUSG00000108129	3	4930417O13Rik:exon3	ENSMUSE00001370159	4930417O13Rik-201;4930417O13Rik-204;4930417O13Rik-207;4930417O13Rik-210;4930417O13Rik-216;4930417O13Rik-218;4930417O13Rik-220;4930417O13Rik-227;4930417O13Rik-230;4930417O13Rik-231;4930417O13Rik-232	ENSMUST00000203841;ENSMUST00000205000;ENSMUST00000246494;ENSMUST00000316967;ENSMUST00000316973;ENSMUST00000316975;ENSMUST00000316977;ENSMUST00000316984;ENSMUST00000316987;ENSMUST00000316988;ENSMUST00000316989	ENSMUSG00000108129	2;3;4	4930417O13Rik:exon2;4930417O13Rik:exon3;4930417O13Rik:exon4
4930425L21Rik	4930425L21Rik	NA	NA	NA	NA	NA	NA	NA	NA	NA	NA	1	-0.324	NA	NA	NA	NA	NA	NA	NA	NA	NA	NA	NA	NA	NA	0	NA	NA	NA	NA	4930425L21Rik-219	6:145866947-145867069:+	6:145867012-145867069:+	ENSMUSE00001602670	ENSMUST00000304966;ENSMUST00000304967;ENSMUST00000304979	ENSMUSG00000131263	3;4	4930425L21Rik:exon3;4930425L21Rik:exon4	ENSMUSE00001602665	4930425L21Rik-219	ENSMUST00000304968	ENSMUSG00000131263	3	4930425L21Rik:exon3
4930428N03Rik	4930428N03Rik	NA	NA	NA	NA	NA	NA	NA	NA	NA	NA	NA	NA	NA	NA	NA	NA	NA	NA	1	1	NA	NA	NA	NA	NA	NA	NA	NA	NA	0	4930428N03Rik-213	14:24804173-24804339:+	14:24804177-24804339:+	ENSMUSE00001621291	ENSMUST00000314546	ENSMUSG00000089887	8	4930428N03Rik:exon8	ENSMUSE00001621257	4930428N03Rik-211;4930428N03Rik-215;4930428N03Rik-218	ENSMUST00000314544;ENSMUST00000314548;ENSMUST00000314551	ENSMUSG00000089887	3;4;8	4930428N03Rik:exon3;4930428N03Rik:exon4;4930428N03Rik:exon8
4930447M23Rik	4930447M23Rik	1	-0.01	1	0.125	NA	NA	1	0.113	1	0.045	1	0.025	1	-0.051	1	0.118	1	-0.177	1	0.084	0	0	NA	0	0	0	0	0	0	0	4930447M23Rik-201;4930447M23Rik-202;4930447M23Rik-203;4930447M23Rik-204;4930447M23Rik-206;4930447M23Rik-208;4930447M23Rik-211;4930447M23Rik-214;4930447M23Rik-218;4930447M23Rik-227;4930447M23Rik-228;4930447M23Rik-231;4930447M23Rik-232;4930447M23Rik-233;4930447M23Rik-234;4930447M23Rik-235;4930447M23Rik-236;4930447M23Rik-237;4930447M23Rik-238;4930447M23Rik-240;4930447M23Rik-241;4930447M23Rik-244;493…	2:19352376-19352498:+	2:19352416-19352498:+	ENSMUSE00000827071	ENSMUST00000136456;ENSMUST00000141289;ENSMUST00000150514;ENSMUST00000242211;ENSMUST00000243928;ENSMUST00000246641;ENSMUST00000247163;ENSMUST00000247649;ENSMUST00000314583;ENSMUST00000314592;ENSMUST00000314593;ENSMUST00000314596;ENSMUST00000314597;ENSMUST00000314598;ENSMUST00000314599;ENSMUST00000314600;ENSMUST00000314601;ENSMUST00000314602;ENSMUST00000314603;ENSMUST00000314605;ENSMUST00000314606;…	ENSMUSG00000087674	2;3	4930447M23Rik:exon2;4930447M23Rik:exon3	ENSMUSE00001480230	4930447M23Rik-205;4930447M23Rik-207;4930447M23Rik-212;4930447M23Rik-213;4930447M23Rik-219;4930447M23Rik-220;4930447M23Rik-223;4930447M23Rik-224;4930447M23Rik-239;4930447M23Rik-249;4930447M23Rik-252;4930447M23Rik-255	ENSMUST00000243017;ENSMUST00000245799;ENSMUST00000247316;ENSMUST00000247628;ENSMUST00000314584;ENSMUST00000314585;ENSMUST00000314588;ENSMUST00000314589;ENSMUST00000314604;ENSMUST00000314614;ENSMUST00000314617;ENSMUST00000314620	ENSMUSG00000087674	2;3	4930447M23Rik:exon2;4930447M23Rik:exon3
4930447M23Rik	4930447M23Rik	1	0.026	NA	NA	NA	NA	NA	NA	NA	NA	1	-0.022	1	-0.047	1	0.096	NA	NA	1	-0.024	0	NA	NA	NA	NA	0	0	0	NA	0	4930447M23Rik-204;4930447M23Rik-205;4930447M23Rik-206;4930447M23Rik-207;4930447M23Rik-208;4930447M23Rik-209;4930447M23Rik-210;4930447M23Rik-211;4930447M23Rik-212;4930447M23Rik-214;4930447M23Rik-218;4930447M23Rik-219;4930447M23Rik-220;4930447M23Rik-221;4930447M23Rik-222;4930447M23Rik-223;4930447M23Rik-224;4930447M23Rik-225;4930447M23Rik-226	2:19355749-19357065:+	2:19355812-19357065:+	ENSMUSE00001489984	ENSMUST00000242211;ENSMUST00000243017;ENSMUST00000243928;ENSMUST00000245799;ENSMUST00000246641;ENSMUST00000246840;ENSMUST00000247015;ENSMUST00000247163;ENSMUST00000247316;ENSMUST00000247649;ENSMUST00000314583;ENSMUST00000314584;ENSMUST00000314585;ENSMUST00000314586;ENSMUST00000314587;ENSMUST00000314588;ENSMUST00000314589;ENSMUST00000314590;ENSMUST00000314591	ENSMUSG00000087674	3;4;5	4930447M23Rik:exon3;4930447M23Rik:exon4;4930447M23Rik:exon5	ENSMUSE00001621357	4930447M23Rik-228	ENSMUST00000314593	ENSMUSG00000087674	4	4930447M23Rik:exon4
4930447M23Rik	4930447M23Rik	1	-0.073;0.059	0.675757259;0.822718712	-0.158;-0.088	0.22465995;1	-0.102;-0.255	1	0.071;-0.01	1	0.031;-0.215	1	0.088	1	0.065;-0.047	1	-0.099;0	1	0.033;-0.048	1;0.137113674	-0.155;-0.163	0	0	0	0	0	0	0	0	0	0	4930447M23Rik-209;4930447M23Rik-210;4930447M23Rik-225;4930447M23Rik-230;4930447M23Rik-242;4930447M23Rik-243;4930447M23Rik-248;4930447M23Rik-250;4930447M23Rik-253;4930447M23Rik-256;4930447M23Rik-261;4930447M23Rik-262;4930447M23Rik-265	2:19352305-19352498:+	2:19352376-19352498:+	ENSMUSE00001489305	ENSMUST00000246840;ENSMUST00000247015;ENSMUST00000314590;ENSMUST00000314595;ENSMUST00000314607;ENSMUST00000314608;ENSMUST00000314613;ENSMUST00000314615;ENSMUST00000314618;ENSMUST00000314621;ENSMUST00000314626;ENSMUST00000314627;ENSMUST00000314630	ENSMUSG00000087674	2;3	4930447M23Rik:exon2;4930447M23Rik:exon3	ENSMUSE00000827071	4930447M23Rik-201;4930447M23Rik-202;4930447M23Rik-203;4930447M23Rik-204;4930447M23Rik-206;4930447M23Rik-208;4930447M23Rik-211;4930447M23Rik-214;4930447M23Rik-218;4930447M23Rik-227;4930447M23Rik-228;4930447M23Rik-231;4930447M23Rik-232;4930447M23Rik-233;4930447M23Rik-234;4930447M23Rik-235;4930447M23Rik-236;4930447M23Rik-237;4930447M23Rik-238;4930447M23Rik-240;4930447M23Rik-241;4930447M23Rik-244;493…	ENSMUST00000136456;ENSMUST00000141289;ENSMUST00000150514;ENSMUST00000242211;ENSMUST00000243928;ENSMUST00000246641;ENSMUST00000247163;ENSMUST00000247649;ENSMUST00000314583;ENSMUST00000314592;ENSMUST00000314593;ENSMUST00000314596;ENSMUST00000314597;ENSMUST00000314598;ENSMUST00000314599;ENSMUST00000314600;ENSMUST00000314601;ENSMUST00000314602;ENSMUST00000314603;ENSMUST00000314605;ENSMUST00000314606;…	ENSMUSG00000087674	2;3	4930447M23Rik:exon2;4930447M23Rik:exon3
4930447M23Rik	4930447M23Rik	1	-0.036	1	0.093	NA	NA	1	0.14	1	0.044	1	0.061	1	-0.033	1	0.09	1	-0.363	0.900598	0.222	0	0	NA	0	0	0	0	0	0	0	4930447M23Rik-209;4930447M23Rik-210;4930447M23Rik-225;4930447M23Rik-230;4930447M23Rik-242;4930447M23Rik-243;4930447M23Rik-248;4930447M23Rik-250;4930447M23Rik-253;4930447M23Rik-256;4930447M23Rik-261;4930447M23Rik-262;4930447M23Rik-265	2:19352305-19352498:+	2:19352416-19352498:+	ENSMUSE00001489305	ENSMUST00000246840;ENSMUST00000247015;ENSMUST00000314590;ENSMUST00000314595;ENSMUST00000314607;ENSMUST00000314608;ENSMUST00000314613;ENSMUST00000314615;ENSMUST00000314618;ENSMUST00000314621;ENSMUST00000314626;ENSMUST00000314627;ENSMUST00000314630	ENSMUSG00000087674	2;3	4930447M23Rik:exon2;4930447M23Rik:exon3	ENSMUSE00001480230	4930447M23Rik-205;4930447M23Rik-207;4930447M23Rik-212;4930447M23Rik-213;4930447M23Rik-219;4930447M23Rik-220;4930447M23Rik-223;4930447M23Rik-224;4930447M23Rik-239;4930447M23Rik-249;4930447M23Rik-252;4930447M23Rik-255	ENSMUST00000243017;ENSMUST00000245799;ENSMUST00000247316;ENSMUST00000247628;ENSMUST00000314584;ENSMUST00000314585;ENSMUST00000314588;ENSMUST00000314589;ENSMUST00000314604;ENSMUST00000314614;ENSMUST00000314617;ENSMUST00000314620	ENSMUSG00000087674	2;3	4930447M23Rik:exon2;4930447M23Rik:exon3
4930448E22Rik	4930448E22Rik	1	0.5	NA	NA	NA	NA	NA	NA	NA	NA	NA	NA	NA	NA	NA	NA	NA	NA	NA	NA	0	NA	NA	NA	NA	NA	NA	NA	NA	NA	4930448E22Rik-228	9:46238999-46239296:-	9:46238999-46239193:-	ENSMUSE00001538888	ENSMUST00000271784	ENSMUSG00000097463	2	4930448E22Rik:exon2	ENSMUSE00001538882	4930448E22Rik-229	ENSMUST00000271785	ENSMUSG00000097463	2	4930448E22Rik:exon2
4930448I06Rik	4930448I06Rik	NA	NA	1	0.485	NA	NA	NA	NA	NA	NA	NA	NA	NA	NA	NA	NA	NA	NA	NA	NA	NA	0	NA	NA	NA	NA	NA	NA	NA	NA	4930448I06Rik-211	1:188873187-188873348:-	1:188873187-188873279:-	ENSMUSE00001618041	ENSMUST00000312975;ENSMUST00000312977	ENSMUSG00000132578	2	4930448I06Rik:exon2	ENSMUSE00001618044	4930448I06Rik-211	ENSMUST00000312976;ENSMUST00000312978	ENSMUSG00000132578	2	4930448I06Rik:exon2
4930452G13Rik	4930452G13Rik	NA	NA	NA	NA	NA	NA	NA	NA	NA	NA	NA	NA	1	0.723	NA	NA	NA	NA	NA	NA	NA	NA	NA	NA	NA	NA	0	NA	NA	NA	4930452G13Rik-203;4930452G13Rik-228;4930452G13Rik-232	14:79941949-79942083:+	14:79941968-79942083:+	ENSMUSE00001432069	ENSMUST00000226347;ENSMUST00000292485;ENSMUST00000292489	ENSMUSG00000115422	2	4930452G13Rik:exon2	ENSMUSE00001579106	4930452G13Rik-205;4930452G13Rik-206;4930452G13Rik-210;4930452G13Rik-214;4930452G13Rik-219;4930452G13Rik-220;4930452G13Rik-223;4930452G13Rik-224;4930452G13Rik-231;4930452G13Rik-236	ENSMUST00000292462;ENSMUST00000292463;ENSMUST00000292467;ENSMUST00000292471;ENSMUST00000292476;ENSMUST00000292477;ENSMUST00000292480;ENSMUST00000292481;ENSMUST00000292488;ENSMUST00000292493	ENSMUSG00000115422	2;5	4930452G13Rik:exon2;4930452G13Rik:exon5
4930452G13Rik	4930452G13Rik	NA	NA	NA	NA	NA	NA	NA	NA	NA	NA	NA	NA	1	-0.23	NA	NA	NA	NA	NA	NA	NA	NA	NA	NA	NA	NA	0	NA	NA	NA	4930452G13Rik-204;4930452G13Rik-215;4930452G13Rik-217;4930452G13Rik-221;4930452G13Rik-225;4930452G13Rik-230	14:79941878-79942083:+	14:79941974-79942083:+	ENSMUSE00001434968	ENSMUST00000227328;ENSMUST00000292472;ENSMUST00000292474;ENSMUST00000292478;ENSMUST00000292482;ENSMUST00000292487	ENSMUSG00000115422	2	4930452G13Rik:exon2	ENSMUSE00001579126	4930452G13Rik-218;4930452G13Rik-226;4930452G13Rik-233	ENSMUST00000292475;ENSMUST00000292483;ENSMUST00000292490	ENSMUSG00000115422	2	4930452G13Rik:exon2
4930458D05Rik	4930458D05Rik	1	-0.262	NA	NA	NA	NA	NA	NA	NA	NA	1	0.08	1	0.134	NA	NA	1	0.074	NA	NA	0	NA	NA	NA	NA	0	0	NA	0	NA	4930458D05Rik-206	5:100992988-100993368:-	5:100992988-100993077:-	ENSMUSE00001721614	ENSMUST00000366672	ENSMUSG00000087611	2	4930458D05Rik:exon2	ENSMUSE00001721606	4930458D05Rik-208	ENSMUST00000366674	ENSMUSG00000087611	2	4930458D05Rik:exon2
4930473H19Rik	4930473H19Rik	NA	NA	1	0.013	NA	NA	NA	NA	NA	NA	1	0.01	1	0.012	NA	NA	NA	NA	NA	NA	NA	0	NA	NA	NA	0	0	NA	NA	NA	4930473H19Rik-202;4930473H19Rik-203	12:88407797-88408005:-	12:88407797-88407948:-	ENSMUSE00001416043	ENSMUST00000222124;ENSMUST00000308673	ENSMUSG00000113087	2	4930473H19Rik:exon2	ENSMUSE00001609690	4930473H19Rik-204	ENSMUST00000308674	ENSMUSG00000113087	2	4930473H19Rik:exon2
4930481A15Rik	4930481A15Rik	1	0.336	0.1597	-0.43	1	-0.254	1	-0.667	NA	NA	1	-0.128	0.12326	0.274	1	0.127	1	0.667	1	-0.5	0	0	0	0	NA	0	0	0	0	0	4930481A15Rik-201;4930481A15Rik-210;4930481A15Rik-215;4930481A15Rik-216;4930481A15Rik-217;4930481A15Rik-219;4930481A15Rik-224;4930481A15Rik-229	19:5465036-5465140:+	19:5465040-5465140:+	ENSMUSE00000746182	ENSMUST00000128542;ENSMUST00000311365;ENSMUST00000311370;ENSMUST00000311371;ENSMUST00000311372;ENSMUST00000311374;ENSMUST00000311379;ENSMUST00000311384	ENSMUSG00000086938	2;3	4930481A15Rik:exon2;4930481A15Rik:exon3	ENSMUSE00001095049	4930481A15Rik-205;4930481A15Rik-212;4930481A15Rik-214;4930481A15Rik-218;4930481A15Rik-220;4930481A15Rik-223;4930481A15Rik-226	ENSMUST00000174754;ENSMUST00000311367;ENSMUST00000311369;ENSMUST00000311373;ENSMUST00000311375;ENSMUST00000311378;ENSMUST00000311381	ENSMUSG00000086938	2;3	4930481A15Rik:exon2;4930481A15Rik:exon3
4930481A15Rik	4930481A15Rik	NA	NA	NA	NA	NA	NA	NA	NA	NA	NA	NA	NA	1	0.239	NA	NA	NA	NA	NA	NA	NA	NA	NA	NA	NA	NA	0	NA	NA	NA	4930481A15Rik-210	19:5472030-5472872:+	19:5472149-5472872:+	ENSMUSE00001614917	ENSMUST00000311365	ENSMUSG00000086938	8	4930481A15Rik:exon8	ENSMUSE00001614881	4930481A15Rik-235	ENSMUST00000311390	ENSMUSG00000086938	3	4930481A15Rik:exon3
4930481A15Rik	4930481A15Rik	1	-0.129;0.017	1	-0.024;0.097	1	-0.155;0.5	1	0.214	1	0.025;0.5	1	-0.147;-0.041	1	-0.205;-0.182	NA	NA	1	-0.5	1	0.333;0.31	0	0	0	0	0	0	0	NA	0	0	4930481A15Rik-211;4930481A15Rik-214	19:5472030-5472875:+	19:5472149-5472875:+	ENSMUSE00001614905	ENSMUST00000311366;ENSMUST00000311369	ENSMUSG00000086938	5;6	4930481A15Rik:exon5;4930481A15Rik:exon6	ENSMUSE00000827390	4930481A15Rik-201;4930481A15Rik-213;4930481A15Rik-215;4930481A15Rik-217;4930481A15Rik-232;4930481A15Rik-233;4930481A15Rik-234	ENSMUST00000128542;ENSMUST00000311368;ENSMUST00000311370;ENSMUST00000311372;ENSMUST00000311387;ENSMUST00000311388;ENSMUST00000311389	ENSMUSG00000086938	4;5;6;7	4930481A15Rik:exon4;4930481A15Rik:exon5;4930481A15Rik:exon6;4930481A15Rik:exon7
4930481A15Rik	4930481A15Rik	NA	NA	NA	NA	NA	NA	1	-0.102	NA	NA	NA	NA	1	0.07	NA	NA	NA	NA	NA	NA	NA	NA	NA	0	NA	NA	0	NA	NA	NA	4930481A15Rik-223	19:5465615-5465840:+	19:5465635-5465840:+	ENSMUSE00001614907	ENSMUST00000311378	ENSMUSG00000086938	3	4930481A15Rik:exon3	ENSMUSE00001221839	4930481A15Rik-201;4930481A15Rik-202;4930481A15Rik-203;4930481A15Rik-204;4930481A15Rik-205;4930481A15Rik-206;4930481A15Rik-207;4930481A15Rik-208;4930481A15Rik-210;4930481A15Rik-211;4930481A15Rik-212;4930481A15Rik-213;4930481A15Rik-214;4930481A15Rik-215;4930481A15Rik-216;4930481A15Rik-217;4930481A15Rik-218;4930481A15Rik-219;4930481A15Rik-220;4930481A15Rik-221;4930481A15Rik-222;4930481A15Rik-224;493…	ENSMUST00000128542;ENSMUST00000153017;ENSMUST00000174412;ENSMUST00000174415;ENSMUST00000174754;ENSMUST00000241868;ENSMUST00000241938;ENSMUST00000243959;ENSMUST00000311365;ENSMUST00000311366;ENSMUST00000311367;ENSMUST00000311368;ENSMUST00000311369;ENSMUST00000311370;ENSMUST00000311371;ENSMUST00000311372;ENSMUST00000311373;ENSMUST00000311374;ENSMUST00000311375;ENSMUST00000311376;ENSMUST00000311377;…	ENSMUSG00000086938	2;3;4	4930481A15Rik:exon2;4930481A15Rik:exon3;4930481A15Rik:exon4
4930483J18Rik	4930483J18Rik	NA	NA	NA	NA	NA	NA	1	-1	NA	NA	NA	NA	NA	NA	NA	NA	NA	NA	NA	NA	NA	NA	NA	0	NA	NA	NA	NA	NA	NA	4930483J18Rik-208	15:12019437-12019600:+	15:12019513-12019600:+	ENSMUSE00001660583	ENSMUST00000335075;ENSMUST00000335077	ENSMUSG00000136280	2	4930483J18Rik:exon2	ENSMUSE00001660596	4930483J18Rik-208	ENSMUST00000335080	ENSMUSG00000136280	2	4930483J18Rik:exon2
4930503L19Rik	4930503L19Rik	NA	NA	NA	NA	NA	NA	1	0.035	NA	NA	NA	NA	NA	NA	NA	NA	NA	NA	NA	NA	NA	NA	NA	0	NA	NA	NA	NA	NA	NA	4930503L19Rik-206	18:70600406-70601588:-	18:70600406-70600556:-	ENSMUSE00001393113	ENSMUST00000212683	ENSMUSG00000044906	4	4930503L19Rik:exon4	ENSMUSE00000405571	4930503L19Rik-201;4930503L19Rik-202;4930503L19Rik-203;4930503L19Rik-204	ENSMUST00000067556;ENSMUST00000211817;ENSMUST00000212074;ENSMUST00000212155	ENSMUSG00000044906	2;3;5	4930503L19Rik:exon2;4930503L19Rik:exon3;4930503L19Rik:exon5
4930519P11Rik	4930519P11Rik	NA	NA	1	0.667	NA	NA	NA	NA	NA	NA	1	-0.172	1	-0.658	NA	NA	NA	NA	NA	NA	NA	0	NA	NA	NA	0	0	NA	NA	NA	4930519P11Rik-201	2:38226053-38226434:-	2:38226053-38226431:-	ENSMUSE00001648084	ENSMUST00000328780	ENSMUSG00000135130	3	4930519P11Rik:exon3	ENSMUSE00001648081	4930519P11Rik-201	ENSMUST00000328781;ENSMUST00000328788	ENSMUSG00000135130	2;3	4930519P11Rik:exon2;4930519P11Rik:exon3
4930520O04Rik	4930520O04Rik	4.7e-06	0.771	1	0.5	1	0.5	NA	NA	1	-1	1	-0.873	NA	NA	1	0	NA	NA	NA	NA	1	0	0	NA	0	0	NA	0	NA	NA	4930520O04Rik-209;4930520O04Rik-211;4930520O04Rik-214;4930520O04Rik-218;4930520O04Rik-224;4930520O04Rik-225	9:114197858-114197967:+	9:114197912-114197967:+	ENSMUSE00001670155	ENSMUST00000340154;ENSMUST00000340156;ENSMUST00000340159;ENSMUST00000340163;ENSMUST00000340169;ENSMUST00000340170	ENSMUSG00000074039	2	4930520O04Rik:exon2	ENSMUSE00000828773	4930520O04Rik-201;4930520O04Rik-206;4930520O04Rik-215;4930520O04Rik-216;4930520O04Rik-222;4930520O04Rik-223;4930520O04Rik-226;4930520O04Rik-227;4930520O04Rik-229	ENSMUST00000124664;ENSMUST00000340151;ENSMUST00000340160;ENSMUST00000340161;ENSMUST00000340167;ENSMUST00000340168;ENSMUST00000340171;ENSMUST00000340172;ENSMUST00000340174	ENSMUSG00000074039	2	4930520O04Rik:exon2
4930527F14Rik	4930527F14Rik	NA	NA	NA	NA	NA	NA	NA	NA	NA	NA	NA	NA	1	1	NA	NA	NA	NA	NA	NA	NA	NA	NA	NA	NA	NA	0	NA	NA	NA	4930527F14Rik-205	14:45781055-45781246:+	14:45781149-45781246:+	ENSMUSE00001431396	ENSMUST00000228591	ENSMUSG00000115324	3	4930527F14Rik:exon3	ENSMUSE00001595393	4930527F14Rik-222;4930527F14Rik-223	ENSMUST00000301149;ENSMUST00000301150	ENSMUSG00000115324	3;4	4930527F14Rik:exon3;4930527F14Rik:exon4
4930533K18Rik	4930533K18Rik	NA	NA	NA	NA	NA	NA	NA	NA	NA	NA	1	1	NA	NA	NA	NA	NA	NA	NA	NA	NA	NA	NA	NA	NA	0	NA	NA	NA	NA	4930533K18Rik-201;4930533K18Rik-203;4930533K18Rik-204;4930533K18Rik-206;4930533K18Rik-207;4930533K18Rik-208;4930533K18Rik-210;4930533K18Rik-211;4930533K18Rik-217	10:70760942-70761053:+	10:70760947-70761053:+	ENSMUSE00000491140	ENSMUST00000218757;ENSMUST00000268753;ENSMUST00000268754;ENSMUST00000268756;ENSMUST00000268757;ENSMUST00000268758;ENSMUST00000268760;ENSMUST00000268761;ENSMUST00000268767	ENSMUSG00000047692	3;4;5;6	4930533K18Rik:exon3;4930533K18Rik:exon4;4930533K18Rik:exon5;4930533K18Rik:exon6	ENSMUSE00001532959	4930533K18Rik-205;4930533K18Rik-209	ENSMUST00000268755;ENSMUST00000268759	ENSMUSG00000047692	4;5	4930533K18Rik:exon4;4930533K18Rik:exon5
4930535L15Rik	4930535L15Rik	NA	NA	NA	NA	NA	NA	NA	NA	NA	NA	NA	NA	1	0.5	NA	NA	NA	NA	NA	NA	NA	NA	NA	NA	NA	NA	0	NA	NA	NA	4930535L15Rik-202	9:107874972-107875546:-	9:107874972-107875295:-	ENSMUSE00001594737	ENSMUST00000175891	ENSMUSG00000093619	4	4930535L15Rik:exon4	ENSMUSE00001594741	4930535L15Rik-205;4930535L15Rik-206	ENSMUST00000300811;ENSMUST00000300812	ENSMUSG00000093619	4;5	4930535L15Rik:exon4;4930535L15Rik:exon5
4930539J05Rik	4930539J05Rik	1	0.232	1	0.023	NA	NA	NA	NA	NA	NA	1	0	1	-0.099	1	-0.333	1	-0.333	NA	NA	0	0	NA	NA	NA	0	0	0	0	NA	4930539J05Rik-223	3:135141981-135142215:-	3:135141981-135142167:-	ENSMUSE00001684507	ENSMUST00000347653	ENSMUSG00000097032	3	4930539J05Rik:exon3	ENSMUSE00001684529	4930539J05Rik-201;4930539J05Rik-210;4930539J05Rik-212;4930539J05Rik-213;4930539J05Rik-215;4930539J05Rik-217;4930539J05Rik-218;4930539J05Rik-224;4930539J05Rik-225;4930539J05Rik-226;4930539J05Rik-227;4930539J05Rik-228;4930539J05Rik-229	ENSMUST00000181619;ENSMUST00000347640;ENSMUST00000347642;ENSMUST00000347643;ENSMUST00000347645;ENSMUST00000347647;ENSMUST00000347648;ENSMUST00000347654;ENSMUST00000347655;ENSMUST00000347656;ENSMUST00000347657;ENSMUST00000347658;ENSMUST00000347659	ENSMUSG00000097032	2;3;4	4930539J05Rik:exon2;4930539J05Rik:exon3;4930539J05Rik:exon4
4930542C16Rik	4930542C16Rik	NA	NA	NA	NA	NA	NA	NA	NA	NA	NA	NA	NA	NA	NA	NA	NA	NA	NA	1	-1	NA	NA	NA	NA	NA	NA	NA	NA	NA	0	4930542C16Rik-210	14:70053296-70053438:-	14:70053296-70053433:-	ENSMUSE00001622790	ENSMUST00000315368;ENSMUST00000315370;ENSMUST00000315371;ENSMUST00000315373;ENSMUST00000315377;ENSMUST00000315378;ENSMUST00000315380;ENSMUST00000315383;ENSMUST00000315384;ENSMUST00000315386;ENSMUST00000315388;ENSMUST00000315389;ENSMUST00000315395;ENSMUST00000315398	ENSMUSG00000133008	2;3;4;5	4930542C16Rik:exon2;4930542C16Rik:exon3;4930542C16Rik:exon4;4930542C16Rik:exon5	ENSMUSE00001622791	4930542C16Rik-210	ENSMUST00000315364;ENSMUST00000315367;ENSMUST00000315369;ENSMUST00000315376;ENSMUST00000315381;ENSMUST00000315382;ENSMUST00000315385;ENSMUST00000315387;ENSMUST00000315391	ENSMUSG00000133008	2;3;4;5	4930542C16Rik:exon2;4930542C16Rik:exon3;4930542C16Rik:exon4;4930542C16Rik:exon5
4930556J02Rik	4930556J02Rik	1	-0.71	NA	NA	NA	NA	1	-0.5	NA	NA	NA	NA	NA	NA	NA	NA	NA	NA	NA	NA	0	NA	NA	0	NA	NA	NA	NA	NA	NA	4930556J02Rik-215	14:84591932-84592077:-	14:84591932-84592047:-	ENSMUSE00001545346	ENSMUST00000275149	ENSMUSG00000126219	6	4930556J02Rik:exon6	ENSMUSE00001545352	4930556J02Rik-215	ENSMUST00000275152;ENSMUST00000275154;ENSMUST00000275156;ENSMUST00000275157;ENSMUST00000275158;ENSMUST00000275159;ENSMUST00000275162	ENSMUSG00000126219	4;5;6	4930556J02Rik:exon4;4930556J02Rik:exon5;4930556J02Rik:exon6
4930556M19Rik	4930556M19Rik	NA	NA	1	-0.5	NA	NA	NA	NA	NA	NA	NA	NA	NA	NA	NA	NA	NA	NA	NA	NA	NA	0	NA	NA	NA	NA	NA	NA	NA	NA	4930556M19Rik-204;4930556M19Rik-206;4930556M19Rik-207;4930556M19Rik-209;4930556M19Rik-210;4930556M19Rik-212;4930556M19Rik-213;4930556M19Rik-214;4930556M19Rik-215;4930556M19Rik-217;4930556M19Rik-218;4930556M19Rik-221;4930556M19Rik-222;4930556M19Rik-223;4930556M19Rik-227;4930556M19Rik-245;4930556M19Rik-248;4930556M19Rik-249;4930556M19Rik-254;4930556M19Rik-257;4930556M19Rik-260;4930556M19Rik-262;493…	15:10719150-10719515:+	15:10719155-10719515:+	ENSMUSE00001512485	ENSMUST00000226989;ENSMUST00000228061;ENSMUST00000241427;ENSMUST00000242501;ENSMUST00000242544;ENSMUST00000243191;ENSMUST00000243501;ENSMUST00000244001;ENSMUST00000244997;ENSMUST00000245720;ENSMUST00000245841;ENSMUST00000246380;ENSMUST00000246592;ENSMUST00000246810;ENSMUST00000246958;ENSMUST00000257913;ENSMUST00000257916;ENSMUST00000257917;ENSMUST00000257922;ENSMUST00000257925;ENSMUST00000257928;…	ENSMUSG00000096971	3;4	4930556M19Rik:exon3;4930556M19Rik:exon4	ENSMUSE00001479777	4930556M19Rik-211;4930556M19Rik-226;4930556M19Rik-259;4930556M19Rik-261;4930556M19Rik-265;4930556M19Rik-272;4930556M19Rik-273;4930556M19Rik-274	ENSMUST00000242838;ENSMUST00000246899;ENSMUST00000257927;ENSMUST00000257929;ENSMUST00000257933;ENSMUST00000257942;ENSMUST00000257943;ENSMUST00000257945	ENSMUSG00000096971	3;4	4930556M19Rik:exon3;4930556M19Rik:exon4
4930556M19Rik	4930556M19Rik	NA	NA	1	-0.174	NA	NA	NA	NA	NA	NA	NA	NA	NA	NA	NA	NA	NA	NA	NA	NA	NA	0	NA	NA	NA	NA	NA	NA	NA	NA	4930556M19Rik-210;4930556M19Rik-265;4930556M19Rik-267;4930556M19Rik-273;4930556M19Rik-310;4930556M19Rik-311	15:10720815-10721092:+	15:10720822-10721092:+	ENSMUSE00001512490	ENSMUST00000242544;ENSMUST00000257933;ENSMUST00000257937;ENSMUST00000257943;ENSMUST00000257981;ENSMUST00000257982	ENSMUSG00000096971	2;4;5	4930556M19Rik:exon2;4930556M19Rik:exon4;4930556M19Rik:exon5	ENSMUSE00001512451	4930556M19Rik-266	ENSMUST00000257936	ENSMUSG00000096971	4	4930556M19Rik:exon4
4930556M19Rik	4930556M19Rik	NA	NA	NA	NA	NA	NA	NA	NA	NA	NA	NA	NA	1	1	NA	NA	NA	NA	NA	NA	NA	NA	NA	NA	NA	NA	0	NA	NA	NA	4930556M19Rik-219;4930556M19Rik-270	15:10719053-10719515:+	15:10719150-10719515:+	ENSMUSE00001486864	ENSMUST00000245847;ENSMUST00000257940	ENSMUSG00000096971	3	4930556M19Rik:exon3	ENSMUSE00001512485	4930556M19Rik-204;4930556M19Rik-206;4930556M19Rik-207;4930556M19Rik-209;4930556M19Rik-210;4930556M19Rik-212;4930556M19Rik-213;4930556M19Rik-214;4930556M19Rik-215;4930556M19Rik-217;4930556M19Rik-218;4930556M19Rik-221;4930556M19Rik-222;4930556M19Rik-223;4930556M19Rik-227;4930556M19Rik-245;4930556M19Rik-248;4930556M19Rik-249;4930556M19Rik-254;4930556M19Rik-257;4930556M19Rik-260;4930556M19Rik-262;493…	ENSMUST00000226989;ENSMUST00000228061;ENSMUST00000241427;ENSMUST00000242501;ENSMUST00000242544;ENSMUST00000243191;ENSMUST00000243501;ENSMUST00000244001;ENSMUST00000244997;ENSMUST00000245720;ENSMUST00000245841;ENSMUST00000246380;ENSMUST00000246592;ENSMUST00000246810;ENSMUST00000246958;ENSMUST00000257913;ENSMUST00000257916;ENSMUST00000257917;ENSMUST00000257922;ENSMUST00000257925;ENSMUST00000257928;…	ENSMUSG00000096971	3;4	4930556M19Rik:exon3;4930556M19Rik:exon4
4930556M19Rik	4930556M19Rik	NA	NA	NA	NA	NA	NA	NA	NA	NA	NA	NA	NA	1	1	NA	NA	NA	NA	NA	NA	NA	NA	NA	NA	NA	NA	0	NA	NA	NA	4930556M19Rik-225;4930556M19Rik-247;4930556M19Rik-253;4930556M19Rik-256;4930556M19Rik-258	15:10719045-10719515:+	15:10719150-10719515:+	ENSMUSE00001489442	ENSMUST00000246896;ENSMUST00000257915;ENSMUST00000257921;ENSMUST00000257924;ENSMUST00000257926	ENSMUSG00000096971	3;4	4930556M19Rik:exon3;4930556M19Rik:exon4	ENSMUSE00001512485	4930556M19Rik-204;4930556M19Rik-206;4930556M19Rik-207;4930556M19Rik-209;4930556M19Rik-210;4930556M19Rik-212;4930556M19Rik-213;4930556M19Rik-214;4930556M19Rik-215;4930556M19Rik-217;4930556M19Rik-218;4930556M19Rik-221;4930556M19Rik-222;4930556M19Rik-223;4930556M19Rik-227;4930556M19Rik-245;4930556M19Rik-248;4930556M19Rik-249;4930556M19Rik-254;4930556M19Rik-257;4930556M19Rik-260;4930556M19Rik-262;493…	ENSMUST00000226989;ENSMUST00000228061;ENSMUST00000241427;ENSMUST00000242501;ENSMUST00000242544;ENSMUST00000243191;ENSMUST00000243501;ENSMUST00000244001;ENSMUST00000244997;ENSMUST00000245720;ENSMUST00000245841;ENSMUST00000246380;ENSMUST00000246592;ENSMUST00000246810;ENSMUST00000246958;ENSMUST00000257913;ENSMUST00000257916;ENSMUST00000257917;ENSMUST00000257922;ENSMUST00000257925;ENSMUST00000257928;…	ENSMUSG00000096971	3;4	4930556M19Rik:exon3;4930556M19Rik:exon4
4930556M19Rik	4930556M19Rik	NA	NA	1	0	NA	NA	NA	NA	NA	NA	1	1	NA	NA	NA	NA	NA	NA	NA	NA	NA	0	NA	NA	NA	0	NA	NA	NA	NA	4930556M19Rik-263	15:10718340-10719515:+	15:10719150-10719515:+	ENSMUSE00001512381	ENSMUST00000257931	ENSMUSG00000096971	3	4930556M19Rik:exon3	ENSMUSE00001512485	4930556M19Rik-204;4930556M19Rik-206;4930556M19Rik-207;4930556M19Rik-209;4930556M19Rik-210;4930556M19Rik-212;4930556M19Rik-213;4930556M19Rik-214;4930556M19Rik-215;4930556M19Rik-217;4930556M19Rik-218;4930556M19Rik-221;4930556M19Rik-222;4930556M19Rik-223;4930556M19Rik-227;4930556M19Rik-245;4930556M19Rik-248;4930556M19Rik-249;4930556M19Rik-254;4930556M19Rik-257;4930556M19Rik-260;4930556M19Rik-262;493…	ENSMUST00000226989;ENSMUST00000228061;ENSMUST00000241427;ENSMUST00000242501;ENSMUST00000242544;ENSMUST00000243191;ENSMUST00000243501;ENSMUST00000244001;ENSMUST00000244997;ENSMUST00000245720;ENSMUST00000245841;ENSMUST00000246380;ENSMUST00000246592;ENSMUST00000246810;ENSMUST00000246958;ENSMUST00000257913;ENSMUST00000257916;ENSMUST00000257917;ENSMUST00000257922;ENSMUST00000257925;ENSMUST00000257928;…	ENSMUSG00000096971	3;4	4930556M19Rik:exon3;4930556M19Rik:exon4
4930556M19Rik	4930556M19Rik	NA	NA	1	-0.333	NA	NA	NA	NA	NA	NA	NA	NA	NA	NA	NA	NA	NA	NA	NA	NA	NA	0	NA	NA	NA	NA	NA	NA	NA	NA	4930556M19Rik-263	15:10718340-10719515:+	15:10719155-10719515:+	ENSMUSE00001512381	ENSMUST00000257931	ENSMUSG00000096971	3	4930556M19Rik:exon3	ENSMUSE00001479777	4930556M19Rik-211;4930556M19Rik-226;4930556M19Rik-259;4930556M19Rik-261;4930556M19Rik-265;4930556M19Rik-272;4930556M19Rik-273;4930556M19Rik-274	ENSMUST00000242838;ENSMUST00000246899;ENSMUST00000257927;ENSMUST00000257929;ENSMUST00000257933;ENSMUST00000257942;ENSMUST00000257943;ENSMUST00000257945	ENSMUSG00000096971	3;4	4930556M19Rik:exon3;4930556M19Rik:exon4
4930570N18Rik	4930570N18Rik	1	1	NA	NA	NA	NA	NA	NA	NA	NA	NA	NA	NA	NA	NA	NA	NA	NA	NA	NA	0	NA	NA	NA	NA	NA	NA	NA	NA	NA	4930570N18Rik-204	1:39066395-39066577:-	1:39066395-39066555:-	ENSMUSE00001521466	ENSMUST00000262689;ENSMUST00000262691	ENSMUSG00000124233	2;3	4930570N18Rik:exon2;4930570N18Rik:exon3	ENSMUSE00001521465	4930570N18Rik-204	ENSMUST00000262687;ENSMUST00000262690	ENSMUSG00000124233	2;3	4930570N18Rik:exon2;4930570N18Rik:exon3
4930572G02Rik	4930572G02Rik	NA	NA	NA	NA	NA	NA	NA	NA	NA	NA	NA	NA	NA	NA	NA	NA	1	-1	NA	NA	NA	NA	NA	NA	NA	NA	NA	NA	0	NA	4930572G02Rik-224;4930572G02Rik-225	14:48807263-48807636:+	14:48807336-48807636:+	ENSMUSE00001654184	ENSMUST00000331871;ENSMUST00000331872	ENSMUSG00000115725	3;4	4930572G02Rik:exon3;4930572G02Rik:exon4	ENSMUSE00001654174	4930572G02Rik-207;4930572G02Rik-220;4930572G02Rik-221;4930572G02Rik-223;4930572G02Rik-228;4930572G02Rik-229;4930572G02Rik-230	ENSMUST00000331854;ENSMUST00000331867;ENSMUST00000331868;ENSMUST00000331870;ENSMUST00000331875;ENSMUST00000331876;ENSMUST00000331877	ENSMUSG00000115725	3;4	4930572G02Rik:exon3;4930572G02Rik:exon4
4930578G10Rik	4930578G10Rik	1	0.183	1	0.322	1	-0.334	NA	NA	NA	NA	1	-0.106	1	-0.166	1	0.408	1	-0.374	1	1	0	0	0	NA	NA	0	0	0	0	0	4930578G10Rik-201;4930578G10Rik-206;4930578G10Rik-209;4930578G10Rik-215;4930578G10Rik-216	4:42812308-42812540:+	4:42812432-42812540:+	ENSMUSE00000418630	ENSMUST00000107984;ENSMUST00000368931;ENSMUST00000368934;ENSMUST00000368943;ENSMUST00000368944	ENSMUSG00000054885	3;4;5	4930578G10Rik:exon3;4930578G10Rik:exon4;4930578G10Rik:exon5	ENSMUSE00001726050	4930578G10Rik-210;4930578G10Rik-220	ENSMUST00000368935;ENSMUST00000368948	ENSMUSG00000054885	3;5	4930578G10Rik:exon3;4930578G10Rik:exon5
4930578G10Rik	4930578G10Rik	NA	NA	1	0.102	NA	NA	NA	NA	NA	NA	1	0.667	1	0.5	NA	NA	NA	NA	NA	NA	NA	0	NA	NA	NA	0	0	NA	NA	NA	4930578G10Rik-212;4930578G10Rik-263;4930578G10Rik-271;4930578G10Rik-272	4:42766687-42767299:+	4:42767137-42767299:+	ENSMUSE00001725992	ENSMUST00000368939;ENSMUST00000368995;ENSMUST00000369003;ENSMUST00000369004	ENSMUSG00000054885	4	4930578G10Rik:exon4	ENSMUSE00001726069	4930578G10Rik-267	ENSMUST00000368999	ENSMUSG00000054885	4	4930578G10Rik:exon4
4930578G10Rik	4930578G10Rik	1	0.027	1	0.025	NA	NA	NA	NA	NA	NA	1	0.045	1	-0.069	1	-0.036	NA	NA	NA	NA	0	0	NA	NA	NA	0	0	0	NA	NA	4930578G10Rik-248;4930578G10Rik-249;4930578G10Rik-251	4:42714686-42715358:+	4:42714895-42715358:+	ENSMUSE00001726019	ENSMUST00000368980;ENSMUST00000368981;ENSMUST00000368983	ENSMUSG00000054885	3;4	4930578G10Rik:exon3;4930578G10Rik:exon4	ENSMUSE00001726099	4930578G10Rik-238	ENSMUST00000368970	ENSMUSG00000054885	3	4930578G10Rik:exon3
4930578G10Rik	4930578G10Rik	1	-0.254	NA	NA	NA	NA	NA	NA	NA	NA	1	-0.5	NA	NA	NA	NA	NA	NA	NA	NA	0	NA	NA	NA	NA	0	NA	NA	NA	NA	4930578G10Rik-281	4:42681598-42681846:+	4:42681601-42681846:+	ENSMUSE00001725955	ENSMUST00000369014	ENSMUSG00000054885	3	4930578G10Rik:exon3	ENSMUSE00001726106	4930578G10Rik-280;4930578G10Rik-282	ENSMUST00000369013;ENSMUST00000369015	ENSMUSG00000054885	3	4930578G10Rik:exon3
4930578M01Rik	4930578M01Rik	1	0.113	1	0.14;-0.02	NA	NA	0.649931	0.132	NA	NA	NA	NA	1	0.081	NA	NA	1	-0.5	NA	NA	0	0	NA	0	NA	NA	0	NA	0	NA	4930578M01Rik-209;4930578M01Rik-213	15:98886500-98887161:+	15:98886621-98887161:+	ENSMUSE00001632094	ENSMUST00000320440;ENSMUST00000320444	ENSMUSG00000097587	3;4	4930578M01Rik:exon3;4930578M01Rik:exon4	ENSMUSE00001632108	4930578M01Rik-212;4930578M01Rik-216	ENSMUST00000320443;ENSMUST00000320447	ENSMUSG00000097587	3	4930578M01Rik:exon3
4930581F22Rik	4930581F22Rik	1	-0.039	1	0.058	1	-0.169	NA	NA	1	0.169	NA	NA	NA	NA	NA	NA	1	-0.254	NA	NA	0	0	0	NA	0	NA	NA	NA	0	NA	4930581F22Rik-203;4930581F22Rik-205;4930581F22Rik-208;4930581F22Rik-211;4930581F22Rik-212;4930581F22Rik-213;4930581F22Rik-214;4930581F22Rik-216;4930581F22Rik-217;4930581F22Rik-218;4930581F22Rik-219;4930581F22Rik-222;4930581F22Rik-224	9:35037508-35038193:+	9:35037512-35038193:+	ENSMUSE00001675160	ENSMUST00000159933;ENSMUST00000161823;ENSMUST00000240799;ENSMUST00000342754;ENSMUST00000342755;ENSMUST00000342756;ENSMUST00000342757;ENSMUST00000342759;ENSMUST00000342760;ENSMUST00000342761;ENSMUST00000342762;ENSMUST00000342765;ENSMUST00000342767	ENSMUSG00000070315	3;4;5;6	4930581F22Rik:exon3;4930581F22Rik:exon4;4930581F22Rik:exon5;4930581F22Rik:exon6	ENSMUSE00000860620	4930581F22Rik-204;4930581F22Rik-221	ENSMUST00000161136;ENSMUST00000342764	ENSMUSG00000070315	2;4	4930581F22Rik:exon2;4930581F22Rik:exon4
4930581F22Rik	4930581F22Rik	NA	NA	1	0.255	NA	NA	1	0.409	NA	NA	NA	NA	1	0.039	NA	NA	NA	NA	1	-1	NA	0	NA	0	NA	NA	0	NA	NA	0	4930581F22Rik-208	9:35028843-35029152:+	9:35028861-35029152:+	ENSMUSE00001474643	ENSMUST00000240799	ENSMUSG00000070315	3	4930581F22Rik:exon3	ENSMUSE00001675157	4930581F22Rik-203	ENSMUST00000159933	ENSMUSG00000070315	3	4930581F22Rik:exon3
4930593A02Rik	4930593A02Rik	NA	NA	NA	NA	NA	NA	1	-1	NA	NA	NA	NA	1	1	NA	NA	NA	NA	NA	NA	NA	NA	NA	0	NA	NA	0	NA	NA	NA	4930593A02Rik-201;4930593A02Rik-202;4930593A02Rik-205;4930593A02Rik-206;4930593A02Rik-208;4930593A02Rik-209;4930593A02Rik-210;4930593A02Rik-211	3:58640251-58640374:+	3:58640315-58640374:+	ENSMUSE00001137100	ENSMUST00000181694;ENSMUST00000203879;ENSMUST00000284087;ENSMUST00000284088;ENSMUST00000284090;ENSMUST00000284091;ENSMUST00000284092;ENSMUST00000284093	ENSMUSG00000097725	1;3	4930593A02Rik:exon1;4930593A02Rik:exon3	ENSMUSE00001562988	4930593A02Rik-204	ENSMUST00000284086	ENSMUSG00000097725	3	4930593A02Rik:exon3
4932441J04Rik	4932441J04Rik	1	0.327	NA	NA	NA	NA	NA	NA	NA	NA	1	0.519	NA	NA	NA	NA	NA	NA	NA	NA	0	NA	NA	NA	NA	0	NA	NA	NA	NA	4932441J04Rik-208	5:57754579-57755418:-	5:57754579-57755202:-	ENSMUSE00001702319	ENSMUST00000356937	ENSMUSG00000097216	5	4932441J04Rik:exon5	ENSMUSE00001702301	4932441J04Rik-206;4932441J04Rik-207	ENSMUST00000356935;ENSMUST00000356936	ENSMUSG00000097216	4;5	4932441J04Rik:exon4;4932441J04Rik:exon5
4933404O12Rik	4933404O12Rik	1	-0.03	NA	NA	NA	NA	NA	NA	NA	NA	NA	NA	NA	NA	NA	NA	NA	NA	NA	NA	0	NA	NA	NA	NA	NA	NA	NA	NA	NA	4933404O12Rik-201;4933404O12Rik-202;4933404O12Rik-203;4933404O12Rik-204;4933404O12Rik-205;4933404O12Rik-206;4933404O12Rik-207;4933404O12Rik-208;4933404O12Rik-209;4933404O12Rik-210;4933404O12Rik-211;4933404O12Rik-212;4933404O12Rik-213;4933404O12Rik-214;4933404O12Rik-215;4933404O12Rik-216;4933404O12Rik-217;4933404O12Rik-218;4933404O12Rik-219;4933404O12Rik-220;4933404O12Rik-221;4933404O12Rik-223;493…	5:136954558-136954749:+	5:136954684-136954749:+	ENSMUSE00001119674	ENSMUST00000181045;ENSMUST00000181190;ENSMUST00000197095;ENSMUST00000199264;ENSMUST00000244857;ENSMUST00000245597;ENSMUST00000368688;ENSMUST00000368689;ENSMUST00000368690;ENSMUST00000368691;ENSMUST00000368692;ENSMUST00000368693;ENSMUST00000368694;ENSMUST00000368695;ENSMUST00000368696;ENSMUST00000368697;ENSMUST00000368698;ENSMUST00000368699;ENSMUST00000368700;ENSMUST00000368701;ENSMUST00000368702;…	ENSMUSG00000097908	2;3;4	4933404O12Rik:exon2;4933404O12Rik:exon3;4933404O12Rik:exon4	ENSMUSE00001725513	4933404O12Rik-228	ENSMUST00000368709	ENSMUSG00000097908	3	4933404O12Rik:exon3
4933404O12Rik	4933404O12Rik	NA	NA	1	0.028	1	-0.037	NA	NA	NA	NA	NA	NA	NA	NA	NA	NA	NA	NA	NA	NA	NA	0	0	NA	NA	NA	NA	NA	NA	NA	4933404O12Rik-201;4933404O12Rik-202;4933404O12Rik-203;4933404O12Rik-204;4933404O12Rik-205;4933404O12Rik-206;4933404O12Rik-207;4933404O12Rik-208;4933404O12Rik-209;4933404O12Rik-210;4933404O12Rik-211;4933404O12Rik-212;4933404O12Rik-213;4933404O12Rik-214;4933404O12Rik-215;4933404O12Rik-216;4933404O12Rik-217;4933404O12Rik-218;4933404O12Rik-219;4933404O12Rik-220;4933404O12Rik-221;4933404O12Rik-223;493…	5:136954558-136954749:+	5:136954560-136954749:+	ENSMUSE00001119674	ENSMUST00000181045;ENSMUST00000181190;ENSMUST00000197095;ENSMUST00000199264;ENSMUST00000244857;ENSMUST00000245597;ENSMUST00000368688;ENSMUST00000368689;ENSMUST00000368690;ENSMUST00000368691;ENSMUST00000368692;ENSMUST00000368693;ENSMUST00000368694;ENSMUST00000368695;ENSMUST00000368696;ENSMUST00000368697;ENSMUST00000368698;ENSMUST00000368699;ENSMUST00000368700;ENSMUST00000368701;ENSMUST00000368702;…	ENSMUSG00000097908	2;3;4	4933404O12Rik:exon2;4933404O12Rik:exon3;4933404O12Rik:exon4	ENSMUSE00001725518	4933404O12Rik-222;4933404O12Rik-238;4933404O12Rik-240;4933404O12Rik-241;4933404O12Rik-242	ENSMUST00000368703;ENSMUST00000368719;ENSMUST00000368721;ENSMUST00000368722;ENSMUST00000368723	ENSMUSG00000097908	1;3	4933404O12Rik:exon1;4933404O12Rik:exon3
4933404O12Rik	4933404O12Rik	1	-0.052	NA	NA	NA	NA	NA	NA	NA	NA	NA	NA	NA	NA	NA	NA	NA	NA	NA	NA	0	NA	NA	NA	NA	NA	NA	NA	NA	NA	4933404O12Rik-222;4933404O12Rik-238;4933404O12Rik-240;4933404O12Rik-241;4933404O12Rik-242	5:136954560-136954749:+	5:136954684-136954749:+	ENSMUSE00001725518	ENSMUST00000368703;ENSMUST00000368719;ENSMUST00000368721;ENSMUST00000368722;ENSMUST00000368723	ENSMUSG00000097908	1;3	4933404O12Rik:exon1;4933404O12Rik:exon3	ENSMUSE00001725513	4933404O12Rik-228	ENSMUST00000368709	ENSMUSG00000097908	3	4933404O12Rik:exon3
4933406C10Rik	4933406C10Rik	NA	NA	NA	NA	NA	NA	1	-0.5	NA	NA	NA	NA	NA	NA	NA	NA	NA	NA	NA	NA	NA	NA	NA	0	NA	NA	NA	NA	NA	NA	4933406C10Rik-201;4933406C10Rik-203;4933406C10Rik-208;4933406C10Rik-211;4933406C10Rik-214;4933406C10Rik-217;4933406C10Rik-218;4933406C10Rik-219;4933406C10Rik-220;4933406C10Rik-221;4933406C10Rik-223;4933406C10Rik-225;4933406C10Rik-226;4933406C10Rik-227;4933406C10Rik-228;4933406C10Rik-229;4933406C10Rik-233;4933406C10Rik-235;4933406C10Rik-236;4933406C10Rik-237;4933406C10Rik-239;4933406C10Rik-242;493…	12:32992282-32992397:-	12:32992282-32992348:-	ENSMUSE00001155943	ENSMUST00000180391;ENSMUST00000242182;ENSMUST00000244786;ENSMUST00000380291;ENSMUST00000380294;ENSMUST00000380297;ENSMUST00000380298;ENSMUST00000380299;ENSMUST00000380300;ENSMUST00000380301;ENSMUST00000380303;ENSMUST00000380305;ENSMUST00000380306;ENSMUST00000380307;ENSMUST00000380308;ENSMUST00000380309;ENSMUST00000380313;ENSMUST00000380315;ENSMUST00000380316;ENSMUST00000380317;ENSMUST00000380319;…	ENSMUSG00000097494	2;3	4933406C10Rik:exon2;4933406C10Rik:exon3	ENSMUSE00001747813	4933406C10Rik-230;4933406C10Rik-232;4933406C10Rik-238;4933406C10Rik-243;4933406C10Rik-249;4933406C10Rik-252;4933406C10Rik-259;4933406C10Rik-261	ENSMUST00000380310;ENSMUST00000380312;ENSMUST00000380318;ENSMUST00000380323;ENSMUST00000380330;ENSMUST00000380333;ENSMUST00000380340;ENSMUST00000380342	ENSMUSG00000097494	2;3	4933406C10Rik:exon2;4933406C10Rik:exon3
4933406C10Rik	4933406C10Rik	1	-0.603	1	-1	NA	NA	1	1	NA	NA	NA	NA	1	-0.509	1	-0.5	NA	NA	NA	NA	0	0	NA	0	NA	NA	0	0	NA	NA	4933406C10Rik-201;4933406C10Rik-218;4933406C10Rik-219;4933406C10Rik-220;4933406C10Rik-221;4933406C10Rik-223;4933406C10Rik-225;4933406C10Rik-227;4933406C10Rik-228;4933406C10Rik-230;4933406C10Rik-235;4933406C10Rik-242;4933406C10Rik-244;4933406C10Rik-245;4933406C10Rik-246;4933406C10Rik-247;4933406C10Rik-250;4933406C10Rik-252;4933406C10Rik-254;4933406C10Rik-255;4933406C10Rik-257;4933406C10Rik-259;493…	12:32981957-32982023:-	12:32981957-32982020:-	ENSMUSE00001188069	ENSMUST00000180391;ENSMUST00000380298;ENSMUST00000380299;ENSMUST00000380300;ENSMUST00000380301;ENSMUST00000380303;ENSMUST00000380305;ENSMUST00000380307;ENSMUST00000380308;ENSMUST00000380310;ENSMUST00000380315;ENSMUST00000380322;ENSMUST00000380324;ENSMUST00000380326;ENSMUST00000380327;ENSMUST00000380328;ENSMUST00000380331;ENSMUST00000380333;ENSMUST00000380335;ENSMUST00000380336;ENSMUST00000380338;…	ENSMUSG00000097494	2;3;4	4933406C10Rik:exon2;4933406C10Rik:exon3;4933406C10Rik:exon4	ENSMUSE00001484441	4933406C10Rik-208;4933406C10Rik-232;4933406C10Rik-248;4933406C10Rik-251;4933406C10Rik-253	ENSMUST00000244786;ENSMUST00000380312;ENSMUST00000380329;ENSMUST00000380332;ENSMUST00000380334	ENSMUSG00000097494	3;4	4933406C10Rik:exon3;4933406C10Rik:exon4
4933406I18Rik	4933406I18Rik	1	0.041	NA	NA	NA	NA	NA	NA	NA	NA	1	-0.13	NA	NA	NA	NA	1	0.364	NA	NA	0	NA	NA	NA	NA	0	NA	NA	0	NA	4933406I18Rik-202;4933406I18Rik-204;4933406I18Rik-206;4933406I18Rik-216;4933406I18Rik-217	7:113918688-113918876:-	7:113918688-113918854:-	ENSMUSE00000899948	ENSMUST00000163996;ENSMUST00000297255;ENSMUST00000297257;ENSMUST00000297267;ENSMUST00000297268	ENSMUSG00000087475	3	4933406I18Rik:exon3	ENSMUSE00001587727	4933406I18Rik-205	ENSMUST00000297256	ENSMUSG00000087475	3	4933406I18Rik:exon3
4933407I05Rik	4933407I05Rik	NA	NA	NA	NA	NA	NA	NA	NA	NA	NA	1	0.24	NA	NA	NA	NA	NA	NA	NA	NA	NA	NA	NA	NA	NA	0	NA	NA	NA	NA	4933407I05Rik-201;4933407I05Rik-203;4933407I05Rik-210;4933407I05Rik-211;4933407I05Rik-213	9:51835850-51836043:+	9:51835973-51836043:+	ENSMUSE00001395012	ENSMUST00000213311;ENSMUST00000214646;ENSMUST00000320038;ENSMUST00000320039;ENSMUST00000320041	ENSMUSG00000111836	2;3	4933407I05Rik:exon2;4933407I05Rik:exon3	ENSMUSE00001631270	4933407I05Rik-216	ENSMUST00000320044	ENSMUSG00000111836	3	4933407I05Rik:exon3
4933407K13Rik	4933407K13Rik	NA	NA	1	-0.05	NA	NA	NA	NA	1	0.169	NA	NA	1	-0.044	NA	NA	NA	NA	NA	NA	NA	0	NA	NA	0	NA	0	NA	NA	NA	4933407K13Rik-201;4933407K13Rik-202;4933407K13Rik-203;4933407K13Rik-204;4933407K13Rik-206;4933407K13Rik-208;4933407K13Rik-209;4933407K13Rik-210;4933407K13Rik-211;4933407K13Rik-212;4933407K13Rik-213;4933407K13Rik-214;4933407K13Rik-216;4933407K13Rik-217;4933407K13Rik-218;4933407K13Rik-219;4933407K13Rik-220;4933407K13Rik-221;4933407K13Rik-222;4933407K13Rik-224;4933407K13Rik-226;4933407K13Rik-229;493…	X:74795131-74795293:-	X:74795131-74795288:-	ENSMUSE00001468183	ENSMUST00000129980;ENSMUST00000130744;ENSMUST00000138943;ENSMUST00000140409;ENSMUST00000240820;ENSMUST00000241972;ENSMUST00000242014;ENSMUST00000242475;ENSMUST00000244320;ENSMUST00000244394;ENSMUST00000244534;ENSMUST00000244710;ENSMUST00000244981;ENSMUST00000245187;ENSMUST00000245205;ENSMUST00000245294;ENSMUST00000330859;ENSMUST00000330860;ENSMUST00000330861;ENSMUST00000330863;ENSMUST00000330865;…	ENSMUSG00000087396	2;3;4;5	4933407K13Rik:exon2;4933407K13Rik:exon3;4933407K13Rik:exon4;4933407K13Rik:exon5	ENSMUSE00001484472	4933407K13Rik-215	ENSMUST00000244802	ENSMUSG00000087396	4	4933407K13Rik:exon4
4933407K13Rik	4933407K13Rik	1	0.333	1	0.31	1	-1	NA	NA	1	0.674	NA	NA	1	-0.056	NA	NA	NA	NA	1	0.5	0	0	0	NA	0	NA	0	NA	NA	0	4933407K13Rik-202;4933407K13Rik-203;4933407K13Rik-206;4933407K13Rik-208;4933407K13Rik-210;4933407K13Rik-211;4933407K13Rik-212;4933407K13Rik-213;4933407K13Rik-214;4933407K13Rik-215;4933407K13Rik-216;4933407K13Rik-217;4933407K13Rik-218;4933407K13Rik-219;4933407K13Rik-220;4933407K13Rik-222;4933407K13Rik-229	X:74798972-74799134:-	X:74798972-74799129:-	ENSMUSE00001472939	ENSMUST00000130744;ENSMUST00000138943;ENSMUST00000240820;ENSMUST00000241972;ENSMUST00000242475;ENSMUST00000244320;ENSMUST00000244394;ENSMUST00000244534;ENSMUST00000244710;ENSMUST00000244802;ENSMUST00000244981;ENSMUST00000245187;ENSMUST00000245205;ENSMUST00000245294;ENSMUST00000330859;ENSMUST00000330861;ENSMUST00000330868	ENSMUSG00000087396	2;3;4	4933407K13Rik:exon2;4933407K13Rik:exon3;4933407K13Rik:exon4	ENSMUSE00001652212	4933407K13Rik-224	ENSMUST00000330863	ENSMUSG00000087396	3	4933407K13Rik:exon3
4933407K13Rik	4933407K13Rik	1	-0.299	NA	NA	NA	NA	NA	NA	NA	NA	NA	NA	NA	NA	NA	NA	NA	NA	NA	NA	0	NA	NA	NA	NA	NA	NA	NA	NA	NA	4933407K13Rik-203	X:74752850-74754309:-	X:74752850-74753012:-	ENSMUSE00000734948	ENSMUST00000138943	ENSMUSG00000087396	10	4933407K13Rik:exon10	ENSMUSE00000725150	4933407K13Rik-205	ENSMUST00000151267	ENSMUSG00000087396	2	4933407K13Rik:exon2
4933407K13Rik	4933407K13Rik	1	0.302	1	-0.531	1	-0.182	1	0.136	1	0.318	NA	NA	1	0.075	NA	NA	1	-0.43	0.0152881	-0.276	0	0	0	0	0	NA	0	NA	0	-1	4933407K13Rik-266	X:74767159-74768011:-	X:74767159-74767801:-	ENSMUSE00001652191	ENSMUST00000330905	ENSMUSG00000087396	3	4933407K13Rik:exon3	ENSMUSE00001652243	4933407K13Rik-214;4933407K13Rik-229;4933407K13Rik-239;4933407K13Rik-249;4933407K13Rik-258	ENSMUST00000244710;ENSMUST00000330868;ENSMUST00000330878;ENSMUST00000330888;ENSMUST00000330897	ENSMUSG00000087396	3;4;8;10	4933407K13Rik:exon10;4933407K13Rik:exon3;4933407K13Rik:exon4;4933407K13Rik:exon8
4933409K07Rik	4933409K07Rik	1	0.052	1	-0.155	1	-0.145	0.116774	0.413	1	-0.248	0.907805	-0.067	NA	NA	NA	NA	1	-0.169	NA	NA	0	0	0	0	0	0	NA	NA	0	NA	4933409K07Rik-201	4:42036068-42036128:-	4:42036068-42036124:-	ENSMUSE00001729912	ENSMUST00000370912;ENSMUST00000370913;ENSMUST00000370914;ENSMUST00000370915;ENSMUST00000370916;ENSMUST00000370917;ENSMUST00000370918;ENSMUST00000370921;ENSMUST00000370922;ENSMUST00000370923;ENSMUST00000370927	ENSMUSG00000142442	2;3;4;5	4933409K07Rik:exon2;4933409K07Rik:exon3;4933409K07Rik:exon4;4933409K07Rik:exon5	ENSMUSE00001729870	4933409K07Rik-201	ENSMUST00000370920	ENSMUSG00000142442	5	4933409K07Rik:exon5
4933409K07Rik	4933409K07Rik	0.043727	0.451	1	-0.229	NA	NA	NA	NA	NA	NA	0.598895	-0.15	NA	NA	NA	NA	NA	NA	NA	NA	1	0	NA	NA	NA	0	NA	NA	NA	NA	4933409K07Rik-201	4:42036068-42036246:-	4:42036068-42036124:-	ENSMUSE00001729888	ENSMUST00000370911;ENSMUST00000370924	ENSMUSG00000142442	3;4	4933409K07Rik:exon3;4933409K07Rik:exon4	ENSMUSE00001729870	4933409K07Rik-201	ENSMUST00000370920	ENSMUSG00000142442	5	4933409K07Rik:exon5
4933409K07Rik	4933409K07Rik	1	0.039;0.035	0.769901033;0.827963675	0.08;0.144	1	-0.061	1	0.053	0.202345	-0.197	1	-0.011;-0.03	1	-0.04	1	-0.103	1	-0.091	0.0489246	0.196	0	0	0	0	0	0	0	0	0	1	4933409K07Rik-201	4:42036068-42036246:-	4:42036068-42036128:-	ENSMUSE00001729888	ENSMUST00000370911;ENSMUST00000370924	ENSMUSG00000142442	3;4	4933409K07Rik:exon3;4933409K07Rik:exon4	ENSMUSE00001729912	4933409K07Rik-201	ENSMUST00000370912;ENSMUST00000370913;ENSMUST00000370914;ENSMUST00000370915;ENSMUST00000370916;ENSMUST00000370917;ENSMUST00000370918;ENSMUST00000370921;ENSMUST00000370922;ENSMUST00000370923;ENSMUST00000370927	ENSMUSG00000142442	2;3;4;5	4933409K07Rik:exon2;4933409K07Rik:exon3;4933409K07Rik:exon4;4933409K07Rik:exon5
4933412E12Rik	4933412E12Rik	NA	NA	1	0.263	NA	NA	NA	NA	NA	NA	NA	NA	1	0.102	NA	NA	NA	NA	NA	NA	NA	0	NA	NA	NA	NA	0	NA	NA	NA	4933412E12Rik-211	10:116794790-116794974:+	10:116794885-116794974:+	ENSMUSE00001485268	ENSMUST00000245152	ENSMUSG00000112627	3	4933412E12Rik:exon3	ENSMUSE00001674270	4933412E12Rik-217;4933412E12Rik-218;4933412E12Rik-219	ENSMUST00000342306;ENSMUST00000342307;ENSMUST00000342308	ENSMUSG00000112627	3;4	4933412E12Rik:exon3;4933412E12Rik:exon4
4933412O06Rik	4933412O06Rik	NA	NA	1	0.163	NA	NA	NA	NA	NA	NA	NA	NA	1	-0.087	NA	NA	NA	NA	1	0.355	NA	0	NA	NA	NA	NA	0	NA	NA	0	4933412O06Rik-223;4933412O06Rik-224;4933412O06Rik-241	13:16119337-16119925:-	13:16119337-16119892:-	ENSMUSE00001531776	ENSMUST00000268186;ENSMUST00000268187;ENSMUST00000268547	ENSMUSG00000113960	3;4	4933412O06Rik:exon3;4933412O06Rik:exon4	ENSMUSE00001531780	4933412O06Rik-222	ENSMUST00000268185	ENSMUSG00000113960	3	4933412O06Rik:exon3
4933417O13Rik	4933417O13Rik	1	-1	NA	NA	NA	NA	NA	NA	NA	NA	NA	NA	NA	NA	NA	NA	NA	NA	NA	NA	0	NA	NA	NA	NA	NA	NA	NA	NA	NA	4933417O13Rik-203;4933417O13Rik-204;4933417O13Rik-205;4933417O13Rik-210	7:142876510-142877746:-	7:142876510-142877706:-	ENSMUSE00001499869	ENSMUST00000251487;ENSMUST00000251488;ENSMUST00000251489;ENSMUST00000251495	ENSMUSG00000101360	2;4;5	4933417O13Rik:exon2;4933417O13Rik:exon4;4933417O13Rik:exon5	ENSMUSE00001378724	4933417O13Rik-202;4933417O13Rik-209	ENSMUST00000208893;ENSMUST00000251494	ENSMUSG00000101360	3;4	4933417O13Rik:exon3;4933417O13Rik:exon4
4933421O10Rik	4933421O10Rik	1	-0.014	0.769901	-0.157	0.255311	0.219	1	-0.016	1	-0.333	1	0.041	0.369111	-0.228	0.0505384	-0.236	1	-0.019	1	0.129	0	0	0	0	0	0	0	-1	0	0	4933421O10Rik-205	4:33023905-33024762:-	4:33023905-33024757:-	ENSMUSE00001509445	ENSMUST00000256332	ENSMUSG00000144194	3	4933421O10Rik:exon3	ENSMUSE00001509431	4933421O10Rik-203	ENSMUST00000256330	ENSMUSG00000144194	3	4933421O10Rik:exon3
4933424M12Rik	4933424M12Rik	1	0.387	1	0.592	NA	NA	NA	NA	NA	NA	1	0.5	1	0	NA	NA	NA	NA	NA	NA	0	0	NA	NA	NA	0	0	NA	NA	NA	4933424M12Rik-203;4933424M12Rik-207	4:107646332-107647119:+	4:107646792-107647119:+	ENSMUSE00001476964	ENSMUST00000241671;ENSMUST00000358008	ENSMUSG00000087289	3	4933424M12Rik:exon3	ENSMUSE00001474882	4933424M12Rik-205;4933424M12Rik-206;4933424M12Rik-210	ENSMUST00000244456;ENSMUST00000358007;ENSMUST00000358011	ENSMUSG00000087289	3	4933424M12Rik:exon3
4933427D14Rik	4933427D14Rik	1	-0.028	1	0.007	NA	NA	1	-0.005	1	-0.031	1	0.034	1	0.019	NA	NA	1	-0.092	1	0.025	0	0	NA	0	0	0	0	NA	0	0	4933427D14Rik-203;4933427D14Rik-207;4933427D14Rik-208;4933427D14Rik-209;4933427D14Rik-210	11:72060607-72060685:-	11:72060607-72060669:-	ENSMUSE00001238595;ENSMUSE00001266574;ENSMUSE00001464060;ENSMUSE00001464472	ENSMUST00000108506;ENSMUST00000142530;ENSMUST00000156696;ENSMUST00000204457;ENSMUST00000238653	ENSMUSG00000020807;ENSMUSG00000107877	2;13;14	4933427D14Rik:exon13;4933427D14Rik:exon14;4933427D14Rik:exon2	ENSMUSE00000799394	4933427D14Rik-202	ENSMUST00000131546	ENSMUSG00000020807	13	4933427D14Rik:exon13
4933427I04Rik	4933427I04Rik	NA	NA	1	1	NA	NA	NA	NA	NA	NA	NA	NA	NA	NA	NA	NA	NA	NA	NA	NA	NA	0	NA	NA	NA	NA	NA	NA	NA	NA	4933427I04Rik-201	4:136974490-136974750:-	4:136974490-136974713:-	ENSMUSE00001707202	ENSMUST00000359409;ENSMUST00000359410;ENSMUST00000359411	ENSMUSG00000140403	2;3;5	4933427I04Rik:exon2;4933427I04Rik:exon3;4933427I04Rik:exon5	ENSMUSE00001707187	4933427I04Rik-201	ENSMUST00000359407;ENSMUST00000359408	ENSMUSG00000140403	2;3	4933427I04Rik:exon2;4933427I04Rik:exon3
4933431E20Rik	4933431E20Rik	1	0.084;-0.051	1	0.008;0.036	0.649158204;1	-0.149;0.069	0.293853251;0.009218767	0.237;0.178	0.024002626;0.017252357	0.185;0.167	1	0.058;0.005	1	0.01;0.071	1	-0.157;0.008	1	0.122;0.009	1	0.046;0.015	0	0	0	0;1	1	0	0	0	0	0	4933431E20Rik-201;4933431E20Rik-202;4933431E20Rik-204;4933431E20Rik-205;4933431E20Rik-207;4933431E20Rik-212;4933431E20Rik-224	3:107801367-107801544:-	3:107801367-107801531:-	ENSMUSE00000824083	ENSMUST00000131345;ENSMUST00000133570;ENSMUST00000137800;ENSMUST00000137970;ENSMUST00000144591;ENSMUST00000163675;ENSMUST00000292366	ENSMUSG00000086968	2;3;4	4933431E20Rik:exon2;4933431E20Rik:exon3;4933431E20Rik:exon4	ENSMUSE00000827465	4933431E20Rik-203;4933431E20Rik-210;4933431E20Rik-211;4933431E20Rik-214;4933431E20Rik-223;4933431E20Rik-225	ENSMUST00000135512;ENSMUST00000152663;ENSMUST00000154329;ENSMUST00000242049;ENSMUST00000292365;ENSMUST00000292367	ENSMUSG00000086968	2;3;4	4933431E20Rik:exon2;4933431E20Rik:exon3;4933431E20Rik:exon4
4933431E20Rik	4933431E20Rik	1	-0.051	0.938555	-0.053	1	0.074	1	-0.015	1	-0.045	1	0.015	1	0.033	1	0.041	0.920284	0.064	1	0.031	0	0	0	0	0	0	0	0	0	0	4933431E20Rik-201;4933431E20Rik-202;4933431E20Rik-204;4933431E20Rik-205;4933431E20Rik-207;4933431E20Rik-212;4933431E20Rik-224	3:107801367-107801544:-	3:107801367-107801524:-	ENSMUSE00000824083	ENSMUST00000131345;ENSMUST00000133570;ENSMUST00000137800;ENSMUST00000137970;ENSMUST00000144591;ENSMUST00000163675;ENSMUST00000292366	ENSMUSG00000086968	2;3;4	4933431E20Rik:exon2;4933431E20Rik:exon3;4933431E20Rik:exon4	ENSMUSE00000788238	4933431E20Rik-206;4933431E20Rik-221	ENSMUST00000138472;ENSMUST00000292363	ENSMUSG00000086968	2;3	4933431E20Rik:exon2;4933431E20Rik:exon3
4933431E20Rik	4933431E20Rik	1	-0.06;-0.066	1;0.827963675	0.017;-0.144	1;0.755881571	-0.058;0.152	1	0.028;-0.316	1	-0.29	1	0.016;0.03	1	-0.042;0.051	1	0.226	1;0.394766502	0.024;0.192	1	0.092	0	0	0	0	0	0	0	0	0	0	4933431E20Rik-203;4933431E20Rik-210;4933431E20Rik-211;4933431E20Rik-214;4933431E20Rik-223;4933431E20Rik-225	3:107801367-107801531:-	3:107801367-107801524:-	ENSMUSE00000827465	ENSMUST00000135512;ENSMUST00000152663;ENSMUST00000154329;ENSMUST00000242049;ENSMUST00000292365;ENSMUST00000292367	ENSMUSG00000086968	2;3;4	4933431E20Rik:exon2;4933431E20Rik:exon3;4933431E20Rik:exon4	ENSMUSE00000788238	4933431E20Rik-206;4933431E20Rik-221	ENSMUST00000138472;ENSMUST00000292363	ENSMUSG00000086968	2;3	4933431E20Rik:exon2;4933431E20Rik:exon3
4933431E20Rik	4933431E20Rik	1	-0.085	1	0.013	1	-0.086	1	-0.078	1	-0.101	1	-0.002	1	-0.039	1	-0.034	NA	NA	NA	NA	0	0	0	0	0	0	0	0	NA	NA	4933431E20Rik-209	3:107801367-107802308:-	3:107801367-107801524:-	ENSMUSE00001578895	ENSMUST00000146337	ENSMUSG00000086968	2	4933431E20Rik:exon2	ENSMUSE00000788238	4933431E20Rik-206;4933431E20Rik-221	ENSMUST00000138472;ENSMUST00000292363	ENSMUSG00000086968	2;3	4933431E20Rik:exon2;4933431E20Rik:exon3
4933431E20Rik	4933431E20Rik	NA	NA	1	-0.114	NA	NA	NA	NA	NA	NA	NA	NA	NA	NA	NA	NA	NA	NA	NA	NA	NA	0	NA	NA	NA	NA	NA	NA	NA	NA	4933431E20Rik-222	3:107801367-107801565:-	3:107801367-107801524:-	ENSMUSE00001578899	ENSMUST00000292364	ENSMUSG00000086968	2	4933431E20Rik:exon2	ENSMUSE00000788238	4933431E20Rik-206;4933431E20Rik-221	ENSMUST00000138472;ENSMUST00000292363	ENSMUSG00000086968	2;3	4933431E20Rik:exon2;4933431E20Rik:exon3
4933431E20Rik	4933431E20Rik	NA	NA	1	0.022	NA	NA	NA	NA	NA	NA	NA	NA	NA	NA	NA	NA	NA	NA	NA	NA	NA	0	NA	NA	NA	NA	NA	NA	NA	NA	4933431E20Rik-222	3:107801367-107801565:-	3:107801367-107801531:-	ENSMUSE00001578899	ENSMUST00000292364	ENSMUSG00000086968	2	4933431E20Rik:exon2	ENSMUSE00000827465	4933431E20Rik-203;4933431E20Rik-210;4933431E20Rik-211;4933431E20Rik-214;4933431E20Rik-223;4933431E20Rik-225	ENSMUST00000135512;ENSMUST00000152663;ENSMUST00000154329;ENSMUST00000242049;ENSMUST00000292365;ENSMUST00000292367	ENSMUSG00000086968	2;3;4	4933431E20Rik:exon2;4933431E20Rik:exon3;4933431E20Rik:exon4
4933431E20Rik	4933431E20Rik	NA	NA	1	-0.017	NA	NA	NA	NA	NA	NA	NA	NA	NA	NA	NA	NA	NA	NA	NA	NA	NA	0	NA	NA	NA	NA	NA	NA	NA	NA	4933431E20Rik-222	3:107801367-107801565:-	3:107801367-107801544:-	ENSMUSE00001578899	ENSMUST00000292364	ENSMUSG00000086968	2	4933431E20Rik:exon2	ENSMUSE00000824083	4933431E20Rik-201;4933431E20Rik-202;4933431E20Rik-204;4933431E20Rik-205;4933431E20Rik-207;4933431E20Rik-212;4933431E20Rik-224	ENSMUST00000131345;ENSMUST00000133570;ENSMUST00000137800;ENSMUST00000137970;ENSMUST00000144591;ENSMUST00000163675;ENSMUST00000292366	ENSMUSG00000086968	2;3;4	4933431E20Rik:exon2;4933431E20Rik:exon3;4933431E20Rik:exon4
4933432I09Rik	4933432I09Rik	NA	NA	NA	NA	NA	NA	NA	NA	NA	NA	NA	NA	NA	NA	NA	NA	NA	NA	1	-0.407	NA	NA	NA	NA	NA	NA	NA	NA	NA	0	4933432I09Rik-201	16:18026102-18028767:-	16:18026102-18026296:-	ENSMUSE00001598115	ENSMUST00000232008	ENSMUSG00000116557	3	4933432I09Rik:exon3	ENSMUSE00001598128	4933432I09Rik-203;4933432I09Rik-206;4933432I09Rik-207;4933432I09Rik-208	ENSMUST00000302636;ENSMUST00000302639;ENSMUST00000302640;ENSMUST00000302641	ENSMUSG00000116557	3;4;5	4933432I09Rik:exon3;4933432I09Rik:exon4;4933432I09Rik:exon5
4933433G15Rik	4933433G15Rik	NA	NA	1	0.264	NA	NA	NA	NA	NA	NA	NA	NA	NA	NA	NA	NA	NA	NA	NA	NA	NA	0	NA	NA	NA	NA	NA	NA	NA	NA	4933433G15Rik-226	9:75322486-75323607:+	9:75323307-75323607:+	ENSMUSE00001586378	ENSMUST00000296255	ENSMUSG00000097021	4	4933433G15Rik:exon4	ENSMUSE00001586414	4933433G15Rik-225;4933433G15Rik-227;4933433G15Rik-228;4933433G15Rik-230;4933433G15Rik-232	ENSMUST00000296254;ENSMUST00000296256;ENSMUST00000296257;ENSMUST00000296259;ENSMUST00000296261	ENSMUSG00000097021	4	4933433G15Rik:exon4
5330413P13Rik	5330413P13Rik	NA	NA	1	-0.256	NA	NA	NA	NA	NA	NA	NA	NA	NA	NA	NA	NA	NA	NA	NA	NA	NA	0	NA	NA	NA	NA	NA	NA	NA	NA	5330413P13Rik-217	2:131590022-131591063:+	2:131590026-131591063:+	ENSMUSE00001643486	ENSMUST00000326533	ENSMUSG00000134717	3	5330413P13Rik:exon3	ENSMUSE00001643482	5330413P13Rik-217	ENSMUST00000326534	ENSMUSG00000134717	3	5330413P13Rik:exon3
5330434G04Rik	5330434G04Rik	1	0.155	1	-0.24	NA	NA	1	0.072	1	-0.315	1	0.122	1	-0.151	NA	NA	NA	NA	NA	NA	0	0	NA	0	0	0	0	NA	NA	NA	5330434G04Rik-210;5330434G04Rik-211	X:104391894-104393402:-	X:104391894-104393345:-	ENSMUSE00001714250	ENSMUST00000362913;ENSMUST00000362914	ENSMUSG00000087620	5;6	5330434G04Rik:exon5;5330434G04Rik:exon6	ENSMUSE00001714220	5330434G04Rik-209	ENSMUST00000362912	ENSMUSG00000087620	5	5330434G04Rik:exon5
5330434G04Rik	5330434G04Rik	NA	NA	1	-0.087	NA	NA	NA	NA	NA	NA	NA	NA	NA	NA	NA	NA	1	0.583	NA	NA	NA	0	NA	NA	NA	NA	NA	NA	0	NA	5330434G04Rik-210;5330434G04Rik-211	X:104391894-104393402:-	X:104391894-104393342:-	ENSMUSE00001714250	ENSMUST00000362913;ENSMUST00000362914	ENSMUSG00000087620	5;6	5330434G04Rik:exon5;5330434G04Rik:exon6	ENSMUSE00001485098	5330434G04Rik-207	ENSMUST00000245086	ENSMUSG00000087620	6	5330434G04Rik:exon6
5430400D12Rik	5430400D12Rik	1	0.025	1	0.021	NA	NA	NA	NA	NA	NA	1	0.073	1	-0.02	NA	NA	1	-0.232	NA	NA	0	0	NA	NA	NA	0	0	NA	0	NA	5430400D12Rik-207	7:79575303-79576025:+	7:79575933-79576025:+	ENSMUSE00001637064	ENSMUST00000323000	ENSMUSG00000097699	4	5430400D12Rik:exon4	ENSMUSE00001637070	5430400D12Rik-206;5430400D12Rik-208;5430400D12Rik-209	ENSMUST00000322999;ENSMUST00000323001;ENSMUST00000323002	ENSMUSG00000097699	4;5	5430400D12Rik:exon4;5430400D12Rik:exon5
5430400D12Rik	5430400D12Rik	1	0.028	1	-0.021	NA	NA	NA	NA	NA	NA	1	0.001	1	-0.001	NA	NA	NA	NA	NA	NA	0	0	NA	NA	NA	0	0	NA	NA	NA	5430400D12Rik-207;5430400D12Rik-208	7:79573818-79574092:+	7:79574028-79574092:+	ENSMUSE00001637051	ENSMUST00000323000;ENSMUST00000323001	ENSMUSG00000097699	3	5430400D12Rik:exon3	ENSMUSE00001637065	5430400D12Rik-205;5430400D12Rik-206;5430400D12Rik-209;5430400D12Rik-210;5430400D12Rik-212	ENSMUST00000322998;ENSMUST00000322999;ENSMUST00000323002;ENSMUST00000323003;ENSMUST00000323005	ENSMUSG00000097699	3;4	5430400D12Rik:exon3;5430400D12Rik:exon4
5430405H02Rik	5430405H02Rik	NA	NA	1	-0.097	NA	NA	1	0.12	NA	NA	NA	NA	1	-0.032	NA	NA	NA	NA	NA	NA	NA	0	NA	0	NA	NA	0	NA	NA	NA	5430405H02Rik-215	2:156694321-156694610:-	2:156694321-156694528:-	ENSMUSE00001724952	ENSMUST00000368437	ENSMUSG00000085741	3	5430405H02Rik:exon3	ENSMUSE00001724958	5430405H02Rik-216	ENSMUST00000368438	ENSMUSG00000085741	3	5430405H02Rik:exon3
5430405H02Rik	5430405H02Rik	NA	NA	1	-0.333	NA	NA	1	0.147	NA	NA	NA	NA	1	-0.041	NA	NA	NA	NA	NA	NA	NA	0	NA	0	NA	NA	0	NA	NA	NA	5430405H02Rik-220	2:156694323-156694614:-	2:156694323-156694528:-	ENSMUSE00001724947	ENSMUST00000368442	ENSMUSG00000085741	3	5430405H02Rik:exon3	ENSMUSE00001724935	5430405H02Rik-217;5430405H02Rik-221	ENSMUST00000368439;ENSMUST00000368443	ENSMUSG00000085741	2;3	5430405H02Rik:exon2;5430405H02Rik:exon3
5430416N02Rik	5430416N02Rik	NA	NA	NA	NA	NA	NA	NA	NA	NA	NA	NA	NA	1	0.073	NA	NA	NA	NA	NA	NA	NA	NA	NA	NA	NA	NA	0	NA	NA	NA	5430416N02Rik-220	5:100568698-100569900:-	5:100568698-100568831:-	ENSMUSE00001643725	ENSMUST00000326638	ENSMUSG00000097772	4	5430416N02Rik:exon4	ENSMUSE00001643705	5430416N02Rik-203;5430416N02Rik-211;5430416N02Rik-213;5430416N02Rik-222;5430416N02Rik-223;5430416N02Rik-224;5430416N02Rik-225;5430416N02Rik-227;5430416N02Rik-228;5430416N02Rik-229	ENSMUST00000196399;ENSMUST00000245431;ENSMUST00000326631;ENSMUST00000326640;ENSMUST00000326641;ENSMUST00000326642;ENSMUST00000326643;ENSMUST00000326645;ENSMUST00000326646;ENSMUST00000326647	ENSMUSG00000097772	3;4;5;6;7	5430416N02Rik:exon3;5430416N02Rik:exon4;5430416N02Rik:exon5;5430416N02Rik:exon6;5430416N02Rik:exon7
5530601H04Rik	5530601H04Rik	1	0	NA	NA	1	-0.043	NA	NA	NA	NA	1	-0.014	NA	NA	NA	NA	NA	NA	1	-0.125	0	NA	0	NA	NA	0	NA	NA	NA	0	5530601H04Rik-201;5530601H04Rik-202;5530601H04Rik-203;5530601H04Rik-204;5530601H04Rik-207;5530601H04Rik-208;5530601H04Rik-210;5530601H04Rik-212;5530601H04Rik-213;5530601H04Rik-215;5530601H04Rik-216;5530601H04Rik-217;5530601H04Rik-218;5530601H04Rik-219;5530601H04Rik-221;5530601H04Rik-222;5530601H04Rik-223;5530601H04Rik-224;5530601H04Rik-225;5530601H04Rik-226;5530601H04Rik-227;5530601H04Rik-228;553…	X:104110365-104110483:-	X:104110365-104110408:-	ENSMUSE00000789471	ENSMUST00000123850;ENSMUST00000127409;ENSMUST00000127533;ENSMUST00000135114;ENSMUST00000138460;ENSMUST00000140954;ENSMUST00000144366;ENSMUST00000144849;ENSMUST00000146227;ENSMUST00000154334;ENSMUST00000156974;ENSMUST00000240795;ENSMUST00000241182;ENSMUST00000241230;ENSMUST00000241422;ENSMUST00000241485;ENSMUST00000241538;ENSMUST00000242059;ENSMUST00000242085;ENSMUST00000242174;ENSMUST00000242218;…	ENSMUSG00000087174	2;3;4;5;7;8	5530601H04Rik:exon2;5530601H04Rik:exon3;5530601H04Rik:exon4;5530601H04Rik:exon5;5530601H04Rik:exon7;5530601H04Rik:exon8	ENSMUSE00001476078	5530601H04Rik-220;5530601H04Rik-246;5530601H04Rik-314;5530601H04Rik-318	ENSMUST00000241344;ENSMUST00000244921;ENSMUST00000299364;ENSMUST00000299368	ENSMUSG00000087174	4	5530601H04Rik:exon4
5530601H04Rik	5530601H04Rik	0.74994	-0.072	1	-0.013	NA	NA	NA	NA	NA	NA	1	0.009	1	0.027	1	-0.016	1	-0.038	1	-0.085	0	0	NA	NA	NA	0	0	0	0	0	5530601H04Rik-204;5530601H04Rik-256;5530601H04Rik-292;5530601H04Rik-298	X:104113217-104113305:-	X:104113217-104113281:-	ENSMUSE00000726261	ENSMUST00000135114;ENSMUST00000299306;ENSMUST00000299342;ENSMUST00000299348	ENSMUSG00000087174	2;5	5530601H04Rik:exon2;5530601H04Rik:exon5	ENSMUSE00000773652	5530601H04Rik-201;5530601H04Rik-202;5530601H04Rik-203;5530601H04Rik-207;5530601H04Rik-208;5530601H04Rik-209;5530601H04Rik-210;5530601H04Rik-212;5530601H04Rik-213;5530601H04Rik-214;5530601H04Rik-215;5530601H04Rik-216;5530601H04Rik-218;5530601H04Rik-219;5530601H04Rik-220;5530601H04Rik-221;5530601H04Rik-223;5530601H04Rik-225;5530601H04Rik-226;5530601H04Rik-228;5530601H04Rik-230;5530601H04Rik-231;553…	ENSMUST00000123850;ENSMUST00000127409;ENSMUST00000127533;ENSMUST00000138460;ENSMUST00000140954;ENSMUST00000141136;ENSMUST00000144366;ENSMUST00000144849;ENSMUST00000146227;ENSMUST00000147478;ENSMUST00000154334;ENSMUST00000156974;ENSMUST00000241182;ENSMUST00000241230;ENSMUST00000241344;ENSMUST00000241422;ENSMUST00000241538;ENSMUST00000242085;ENSMUST00000242174;ENSMUST00000242328;ENSMUST00000242840;…	ENSMUSG00000087174	2;5	5530601H04Rik:exon2;5530601H04Rik:exon5
5530601H04Rik	5530601H04Rik	1	0.281	NA	NA	NA	NA	NA	NA	NA	NA	NA	NA	NA	NA	NA	NA	NA	NA	NA	NA	0	NA	NA	NA	NA	NA	NA	NA	NA	NA	5530601H04Rik-205;5530601H04Rik-212;5530601H04Rik-213;5530601H04Rik-256;5530601H04Rik-333;5530601H04Rik-334;5530601H04Rik-335;5530601H04Rik-336;5530601H04Rik-337;5530601H04Rik-341;5530601H04Rik-342;5530601H04Rik-344;5530601H04Rik-345	X:104121625-104121757:-	X:104121625-104121735:-	ENSMUSE00001591749	ENSMUST00000136211;ENSMUST00000144849;ENSMUST00000146227;ENSMUST00000299306;ENSMUST00000299383;ENSMUST00000299384;ENSMUST00000299385;ENSMUST00000299386;ENSMUST00000299387;ENSMUST00000299391;ENSMUST00000299392;ENSMUST00000299394;ENSMUST00000299395	ENSMUSG00000087174	2	5530601H04Rik:exon2	ENSMUSE00001591721	5530601H04Rik-208;5530601H04Rik-210;5530601H04Rik-211;5530601H04Rik-225;5530601H04Rik-332;5530601H04Rik-338;5530601H04Rik-339;5530601H04Rik-340;5530601H04Rik-343;5530601H04Rik-346	ENSMUST00000140954;ENSMUST00000144366;ENSMUST00000144774;ENSMUST00000242085;ENSMUST00000299382;ENSMUST00000299388;ENSMUST00000299389;ENSMUST00000299390;ENSMUST00000299393;ENSMUST00000299396	ENSMUSG00000087174	2	5530601H04Rik:exon2
5530601H04Rik	5530601H04Rik	NA	NA	1	-0.033	1	0.115	0.481482	-0.333	NA	NA	NA	NA	NA	NA	NA	NA	NA	NA	NA	NA	NA	0	0	0	NA	NA	NA	NA	NA	NA	5530601H04Rik-209;5530601H04Rik-222;5530601H04Rik-230;5530601H04Rik-231;5530601H04Rik-237;5530601H04Rik-244;5530601H04Rik-247;5530601H04Rik-248;5530601H04Rik-255;5530601H04Rik-277;5530601H04Rik-279;5530601H04Rik-280;5530601H04Rik-281;5530601H04Rik-282;5530601H04Rik-288;5530601H04Rik-292;5530601H04Rik-295;5530601H04Rik-296;5530601H04Rik-297;5530601H04Rik-298;5530601H04Rik-300;5530601H04Rik-301;553…	X:104087407-104087717:-	X:104087407-104087710:-	ENSMUSE00001591785	ENSMUST00000141136;ENSMUST00000241485;ENSMUST00000242840;ENSMUST00000242942;ENSMUST00000244049;ENSMUST00000244856;ENSMUST00000245147;ENSMUST00000245194;ENSMUST00000299305;ENSMUST00000299327;ENSMUST00000299329;ENSMUST00000299330;ENSMUST00000299331;ENSMUST00000299332;ENSMUST00000299338;ENSMUST00000299342;ENSMUST00000299345;ENSMUST00000299346;ENSMUST00000299347;ENSMUST00000299348;ENSMUST00000299350;…	ENSMUSG00000087174	3;4;5;6;7	5530601H04Rik:exon3;5530601H04Rik:exon4;5530601H04Rik:exon5;5530601H04Rik:exon6;5530601H04Rik:exon7	ENSMUSE00001591781	5530601H04Rik-285;5530601H04Rik-291;5530601H04Rik-299	ENSMUST00000299335;ENSMUST00000299341;ENSMUST00000299349	ENSMUSG00000087174	4;5;6	5530601H04Rik:exon4;5530601H04Rik:exon5;5530601H04Rik:exon6
5530601H04Rik	5530601H04Rik	1	-0.011	1	-0.019	1	0.16	0.293977	-0.056	0.178564	-0.042	1	0.008	1	0.013	1	0.017	1	0.034	1	-0.028	0	0	0	0	0	0	0	0	0	0	5530601H04Rik-212;5530601H04Rik-241;5530601H04Rik-328	X:104112070-104112752:-	X:104112070-104112234:-	ENSMUSE00001482067	ENSMUST00000144849;ENSMUST00000244308;ENSMUST00000299378	ENSMUSG00000087174	2;3;6	5530601H04Rik:exon2;5530601H04Rik:exon3;5530601H04Rik:exon6	ENSMUSE00000781028	5530601H04Rik-202;5530601H04Rik-203;5530601H04Rik-204;5530601H04Rik-207;5530601H04Rik-208;5530601H04Rik-213;5530601H04Rik-215;5530601H04Rik-216;5530601H04Rik-217;5530601H04Rik-219;5530601H04Rik-223;5530601H04Rik-224;5530601H04Rik-225;5530601H04Rik-226;5530601H04Rik-227;5530601H04Rik-228;5530601H04Rik-229;5530601H04Rik-230;5530601H04Rik-231;5530601H04Rik-232;5530601H04Rik-233;5530601H04Rik-234;553…	ENSMUST00000127409;ENSMUST00000127533;ENSMUST00000135114;ENSMUST00000138460;ENSMUST00000140954;ENSMUST00000146227;ENSMUST00000154334;ENSMUST00000156974;ENSMUST00000240795;ENSMUST00000241230;ENSMUST00000241538;ENSMUST00000242059;ENSMUST00000242085;ENSMUST00000242174;ENSMUST00000242218;ENSMUST00000242328;ENSMUST00000242678;ENSMUST00000242840;ENSMUST00000242942;ENSMUST00000243000;ENSMUST00000243080;…	ENSMUSG00000087174	2;3;4;6;7	5530601H04Rik:exon2;5530601H04Rik:exon3;5530601H04Rik:exon4;5530601H04Rik:exon6;5530601H04Rik:exon7
5530601H04Rik	5530601H04Rik	NA	NA	1	-0.039	NA	NA	1	0.05	NA	NA	1	-0.03	1	-0.051	NA	NA	NA	NA	1	-0.05	NA	0	NA	0	NA	0	0	NA	NA	0	5530601H04Rik-213;5530601H04Rik-235;5530601H04Rik-286;5530601H04Rik-289	X:104087405-104087717:-	X:104087405-104087710:-	ENSMUSE00001591784	ENSMUST00000146227;ENSMUST00000243212;ENSMUST00000299336;ENSMUST00000299339	ENSMUSG00000087174	5;9	5530601H04Rik:exon5;5530601H04Rik:exon9	ENSMUSE00001591752	5530601H04Rik-284;5530601H04Rik-331	ENSMUST00000299334;ENSMUST00000299381	ENSMUSG00000087174	2;6	5530601H04Rik:exon2;5530601H04Rik:exon6
5530601H04Rik	5530601H04Rik	NA	NA	1	-0.204	NA	NA	NA	NA	NA	NA	NA	NA	NA	NA	NA	NA	NA	NA	NA	NA	NA	0	NA	NA	NA	NA	NA	NA	NA	NA	5530601H04Rik-340;5530601H04Rik-343	X:104118626-104118939:-	X:104118626-104118772:-	ENSMUSE00001591766	ENSMUST00000299390;ENSMUST00000299393	ENSMUSG00000087174	4	5530601H04Rik:exon4	ENSMUSE00001591801	5530601H04Rik-342	ENSMUST00000299392	ENSMUSG00000087174	4	5530601H04Rik:exon4
5730420D15Rik	5730420D15Rik	1	1	1	1	NA	NA	NA	NA	NA	NA	NA	NA	NA	NA	NA	NA	NA	NA	NA	NA	0	0	NA	NA	NA	NA	NA	NA	NA	NA	5730420D15Rik-201;5730420D15Rik-202;5730420D15Rik-208	10:95256013-95256133:+	10:95256037-95256133:+	ENSMUSE00001130421	ENSMUST00000181781;ENSMUST00000244160;ENSMUST00000301930	ENSMUSG00000097766	2	5730420D15Rik:exon2	ENSMUSE00001484036	5730420D15Rik-203;5730420D15Rik-204;5730420D15Rik-205;5730420D15Rik-206;5730420D15Rik-207;5730420D15Rik-209	ENSMUST00000244592;ENSMUST00000301926;ENSMUST00000301927;ENSMUST00000301928;ENSMUST00000301929;ENSMUST00000301931	ENSMUSG00000097766	2	5730420D15Rik:exon2
5730480H06Rik	5730480H06Rik	1	-0.039	1	-0.015	1	0.045	1	0.058	1	-0.042	NA	NA	1	-0.007	1	-0.079	1	-0.034	NA	NA	0	0	0	0	0	NA	0	0	0	NA	5730480H06Rik-204	5:48531715-48531880:+	5:48531726-48531880:+	ENSMUSE00001351251	ENSMUST00000196604	ENSMUSG00000029089	3	5730480H06Rik:exon3	ENSMUSE00000185370	5730480H06Rik-201;5730480H06Rik-205;5730480H06Rik-209	ENSMUST00000030968;ENSMUST00000196950;ENSMUST00000200566	ENSMUSG00000029089	2;3	5730480H06Rik:exon2;5730480H06Rik:exon3
5830417I10Rik;Gm56807	Gm56807	1	-0.332	1	-0.284	1	0.498	1	-0.5	1	-0.5	1	-0.326	1	-0.163	1	0	NA	NA	1	-0.221	0	0	0	0	0	0	0	0	NA	0	5830417I10Rik-201;Gm56807-245	3:88691615-88691806:+	3:88691618-88691806:+	ENSMUSE00001086518;ENSMUSE00001502772	ENSMUST00000135913;ENSMUST00000253094;ENSMUST00000253095;ENSMUST00000253096;ENSMUST00000253100;ENSMUST00000253103;ENSMUST00000253104;ENSMUST00000253106;ENSMUST00000253107;ENSMUST00000253109;ENSMUST00000253110;ENSMUST00000253112;ENSMUST00000253124	ENSMUSG00000078684;ENSMUSG00000122440	2;3	5830417I10Rik:exon3;Gm56807:exon2;Gm56807:exon3	ENSMUSE00001502822	Gm56807-245	ENSMUST00000253098;ENSMUST00000253111	ENSMUSG00000122440	3	Gm56807:exon3
5830418P13Rik	5830418P13Rik	1	-0.167	NA	NA	NA	NA	NA	NA	NA	NA	1	0.5	NA	NA	NA	NA	NA	NA	NA	NA	0	NA	NA	NA	NA	0	NA	NA	NA	NA	5830418P13Rik-203	9:103305573-103305705:+	9:103305597-103305705:+	ENSMUSE00001394683	ENSMUST00000194378	ENSMUSG00000086236	3	5830418P13Rik:exon3	ENSMUSE00000826900	5830418P13Rik-201;5830418P13Rik-202;5830418P13Rik-204	ENSMUST00000143564;ENSMUST00000145185;ENSMUST00000216140	ENSMUSG00000086236	2;5	5830418P13Rik:exon2;5830418P13Rik:exon5
6030443J06Rik	6030443J06Rik	1	0.5	1	0.104	NA	NA	NA	NA	NA	NA	NA	NA	1	-0.167	NA	NA	NA	NA	1	1	0	0	NA	NA	NA	NA	0	NA	NA	0	6030443J06Rik-221;6030443J06Rik-230;6030443J06Rik-239;6030443J06Rik-251;6030443J06Rik-257;6030443J06Rik-261;6030443J06Rik-277	5:22758985-22759174:+	5:22759073-22759174:+	ENSMUSE00001683145	ENSMUST00000346801;ENSMUST00000346810;ENSMUST00000346819;ENSMUST00000346831;ENSMUST00000346837;ENSMUST00000346841;ENSMUST00000346858	ENSMUSG00000097207	3	6030443J06Rik:exon3	ENSMUSE00001683096	6030443J06Rik-219;6030443J06Rik-228;6030443J06Rik-236;6030443J06Rik-237;6030443J06Rik-238;6030443J06Rik-247;6030443J06Rik-268;6030443J06Rik-272;6030443J06Rik-274	ENSMUST00000346799;ENSMUST00000346808;ENSMUST00000346816;ENSMUST00000346817;ENSMUST00000346818;ENSMUST00000346827;ENSMUST00000346849;ENSMUST00000346853;ENSMUST00000346855	ENSMUSG00000097207	3	6030443J06Rik:exon3
6030443J06Rik	6030443J06Rik	1	-0.246	NA	NA	NA	NA	0.775822	0.476	NA	NA	1	-0.196	1	-0.528	NA	NA	NA	NA	1	0.44	0	NA	NA	0	NA	0	0	NA	NA	0	6030443J06Rik-231	5:22944987-22945914:+	5:22945567-22945914:+	ENSMUSE00001683121	ENSMUST00000346811	ENSMUSG00000097207	4	6030443J06Rik:exon4	ENSMUSE00001683133	6030443J06Rik-225;6030443J06Rik-287	ENSMUST00000346805;ENSMUST00000346868	ENSMUSG00000097207	3;6	6030443J06Rik:exon3;6030443J06Rik:exon6
6030458C11Rik	6030458C11Rik	NA	NA	1	-0.015	1	0.034	NA	NA	NA	NA	1	0.013	1	-0.009	NA	NA	NA	NA	NA	NA	NA	0	0	NA	NA	0	0	NA	NA	NA	6030458C11Rik-201;6030458C11Rik-202	15:12817944-12818370:-	15:12817944-12818213:-	ENSMUSE00000416126	ENSMUST00000057256;ENSMUST00000227299	ENSMUSG00000022195	3;4	6030458C11Rik:exon3;6030458C11Rik:exon4	ENSMUSE00001434788	6030458C11Rik-204	ENSMUST00000228177	ENSMUSG00000022195	3	6030458C11Rik:exon3
6330409D20Rik	6330409D20Rik	NA	NA	1	0.667	NA	NA	1	-1	NA	NA	NA	NA	NA	NA	NA	NA	NA	NA	NA	NA	NA	0	NA	0	NA	NA	NA	NA	NA	NA	6330409D20Rik-202	2:32622632-32623054:-	2:32622632-32623051:-	ENSMUSE00000778057	ENSMUST00000151536	ENSMUSG00000009551	2	6330409D20Rik:exon2	ENSMUSE00001729646	6330409D20Rik-203;6330409D20Rik-204;6330409D20Rik-205;6330409D20Rik-207	ENSMUST00000370808;ENSMUST00000370809;ENSMUST00000370810;ENSMUST00000370812	ENSMUSG00000009551	2;3;4	6330409D20Rik:exon2;6330409D20Rik:exon3;6330409D20Rik:exon4
6330549D23Rik	6330549D23Rik	1	-0.051	1	0.036	NA	NA	NA	NA	NA	NA	1	-0.058	NA	NA	NA	NA	1	-1	NA	NA	0	0	NA	NA	NA	0	NA	NA	0	NA	6330549D23Rik-205;6330549D23Rik-206	3:96531843-96531982:-	3:96531843-96531946:-	ENSMUSE00001749401	ENSMUST00000381154;ENSMUST00000381155	ENSMUSG00000121819	2	6330549D23Rik:exon2	ENSMUSE00000852361	6330549D23Rik-203	ENSMUST00000160818	ENSMUSG00000121819	2	6330549D23Rik:exon2
6430550D23Rik	6430550D23Rik	NA	NA	1	0.489	NA	NA	NA	NA	NA	NA	1	0.333	1	-0.67	NA	NA	NA	NA	NA	NA	NA	0	NA	NA	NA	0	0	NA	NA	NA	6430550D23Rik-202	2:155844357-155844479:-	2:155844357-155844406:-	ENSMUSE00000737085	ENSMUST00000124812	ENSMUSG00000074646	4	6430550D23Rik:exon4	ENSMUSE00001473976	6430550D23Rik-201;6430550D23Rik-204;6430550D23Rik-205	ENSMUST00000086145;ENSMUST00000139116;ENSMUST00000140657	ENSMUSG00000074646	4;5	6430550D23Rik:exon4;6430550D23Rik:exon5
6720470G18Rik	6720470G18Rik	NA	NA	1	-0.211	NA	NA	NA	NA	NA	NA	1	0.5	NA	NA	NA	NA	NA	NA	NA	NA	NA	0	NA	NA	NA	0	NA	NA	NA	NA	6720470G18Rik-203	13:12636189-12636577:+	13:12636225-12636577:+	ENSMUSE00001626033	ENSMUST00000317038	ENSMUSG00000133301	3	6720470G18Rik:exon3	ENSMUSE00001626025	6720470G18Rik-203	ENSMUST00000317042	ENSMUSG00000133301	5	6720470G18Rik:exon5
6820408C15Rik	6820408C15Rik	1	-0.262	0.161099	-0.42	0.140035	0.554	1	0.956	1	-0.329	0.0869199	-0.32	0.957356	0.132	1	0.779	1	0.191	1	0.167	0	0	0	0	0	-1	0	0	0	0	6820408C15Rik-202;6820408C15Rik-203	2:152275953-152276068:+	2:152275956-152276068:+	ENSMUSE00001273580;ENSMUSE00001291179	ENSMUST00000128737;ENSMUST00000153713	ENSMUSG00000032680	4	6820408C15Rik:exon4	ENSMUSE00000362613	6820408C15Rik-201	ENSMUST00000039961	ENSMUSG00000032680	5	6820408C15Rik:exon5
6820431F20Rik	6820431F20Rik	1	0.115	1	-0.289	1	0.32	1	0.322	1	0.058	0.103272	0.348	0.00014	0.549	1	0.015	1	-0.163	0.767309	-0.066	0	0	0	0	0	0	1	0	0	0	6820431F20Rik-219	8:20168020-20169474:+	8:20169061-20169474:+	ENSMUSE00001559610	ENSMUST00000282462	ENSMUSG00000121492	5	6820431F20Rik:exon5	ENSMUSE00001559656	6820431F20Rik-222	ENSMUST00000282465	ENSMUSG00000121492	5	6820431F20Rik:exon5
8430429K09Rik	8430429K09Rik	NA	NA	NA	NA	NA	NA	NA	NA	NA	NA	NA	NA	NA	NA	NA	NA	NA	NA	1	-1	NA	NA	NA	NA	NA	NA	NA	NA	NA	0	8430429K09Rik-202	11:3429260-3429513:+	11:3429405-3429513:+	ENSMUSE00000416064	ENSMUST00000142397	ENSMUSG00000034587	3	8430429K09Rik:exon3	ENSMUSE00001708678	8430429K09Rik-214	ENSMUST00000360166	ENSMUSG00000034587	3	8430429K09Rik:exon3
9230111E07Rik	9230111E07Rik	NA	NA	NA	NA	NA	NA	NA	NA	NA	NA	1	0.399	NA	NA	NA	NA	NA	NA	NA	NA	NA	NA	NA	NA	NA	0	NA	NA	NA	NA	9230111E07Rik-211	2:167623872-167624596:+	2:167624412-167624596:+	ENSMUSE00001608948	ENSMUST00000308278	ENSMUSG00000087624	4	9230111E07Rik:exon4	ENSMUSE00001609488	9230111E07Rik-203;9230111E07Rik-205;9230111E07Rik-208;9230111E07Rik-210;9230111E07Rik-218	ENSMUST00000139927;ENSMUST00000308272;ENSMUST00000308275;ENSMUST00000308277;ENSMUST00000308573	ENSMUSG00000087624	2;3;4;5	9230111E07Rik:exon2;9230111E07Rik:exon3;9230111E07Rik:exon4;9230111E07Rik:exon5
9230111E07Rik	9230111E07Rik	1	-0.237	1	0.137	NA	NA	NA	NA	NA	NA	NA	NA	NA	NA	NA	NA	1	0.258	1	0.273	0	0	NA	NA	NA	NA	NA	NA	0	0	9230111E07Rik-212	2:167623537-167624596:+	2:167624412-167624596:+	ENSMUSE00001608931	ENSMUST00000308279	ENSMUSG00000087624	3	9230111E07Rik:exon3	ENSMUSE00001609488	9230111E07Rik-203;9230111E07Rik-205;9230111E07Rik-208;9230111E07Rik-210;9230111E07Rik-218	ENSMUST00000139927;ENSMUST00000308272;ENSMUST00000308275;ENSMUST00000308277;ENSMUST00000308573	ENSMUSG00000087624	2;3;4;5	9230111E07Rik:exon2;9230111E07Rik:exon3;9230111E07Rik:exon4;9230111E07Rik:exon5
9230114K14Rik	9230114K14Rik	0.521893	-0.36	NA	NA	NA	NA	NA	NA	NA	NA	1	-0.028	NA	NA	1	1	NA	NA	NA	NA	0	NA	NA	NA	NA	0	NA	0	NA	NA	9230114K14Rik-229	5:128898116-128898161:+	5:128898121-128898161:+	ENSMUSE00001525588	ENSMUST00000264762;ENSMUST00000264764;ENSMUST00000264765	ENSMUSG00000124582	2;3;4	9230114K14Rik:exon2;9230114K14Rik:exon3;9230114K14Rik:exon4	ENSMUSE00001525593	9230114K14Rik-229	ENSMUST00000264763	ENSMUSG00000124582	3	9230114K14Rik:exon3
9330111N05Rik	9330111N05Rik	NA	NA	NA	NA	NA	NA	1	0.322	NA	NA	NA	NA	1	0.359	NA	NA	NA	NA	NA	NA	NA	NA	NA	0	NA	NA	0	NA	NA	NA	9330111N05Rik-207;9330111N05Rik-210;9330111N05Rik-211	13:81276697-81276987:+	13:81276818-81276987:+	ENSMUSE00001598820	ENSMUST00000303001;ENSMUST00000303004;ENSMUST00000303005	ENSMUSG00000097098	4;5	9330111N05Rik:exon4;9330111N05Rik:exon5	ENSMUSE00001598826	9330111N05Rik-208;9330111N05Rik-209;9330111N05Rik-212;9330111N05Rik-213	ENSMUST00000303002;ENSMUST00000303003;ENSMUST00000303006;ENSMUST00000303007	ENSMUSG00000097098	4;5	9330111N05Rik:exon4;9330111N05Rik:exon5
9330111N05Rik	9330111N05Rik	NA	NA	1	-0.333	NA	NA	NA	NA	NA	NA	NA	NA	NA	NA	NA	NA	1	0.291	NA	NA	NA	0	NA	NA	NA	NA	NA	NA	0	NA	9330111N05Rik-210;9330111N05Rik-212	13:81272650-81272941:+	13:81272709-81272941:+	ENSMUSE00001598825	ENSMUST00000303004;ENSMUST00000303006	ENSMUSG00000097098	3	9330111N05Rik:exon3	ENSMUSE00001125786	9330111N05Rik-202;9330111N05Rik-203;9330111N05Rik-211	ENSMUST00000181043;ENSMUST00000181508;ENSMUST00000303005	ENSMUSG00000097098	2;3	9330111N05Rik:exon2;9330111N05Rik:exon3
9330136K24Rik	9330136K24Rik	NA	NA	NA	NA	1	0	NA	NA	NA	NA	NA	NA	1	-0.758	NA	NA	NA	NA	NA	NA	NA	NA	0	NA	NA	NA	0	NA	NA	NA	9330136K24Rik-203	17:21754685-21754738:-	17:21754685-21754733:-	ENSMUSE00001574975	ENSMUST00000290383	ENSMUSG00000097781	2	9330136K24Rik:exon2	ENSMUSE00001574977	9330136K24Rik-204	ENSMUST00000290384	ENSMUSG00000097781	2	9330136K24Rik:exon2
9330158H04Rik	9330158H04Rik	NA	NA	NA	NA	NA	NA	NA	NA	NA	NA	NA	NA	1	-0.254	NA	NA	NA	NA	1	-0.5	NA	NA	NA	NA	NA	NA	0	NA	NA	0	9330158H04Rik-203;9330158H04Rik-208;9330158H04Rik-214;9330158H04Rik-216;9330158H04Rik-218	6:36251252-36251407:-	6:36251252-36251404:-	ENSMUSE00000857944	ENSMUST00000159965;ENSMUST00000161820;ENSMUST00000300009;ENSMUST00000300011;ENSMUST00000300013	ENSMUSG00000073154	3;4;5	9330158H04Rik:exon3;9330158H04Rik:exon4;9330158H04Rik:exon5	ENSMUSE00000655632	9330158H04Rik-201;9330158H04Rik-205;9330158H04Rik-213;9330158H04Rik-215;9330158H04Rik-217;9330158H04Rik-219;9330158H04Rik-220;9330158H04Rik-221	ENSMUST00000101535;ENSMUST00000160187;ENSMUST00000300008;ENSMUST00000300010;ENSMUST00000300012;ENSMUST00000300014;ENSMUST00000300015;ENSMUST00000300016	ENSMUSG00000073154	2;3;4;5	9330158H04Rik:exon2;9330158H04Rik:exon3;9330158H04Rik:exon4;9330158H04Rik:exon5
9330159M07Rik	9330159M07Rik	NA	NA	1	0.13	1	-0.171	NA	NA	1	0.171	NA	NA	NA	NA	NA	NA	NA	NA	NA	NA	NA	0	0	NA	0	NA	NA	NA	NA	NA	9330159M07Rik-201;9330159M07Rik-202;9330159M07Rik-203;9330159M07Rik-204;9330159M07Rik-206;9330159M07Rik-207;9330159M07Rik-208;9330159M07Rik-209;9330159M07Rik-210;9330159M07Rik-211;9330159M07Rik-212;9330159M07Rik-213;9330159M07Rik-214;9330159M07Rik-215;9330159M07Rik-216;9330159M07Rik-217;9330159M07Rik-218;9330159M07Rik-219;9330159M07Rik-220;9330159M07Rik-221;9330159M07Rik-222;9330159M07Rik-223;933…	9:88740279-88740353:-	9:88740279-88740347:-	ENSMUSE00001175190	ENSMUST00000180712;ENSMUST00000180783;ENSMUST00000181448;ENSMUST00000188156;ENSMUST00000303715;ENSMUST00000303716;ENSMUST00000303717;ENSMUST00000303718;ENSMUST00000303719;ENSMUST00000303720;ENSMUST00000303721;ENSMUST00000303722;ENSMUST00000303723;ENSMUST00000303724;ENSMUST00000303725;ENSMUST00000303726;ENSMUST00000303727;ENSMUST00000303728;ENSMUST00000303729;ENSMUST00000303730;ENSMUST00000303731;…	ENSMUSG00000097177	2;3	9330159M07Rik:exon2;9330159M07Rik:exon3	ENSMUSE00001600339	9330159M07Rik-231	ENSMUST00000303740	ENSMUSG00000097177	2	9330159M07Rik:exon2
9330159M07Rik	9330159M07Rik	NA	NA	NA	NA	NA	NA	NA	NA	NA	NA	1	1	NA	NA	NA	NA	NA	NA	NA	NA	NA	NA	NA	NA	NA	0	NA	NA	NA	NA	9330159M07Rik-237;9330159M07Rik-238;9330159M07Rik-240	9:88726427-88726545:-	9:88726427-88726457:-	ENSMUSE00001600272	ENSMUST00000303746;ENSMUST00000303747;ENSMUST00000303749	ENSMUSG00000097177	4;5	9330159M07Rik:exon4;9330159M07Rik:exon5	ENSMUSE00001600348	9330159M07Rik-221;9330159M07Rik-222;9330159M07Rik-228	ENSMUST00000303730;ENSMUST00000303731;ENSMUST00000303737	ENSMUSG00000097177	4;5	9330159M07Rik:exon4;9330159M07Rik:exon5
9330159M07Rik	9330159M07Rik	NA	NA	NA	NA	NA	NA	NA	NA	1	-0.142	NA	NA	NA	NA	NA	NA	NA	NA	NA	NA	NA	NA	NA	NA	0	NA	NA	NA	NA	NA	9330159M07Rik-260;9330159M07Rik-262	9:88739867-88739962:-	9:88739867-88739924:-	ENSMUSE00001600270	ENSMUST00000303769;ENSMUST00000303771	ENSMUSG00000097177	4	9330159M07Rik:exon4	ENSMUSE00001264633	9330159M07Rik-201;9330159M07Rik-202;9330159M07Rik-203;9330159M07Rik-204;9330159M07Rik-206;9330159M07Rik-207;9330159M07Rik-208;9330159M07Rik-209;9330159M07Rik-210;9330159M07Rik-211;9330159M07Rik-213;9330159M07Rik-214;9330159M07Rik-215;9330159M07Rik-217;9330159M07Rik-219;9330159M07Rik-220;9330159M07Rik-221;9330159M07Rik-222;9330159M07Rik-224;9330159M07Rik-225;9330159M07Rik-226;9330159M07Rik-227;933…	ENSMUST00000180712;ENSMUST00000180783;ENSMUST00000181448;ENSMUST00000188156;ENSMUST00000303715;ENSMUST00000303716;ENSMUST00000303717;ENSMUST00000303718;ENSMUST00000303719;ENSMUST00000303720;ENSMUST00000303722;ENSMUST00000303723;ENSMUST00000303724;ENSMUST00000303726;ENSMUST00000303728;ENSMUST00000303729;ENSMUST00000303730;ENSMUST00000303731;ENSMUST00000303733;ENSMUST00000303734;ENSMUST00000303735;…	ENSMUSG00000097177	3;4	9330159M07Rik:exon3;9330159M07Rik:exon4
9330175M20Rik	9330175M20Rik	NA	NA	NA	NA	NA	NA	NA	NA	NA	NA	NA	NA	1	0.626	NA	NA	NA	NA	NA	NA	NA	NA	NA	NA	NA	NA	0	NA	NA	NA	9330175M20Rik-201;9330175M20Rik-202;9330175M20Rik-203;9330175M20Rik-207;9330175M20Rik-209;9330175M20Rik-212;9330175M20Rik-214	1:51290426-51290646:-	1:51290426-51290492:-	ENSMUSE00001333352	ENSMUST00000189867;ENSMUST00000293885;ENSMUST00000293886;ENSMUST00000293890;ENSMUST00000293892;ENSMUST00000293895;ENSMUST00000293897	ENSMUSG00000101799	2;3;4	9330175M20Rik:exon2;9330175M20Rik:exon3;9330175M20Rik:exon4	ENSMUSE00001581632	9330175M20Rik-204;9330175M20Rik-205;9330175M20Rik-206;9330175M20Rik-210;9330175M20Rik-211;9330175M20Rik-213	ENSMUST00000293887;ENSMUST00000293888;ENSMUST00000293889;ENSMUST00000293893;ENSMUST00000293894;ENSMUST00000293896	ENSMUSG00000101799	2;3	9330175M20Rik:exon2;9330175M20Rik:exon3
9330179D12Rik	9330179D12Rik	NA	NA	NA	NA	NA	NA	NA	NA	1	-1	NA	NA	1	1	NA	NA	NA	NA	NA	NA	NA	NA	NA	NA	0	NA	0	NA	NA	NA	9330179D12Rik-210	6:127162835-127163884:+	6:127162969-127163884:+	ENSMUSE00001715462	ENSMUST00000363540	ENSMUSG00000097166	3	9330179D12Rik:exon3	ENSMUSE00001715468	9330179D12Rik-215	ENSMUST00000363545	ENSMUSG00000097166	5	9330179D12Rik:exon5
9330198I05Rik	9330198I05Rik	NA	NA	1	0.106	NA	NA	NA	NA	NA	NA	1	-0.136	1	0	NA	NA	NA	NA	1	-1	NA	0	NA	NA	NA	0	0	NA	NA	0	9330198I05Rik-205;9330198I05Rik-207	5:108510929-108511763:+	5:108510958-108511763:+	ENSMUSE00001614393	ENSMUST00000311130;ENSMUST00000311132	ENSMUSG00000104904	3	9330198I05Rik:exon3	ENSMUSE00001614397	9330198I05Rik-204	ENSMUST00000311129	ENSMUSG00000104904	3	9330198I05Rik:exon3
9430015G10Rik	9430015G10Rik	0.0734676	-0.192	0.760149	-0.047	1	0.033	NA	NA	1	0.065	1	0.027	1	0.036	1	0.064	1	0.048	NA	NA	-1	0	0	NA	0	0	0	0	0	NA	9430015G10Rik-203	4:156206390-156206873:+	4:156206808-156206873:+	ENSMUSE00000768206	ENSMUST00000125786	ENSMUSG00000059939	5	9430015G10Rik:exon5	ENSMUSE00000133857	9430015G10Rik-201;9430015G10Rik-202;9430015G10Rik-208	ENSMUST00000072554;ENSMUST00000105576;ENSMUST00000169550	ENSMUSG00000059939	5;6	9430015G10Rik:exon5;9430015G10Rik:exon6
9430021M05Rik	9430021M05Rik	1	0.794	NA	NA	NA	NA	NA	NA	NA	NA	1	-0.048	NA	NA	NA	NA	NA	NA	1	-1	0	NA	NA	NA	NA	0	NA	NA	NA	0	9430021M05Rik-213;9430021M05Rik-214	2:162508773-162509031:+	2:162508777-162509031:+	ENSMUSE00001500845	ENSMUST00000252017;ENSMUST00000252018	ENSMUSG00000054457	3;4	9430021M05Rik:exon3;9430021M05Rik:exon4	ENSMUSE00001500842	9430021M05Rik-211	ENSMUST00000252015	ENSMUSG00000054457	4	9430021M05Rik:exon4
9430037G07Rik	9430037G07Rik	1	0.179	NA	NA	NA	NA	NA	NA	1	0.24	1	0.409	1	0.14	NA	NA	NA	NA	NA	NA	0	NA	NA	NA	0	0	0	NA	NA	NA	9430037G07Rik-201;9430037G07Rik-203;9430037G07Rik-204;9430037G07Rik-205;9430037G07Rik-209;9430037G07Rik-221;9430037G07Rik-222;9430037G07Rik-224;9430037G07Rik-228;9430037G07Rik-231;9430037G07Rik-232;9430037G07Rik-234;9430037G07Rik-235;9430037G07Rik-236;9430037G07Rik-237;9430037G07Rik-238;9430037G07Rik-240;9430037G07Rik-242;9430037G07Rik-243;9430037G07Rik-244;9430037G07Rik-247;9430037G07Rik-252;943…	9:88480522-88480617:-	9:88480522-88480604:-	ENSMUSE00001179173	ENSMUST00000180723;ENSMUST00000304409;ENSMUST00000304410;ENSMUST00000304411;ENSMUST00000304415;ENSMUST00000304427;ENSMUST00000304428;ENSMUST00000304430;ENSMUST00000304434;ENSMUST00000304437;ENSMUST00000304438;ENSMUST00000304440;ENSMUST00000304441;ENSMUST00000304442;ENSMUST00000304443;ENSMUST00000304444;ENSMUST00000304446;ENSMUST00000304448;ENSMUST00000304449;ENSMUST00000304450;ENSMUST00000304453;…	ENSMUSG00000097073	3;4	9430037G07Rik:exon3;9430037G07Rik:exon4	ENSMUSE00001601736	9430037G07Rik-211;9430037G07Rik-248;9430037G07Rik-254;9430037G07Rik-267;9430037G07Rik-281	ENSMUST00000304417;ENSMUST00000304454;ENSMUST00000304460;ENSMUST00000304473;ENSMUST00000304487	ENSMUSG00000097073	4	9430037G07Rik:exon4
9430037G07Rik	9430037G07Rik	NA	NA	1	-0.417	NA	NA	NA	NA	1	0.158	1	0.072	1	-0.442	NA	NA	1	-1	1	0.04	NA	0	NA	NA	0	0	0	NA	0	0	9430037G07Rik-201;9430037G07Rik-203;9430037G07Rik-204;9430037G07Rik-205;9430037G07Rik-209;9430037G07Rik-221;9430037G07Rik-222;9430037G07Rik-224;9430037G07Rik-228;9430037G07Rik-231;9430037G07Rik-232;9430037G07Rik-234;9430037G07Rik-235;9430037G07Rik-236;9430037G07Rik-237;9430037G07Rik-238;9430037G07Rik-240;9430037G07Rik-242;9430037G07Rik-243;9430037G07Rik-244;9430037G07Rik-247;9430037G07Rik-252;943…	9:88480522-88480617:-	9:88480522-88480565:-	ENSMUSE00001179173	ENSMUST00000180723;ENSMUST00000304409;ENSMUST00000304410;ENSMUST00000304411;ENSMUST00000304415;ENSMUST00000304427;ENSMUST00000304428;ENSMUST00000304430;ENSMUST00000304434;ENSMUST00000304437;ENSMUST00000304438;ENSMUST00000304440;ENSMUST00000304441;ENSMUST00000304442;ENSMUST00000304443;ENSMUST00000304444;ENSMUST00000304446;ENSMUST00000304448;ENSMUST00000304449;ENSMUST00000304450;ENSMUST00000304453;…	ENSMUSG00000097073	3;4	9430037G07Rik:exon3;9430037G07Rik:exon4	ENSMUSE00001601651	9430037G07Rik-212;9430037G07Rik-233;9430037G07Rik-245;9430037G07Rik-250;9430037G07Rik-251;9430037G07Rik-262;9430037G07Rik-266;9430037G07Rik-280	ENSMUST00000304418;ENSMUST00000304439;ENSMUST00000304451;ENSMUST00000304456;ENSMUST00000304457;ENSMUST00000304468;ENSMUST00000304472;ENSMUST00000304486	ENSMUSG00000097073	4	9430037G07Rik:exon4
9430037G07Rik	9430037G07Rik	NA	NA	1	-0.666	NA	NA	NA	NA	1	0.142	1	0.111	1	-0.715	NA	NA	1	-1	NA	NA	NA	0	NA	NA	0	0	0	NA	0	NA	9430037G07Rik-211;9430037G07Rik-248;9430037G07Rik-254;9430037G07Rik-267;9430037G07Rik-281	9:88480522-88480604:-	9:88480522-88480565:-	ENSMUSE00001601736	ENSMUST00000304417;ENSMUST00000304454;ENSMUST00000304460;ENSMUST00000304473;ENSMUST00000304487	ENSMUSG00000097073	4	9430037G07Rik:exon4	ENSMUSE00001601651	9430037G07Rik-212;9430037G07Rik-233;9430037G07Rik-245;9430037G07Rik-250;9430037G07Rik-251;9430037G07Rik-262;9430037G07Rik-266;9430037G07Rik-280	ENSMUST00000304418;ENSMUST00000304439;ENSMUST00000304451;ENSMUST00000304456;ENSMUST00000304457;ENSMUST00000304468;ENSMUST00000304472;ENSMUST00000304486	ENSMUSG00000097073	4	9430037G07Rik:exon4
9430037G07Rik	9430037G07Rik	1	0.333	NA	NA	NA	NA	NA	NA	1	-0.009	1	0.382	1	0.368	NA	NA	NA	NA	NA	NA	0	NA	NA	NA	0	0	0	NA	NA	NA	9430037G07Rik-289	9:88480522-88480743:-	9:88480522-88480604:-	ENSMUSE00001601682	ENSMUST00000304495	ENSMUSG00000097073	4	9430037G07Rik:exon4	ENSMUSE00001601736	9430037G07Rik-211;9430037G07Rik-248;9430037G07Rik-254;9430037G07Rik-267;9430037G07Rik-281	ENSMUST00000304417;ENSMUST00000304454;ENSMUST00000304460;ENSMUST00000304473;ENSMUST00000304487	ENSMUSG00000097073	4	9430037G07Rik:exon4
9430037G07Rik	9430037G07Rik	1	0.419	1	-0.241	1	0.676	0.545043	-0.124	1	-0.355	0.00363372	0.545	1	-0.333	1	-0.346	1	0.257	1	-0.148	0	0	0	0	0	1	0	0	0	0	9430037G07Rik-289	9:88480522-88480743:-	9:88480522-88480617:-	ENSMUSE00001601682	ENSMUST00000304495	ENSMUSG00000097073	4	9430037G07Rik:exon4	ENSMUSE00001179173	9430037G07Rik-201;9430037G07Rik-203;9430037G07Rik-204;9430037G07Rik-205;9430037G07Rik-209;9430037G07Rik-221;9430037G07Rik-222;9430037G07Rik-224;9430037G07Rik-228;9430037G07Rik-231;9430037G07Rik-232;9430037G07Rik-234;9430037G07Rik-235;9430037G07Rik-236;9430037G07Rik-237;9430037G07Rik-238;9430037G07Rik-240;9430037G07Rik-242;9430037G07Rik-243;9430037G07Rik-244;9430037G07Rik-247;9430037G07Rik-252;943…	ENSMUST00000180723;ENSMUST00000304409;ENSMUST00000304410;ENSMUST00000304411;ENSMUST00000304415;ENSMUST00000304427;ENSMUST00000304428;ENSMUST00000304430;ENSMUST00000304434;ENSMUST00000304437;ENSMUST00000304438;ENSMUST00000304440;ENSMUST00000304441;ENSMUST00000304442;ENSMUST00000304443;ENSMUST00000304444;ENSMUST00000304446;ENSMUST00000304448;ENSMUST00000304449;ENSMUST00000304450;ENSMUST00000304453;…	ENSMUSG00000097073	3;4	9430037G07Rik:exon3;9430037G07Rik:exon4
9430037G07Rik	9430037G07Rik	NA	NA	1	-0.581	NA	NA	NA	NA	1	-0.022	1	0.174	1	-0.744	NA	NA	1	-0.522	1	0.083	NA	0	NA	NA	0	0	0	NA	0	0	9430037G07Rik-289	9:88480522-88480743:-	9:88480522-88480565:-	ENSMUSE00001601682	ENSMUST00000304495	ENSMUSG00000097073	4	9430037G07Rik:exon4	ENSMUSE00001601651	9430037G07Rik-212;9430037G07Rik-233;9430037G07Rik-245;9430037G07Rik-250;9430037G07Rik-251;9430037G07Rik-262;9430037G07Rik-266;9430037G07Rik-280	ENSMUST00000304418;ENSMUST00000304439;ENSMUST00000304451;ENSMUST00000304456;ENSMUST00000304457;ENSMUST00000304468;ENSMUST00000304472;ENSMUST00000304486	ENSMUSG00000097073	4	9430037G07Rik:exon4
9430041J12Rik	9430041J12Rik	1	-0.124	1	0.015;0.16	1	0.333	1	0.304	1	0.129	1	0.021;0.28	1	0.028;0.124	1	0.667	1	-0.094	1	0.137	0	0	0	0	0	0	0	0	0	0	9430041J12Rik-201	7:4079214-4079343:-	7:4079214-4079283:-	ENSMUSE00000817035	ENSMUST00000132560	ENSMUSG00000086155	6	9430041J12Rik:exon6	ENSMUSE00000817380	9430041J12Rik-202;9430041J12Rik-203	ENSMUST00000149343;ENSMUST00000154825	ENSMUSG00000086155	6;7	9430041J12Rik:exon6;9430041J12Rik:exon7
9430065F17Rik	9430065F17Rik	NA	NA	NA	NA	NA	NA	1	-1	NA	NA	NA	NA	NA	NA	NA	NA	NA	NA	NA	NA	NA	NA	NA	0	NA	NA	NA	NA	NA	NA	9430065F17Rik-201;9430065F17Rik-202;9430065F17Rik-205;9430065F17Rik-206;9430065F17Rik-207;9430065F17Rik-208;9430065F17Rik-209;9430065F17Rik-210;9430065F17Rik-211;9430065F17Rik-212;9430065F17Rik-213;9430065F17Rik-215;9430065F17Rik-217	13:67707304-67707406:+	13:67707341-67707406:+	ENSMUSE00001186431	ENSMUST00000180824;ENSMUST00000180908;ENSMUST00000224664;ENSMUST00000342779;ENSMUST00000342780;ENSMUST00000342781;ENSMUST00000342782;ENSMUST00000342783;ENSMUST00000342784;ENSMUST00000342785;ENSMUST00000342786;ENSMUST00000342788;ENSMUST00000342790	ENSMUSG00000097360	2;3	9430065F17Rik:exon2;9430065F17Rik:exon3	ENSMUSE00001675215	9430065F17Rik-214;9430065F17Rik-216	ENSMUST00000342787;ENSMUST00000342789	ENSMUSG00000097360	3	9430065F17Rik:exon3
9430065F17Rik	9430065F17Rik	1	0.08	1	0.021	1	-0.155	1	0.257	1	-0.5	0.62442	-0.086	1	0.019	NA	NA	1	0.067	1	-0.022	0	0	0	0	0	0	0	NA	0	0	9430065F17Rik-207;9430065F17Rik-209	13:67708253-67709355:+	13:67708547-67709355:+	ENSMUSE00001675231	ENSMUST00000342780;ENSMUST00000342782	ENSMUSG00000097360	4	9430065F17Rik:exon4	ENSMUSE00001675209	9430065F17Rik-210;9430065F17Rik-212	ENSMUST00000342783;ENSMUST00000342785	ENSMUSG00000097360	3;5	9430065F17Rik:exon3;9430065F17Rik:exon5
9430085M18Rik	9430085M18Rik	1	-0.052	NA	NA	NA	NA	NA	NA	NA	NA	NA	NA	NA	NA	NA	NA	NA	NA	NA	NA	0	NA	NA	NA	NA	NA	NA	NA	NA	NA	9430085M18Rik-211	5:101853792-101854329:+	5:101853972-101854329:+	ENSMUSE00001505227	ENSMUST00000254300	ENSMUSG00000106164	3	9430085M18Rik:exon3	ENSMUSE00001505232	9430085M18Rik-212	ENSMUST00000254301	ENSMUSG00000106164	3	9430085M18Rik:exon3
9530026P05Rik	9530026P05Rik	NA	NA	1	-0.213;0.632	NA	NA	NA	NA	NA	NA	NA	NA	1	0.5	NA	NA	NA	NA	NA	NA	NA	0	NA	NA	NA	NA	0	NA	NA	NA	9530026P05Rik-224;9530026P05Rik-226;9530026P05Rik-231;9530026P05Rik-236;9530026P05Rik-272	6:93247838-93248124:+	6:93247934-93248124:+	ENSMUSE00001487441	ENSMUST00000246099;ENSMUST00000246387;ENSMUST00000378077;ENSMUST00000378082;ENSMUST00000378118	ENSMUSG00000097462	3;5;6;7	9530026P05Rik:exon3;9530026P05Rik:exon5;9530026P05Rik:exon6;9530026P05Rik:exon7	ENSMUSE00001203117	9530026P05Rik-201;9530026P05Rik-204;9530026P05Rik-212;9530026P05Rik-220;9530026P05Rik-221;9530026P05Rik-227;9530026P05Rik-230;9530026P05Rik-233;9530026P05Rik-234;9530026P05Rik-238;9530026P05Rik-273;9530026P05Rik-274	ENSMUST00000181121;ENSMUST00000204449;ENSMUST00000243341;ENSMUST00000245827;ENSMUST00000245843;ENSMUST00000246440;ENSMUST00000378075;ENSMUST00000378079;ENSMUST00000378080;ENSMUST00000378084;ENSMUST00000378119;ENSMUST00000378120	ENSMUSG00000097462	3;4;5;6;7;8	9530026P05Rik:exon3;9530026P05Rik:exon4;9530026P05Rik:exon5;9530026P05Rik:exon6;9530026P05Rik:exon7;9530026P05Rik:exon8
9530026P05Rik	9530026P05Rik	NA	NA	1	-0.258	1	-0.5	NA	NA	NA	NA	NA	NA	NA	NA	NA	NA	NA	NA	NA	NA	NA	0	0	NA	NA	NA	NA	NA	NA	NA	9530026P05Rik-248;9530026P05Rik-258	6:93088052-93088225:+	6:93088057-93088225:+	ENSMUSE00001743514	ENSMUST00000378094;ENSMUST00000378104	ENSMUSG00000097462	3;4	9530026P05Rik:exon3;9530026P05Rik:exon4	ENSMUSE00001482220	9530026P05Rik-214	ENSMUST00000243849	ENSMUSG00000097462	3	9530026P05Rik:exon3
9530026P05Rik	9530026P05Rik	NA	NA	1	-0.333	NA	NA	NA	NA	NA	NA	1	0.5	1	0.25	NA	NA	NA	NA	1	1	NA	0	NA	NA	NA	0	0	NA	NA	0	9530026P05Rik-266	6:93120070-93120824:+	6:93120225-93120824:+	ENSMUSE00001743594	ENSMUST00000378112	ENSMUSG00000097462	4	9530026P05Rik:exon4	ENSMUSE00001743589	9530026P05Rik-267	ENSMUST00000378113	ENSMUSG00000097462	3	9530026P05Rik:exon3
9530036O11Rik	9530036O11Rik	NA	NA	1	-1	NA	NA	NA	NA	NA	NA	1	-0.278	1	-0.5	NA	NA	NA	NA	NA	NA	NA	0	NA	NA	NA	0	0	NA	NA	NA	9530036O11Rik-202	5:28877517-28879105:+	5:28879017-28879105:+	ENSMUSE00001127852	ENSMUST00000181202	ENSMUSG00000097726	4	9530036O11Rik:exon4	ENSMUSE00001746170	9530036O11Rik-206;9530036O11Rik-210;9530036O11Rik-212	ENSMUST00000379483;ENSMUST00000379487;ENSMUST00000379489	ENSMUSG00000097726	5;8	9530036O11Rik:exon5;9530036O11Rik:exon8
9530036O11Rik	9530036O11Rik	NA	NA	NA	NA	NA	NA	NA	NA	NA	NA	1	0.248	NA	NA	NA	NA	NA	NA	NA	NA	NA	NA	NA	NA	NA	0	NA	NA	NA	NA	9530036O11Rik-202	5:28877517-28879105:+	5:28879027-28879105:+	ENSMUSE00001127852	ENSMUST00000181202	ENSMUSG00000097726	4	9530036O11Rik:exon4	ENSMUSE00001746166	9530036O11Rik-207	ENSMUST00000379484	ENSMUSG00000097726	7	9530036O11Rik:exon7
9530036O11Rik	9530036O11Rik	NA	NA	NA	NA	NA	NA	NA	NA	NA	NA	1	0.5	NA	NA	NA	NA	NA	NA	NA	NA	NA	NA	NA	NA	NA	0	NA	NA	NA	NA	9530036O11Rik-206;9530036O11Rik-210;9530036O11Rik-212	5:28879017-28879105:+	5:28879027-28879105:+	ENSMUSE00001746170	ENSMUST00000379483;ENSMUST00000379487;ENSMUST00000379489	ENSMUSG00000097726	5;8	9530036O11Rik:exon5;9530036O11Rik:exon8	ENSMUSE00001746166	9530036O11Rik-207	ENSMUST00000379484	ENSMUSG00000097726	7	9530036O11Rik:exon7
9530036O11Rik	9530036O11Rik	1	1;0.5	1	-0.273	NA	NA	NA	NA	NA	NA	1	-0.218	NA	NA	NA	NA	NA	NA	NA	NA	0	0	NA	NA	NA	0	NA	NA	NA	NA	9530036O11Rik-207;9530036O11Rik-208;9530036O11Rik-214	5:28915931-28916190:+	5:28916119-28916190:+	ENSMUSE00001746177	ENSMUST00000379484;ENSMUST00000379485;ENSMUST00000379491	ENSMUSG00000097726	3;4;8	9530036O11Rik:exon3;9530036O11Rik:exon4;9530036O11Rik:exon8	ENSMUSE00001169579	9530036O11Rik-202;9530036O11Rik-204;9530036O11Rik-205;9530036O11Rik-210;9530036O11Rik-211;9530036O11Rik-212;9530036O11Rik-215;9530036O11Rik-216	ENSMUST00000181202;ENSMUST00000379481;ENSMUST00000379482;ENSMUST00000379487;ENSMUST00000379488;ENSMUST00000379489;ENSMUST00000379492;ENSMUST00000379493	ENSMUSG00000097726	2;3;4;5;6;9	9530036O11Rik:exon2;9530036O11Rik:exon3;9530036O11Rik:exon4;9530036O11Rik:exon5;9530036O11Rik:exon6;9530036O11Rik:exon9
9530062K07Rik	9530062K07Rik	NA	NA	NA	NA	NA	NA	NA	NA	NA	NA	NA	NA	NA	NA	1	0.5	NA	NA	NA	NA	NA	NA	NA	NA	NA	NA	NA	0	NA	NA	9530062K07Rik-201;9530062K07Rik-204;9530062K07Rik-208;9530062K07Rik-209;9530062K07Rik-212;9530062K07Rik-213;9530062K07Rik-216	6:116184115-116184218:-	6:116184115-116184198:-	ENSMUSE00001366695	ENSMUST00000203332;ENSMUST00000306153;ENSMUST00000306157;ENSMUST00000306158;ENSMUST00000306161;ENSMUST00000306162;ENSMUST00000306165	ENSMUSG00000108030	2	9530062K07Rik:exon2	ENSMUSE00001604977	9530062K07Rik-214	ENSMUST00000306163	ENSMUSG00000108030	2	9530062K07Rik:exon2
9530080O11Rik	9530080O11Rik	NA	NA	NA	NA	NA	NA	NA	NA	NA	NA	NA	NA	1	0.006	NA	NA	NA	NA	NA	NA	NA	NA	NA	NA	NA	NA	0	NA	NA	NA	9530080O11Rik-204;9530080O11Rik-205;9530080O11Rik-206;9530080O11Rik-207;9530080O11Rik-208;9530080O11Rik-209;9530080O11Rik-210;9530080O11Rik-213	4:95848724-95848894:-	4:95848724-95848876:-	ENSMUSE00001648810	ENSMUST00000329113;ENSMUST00000329114;ENSMUST00000329115;ENSMUST00000329116;ENSMUST00000329117;ENSMUST00000329118;ENSMUST00000329119;ENSMUST00000329122	ENSMUSG00000044125	2;3	9530080O11Rik:exon2;9530080O11Rik:exon3	ENSMUSE00001648826	9530080O11Rik-212	ENSMUST00000329121	ENSMUSG00000044125	2	9530080O11Rik:exon2
9530080O11Rik	9530080O11Rik	NA	NA	1	0.4	NA	NA	NA	NA	NA	NA	NA	NA	NA	NA	NA	NA	NA	NA	NA	NA	NA	0	NA	NA	NA	NA	NA	NA	NA	NA	9530080O11Rik-206	4:95807393-95807562:-	4:95807393-95807523:-	ENSMUSE00001648822	ENSMUST00000329115	ENSMUSG00000044125	3	9530080O11Rik:exon3	ENSMUSE00001648827	9530080O11Rik-204;9530080O11Rik-207	ENSMUST00000329113;ENSMUST00000329116	ENSMUSG00000044125	3	9530080O11Rik:exon3
9630013A20Rik	9630013A20Rik	1	0.193;0.081	1	0.104;0.042	1	-0.245	1	-0.082	1	0	1	-0.016;0.096	1	0.115;0.289	0.209871	-0.534	1	-0.194	1	0.431;0.526	0	0	0	0	0	0	0	0	0	0	9630013A20Rik-202	14:84709653-84709730:-	14:84709653-84709682:-	ENSMUSE00001434347	ENSMUST00000226704	ENSMUSG00000115529	3	9630013A20Rik:exon3	ENSMUSE00001432623	9630013A20Rik-201;9630013A20Rik-204	ENSMUST00000226618;ENSMUST00000228125	ENSMUSG00000115529	3	9630013A20Rik:exon3
9630013A20Rik	9630013A20Rik	0.02008185;1	0.313;0.155	1	0.086;0.017	0.828918127;1	-0.275;-0.023	1	-0.052	1	0.044;-0.032	1	0.031;0.122	1	-0.014;-0.097	0.737654457;1	-0.378;0.557	1	-0.082;0.289	1	0.076;0.046	1;0	0	0	0	0	0	0	0	0	0	9630013A20Rik-203;9630013A20Rik-206	14:84709653-84710144:-	14:84709653-84709682:-	ENSMUSE00001433219	ENSMUST00000226890;ENSMUST00000305910	ENSMUSG00000115529	3	9630013A20Rik:exon3	ENSMUSE00001432623	9630013A20Rik-201;9630013A20Rik-204	ENSMUST00000226618;ENSMUST00000228125	ENSMUSG00000115529	3	9630013A20Rik:exon3
9630013A20Rik	9630013A20Rik	0.037541623;1	0.412;0.204	1	0.01;-0.064	0.0455358	0.271	0.232240306;1	0.132;-0.128	0.476081	-0.137	1	-0.379;0.121	1	0.065;-0.147	NA	NA	1	0.053	1	-0.162	1;0	0	1	0	0	0	0	NA	0	0	9630013A20Rik-203;9630013A20Rik-206	14:84709653-84710144:-	14:84709653-84709730:-	ENSMUSE00001433219	ENSMUST00000226890;ENSMUST00000305910	ENSMUSG00000115529	3	9630013A20Rik:exon3	ENSMUSE00001434347	9630013A20Rik-202	ENSMUST00000226704	ENSMUSG00000115529	3	9630013A20Rik:exon3
9630013A20Rik	9630013A20Rik	1	0.218	1	-0.056	1	-0.387	1	0.153	1	-0.136;0.258	1	0.264	1	-0.17;-0.129	1	0.316	1	-0.044	0.428352	-0.244	0	0	0	0	0	0	0	0	0	0	9630013A20Rik-203;9630013A20Rik-206	14:84709653-84710144:-	14:84709653-84709780:-	ENSMUSE00001433219	ENSMUST00000226890;ENSMUST00000305910	ENSMUSG00000115529	3	9630013A20Rik:exon3	ENSMUSE00001429372	9630013A20Rik-205	ENSMUST00000228857	ENSMUSG00000115529	3	9630013A20Rik:exon3
9630013A20Rik	9630013A20Rik	0.0346153	0.273	1	0.126	1	-0.092	1	-0.02	1	0.049;-0.134	1	-0.041	1	0.205;0.109	0.0757429	-0.39	1	-0.097	1	0.376;0.528	1	0	0	0	0	0	0	-1	0	0	9630013A20Rik-205	14:84709653-84709780:-	14:84709653-84709682:-	ENSMUSE00001429372	ENSMUST00000228857	ENSMUSG00000115529	3	9630013A20Rik:exon3	ENSMUSE00001432623	9630013A20Rik-201;9630013A20Rik-204	ENSMUST00000226618;ENSMUST00000228125	ENSMUSG00000115529	3	9630013A20Rik:exon3
9630013A20Rik	9630013A20Rik	0.053486	0.444	1	-0.023	1	0.683	0.430762	0.03	0.528423	-0.19	1	-0.354	1	0.268;-0.118	NA	NA	1	-0.01	1	-0.5	1	0	0	0	0	0	0	NA	0	0	9630013A20Rik-205	14:84709653-84709780:-	14:84709653-84709730:-	ENSMUSE00001429372	ENSMUST00000228857	ENSMUSG00000115529	3	9630013A20Rik:exon3	ENSMUSE00001434347	9630013A20Rik-202	ENSMUST00000226704	ENSMUSG00000115529	3	9630013A20Rik:exon3
9630013D21Rik	9630013D21Rik	1	-1	NA	NA	NA	NA	NA	NA	NA	NA	NA	NA	NA	NA	NA	NA	NA	NA	NA	NA	0	NA	NA	NA	NA	NA	NA	NA	NA	NA	9630013D21Rik-243;9630013D21Rik-256	4:109509626-109510036:-	4:109509626-109510022:-	ENSMUSE00001662204	ENSMUST00000335840;ENSMUST00000335854	ENSMUSG00000059027	4;5	9630013D21Rik:exon4;9630013D21Rik:exon5	ENSMUSE00001485125	9630013D21Rik-207;9630013D21Rik-221;9630013D21Rik-229;9630013D21Rik-237;9630013D21Rik-244;9630013D21Rik-248;9630013D21Rik-251;9630013D21Rik-252;9630013D21Rik-253;9630013D21Rik-259;9630013D21Rik-264;9630013D21Rik-267;9630013D21Rik-271;9630013D21Rik-275;9630013D21Rik-277	ENSMUST00000245096;ENSMUST00000335818;ENSMUST00000335826;ENSMUST00000335834;ENSMUST00000335842;ENSMUST00000335846;ENSMUST00000335849;ENSMUST00000335850;ENSMUST00000335851;ENSMUST00000335857;ENSMUST00000335862;ENSMUST00000335865;ENSMUST00000335869;ENSMUST00000335873;ENSMUST00000335875	ENSMUSG00000059027	3;4;5	9630013D21Rik:exon3;9630013D21Rik:exon4;9630013D21Rik:exon5
9930012K11Rik	9930012K11Rik	1	-0.491	NA	NA	NA	NA	1	-1	NA	NA	NA	NA	1	0.667	NA	NA	NA	NA	NA	NA	0	NA	NA	0	NA	NA	0	NA	NA	NA	9930012K11Rik-201;9930012K11Rik-202	14:70393299-70393405:-	14:70393299-70393402:-	ENSMUSE00001291244;ENSMUSE00001312109	ENSMUST00000058240;ENSMUST00000129767	ENSMUSG00000044551	2;6	9930012K11Rik:exon2;9930012K11Rik:exon6	ENSMUSE00001224394;ENSMUSE00001227070	9930012K11Rik-203;9930012K11Rik-205	ENSMUST00000140152;ENSMUST00000153871	ENSMUSG00000044551	3;6	9930012K11Rik:exon3;9930012K11Rik:exon6
A230001M10Rik	A230001M10Rik	NA	NA	1	-0.075	NA	NA	NA	NA	NA	NA	NA	NA	NA	NA	NA	NA	NA	NA	NA	NA	NA	0	NA	NA	NA	NA	NA	NA	NA	NA	A230001M10Rik-207;A230001M10Rik-210;A230001M10Rik-223;A230001M10Rik-225	3:102170671-102170832:+	3:102170706-102170832:+	ENSMUSE00001482476	ENSMUST00000243953;ENSMUST00000323916;ENSMUST00000323929;ENSMUST00000323931	ENSMUSG00000105891	2	A230001M10Rik:exon2	ENSMUSE00001638772	A230001M10Rik-231	ENSMUST00000323937	ENSMUSG00000105891	2	A230001M10Rik:exon2
A230056P14Rik	A230056P14Rik	1	-0.012	1	0.017	NA	NA	NA	NA	1	-0.333	1	-0.021	1	-0.055	NA	NA	NA	NA	1	-0.333	0	0	NA	NA	0	0	0	NA	NA	0	A230056P14Rik-201;A230056P14Rik-203;A230056P14Rik-206;A230056P14Rik-207;A230056P14Rik-209;A230056P14Rik-210;A230056P14Rik-213	7:55626328-55626415:+	7:55626386-55626415:+	ENSMUSE00000834072	ENSMUST00000130189;ENSMUST00000241445;ENSMUST00000310054;ENSMUST00000310055;ENSMUST00000310057;ENSMUST00000310058;ENSMUST00000310061	ENSMUSG00000087178	3;4	A230056P14Rik:exon3;A230056P14Rik:exon4	ENSMUSE00001612334	A230056P14Rik-211	ENSMUST00000310059	ENSMUSG00000087178	4	A230056P14Rik:exon4
A230056P14Rik	A230056P14Rik	1	0.004	1	-0.076	NA	NA	1	-0.119	NA	NA	1	0.079	NA	NA	1	-0.196	NA	NA	NA	NA	0	0	NA	0	NA	0	NA	0	NA	NA	A230056P14Rik-205;A230056P14Rik-207;A230056P14Rik-209;A230056P14Rik-213	7:55621755-55621909:+	7:55621761-55621909:+	ENSMUSE00001490986	ENSMUST00000247459;ENSMUST00000310055;ENSMUST00000310057;ENSMUST00000310061	ENSMUSG00000087178	2	A230056P14Rik:exon2	ENSMUSE00000776660	A230056P14Rik-201;A230056P14Rik-202;A230056P14Rik-203;A230056P14Rik-206;A230056P14Rik-208;A230056P14Rik-211;A230056P14Rik-212	ENSMUST00000130189;ENSMUST00000149506;ENSMUST00000241445;ENSMUST00000310054;ENSMUST00000310056;ENSMUST00000310059;ENSMUST00000310060	ENSMUSG00000087178	2;3	A230056P14Rik:exon2;A230056P14Rik:exon3
A230072C01Rik	A230072C01Rik	1	-0.069	1	0.065	1	0.079	1	-0.015	1	0.605	1	0.168	1	-0.24	0.917134	-0.132	1	0.634	0.450294	-0.357	0	0	0	0	0	0	0	0	0	0	A230072C01Rik-209;A230072C01Rik-213;A230072C01Rik-217;A230072C01Rik-218;A230072C01Rik-220;A230072C01Rik-221;A230072C01Rik-226;A230072C01Rik-233;A230072C01Rik-235;A230072C01Rik-236;A230072C01Rik-237;A230072C01Rik-244;A230072C01Rik-247;A230072C01Rik-250;A230072C01Rik-251;A230072C01Rik-255;A230072C01Rik-262;A230072C01Rik-263;A230072C01Rik-267;A230072C01Rik-274	X:20852218-20852399:+	X:20852229-20852399:+	ENSMUSE00001478764	ENSMUST00000242422;ENSMUST00000243762;ENSMUST00000266050;ENSMUST00000266051;ENSMUST00000266053;ENSMUST00000266054;ENSMUST00000266059;ENSMUST00000266066;ENSMUST00000266068;ENSMUST00000266069;ENSMUST00000266070;ENSMUST00000266077;ENSMUST00000266080;ENSMUST00000266083;ENSMUST00000266084;ENSMUST00000266088;ENSMUST00000266095;ENSMUST00000266096;ENSMUST00000266100;ENSMUST00000266107	ENSMUSG00000086877	3;4;5;6	A230072C01Rik:exon3;A230072C01Rik:exon4;A230072C01Rik:exon5;A230072C01Rik:exon6	ENSMUSE00001474808	A230072C01Rik-203;A230072C01Rik-214;A230072C01Rik-222;A230072C01Rik-225;A230072C01Rik-238;A230072C01Rik-241;A230072C01Rik-242;A230072C01Rik-243;A230072C01Rik-248;A230072C01Rik-256;A230072C01Rik-257;A230072C01Rik-258;A230072C01Rik-264;A230072C01Rik-268;A230072C01Rik-269	ENSMUST00000240857;ENSMUST00000244013;ENSMUST00000266055;ENSMUST00000266058;ENSMUST00000266071;ENSMUST00000266074;ENSMUST00000266075;ENSMUST00000266076;ENSMUST00000266081;ENSMUST00000266089;ENSMUST00000266090;ENSMUST00000266091;ENSMUST00000266097;ENSMUST00000266101;ENSMUST00000266102	ENSMUSG00000086877	4;5;6	A230072C01Rik:exon4;A230072C01Rik:exon5;A230072C01Rik:exon6
A230077H06Rik	A230077H06Rik	1	0.089	1	0.002	1	0.805	NA	NA	1	-1	NA	NA	1	-0.126	1	-0.085	1	-0.63	1	-0.307	0	0	0	NA	0	NA	0	0	0	0	A230077H06Rik-201	7:40524362-40524545:-	7:40524362-40524481:-	ENSMUSE00001333993	ENSMUST00000188579	ENSMUSG00000100600	3	A230077H06Rik:exon3	ENSMUSE00001549486	A230077H06Rik-205;A230077H06Rik-208;A230077H06Rik-211	ENSMUST00000277305;ENSMUST00000277308;ENSMUST00000277311	ENSMUSG00000100600	3	A230077H06Rik:exon3
A230077H06Rik	A230077H06Rik	1	0.057	1	0.179	1	-0.836	1	-1	NA	NA	NA	NA	0.0299042	-0.397	1	0.154	1	-0.236	NA	NA	0	0	0	0	NA	NA	-1	0	0	NA	A230077H06Rik-205;A230077H06Rik-208;A230077H06Rik-211	7:40524362-40524481:-	7:40524362-40524463:-	ENSMUSE00001549486	ENSMUST00000277305;ENSMUST00000277308;ENSMUST00000277311	ENSMUSG00000100600	3	A230077H06Rik:exon3	ENSMUSE00001549479	A230077H06Rik-206;A230077H06Rik-209	ENSMUST00000277306;ENSMUST00000277309	ENSMUSG00000100600	3	A230077H06Rik:exon3
A230077H06Rik	A230077H06Rik	1	0.033	0.781068	0.166	1	0.021	1	-0.66	1	-1	NA	NA	1	-0.116	1	0.108	1	-0.328	NA	NA	0	0	0	0	0	NA	0	0	0	NA	A230077H06Rik-207;A230077H06Rik-210	7:40524362-40524604:-	7:40524362-40524463:-	ENSMUSE00001549487	ENSMUST00000277307;ENSMUST00000277310	ENSMUSG00000100600	3	A230077H06Rik:exon3	ENSMUSE00001549479	A230077H06Rik-206;A230077H06Rik-209	ENSMUST00000277306;ENSMUST00000277309	ENSMUSG00000100600	3	A230077H06Rik:exon3
A230077H06Rik	A230077H06Rik	1	0.138	1	0.002	1	0.793	1	0.261	1	-1	NA	NA	1	0.03	1	0.059	1	-0.285	1	-0.137	0	0	0	0	0	NA	0	0	0	0	A230077H06Rik-207;A230077H06Rik-210	7:40524362-40524604:-	7:40524362-40524481:-	ENSMUSE00001549487	ENSMUST00000277307;ENSMUST00000277310	ENSMUSG00000100600	3	A230077H06Rik:exon3	ENSMUSE00001549486	A230077H06Rik-205;A230077H06Rik-208;A230077H06Rik-211	ENSMUST00000277305;ENSMUST00000277308;ENSMUST00000277311	ENSMUSG00000100600	3	A230077H06Rik:exon3
A230107N01Rik	A230107N01Rik	NA	NA	NA	NA	NA	NA	NA	NA	NA	NA	1	-0.176	NA	NA	NA	NA	NA	NA	NA	NA	NA	NA	NA	NA	NA	0	NA	NA	NA	NA	A230107N01Rik-207	13:84367699-84370009:-	13:84367699-84369913:-	ENSMUSE00001573162	ENSMUST00000289438	ENSMUSG00000097292	2	A230107N01Rik:exon2	ENSMUSE00001573166	A230107N01Rik-206	ENSMUST00000289437	ENSMUSG00000097292	2	A230107N01Rik:exon2
A330008L17Rik	A330008L17Rik	NA	NA	NA	NA	NA	NA	NA	NA	NA	NA	NA	NA	1	-0.218	NA	NA	NA	NA	NA	NA	NA	NA	NA	NA	NA	NA	0	NA	NA	NA	A330008L17Rik-203;A330008L17Rik-205	8:100404318-100404464:+	8:100404380-100404464:+	ENSMUSE00001727181	ENSMUST00000369597;ENSMUST00000369599	ENSMUSG00000052479	2;3	A330008L17Rik:exon2;A330008L17Rik:exon3	ENSMUSE00000751340	A330008L17Rik-202;A330008L17Rik-204;A330008L17Rik-207	ENSMUST00000153366;ENSMUST00000369598;ENSMUST00000369601	ENSMUSG00000052479	3	A330008L17Rik:exon3
A330008L17Rik	A330008L17Rik	NA	NA	NA	NA	NA	NA	NA	NA	NA	NA	NA	NA	1	-0.227	NA	NA	NA	NA	NA	NA	NA	NA	NA	NA	NA	NA	0	NA	NA	NA	A330008L17Rik-206	8:100404325-100404464:+	8:100404380-100404464:+	ENSMUSE00001727176	ENSMUST00000369600	ENSMUSG00000052479	2	A330008L17Rik:exon2	ENSMUSE00000751340	A330008L17Rik-202;A330008L17Rik-204;A330008L17Rik-207	ENSMUST00000153366;ENSMUST00000369598;ENSMUST00000369601	ENSMUSG00000052479	3	A330008L17Rik:exon3
A330009N23Rik	A330009N23Rik	0.984772	-0.023	1	-0.009	1	-0.034	1	0.036	NA	NA	1	0.01	0.767763	0.035	1	-0.012	1	-0.016	1	0.054	0	0	0	0	NA	0	0	0	0	0	A330009N23Rik-210	15:101119071-101120228:-	15:101119071-101120070:-	ENSMUSE00001578281	ENSMUST00000292076	ENSMUSG00000097915	3	A330009N23Rik:exon3	ENSMUSE00001578278	A330009N23Rik-201;A330009N23Rik-202	ENSMUST00000180639;ENSMUST00000229239	ENSMUSG00000097915	3	A330009N23Rik:exon3
A330023F24Rik	A330023F24Rik	1	0.172	1	0.843	NA	NA	NA	NA	NA	NA	NA	NA	NA	NA	1	-1	NA	NA	NA	NA	0	0	NA	NA	NA	NA	NA	0	NA	NA	A330023F24Rik-203;A330023F24Rik-208	1:194700856-194701248:+	1:194700909-194701248:+	ENSMUSE00001174601	ENSMUST00000181947;ENSMUST00000246662	ENSMUSG00000096929	2	A330023F24Rik:exon2	ENSMUSE00001118761	A330023F24Rik-201;A330023F24Rik-202;A330023F24Rik-205;A330023F24Rik-206;A330023F24Rik-207;A330023F24Rik-209;A330023F24Rik-210;A330023F24Rik-213;A330023F24Rik-214;A330023F24Rik-215;A330023F24Rik-221;A330023F24Rik-222;A330023F24Rik-224	ENSMUST00000181226;ENSMUST00000181273;ENSMUST00000242977;ENSMUST00000245185;ENSMUST00000245923;ENSMUST00000246952;ENSMUST00000368096;ENSMUST00000368099;ENSMUST00000368100;ENSMUST00000368101;ENSMUST00000368109;ENSMUST00000368110;ENSMUST00000368112	ENSMUSG00000096929	2;3;4	A330023F24Rik:exon2;A330023F24Rik:exon3;A330023F24Rik:exon4
A330040F15Rik	A330040F15Rik	1	0.5	NA	NA	NA	NA	NA	NA	NA	NA	1	-0.172	NA	NA	NA	NA	NA	NA	NA	NA	0	NA	NA	NA	NA	0	NA	NA	NA	NA	A330040F15Rik-204;A330040F15Rik-205;A330040F15Rik-206;A330040F15Rik-207;A330040F15Rik-212;A330040F15Rik-213;A330040F15Rik-214;A330040F15Rik-215;A330040F15Rik-216;A330040F15Rik-218;A330040F15Rik-220;A330040F15Rik-221	19:12509677-12509757:-	19:12509677-12509753:-	ENSMUSE00001542296	ENSMUST00000273637;ENSMUST00000273638;ENSMUST00000273639;ENSMUST00000273640;ENSMUST00000273645;ENSMUST00000273646;ENSMUST00000273647;ENSMUST00000273648;ENSMUST00000273649;ENSMUST00000273651;ENSMUST00000273653;ENSMUST00000273654	ENSMUSG00000086213	2;3;4;5	A330040F15Rik:exon2;A330040F15Rik:exon3;A330040F15Rik:exon4;A330040F15Rik:exon5	ENSMUSE00001542302	A330040F15Rik-208;A330040F15Rik-217;A330040F15Rik-219	ENSMUST00000273641;ENSMUST00000273650;ENSMUST00000273652	ENSMUSG00000086213	4;5	A330040F15Rik:exon4;A330040F15Rik:exon5
A330040F15Rik	A330040F15Rik	1	0	1	-0.163	NA	NA	NA	NA	NA	NA	1	0	1	-0.244	1	-0.328	NA	NA	NA	NA	0	0	NA	NA	NA	0	0	0	NA	NA	A330040F15Rik-205;A330040F15Rik-212;A330040F15Rik-213;A330040F15Rik-215;A330040F15Rik-216;A330040F15Rik-217;A330040F15Rik-222	19:12517204-12517312:-	19:12517204-12517308:-	ENSMUSE00001542270	ENSMUST00000273638;ENSMUST00000273645;ENSMUST00000273646;ENSMUST00000273648;ENSMUST00000273649;ENSMUST00000273650;ENSMUST00000273655	ENSMUSG00000086213	2;3	A330040F15Rik:exon2;A330040F15Rik:exon3	ENSMUSE00001542266	A330040F15Rik-204;A330040F15Rik-206;A330040F15Rik-208;A330040F15Rik-214;A330040F15Rik-218;A330040F15Rik-219	ENSMUST00000273637;ENSMUST00000273639;ENSMUST00000273641;ENSMUST00000273647;ENSMUST00000273651;ENSMUST00000273652	ENSMUSG00000086213	2;3	A330040F15Rik:exon2;A330040F15Rik:exon3
A330049N07Rik	A330049N07Rik	1	-1	1	0.205	NA	NA	NA	NA	NA	NA	NA	NA	NA	NA	NA	NA	NA	NA	NA	NA	0	0	NA	NA	NA	NA	NA	NA	NA	NA	A330049N07Rik-201;A330049N07Rik-203;A330049N07Rik-205;A330049N07Rik-207;A330049N07Rik-208;A330049N07Rik-210;A330049N07Rik-211;A330049N07Rik-212;A330049N07Rik-213	10:72854384-72854599:-	10:72854384-72854596:-	ENSMUSE00001406180	ENSMUST00000219536;ENSMUST00000220010;ENSMUST00000368376;ENSMUST00000368378;ENSMUST00000368379;ENSMUST00000368381;ENSMUST00000368382;ENSMUST00000368383;ENSMUST00000368384	ENSMUSG00000111994	2;3	A330049N07Rik:exon2;A330049N07Rik:exon3	ENSMUSE00001724837	A330049N07Rik-204;A330049N07Rik-206;A330049N07Rik-209	ENSMUST00000368375;ENSMUST00000368377;ENSMUST00000368380	ENSMUSG00000111994	2;3	A330049N07Rik:exon2;A330049N07Rik:exon3
A330074K22Rik	A330074K22Rik	1	-0.081	1	0.362	0.000757	-0.6	1	-0.216	0.0361922	0.323	1	-0.019	1	0.027	0.616811	0.139	1	-0.15	1	0.167	0	0	-1	0	1	0	0	0	0	0	A330074K22Rik-203	8:120951264-120952035:-	8:120951264-120951394:-	ENSMUSE00001500519	ENSMUST00000251842	ENSMUSG00000097960	2	A330074K22Rik:exon2	ENSMUSE00001278788	A330074K22Rik-201;A330074K22Rik-202	ENSMUST00000183235;ENSMUST00000251841	ENSMUSG00000097960	2	A330074K22Rik:exon2
A330102I10Rik	A330102I10Rik	1	-0.13;0.071	1	0.097	NA	NA	1	0.197	NA	NA	NA	NA	1	-0.083;0.181	NA	NA	1	-0.5	1	0.141	0	0	NA	0	NA	NA	0	NA	0	0	A330102I10Rik-316;A330102I10Rik-327	13:29208631-29208798:+	13:29208702-29208798:+	ENSMUSE00001745161	ENSMUST00000379045;ENSMUST00000379056	ENSMUSG00000086363	4;5	A330102I10Rik:exon4;A330102I10Rik:exon5	ENSMUSE00001476935	A330102I10Rik-205;A330102I10Rik-223;A330102I10Rik-229;A330102I10Rik-277;A330102I10Rik-280;A330102I10Rik-292;A330102I10Rik-305;A330102I10Rik-310;A330102I10Rik-313;A330102I10Rik-319;A330102I10Rik-332;A330102I10Rik-337	ENSMUST00000241663;ENSMUST00000378951;ENSMUST00000378957;ENSMUST00000379005;ENSMUST00000379008;ENSMUST00000379021;ENSMUST00000379034;ENSMUST00000379039;ENSMUST00000379042;ENSMUST00000379048;ENSMUST00000379061;ENSMUST00000379066	ENSMUSG00000086363	3;4;5	A330102I10Rik:exon3;A330102I10Rik:exon4;A330102I10Rik:exon5
A330102I10Rik	A330102I10Rik	NA	NA	1	-0.031	1	0.087	NA	NA	NA	NA	NA	NA	NA	NA	NA	NA	NA	NA	NA	NA	NA	0	0	NA	NA	NA	NA	NA	NA	NA	A330102I10Rik-320;A330102I10Rik-340	13:29207587-29207706:+	13:29207614-29207706:+	ENSMUSE00001745258	ENSMUST00000379049;ENSMUST00000379069	ENSMUSG00000086363	3;4	A330102I10Rik:exon3;A330102I10Rik:exon4	ENSMUSE00000779662	A330102I10Rik-201;A330102I10Rik-205;A330102I10Rik-206;A330102I10Rik-210;A330102I10Rik-214;A330102I10Rik-218;A330102I10Rik-219;A330102I10Rik-223;A330102I10Rik-225;A330102I10Rik-228;A330102I10Rik-231;A330102I10Rik-233;A330102I10Rik-234;A330102I10Rik-236;A330102I10Rik-240;A330102I10Rik-248;A330102I10Rik-249;A330102I10Rik-250;A330102I10Rik-251;A330102I10Rik-252;A330102I10Rik-253;A330102I10Rik-256;A33…	ENSMUST00000130109;ENSMUST00000241663;ENSMUST00000241699;ENSMUST00000242373;ENSMUST00000243662;ENSMUST00000244463;ENSMUST00000244816;ENSMUST00000378951;ENSMUST00000378953;ENSMUST00000378956;ENSMUST00000378959;ENSMUST00000378961;ENSMUST00000378962;ENSMUST00000378964;ENSMUST00000378968;ENSMUST00000378976;ENSMUST00000378977;ENSMUST00000378978;ENSMUST00000378979;ENSMUST00000378980;ENSMUST00000378981;…	ENSMUSG00000086363	2;3;4;5;6	A330102I10Rik:exon2;A330102I10Rik:exon3;A330102I10Rik:exon4;A330102I10Rik:exon5;A330102I10Rik:exon6
A430046D13Rik	A430046D13Rik	1	0.017;-0.007	1	-0.01	0.644244	0.273	0.356454	-0.293	1	-0.12	1	0.071;0.023	1	-0.05	1	-0.025	1	-0.186	1	0.126	0	0	0	0	0	0	0	0	0	0	A430046D13Rik-201;A430046D13Rik-206;A430046D13Rik-227;A430046D13Rik-239;A430046D13Rik-241;A430046D13Rik-246	10:128337249-128337558:+	10:128337504-128337558:+	ENSMUSE00001475107	ENSMUST00000240960;ENSMUST00000244547;ENSMUST00000258511;ENSMUST00000258523;ENSMUST00000258525;ENSMUST00000258530	ENSMUSG00000119994	2;3	A430046D13Rik:exon2;A430046D13Rik:exon3	ENSMUSE00001475216	A430046D13Rik-202;A430046D13Rik-204;A430046D13Rik-205;A430046D13Rik-207;A430046D13Rik-211;A430046D13Rik-212;A430046D13Rik-213;A430046D13Rik-216;A430046D13Rik-219;A430046D13Rik-220;A430046D13Rik-221;A430046D13Rik-222;A430046D13Rik-224;A430046D13Rik-225;A430046D13Rik-226;A430046D13Rik-228;A430046D13Rik-229;A430046D13Rik-230;A430046D13Rik-231;A430046D13Rik-233;A430046D13Rik-234;A430046D13Rik-236;A43…	ENSMUST00000241011;ENSMUST00000242393;ENSMUST00000242908;ENSMUST00000258491;ENSMUST00000258495;ENSMUST00000258496;ENSMUST00000258497;ENSMUST00000258500;ENSMUST00000258503;ENSMUST00000258504;ENSMUST00000258505;ENSMUST00000258506;ENSMUST00000258508;ENSMUST00000258509;ENSMUST00000258510;ENSMUST00000258512;ENSMUST00000258513;ENSMUST00000258514;ENSMUST00000258515;ENSMUST00000258517;ENSMUST00000258518;…	ENSMUSG00000119994	2;3;4	A430046D13Rik:exon2;A430046D13Rik:exon3;A430046D13Rik:exon4
A530021J07Rik	A530021J07Rik	NA	NA	NA	NA	NA	NA	NA	NA	NA	NA	1	0.742	NA	NA	NA	NA	NA	NA	NA	NA	NA	NA	NA	NA	NA	0	NA	NA	NA	NA	A530021J07Rik-206;A530021J07Rik-207	7:82827829-82828638:+	7:82827834-82828638:+	ENSMUSE00001566194	ENSMUST00000285677;ENSMUST00000285678	ENSMUSG00000053528	4	A530021J07Rik:exon4	ENSMUSE00001566192	A530021J07Rik-202	ENSMUST00000207727	ENSMUSG00000053528	5	A530021J07Rik:exon5
A530083I20Rik	A530083I20Rik	1	0.637	1	-0.441	NA	NA	NA	NA	1	0.161	1	0.256	1	0.5	NA	NA	NA	NA	NA	NA	0	0	NA	NA	0	0	0	NA	NA	NA	A530083I20Rik-203	9:122715832-122716298:-	9:122715832-122716294:-	ENSMUSE00001401790	ENSMUST00000214426	ENSMUSG00000097322	3	A530083I20Rik:exon3	ENSMUSE00001610609	A530083I20Rik-205	ENSMUST00000309192	ENSMUSG00000097322	3	A530083I20Rik:exon3
A630001G21Rik	A630001G21Rik	NA	NA	1	0.355	NA	NA	NA	NA	NA	NA	NA	NA	NA	NA	NA	NA	1	1	NA	NA	NA	0	NA	NA	NA	NA	NA	NA	0	NA	A630001G21Rik-201;A630001G21Rik-202;A630001G21Rik-206	1:85654180-85654336:-	1:85654180-85654223:-	ENSMUSE00000542486	ENSMUST00000064788;ENSMUST00000159122;ENSMUST00000162038	ENSMUSG00000052760	2;4	A630001G21Rik:exon2;A630001G21Rik:exon4	ENSMUSE00000861795	A630001G21Rik-203	ENSMUST00000159320	ENSMUSG00000052760	2	A630001G21Rik:exon2
A630001G21Rik	A630001G21Rik	1	-0.238	1	-0.278	1	0	NA	NA	NA	NA	NA	NA	1	0.86	NA	NA	NA	NA	NA	NA	0	0	0	NA	NA	NA	0	NA	NA	NA	A630001G21Rik-206	1:85650819-85651108:-	1:85650819-85650902:-	ENSMUSE00000869978	ENSMUST00000162038	ENSMUSG00000052760	4	A630001G21Rik:exon4	ENSMUSE00001245021;ENSMUSE00001306202	A630001G21Rik-201;A630001G21Rik-202;A630001G21Rik-203;A630001G21Rik-205	ENSMUST00000064788;ENSMUST00000159122;ENSMUST00000159320;ENSMUST00000161453	ENSMUSG00000052760	2;4;6	A630001G21Rik:exon2;A630001G21Rik:exon4;A630001G21Rik:exon6
A630023P12Rik	A630023P12Rik	1	-0.5;-1	NA	NA	1	-0.174	NA	NA	NA	NA	1	0.242	1	-0.246;-0.242	NA	NA	NA	NA	NA	NA	0	NA	0	NA	NA	0	0	NA	NA	NA	A630023P12Rik-201;A630023P12Rik-202;A630023P12Rik-206;A630023P12Rik-208;A630023P12Rik-213;A630023P12Rik-220;A630023P12Rik-221;A630023P12Rik-222;A630023P12Rik-224;A630023P12Rik-232;A630023P12Rik-233;A630023P12Rik-234;A630023P12Rik-236	5:110669790-110670044:+	5:110669795-110670044:+	ENSMUSE00001684789	ENSMUST00000129007;ENSMUST00000141420;ENSMUST00000241142;ENSMUST00000243989;ENSMUST00000347767;ENSMUST00000347774;ENSMUST00000347775;ENSMUST00000347776;ENSMUST00000347778;ENSMUST00000347786;ENSMUST00000347787;ENSMUST00000347788;ENSMUST00000347790	ENSMUSG00000048215	2;4;5;6;7	A630023P12Rik:exon2;A630023P12Rik:exon4;A630023P12Rik:exon5;A630023P12Rik:exon6;A630023P12Rik:exon7	ENSMUSE00000766009	A630023P12Rik-204;A630023P12Rik-207;A630023P12Rik-209;A630023P12Rik-210;A630023P12Rik-211;A630023P12Rik-218;A630023P12Rik-219;A630023P12Rik-223;A630023P12Rik-226;A630023P12Rik-227;A630023P12Rik-228;A630023P12Rik-229;A630023P12Rik-230;A630023P12Rik-231	ENSMUST00000142879;ENSMUST00000243427;ENSMUST00000245394;ENSMUST00000347764;ENSMUST00000347765;ENSMUST00000347772;ENSMUST00000347773;ENSMUST00000347777;ENSMUST00000347780;ENSMUST00000347781;ENSMUST00000347782;ENSMUST00000347783;ENSMUST00000347784;ENSMUST00000347785	ENSMUSG00000048215	2;3;5;6;7	A630023P12Rik:exon2;A630023P12Rik:exon3;A630023P12Rik:exon5;A630023P12Rik:exon6;A630023P12Rik:exon7
A630023P12Rik	A630023P12Rik	1	-0.095	NA	NA	NA	NA	NA	NA	NA	NA	1	0.5	NA	NA	NA	NA	NA	NA	NA	NA	0	NA	NA	NA	NA	0	NA	NA	NA	NA	A630023P12Rik-216	5:110683514-110684752:+	5:110683598-110684752:+	ENSMUSE00001684794	ENSMUST00000347770	ENSMUSG00000048215	5	A630023P12Rik:exon5	ENSMUSE00001684776	A630023P12Rik-204;A630023P12Rik-211;A630023P12Rik-212;A630023P12Rik-215;A630023P12Rik-217	ENSMUST00000142879;ENSMUST00000347765;ENSMUST00000347766;ENSMUST00000347769;ENSMUST00000347771	ENSMUSG00000048215	3;4;5;8	A630023P12Rik:exon3;A630023P12Rik:exon4;A630023P12Rik:exon5;A630023P12Rik:exon8
A730018C14Rik	A730018C14Rik	NA	NA	NA	NA	NA	NA	1	-1	NA	NA	NA	NA	NA	NA	NA	NA	NA	NA	NA	NA	NA	NA	NA	0	NA	NA	NA	NA	NA	NA	A730018C14Rik-206;A730018C14Rik-208;A730018C14Rik-216	12:112380348-112380700:-	12:112380348-112380697:-	ENSMUSE00001692670	ENSMUST00000351813;ENSMUST00000351815;ENSMUST00000351823	ENSMUSG00000047828	2;3	A730018C14Rik:exon2;A730018C14Rik:exon3	ENSMUSE00001692654	A730018C14Rik-207	ENSMUST00000351814	ENSMUSG00000047828	3	A730018C14Rik:exon3
A730020M07Rik	A730020M07Rik	NA	NA	NA	NA	NA	NA	NA	NA	NA	NA	NA	NA	1	0.237	NA	NA	NA	NA	NA	NA	NA	NA	NA	NA	NA	NA	0	NA	NA	NA	A730020M07Rik-207;A730020M07Rik-208;A730020M07Rik-210;A730020M07Rik-211	3:121428585-121428790:-	3:121428585-121428675:-	ENSMUSE00001689125	ENSMUST00000349990;ENSMUST00000349991;ENSMUST00000349993;ENSMUST00000349994	ENSMUSG00000044522	4;5	A730020M07Rik:exon4;A730020M07Rik:exon5	ENSMUSE00001689124	A730020M07Rik-205;A730020M07Rik-206;A730020M07Rik-209	ENSMUST00000349988;ENSMUST00000349989;ENSMUST00000349992	ENSMUSG00000044522	4;5	A730020M07Rik:exon4;A730020M07Rik:exon5
A830009L08Rik	A830009L08Rik	1	-0.347	NA	NA	NA	NA	NA	NA	NA	NA	1	0.287	NA	NA	NA	NA	NA	NA	NA	NA	0	NA	NA	NA	NA	0	NA	NA	NA	NA	A830009L08Rik-216	13:91528708-91528989:-	13:91528708-91528918:-	ENSMUSE00001717294	ENSMUST00000364559	ENSMUSG00000097182	2	A830009L08Rik:exon2	ENSMUSE00001717318	A830009L08Rik-218;A830009L08Rik-223	ENSMUST00000364561;ENSMUST00000364566	ENSMUSG00000097182	2	A830009L08Rik:exon2
A830011K09Rik	A830011K09Rik	NA	NA	NA	NA	NA	NA	NA	NA	NA	NA	1	0.059	NA	NA	NA	NA	NA	NA	NA	NA	NA	NA	NA	NA	NA	0	NA	NA	NA	NA	A830011K09Rik-204;A830011K09Rik-205	6:138399968-138400363:+	6:138400092-138400363:+	ENSMUSE00001722376	ENSMUST00000367046;ENSMUST00000367047	ENSMUSG00000089957	3;4	A830011K09Rik:exon3;A830011K09Rik:exon4	ENSMUSE00001722362	A830011K09Rik-208	ENSMUST00000367050	ENSMUSG00000089957	2	A830011K09Rik:exon2
A830052D11Rik	A830052D11Rik	1	-0.045	1	-0.126	1	0.5	NA	NA	1	0.5	1	-0.141	1	-0.21	NA	NA	1	0.5	1	0.169	0	0	0	NA	0	0	0	NA	0	0	A830052D11Rik-201;A830052D11Rik-203;A830052D11Rik-211;A830052D11Rik-225	18:32491581-32492488:-	18:32491581-32492485:-	ENSMUSE00001502520	ENSMUST00000181729;ENSMUST00000234930;ENSMUST00000252958;ENSMUST00000252972	ENSMUSG00000097413	2;3	A830052D11Rik:exon2;A830052D11Rik:exon3	ENSMUSE00001502516	A830052D11Rik-222	ENSMUST00000252969	ENSMUSG00000097413	3	A830052D11Rik:exon3
A830052D11Rik	A830052D11Rik	NA	NA	1	-0.173	NA	NA	NA	NA	NA	NA	NA	NA	1	-0.26	NA	NA	NA	NA	1	-1	NA	0	NA	NA	NA	NA	0	NA	NA	0	A830052D11Rik-209	18:32491583-32492485:-	18:32491583-32492479:-	ENSMUSE00001502506	ENSMUST00000252956	ENSMUSG00000097413	3	A830052D11Rik:exon3	ENSMUSE00001502489	A830052D11Rik-215	ENSMUST00000252962	ENSMUSG00000097413	3	A830052D11Rik:exon3
A830052D11Rik	A830052D11Rik	1	-0.254	NA	NA	NA	NA	NA	NA	NA	NA	NA	NA	NA	NA	1	-1	NA	NA	NA	NA	0	NA	NA	NA	NA	NA	NA	0	NA	NA	A830052D11Rik-212;A830052D11Rik-213;A830052D11Rik-214;A830052D11Rik-220;A830052D11Rik-224;A830052D11Rik-228;A830052D11Rik-232;A830052D11Rik-236	18:32492109-32492488:-	18:32492109-32492485:-	ENSMUSE00001502491	ENSMUST00000252959;ENSMUST00000252960;ENSMUST00000252961;ENSMUST00000252967;ENSMUST00000252971;ENSMUST00000252975;ENSMUST00000252979;ENSMUST00000252983	ENSMUSG00000097413	3;4	A830052D11Rik:exon3;A830052D11Rik:exon4	ENSMUSE00001502518	A830052D11Rik-217;A830052D11Rik-218;A830052D11Rik-221;A830052D11Rik-223;A830052D11Rik-237	ENSMUST00000252964;ENSMUST00000252965;ENSMUST00000252968;ENSMUST00000252970;ENSMUST00000252984	ENSMUSG00000097413	3;4	A830052D11Rik:exon3;A830052D11Rik:exon4
A830052D11Rik	A830052D11Rik	NA	NA	1	-0.069	NA	NA	NA	NA	NA	NA	NA	NA	1	-0.119	NA	NA	NA	NA	1	-0.258	NA	0	NA	NA	NA	NA	0	NA	NA	0	A830052D11Rik-212;A830052D11Rik-213;A830052D11Rik-214;A830052D11Rik-220;A830052D11Rik-224;A830052D11Rik-228;A830052D11Rik-232;A830052D11Rik-236	18:32492109-32492488:-	18:32492109-32492479:-	ENSMUSE00001502491	ENSMUST00000252959;ENSMUST00000252960;ENSMUST00000252961;ENSMUST00000252967;ENSMUST00000252971;ENSMUST00000252975;ENSMUST00000252979;ENSMUST00000252983	ENSMUSG00000097413	3;4	A830052D11Rik:exon3;A830052D11Rik:exon4	ENSMUSE00001502549	A830052D11Rik-235	ENSMUST00000252982	ENSMUSG00000097413	3	A830052D11Rik:exon3
A830052D11Rik	A830052D11Rik	NA	NA	NA	NA	NA	NA	NA	NA	NA	NA	NA	NA	1	-0.333	NA	NA	NA	NA	NA	NA	NA	NA	NA	NA	NA	NA	0	NA	NA	NA	A830052D11Rik-239	18:32500953-32501419:-	18:32500953-32501256:-	ENSMUSE00001502519	ENSMUST00000252986	ENSMUSG00000097413	3	A830052D11Rik:exon3	ENSMUSE00001502515	A830052D11Rik-238	ENSMUST00000252985	ENSMUSG00000097413	3	A830052D11Rik:exon3
A830052D11Rik	A830052D11Rik	NA	NA	NA	NA	NA	NA	NA	NA	NA	NA	NA	NA	NA	NA	1	0	NA	NA	NA	NA	NA	NA	NA	NA	NA	NA	NA	0	NA	NA	A830052D11Rik-239	18:32500953-32501419:-	18:32500953-32501249:-	ENSMUSE00001502519	ENSMUST00000252986	ENSMUSG00000097413	3	A830052D11Rik:exon3	ENSMUSE00001502509	A830052D11Rik-240	ENSMUST00000252987	ENSMUSG00000097413	3	A830052D11Rik:exon3
A830082K12Rik	A830082K12Rik	NA	NA	1	0.5	NA	NA	NA	NA	NA	NA	NA	NA	NA	NA	NA	NA	NA	NA	NA	NA	NA	0	NA	NA	NA	NA	NA	NA	NA	NA	A830082K12Rik-210;A830082K12Rik-219;A830082K12Rik-224	13:78363559-78363809:+	13:78363563-78363809:+	ENSMUSE00001477777	ENSMUST00000241985;ENSMUST00000327672;ENSMUST00000327677	ENSMUSG00000087143	2	A830082K12Rik:exon2	ENSMUSE00001645864	A830082K12Rik-221;A830082K12Rik-225	ENSMUST00000327674;ENSMUST00000327678	ENSMUSG00000087143	2	A830082K12Rik:exon2
A930006K02Rik	A930006K02Rik	NA	NA	NA	NA	NA	NA	NA	NA	NA	NA	NA	NA	NA	NA	1	0.5	NA	NA	NA	NA	NA	NA	NA	NA	NA	NA	NA	0	NA	NA	A930006K02Rik-218	16:91266399-91267007:+	16:91266560-91267007:+	ENSMUSE00001641273	ENSMUST00000325297	ENSMUSG00000084866	3	A930006K02Rik:exon3	ENSMUSE00001641289	A930006K02Rik-226	ENSMUST00000325305	ENSMUSG00000084866	4	A930006K02Rik:exon4
A930006K02Rik	A930006K02Rik	0.00996352	0.617	1	-0.114	NA	NA	NA	NA	NA	NA	0.709557	-0.15	0.29428	0.219	NA	NA	1	-0.5	NA	NA	1	0	NA	NA	NA	0	0	NA	0	NA	A930006K02Rik-219;A930006K02Rik-222;A930006K02Rik-233;A930006K02Rik-236;A930006K02Rik-240;A930006K02Rik-242	16:91266560-91267012:+	16:91266767-91267012:+	ENSMUSE00001641280	ENSMUST00000325298;ENSMUST00000325301;ENSMUST00000325312;ENSMUST00000325315;ENSMUST00000325319;ENSMUST00000325321	ENSMUSG00000084866	3;4	A930006K02Rik:exon3;A930006K02Rik:exon4	ENSMUSE00001483603	A930006K02Rik-204;A930006K02Rik-208;A930006K02Rik-214;A930006K02Rik-216;A930006K02Rik-217	ENSMUST00000244416;ENSMUST00000325287;ENSMUST00000325293;ENSMUST00000325295;ENSMUST00000325296	ENSMUSG00000084866	3;4	A930006K02Rik:exon3;A930006K02Rik:exon4
A930007I19Rik	A930007I19Rik	NA	NA	1	1	NA	NA	NA	NA	NA	NA	NA	NA	NA	NA	NA	NA	NA	NA	NA	NA	NA	0	NA	NA	NA	NA	NA	NA	NA	NA	A930007I19Rik-220;A930007I19Rik-223;A930007I19Rik-232;A930007I19Rik-246;A930007I19Rik-247	19:29477212-29477491:-	19:29477212-29477479:-	ENSMUSE00001708438	ENSMUST00000360026;ENSMUST00000360029;ENSMUST00000360038;ENSMUST00000360052;ENSMUST00000360053	ENSMUSG00000097855	3;4	A930007I19Rik:exon3;A930007I19Rik:exon4	ENSMUSE00001102694	A930007I19Rik-203;A930007I19Rik-218;A930007I19Rik-219;A930007I19Rik-225;A930007I19Rik-230;A930007I19Rik-235;A930007I19Rik-237;A930007I19Rik-238;A930007I19Rik-239;A930007I19Rik-241;A930007I19Rik-242;A930007I19Rik-243;A930007I19Rik-244;A930007I19Rik-250;A930007I19Rik-251;A930007I19Rik-254;A930007I19Rik-257;A930007I19Rik-258;A930007I19Rik-260	ENSMUST00000181726;ENSMUST00000360024;ENSMUST00000360025;ENSMUST00000360031;ENSMUST00000360036;ENSMUST00000360041;ENSMUST00000360043;ENSMUST00000360044;ENSMUST00000360045;ENSMUST00000360047;ENSMUST00000360048;ENSMUST00000360049;ENSMUST00000360050;ENSMUST00000360056;ENSMUST00000360057;ENSMUST00000360060;ENSMUST00000360063;ENSMUST00000360064;ENSMUST00000360066	ENSMUSG00000097855	3;4	A930007I19Rik:exon3;A930007I19Rik:exon4
A930029G22Rik	A930029G22Rik	NA	NA	NA	NA	NA	NA	NA	NA	NA	NA	1	1	1	0.333	NA	NA	NA	NA	NA	NA	NA	NA	NA	NA	NA	0	0	NA	NA	NA	A930029G22Rik-203;A930029G22Rik-204	17:69723211-69725132:-	17:69723211-69725129:-	ENSMUSE00001744446	ENSMUST00000378614;ENSMUST00000378615	ENSMUSG00000096988	3;4	A930029G22Rik:exon3;A930029G22Rik:exon4	ENSMUSE00001744447	A930029G22Rik-201	ENSMUST00000181032	ENSMUSG00000096988	3	A930029G22Rik:exon3
Aaas	Aaas	NA	NA	NA	NA	NA	NA	NA	NA	NA	NA	1	-0.093	NA	NA	NA	NA	NA	NA	1	0.03	NA	NA	NA	NA	NA	0	NA	NA	NA	0	Aaas-201;Aaas-204;Aaas-208;Aaas-211	15:102247252-102247333:-	15:102247252-102247322:-	ENSMUSE00000479152;ENSMUSE00001440682	ENSMUST00000041208;ENSMUST00000229589;ENSMUST00000230406;ENSMUST00000230812	ENSMUSG00000036678	5;13;14	Aaas:exon13;Aaas:exon14;Aaas:exon5	ENSMUSE00001438463	Aaas-206	ENSMUST00000230239	ENSMUSG00000036678	5	Aaas:exon5
Aaas	Aaas	1	-0.008	1	-0.022	0.314055	-0.048	1	0.017	0.0826716	-0.036	1	0	0.975222	-0.022	0.489533	-0.027	0.366304	0.047	0.637414	0.168	0	0	0	0	0	0	0	0	0	0	Aaas-211	15:102254012-102254395:-	15:102254012-102254110:-	ENSMUSE00001437717	ENSMUST00000230812	ENSMUSG00000036678	5	Aaas:exon5	ENSMUSE00000282468;ENSMUSE00001437320	Aaas-201;Aaas-203;Aaas-204;Aaas-205;Aaas-209	ENSMUST00000041208;ENSMUST00000229315;ENSMUST00000229589;ENSMUST00000229900;ENSMUST00000230481	ENSMUSG00000036678	4;5;6	Aaas:exon4;Aaas:exon5;Aaas:exon6
Aak1	Aak1	1	-0.014	1	-0.05	0.938872	-0.092	1	-0.022	1	0.056	1	-0.057	1	0.063	1	-0.058	1	0.017	0.904016	0.092	0	0	0	0	0	0	0	0	0	0	Aak1-201;Aak1-202	6:86940975-86941207:+	6:86940978-86941207:+	ENSMUSE00000325518	ENSMUST00000003710;ENSMUST00000089519	ENSMUSG00000057230	12;13	Aak1:exon12;Aak1:exon13	ENSMUSE00001365295	Aak1-208	ENSMUST00000204613	ENSMUSG00000057230	2	Aak1:exon2
Aamp	Aamp	1	0.04	NA	NA	NA	NA	NA	NA	NA	NA	NA	NA	NA	NA	NA	NA	NA	NA	NA	NA	0	NA	NA	NA	NA	NA	NA	NA	NA	NA	Aamp-202	1:74323045-74323203:-	1:74323045-74323200:-	ENSMUSE00001054049	ENSMUST00000178235	ENSMUSG00000006299	2	Aamp:exon2	ENSMUSE00000338057	Aamp-201;Aamp-205	ENSMUST00000006462;ENSMUST00000190008	ENSMUSG00000006299	2	Aamp:exon2
Aanat	Aanat	1	-0.5	NA	NA	NA	NA	NA	NA	1	0.443	1	0.792	NA	NA	NA	NA	NA	NA	NA	NA	0	NA	NA	NA	0	0	NA	NA	NA	NA	Aanat-202	11:116486863-116487106:+	11:116486952-116487106:+	ENSMUSE00000828386	ENSMUST00000123507	ENSMUSG00000020804	2	Aanat:exon2	ENSMUSE00000109422	Aanat-201;Aanat-205	ENSMUST00000021160;ENSMUST00000153476	ENSMUSG00000020804	3	Aanat:exon3
Aarsd1	Aarsd1;Gm27029	1	-0.009	1	-0.006	0.859351	0.014	1	0.039	1	-0.009	1	0.018	1	-0.003	0.506184	-0.031	0.112662	-0.066	0.75097	0.026	0	0	0	0	0	0	0	0	0	0	Aarsd1-203	11:101301909-101302050:-	11:101301909-101302025:-	ENSMUSE00000825599	ENSMUST00000133240	ENSMUSG00000075528	6	Aarsd1:exon6	ENSMUSE00001250283;ENSMUSE00001280172	Aarsd1-201;Gm27029-201;Gm27029-202	ENSMUST00000070395;ENSMUST00000107257;ENSMUST00000107259	ENSMUSG00000075528;ENSMUSG00000097239	6;11	Aarsd1:exon6;Gm27029:exon11
Aatk	Aatk	1	0.016	1	-0.011	1	-0.02	1	0.003	1	0.008	1	0.009	1	0.022	1	-0.025	1	-0.006	0.801756	0.04	0	0	0	0	0	0	0	0	0	0	Aatk-201;Aatk-202;Aatk-203	11:119900660-119903252:-	11:119900660-119903161:-	ENSMUSE00000315686	ENSMUST00000064307;ENSMUST00000103019;ENSMUST00000103020	ENSMUSG00000025375	11	Aatk:exon11	ENSMUSE00000739390	Aatk-209	ENSMUST00000150730	ENSMUSG00000025375	11	Aatk:exon11
Abca7	Abca7	1	0.019	1	0.127	1	0.075	1	-0.139	NA	NA	0.271901	-0.087	0.890249	-0.336	1	0.232	1	-0.187	NA	NA	0	0	0	0	NA	0	0	0	0	NA	Abca7-203	10:79843134-79843285:+	10:79843158-79843285:+	ENSMUSE00000901759	ENSMUST00000171637	ENSMUSG00000035722	26	Abca7:exon26	ENSMUSE00000313046	Abca7-201;Abca7-202	ENSMUST00000043866;ENSMUST00000132517	ENSMUSG00000035722	26;27	Abca7:exon26;Abca7:exon27
Abcb9	Abcb9	0.196431	-0.046	1	-0.076	0.00965576	-0.247	1	-0.015	1	-0.05	1	-0.042	1	0.016	1	0.045	0.0318825	0.128	1	-0.033	0	0	-1	0	0	0	0	0	1	0	Abcb9-201	5:124221115-124221245:-	5:124221115-124221231:-	ENSMUSE00000188587	ENSMUST00000031354	ENSMUSG00000029408	4	Abcb9:exon4	ENSMUSE00000796388	Abcb9-202;Abcb9-204	ENSMUST00000126856;ENSMUST00000141510	ENSMUSG00000029408	3	Abcb9:exon3
Abcb9	Abcb9	1	0.011	1	0	NA	NA	NA	NA	NA	NA	1	0.001	1	0.008	NA	NA	NA	NA	1	-0.01	0	0	NA	NA	NA	0	0	NA	NA	0	Abcb9-201;Abcb9-204	5:124220003-124220208:-	5:124220003-124220087:-	ENSMUSE00001266724;ENSMUSE00001295113	ENSMUST00000031354;ENSMUST00000141510	ENSMUSG00000029408	4;5	Abcb9:exon4;Abcb9:exon5	ENSMUSE00000792664	Abcb9-202	ENSMUST00000126856	ENSMUSG00000029408	4	Abcb9:exon4
Abcc1	Abcc1	0.740178	0.045	1	0.036	1	0.059	0.845292	0.066	1	0.029	1	0.022	1	-0.046	1	0.019	0.754268	0.11	1	0.005	0	0	0	0	0	0	0	0	0	0	Abcc1-201;Abcc1-203;Abcc1-209	16:14276861-14276993:+	16:14276888-14276993:+	ENSMUSE00001215145;ENSMUSE00001294269	ENSMUST00000100167;ENSMUST00000133454;ENSMUST00000147759	ENSMUSG00000023088	20;21	Abcc1:exon20;Abcc1:exon21	ENSMUSE00000774891	Abcc1-202	ENSMUST00000130671	ENSMUSG00000023088	21	Abcc1:exon21
Abcc10	Abcc10	1	0.058	1	-0.076	1	-0.068	1	-0.333	1	-0.082	1	0.041	1	0.036	NA	NA	1	0.039	1	-0.115	0	0	0	0	0	0	0	NA	0	0	Abcc10-207	17:46624557-46624977:-	17:46624557-46624746:-	ENSMUSE00000914214	ENSMUST00000171584	ENSMUSG00000032842	8	Abcc10:exon8	ENSMUSE00000222376	Abcc10-201;Abcc10-202;Abcc10-204	ENSMUST00000047970;ENSMUST00000095261;ENSMUST00000167360	ENSMUSG00000032842	8;9	Abcc10:exon8;Abcc10:exon9
Abcc3	Abcc3	1	-0.245	1	0.027	1	-1	1	0	1	-0.333	1	-0.225	0.00319208	-0.649	NA	NA	1	-1	1	0.495	0	0	0	0	0	0	-1	NA	0	0	Abcc3-206	11:94250655-94250769:-	11:94250655-94250766:-	ENSMUSE00001079639	ENSMUST00000178136	ENSMUSG00000020865	20	Abcc3:exon20	ENSMUSE00000409399	Abcc3-201	ENSMUST00000021231	ENSMUSG00000020865	20	Abcc3:exon20
Abcc5	Abcc5	1	-0.022	1	-0.073	0.643268	-0.214	0.893507	0.132	0.697709	0.144	1	0.063	0.846086	-0.092	1	-0.025	1	0.019	0.957092	0.107	0	0	0	0	0	0	0	0	0	0	Abcc5-212	16:20211201-20211672:-	16:20211201-20211557:-	ENSMUSE00000773573	ENSMUST00000232044	ENSMUSG00000022822	4	Abcc5:exon4	ENSMUSE00001298283;ENSMUSE00001495459	Abcc5-202;Abcc5-210	ENSMUST00000079158;ENSMUST00000150340	ENSMUSG00000022822	2;11	Abcc5:exon11;Abcc5:exon2
Abcd4	Abcd4	1	0.039;0.5	1	0.129	NA	NA	1	0.097	NA	NA	1	-0.032	0.250824	0.201	NA	NA	NA	NA	NA	NA	0	0	NA	0	NA	0	0	NA	NA	NA	Abcd4-201;Abcd4-202;Abcd4-210	12:84659099-84659224:-	12:84659099-84659219:-	ENSMUSE00000115888;ENSMUSE00001421471	ENSMUST00000021666;ENSMUST00000220553;ENSMUST00000223107	ENSMUSG00000021240	5;6	Abcd4:exon5;Abcd4:exon6	ENSMUSE00001418908	Abcd4-208	ENSMUST00000222889	ENSMUSG00000021240	4	Abcd4:exon4
Abcd4	Abcd4	1	0.038	NA	NA	NA	NA	NA	NA	NA	NA	NA	NA	NA	NA	NA	NA	NA	NA	NA	NA	0	NA	NA	NA	NA	NA	NA	NA	NA	NA	Abcd4-204	12:84659099-84659670:-	12:84659099-84659219:-	ENSMUSE00001420866	ENSMUST00000220952	ENSMUSG00000021240	5	Abcd4:exon5	ENSMUSE00001418908	Abcd4-208	ENSMUST00000222889	ENSMUSG00000021240	4	Abcd4:exon4
Abcd4	Abcd4	1	-0.099	1	-0.038	1	0.034	0.729625	-0.25	NA	NA	1	-0.052	1	0.056	NA	NA	1	-0.266	1	-0.047	0	0	0	0	NA	0	0	NA	0	0	Abcd4-204	12:84659099-84659670:-	12:84659099-84659224:-	ENSMUSE00001420866	ENSMUST00000220952	ENSMUSG00000021240	5	Abcd4:exon5	ENSMUSE00000115888;ENSMUSE00001421471	Abcd4-201;Abcd4-202;Abcd4-210	ENSMUST00000021666;ENSMUST00000220553;ENSMUST00000223107	ENSMUSG00000021240	5;6	Abcd4:exon5;Abcd4:exon6
Abcd4	Abcd4	NA	NA	NA	NA	NA	NA	NA	NA	1	0.111	NA	NA	NA	NA	NA	NA	NA	NA	NA	NA	NA	NA	NA	NA	0	NA	NA	NA	NA	NA	Abcd4-204	12:84655749-84656247:-	12:84655749-84655870:-	ENSMUSE00001421092	ENSMUST00000220952	ENSMUSG00000021240	7	Abcd4:exon7	ENSMUSE00000115877;ENSMUSE00001415761	Abcd4-201;Abcd4-207;Abcd4-210	ENSMUST00000021666;ENSMUST00000222581;ENSMUST00000223107	ENSMUSG00000021240	9	Abcd4:exon9
Abcd4	Abcd4	1	0.061	1	-0.046	1	0.112	0.930778	-0.242	1	-0.083	0.132023	0.172	1	-0.008	NA	NA	1	0.157	1	0.004	0	0	0	0	0	0	0	NA	0	0	Abcd4-207	12:84652646-84652756:-	12:84652646-84652737:-	ENSMUSE00001420590	ENSMUST00000222581	ENSMUSG00000021240	13	Abcd4:exon13	ENSMUSE00000115879	Abcd4-201;Abcd4-210	ENSMUST00000021666;ENSMUST00000223107	ENSMUSG00000021240	13	Abcd4:exon13
Abcd4	Abcd4	1	0.063	1	0.131	NA	NA	1	0.314	NA	NA	1	-0.194	0.00311276	0.541	NA	NA	NA	NA	NA	NA	0	0	NA	0	NA	0	1	NA	NA	NA	Abcd4-207	12:84659099-84659357:-	12:84659099-84659219:-	ENSMUSE00001413521	ENSMUST00000222581	ENSMUSG00000021240	6	Abcd4:exon6	ENSMUSE00001418908	Abcd4-208	ENSMUST00000222889	ENSMUSG00000021240	4	Abcd4:exon4
Abcd4	Abcd4	1	-0.194	0.675757	-0.196	1	-0.017	1	0.243	1	-0.109	1	-0.049	0.968339	0.129	1	0.552	1	-0.237	1	0.232	0	0	0	0	0	0	0	0	0	0	Abcd4-207	12:84659099-84659357:-	12:84659099-84659224:-	ENSMUSE00001413521	ENSMUST00000222581	ENSMUSG00000021240	6	Abcd4:exon6	ENSMUSE00000115888;ENSMUSE00001421471	Abcd4-201;Abcd4-202;Abcd4-210	ENSMUST00000021666;ENSMUST00000220553;ENSMUST00000223107	ENSMUSG00000021240	5;6	Abcd4:exon5;Abcd4:exon6
Abcf3	Abcf3	1	0.007	1	-0.006	0.902591	-0.046	1	0.033	1	0.013	1	-0.018	1	-0.023	0.747083	-0.048	1	0.024	1	-0.059	0	0	0	0	0	0	0	0	0	0	Abcf3-201;Abcf3-204;Abcf3-205;Abcf3-210	16:20370224-20370304:+	16:20370229-20370304:+	ENSMUSE00001221251;ENSMUSE00001223626	ENSMUST00000003319;ENSMUST00000152339;ENSMUST00000154660;ENSMUST00000232680	ENSMUSG00000003234	2;5;8	Abcf3:exon2;Abcf3:exon5;Abcf3:exon8	ENSMUSE00001443974	Abcf3-208	ENSMUST00000232127	ENSMUSG00000003234	6	Abcf3:exon6
Abcg2	Abcg2	1	-0.013	NA	NA	1	0.03	1	-0.025	NA	NA	1	-0.011	1	0.017	NA	NA	NA	NA	NA	NA	0	NA	0	0	NA	0	0	NA	NA	NA	Abcg2-206	6:58666524-58666629:+	6:58666540-58666629:+	ENSMUSE00000835843	ENSMUST00000143752	ENSMUSG00000029802	14	Abcg2:exon14	ENSMUSE00000192919	Abcg2-201;Abcg2-202;Abcg2-211	ENSMUST00000031822;ENSMUST00000114294;ENSMUST00000203146	ENSMUSG00000029802	5;14	Abcg2:exon14;Abcg2:exon5
Abhd11	Abhd11	1	-0.008	1	0.008	1	-0.002	1	-0.008	1	0.014	1	-0.019	1	-0.021	1	0.013	1	-0.03	1	0.028	0	0	0	0	0	0	0	0	0	0	Abhd11-201;Abhd11-202;Abhd11-206	5:135040064-135040234:+	5:135040095-135040234:+	ENSMUSE00001283749	ENSMUST00000046999;ENSMUST00000111216;ENSMUST00000154469	ENSMUSG00000040532	3;4	Abhd11:exon3;Abhd11:exon4	ENSMUSE00000810459	Abhd11-204	ENSMUST00000148831	ENSMUSG00000040532	3	Abhd11:exon3
Abhd14a	Abhd14a	1	-0.002;0.012	1	0.176;-0.011	1	-0.046	1	0.297;-0.001	1;0.661675686	-0.152;0.077	1	0.073;-0.047	1	0.019;-0.03	1	-0.011	1	-0.043	1	-0.024	0	0	0	0	0	0	0	0	0	0	Abhd14a-202	9:106317820-106318109:-	9:106317820-106318055:-	ENSMUSE00000911175	ENSMUST00000171925	ENSMUSG00000042210	4	Abhd14a:exon4	ENSMUSE00000261874	Abhd14a-201;Abhd14a-203;Abhd14a-206	ENSMUST00000171678;ENSMUST00000185334;ENSMUST00000187983	ENSMUSG00000042210	4;5;6	Abhd14a:exon4;Abhd14a:exon5;Abhd14a:exon6
Abhd17b	Abhd17b	1	0.014	1	0	1	-0.012	1	-0.009	NA	NA	1	-0.01	1	0.001	1	0.021	1	0.006	1	0.01	0	0	0	0	NA	0	0	0	0	0	Abhd17b-201	19:21658232-21658411:+	19:21658354-21658411:+	ENSMUSE00000394180	ENSMUST00000052556	ENSMUSG00000047368	3	Abhd17b:exon3	ENSMUSE00001456777	Abhd17b-202	ENSMUST00000235332	ENSMUSG00000047368	3	Abhd17b:exon3
Abhd4	Abhd4	1	-0.001	1	-0.002	1	0.005	1	0.013	1	-0.005	1	0.002	1	-0.002	NA	NA	1	-0.006	NA	NA	0	0	0	0	0	0	0	NA	0	NA	Abhd4-206	14:54504317-54504638:+	14:54504452-54504638:+	ENSMUSE00001349646	ENSMUST00000197807	ENSMUSG00000040997	3	Abhd4:exon3	ENSMUSE00000324189;ENSMUSE00001355200	Abhd4-201;Abhd4-202;Abhd4-207;Abhd4-208;Abhd4-209	ENSMUST00000041197;ENSMUST00000180359;ENSMUST00000199068;ENSMUST00000199338;ENSMUST00000239403	ENSMUSG00000040997	3;4;6	Abhd4:exon3;Abhd4:exon4;Abhd4:exon6
Abi1	Abi1	1	-0.002	1	0.01	1	0.007	0.650623	-0.092	0.731923	-0.078	0.743352	-0.07	1	-0.001	1	-0.028	0.716534	0.081	1	-0.035	0	0	0	0	0	0	0	0	0	0	Abi1-201;Abi1-205;Abi1-206;Abi1-214;Abi1-215	2:22843447-22843623:-	2:22843447-22843620:-	ENSMUSE00001216087;ENSMUSE00001273252	ENSMUST00000078977;ENSMUST00000123948;ENSMUST00000126112;ENSMUST00000156344;ENSMUST00000178908	ENSMUSG00000058835	3;7;8	Abi1:exon3;Abi1:exon7;Abi1:exon8	ENSMUSE00001225891;ENSMUSE00001289612	Abi1-202;Abi1-203;Abi1-209;Abi1-211;Abi1-213	ENSMUST00000091394;ENSMUST00000093171;ENSMUST00000140164;ENSMUST00000149719;ENSMUST00000154162	ENSMUSG00000058835	4;7;8	Abi1:exon4;Abi1:exon7;Abi1:exon8
Abi2	Abi2	1	0.004;0.017	1	-0.004	NA	NA	NA	NA	NA	NA	NA	NA	NA	NA	1	-0.01;-0.038	NA	NA	1	0.009	0	0	NA	NA	NA	NA	NA	0	NA	0	Abi2-201;Abi2-202;Abi2-203;Abi2-204;Abi2-205;Abi2-206;Abi2-207;Abi2-210	1:60509825-60509998:+	1:60509831-60509998:+	ENSMUSE00000629850	ENSMUST00000052332;ENSMUST00000185788;ENSMUST00000186097;ENSMUST00000187400;ENSMUST00000187709;ENSMUST00000188594;ENSMUST00000188618;ENSMUST00000189980	ENSMUSG00000026782	5;7;8;9;10	Abi2:exon10;Abi2:exon5;Abi2:exon7;Abi2:exon8;Abi2:exon9	ENSMUSE00001334722	Abi2-211	ENSMUST00000190158	ENSMUSG00000026782	7	Abi2:exon7
Abi2	Abi2	1	0.008	1	-0.004	0.581487	-0.025	0.0125565	0.041	1	0.001	1	-0.005	1	0.011	1	-0.018	1	0.032	1	-0.014	0	0	0	0	0	0	0	0	0	0	Abi2-202;Abi2-203;Abi2-206;Abi2-207;Abi2-211	1:60489230-60489412:+	1:60489329-60489412:+	ENSMUSE00001326652	ENSMUST00000185788;ENSMUST00000186097;ENSMUST00000188594;ENSMUST00000188618;ENSMUST00000190158	ENSMUSG00000026782	4;5;6;8	Abi2:exon4;Abi2:exon5;Abi2:exon6;Abi2:exon8	ENSMUSE00001320416	Abi2-210	ENSMUST00000189980	ENSMUSG00000026782	8	Abi2:exon8
Abi3	Abi3	1	0.126	1	0.153	1	0.113	1	0.068	0.468527	0.359	NA	NA	NA	NA	1	0.085	1	0.333	NA	NA	0	0	0	0	0	NA	NA	0	0	NA	Abi3-201;Abi3-202	11:95724035-95724160:-	11:95724035-95724157:-	ENSMUSE00001217393;ENSMUSE00001267905	ENSMUST00000059026;ENSMUST00000131049	ENSMUSG00000018381	7	Abi3:exon7	ENSMUSE00000791902	Abi3-203	ENSMUST00000137645	ENSMUSG00000018381	5	Abi3:exon5
Ablim1	Ablim1	0.934845	-0.016	1	-0.002	1	0.025	1	0.012	1	0.012	1	-0.007	1	0.001	NA	NA	NA	NA	1	0.006	0	0	0	0	0	0	0	NA	NA	0	Ablim1-201;Ablim1-202;Ablim1-203;Ablim1-205;Ablim1-206;Ablim1-207;Ablim1-208;Ablim1-209;Ablim1-210;Ablim1-211;Ablim1-212;Ablim1-213;Ablim1-219	19:57030347-57030407:-	19:57030347-57030403:-	ENSMUSE00001220756;ENSMUSE00001238895	ENSMUST00000079360;ENSMUST00000099294;ENSMUST00000104902;ENSMUST00000111526;ENSMUST00000111528;ENSMUST00000111529;ENSMUST00000111544;ENSMUST00000111546;ENSMUST00000111550;ENSMUST00000111555;ENSMUST00000111558;ENSMUST00000111559;ENSMUST00000137389	ENSMUSG00000025085	5;12;13;14;17;18;19;20;22	Ablim1:exon12;Ablim1:exon13;Ablim1:exon14;Ablim1:exon17;Ablim1:exon18;Ablim1:exon19;Ablim1:exon20;Ablim1:exon22;Ablim1:exon5	ENSMUSE00000792428	Ablim1-214	ENSMUST00000127198	ENSMUSG00000025085	4	Ablim1:exon4
Ablim1	Ablim1	1	0.042	1	0.118	0.293714	0.157	1	0.363	0.746661	0.272	1	-0.02	1	0.021	1	-0.024	1	0.129	1	0.261	0	0	0	0	0	0	0	0	0	0	Ablim1-208;Ablim1-212;Ablim1-221	19:57035357-57035503:-	19:57035357-57035497:-	ENSMUSE00001233573;ENSMUSE00001283040	ENSMUST00000111544;ENSMUST00000111558;ENSMUST00000156316	ENSMUSG00000025085	14;15;16	Ablim1:exon14;Ablim1:exon15;Ablim1:exon16	ENSMUSE00000292146	Ablim1-201;Ablim1-203;Ablim1-205;Ablim1-206;Ablim1-207;Ablim1-209;Ablim1-211;Ablim1-213	ENSMUST00000079360;ENSMUST00000104902;ENSMUST00000111526;ENSMUST00000111528;ENSMUST00000111529;ENSMUST00000111546;ENSMUST00000111555;ENSMUST00000111559	ENSMUSG00000025085	8;9;10;13;15;18	Ablim1:exon10;Ablim1:exon13;Ablim1:exon15;Ablim1:exon18;Ablim1:exon8;Ablim1:exon9
Abr	Abr	1	-0.002	1	0	1	-0.004	1	0.001	NA	NA	1	0.002	1	-0.002	1	0	NA	NA	1	-0.003	0	0	0	0	NA	0	0	0	NA	0	Abr-201;Abr-202;Abr-203;Abr-204;Abr-205;Abr-213	11:76350007-76350172:-	11:76350007-76350098:-	ENSMUSE00000650578	ENSMUST00000065028;ENSMUST00000072740;ENSMUST00000094012;ENSMUST00000108407;ENSMUST00000108408;ENSMUST00000238684	ENSMUSG00000017631	5;9;10	Abr:exon10;Abr:exon5;Abr:exon9	ENSMUSE00000830815	Abr-206	ENSMUST00000130364	ENSMUSG00000017631	5	Abr:exon5
Abracl	Abracl	NA	NA	NA	NA	NA	NA	1	-0.068	NA	NA	NA	NA	1	0.027	NA	NA	NA	NA	NA	NA	NA	NA	NA	0	NA	NA	0	NA	NA	NA	Abracl-201;Abracl-203;Abracl-205	10:17894587-17894653:-	10:17894587-17894649:-	ENSMUSE00000098608	ENSMUST00000020002;ENSMUST00000218994;ENSMUST00000220433	ENSMUSG00000078453	2	Abracl:exon2	ENSMUSE00001411497	Abracl-204	ENSMUST00000220110	ENSMUSG00000078453	2	Abracl:exon2
Abraxas2	Abraxas2	1	0.005	0.105285	0.08	0.637252	-0.062	1	0.082	0.290428	0.035	1	0.026	1	0.003	1	-0.027	1	-0.072	0.182907	-0.108	0	0	0	0	0	0	0	0	0	0	Abraxas2-201;Abraxas2-202;Abraxas2-204;Abraxas2-207	7:132478327-132478446:+	7:132478365-132478446:+	ENSMUSE00001221943;ENSMUSE00001312444	ENSMUST00000084497;ENSMUST00000106161;ENSMUST00000134784;ENSMUST00000147786	ENSMUSG00000030965	4;6	Abraxas2:exon4;Abraxas2:exon6	ENSMUSE00000795084	Abraxas2-203	ENSMUST00000129552	ENSMUSG00000030965	6	Abraxas2:exon6
Abtb1	Abtb1	1	0.005	1	-0.017	1	-0.029	1	-0.064	1	-0.004	1	0.013	1	0.028	0.714285	0.015	1	-0.039	0.145373	-0.082	0	0	0	0	0	0	0	0	0	0	Abtb1-201;Abtb1-202;Abtb1-208;Abtb1-210	6:88815100-88815267:-	6:88815100-88815247:-	ENSMUSE00000989067;ENSMUSE00001367728	ENSMUST00000032169;ENSMUST00000203120;ENSMUST00000204327;ENSMUST00000204560	ENSMUSG00000030083	3;4;5;10	Abtb1:exon10;Abtb1:exon3;Abtb1:exon4;Abtb1:exon5	ENSMUSE00001370026	Abtb1-203	ENSMUST00000203137	ENSMUSG00000030083	10	Abtb1:exon10
Abtb1	Abtb1	1	-0.029	1	-0.004	1	0.029	NA	NA	0.865209	-0.074	1	0.043	1	0.019	NA	NA	1	0.19	1	0.024	0	0	0	NA	0	0	0	NA	0	0	Abtb1-205	6:88817692-88817763:-	6:88817692-88817747:-	ENSMUSE00001364805	ENSMUST00000203460	ENSMUSG00000030083	3	Abtb1:exon3	ENSMUSE00000194970;ENSMUSE00001366259	Abtb1-201;Abtb1-203	ENSMUST00000032169;ENSMUST00000203137	ENSMUSG00000030083	3	Abtb1:exon3
Acaa1a	Acaa1a	1	-0.012	1	-0.003	NA	NA	1	0.002	NA	NA	1	-0.005	1	0.012	1	0.009	1	-0.013	NA	NA	0	0	NA	0	NA	0	0	0	0	NA	Acaa1a-201;Acaa1a-203;Acaa1a-207;Acaa1a-209	9:119177647-119177837:+	9:119177652-119177837:+	ENSMUSE00001249665;ENSMUSE00001268001	ENSMUST00000039784;ENSMUST00000175743;ENSMUST00000176397;ENSMUST00000176796	ENSMUSG00000036138	7;8	Acaa1a:exon7;Acaa1a:exon8	ENSMUSE00000948599	Acaa1a-208	ENSMUST00000176546	ENSMUSG00000036138	6	Acaa1a:exon6
Acaa1a	Acaa1a	1	0.046	1	-0.056	1	-0.006	0.293977	-0.137	1	-0.085	1	0.036	1	0.003	0.647531	-0.082	1	0.018	1	0.016	0	0	0	0	0	0	0	0	0	0	Acaa1a-209	9:119173532-119175634:+	9:119175536-119175634:+	ENSMUSE00000956706	ENSMUST00000176796	ENSMUSG00000036138	5	Acaa1a:exon5	ENSMUSE00001087642	Acaa1a-201;Acaa1a-203;Acaa1a-208;Acaa1a-210	ENSMUST00000039784;ENSMUST00000175743;ENSMUST00000176546;ENSMUST00000177463	ENSMUSG00000036138	4;6;7	Acaa1a:exon4;Acaa1a:exon6;Acaa1a:exon7
Acad8	Acad8	1	-0.012;0.058	1	0.035	1	0.169	NA	NA	NA	NA	1	-0.021	NA	NA	NA	NA	1	0.021	NA	NA	0	0	0	NA	NA	0	NA	NA	0	NA	Acad8-201;Acad8-203;Acad8-205;Acad8-208	9:26901416-26901492:-	9:26901416-26901488:-	ENSMUSE00001252061;ENSMUSE00001303533	ENSMUST00000060513;ENSMUST00000128923;ENSMUST00000132293;ENSMUST00000215693	ENSMUSG00000031969	4;5	Acad8:exon4;Acad8:exon5	ENSMUSE00000718410	Acad8-202	ENSMUST00000120367	ENSMUSG00000031969	5	Acad8:exon5
Acad9	Acad9	1	-0.008	1	0.007	1	0.029	1	0.038	0.233883	0.071	0.926324	0.053	1	0.036	0.701966	-0.042	1	-0.006	1	0.006	0	0	0	0	0	0	0	0	0	0	Acad9-201;Acad9-202;Acad9-207;Acad9-209	3:36139563-36139691:+	3:36139638-36139691:+	ENSMUSE00001243414;ENSMUSE00001352740	ENSMUST00000011492;ENSMUST00000195896;ENSMUST00000197588;ENSMUST00000198987	ENSMUSG00000027710	4;5;11;12	Acad9:exon11;Acad9:exon12;Acad9:exon4;Acad9:exon5	ENSMUSE00001357763	Acad9-203	ENSMUST00000196395	ENSMUSG00000027710	4	Acad9:exon4
Acad9	Acad9	1	0.012	1	0.021	1	-0.007	1	0.02	0.327463	0.078	0.909099	0.033	1	-0.009	1	-0.021	1	-0.056	1	0.014	0	0	0	0	0	0	0	0	0	0	Acad9-201;Acad9-203;Acad9-209	3:36141869-36141948:+	3:36141909-36141948:+	ENSMUSE00001257894;ENSMUSE00001347977	ENSMUST00000011492;ENSMUST00000196395;ENSMUST00000198987	ENSMUSG00000027710	5;12;13	Acad9:exon12;Acad9:exon13;Acad9:exon5	ENSMUSE00001351808	Acad9-207	ENSMUST00000197588	ENSMUSG00000027710	6	Acad9:exon6
Acadm	Acadm	1	0.013	NA	NA	NA	NA	NA	NA	NA	NA	1	0.015	1	0.018	NA	NA	NA	NA	NA	NA	0	NA	NA	NA	NA	0	0	NA	NA	NA	Acadm-205;Acadm-206	3:153644534-153644804:-	3:153644534-153644603:-	ENSMUSE00001215316;ENSMUSE00001304936	ENSMUST00000150070;ENSMUST00000156310	ENSMUSG00000062908	2;3	Acadm:exon2;Acadm:exon3	ENSMUSE00000177205	Acadm-201	ENSMUST00000072697	ENSMUSG00000062908	4	Acadm:exon4
Acbd5	Acbd5	1	-0.003	1	0.011	1	-0.007	NA	NA	1	-0.01	1	-0.008	1	0.001	NA	NA	1	0.012	1	-0.035	0	0	0	NA	0	0	0	NA	0	0	Acbd5-201;Acbd5-202;Acbd5-203;Acbd5-204;Acbd5-206;Acbd5-208;Acbd5-212;Acbd5-213;Acbd5-215;Acbd5-216	2:22965502-22965622:+	2:22965558-22965622:+	ENSMUSE00000880931;ENSMUSE00001433113	ENSMUST00000028121;ENSMUST00000114523;ENSMUST00000114526;ENSMUST00000114529;ENSMUST00000155602;ENSMUST00000226571;ENSMUST00000227663;ENSMUST00000227809;ENSMUST00000228050;ENSMUST00000228778	ENSMUSG00000026781	2;3	Acbd5:exon2;Acbd5:exon3	ENSMUSE00001435848	Acbd5-217	ENSMUST00000228856	ENSMUSG00000026781	2	Acbd5:exon2
Acbd5	Acbd5	1	0.003	1;0.903444436	-0.333;-0.069	1	0.047	1	-0.028	1	-0.025	0.722196	-0.089	1	-0.009	1	0.029	1	0.054	1	-0.025	0	0	0	0	0	0	0	0	0	0	Acbd5-201;Acbd5-202;Acbd5-204;Acbd5-206;Acbd5-215;Acbd5-217	2:22989574-22989776:+	2:22989577-22989776:+	ENSMUSE00000699673;ENSMUSE00001433104	ENSMUST00000028121;ENSMUST00000114523;ENSMUST00000114529;ENSMUST00000155602;ENSMUST00000228050;ENSMUST00000228856	ENSMUSG00000026781	9;10;11	Acbd5:exon10;Acbd5:exon11;Acbd5:exon9	ENSMUSE00000270696	Acbd5-203;Acbd5-208;Acbd5-212;Acbd5-213	ENSMUST00000114526;ENSMUST00000226571;ENSMUST00000227663;ENSMUST00000227809	ENSMUSG00000026781	10;11	Acbd5:exon10;Acbd5:exon11
Accs	Accs	1	0.721	NA	NA	NA	NA	NA	NA	NA	NA	1	0.694	NA	NA	NA	NA	NA	NA	NA	NA	0	NA	NA	NA	NA	0	NA	NA	NA	NA	Accs-202;Accs-203	2:93678262-93678552:-	2:93678262-93678531:-	ENSMUSE00001338851;ENSMUSE00001345362	ENSMUST00000068513;ENSMUST00000111246	ENSMUSG00000040272	2	Accs:exon2	ENSMUSE00001225778;ENSMUSE00001262998	Accs-201;Accs-207	ENSMUST00000041593;ENSMUST00000141413	ENSMUSG00000040272	2	Accs:exon2
Accs	Accs	NA	NA	NA	NA	NA	NA	NA	NA	NA	NA	1	0.224	NA	NA	NA	NA	NA	NA	NA	NA	NA	NA	NA	NA	NA	0	NA	NA	NA	NA	Accs-202;Accs-203	2:93678262-93678552:-	2:93678262-93678534:-	ENSMUSE00001338851;ENSMUSE00001345362	ENSMUST00000068513;ENSMUST00000111246	ENSMUSG00000040272	2	Accs:exon2	ENSMUSE00001216019;ENSMUSE00001244676	Accs-205;Accs-209;Accs-211	ENSMUST00000130077;ENSMUST00000146436;ENSMUST00000149073	ENSMUSG00000040272	2	Accs:exon2
Accs	Accs	1	0.5;0.83	1	-0.333;0.39	1	0	1	-0.5	1	-0.338	1	0.667;0	0.810826	-0.667	NA	NA	1	-0.5	NA	NA	0	0	0	0	0	0	0	NA	0	NA	Accs-205;Accs-209;Accs-211	2:93678262-93678534:-	2:93678262-93678531:-	ENSMUSE00001216019;ENSMUSE00001244676	ENSMUST00000130077;ENSMUST00000146436;ENSMUST00000149073	ENSMUSG00000040272	2	Accs:exon2	ENSMUSE00001225778;ENSMUSE00001262998	Accs-201;Accs-207	ENSMUST00000041593;ENSMUST00000141413	ENSMUSG00000040272	2	Accs:exon2
Acd	Acd	1	-0.021	1	-0.072	1	0.028	1	-0.011	1	-0.025	0.875109	0.067	0.69987	-0.06	0.223202	0.19	1	-0.072	1	-0.051	0	0	0	0	0	0	0	0	0	0	Acd-202;Acd-204	8:106426636-106426792:-	8:106426636-106426680:-	ENSMUSE00001391100;ENSMUSE00001393699	ENSMUST00000211870;ENSMUST00000212650	ENSMUSG00000038000	4;5	Acd:exon4;Acd:exon5	ENSMUSE00001030979;ENSMUSE00001391247	Acd-201;Acd-203	ENSMUST00000042608;ENSMUST00000212642	ENSMUSG00000038000	4;5	Acd:exon4;Acd:exon5
Acd	Acd	NA	NA	NA	NA	NA	NA	NA	NA	NA	NA	1	-0.038	NA	NA	NA	NA	NA	NA	NA	NA	NA	NA	NA	NA	NA	0	NA	NA	NA	NA	Acd-203	8:106426914-106427034:-	8:106426914-106426990:-	ENSMUSE00001393386	ENSMUST00000212642	ENSMUSG00000038000	3	Acd:exon3	ENSMUSE00001018409;ENSMUSE00001392533	Acd-201;Acd-202;Acd-204	ENSMUST00000042608;ENSMUST00000211870;ENSMUST00000212650	ENSMUSG00000038000	3;4	Acd:exon3;Acd:exon4
Ache	Ache	1	-0.017	1	0.003	1	0.008	1	-0.007	1	0.009	1	0.006	1	-0.006	1	0.027	1	0.005	1	0.004	0	0	0	0	0	0	0	0	0	0	Ache-201;Ache-202	5:137289741-137290225:+	5:137290005-137290225:+	ENSMUSE00000134428	ENSMUST00000024099;ENSMUST00000085934	ENSMUSG00000023328	3	Ache:exon3	ENSMUSE00001346629	Ache-209	ENSMUST00000196208	ENSMUSG00000023328	3	Ache:exon3
Acin1	Acin1	1	-0.02	1	-0.026	1	-0.01	1	0.033	1	0.021	1	-0.004	1	-0.012	1	0.04	1	0.013	1	0.005	0	0	0	0	0	0	0	0	0	0	Acin1-201;Acin1-202;Acin1-203;Acin1-205;Acin1-208;Acin1-219;Acin1-221;Acin1-224;Acin1-225	14:54883908-54884060:-	14:54883908-54884024:-	ENSMUSE00001273228;ENSMUSE00001307186	ENSMUST00000022793;ENSMUST00000022794;ENSMUST00000111484;ENSMUST00000124271;ENSMUST00000126166;ENSMUST00000148754;ENSMUST00000150371;ENSMUST00000167015;ENSMUST00000167495	ENSMUSG00000022185	3;4;5;6;11;12	Acin1:exon11;Acin1:exon12;Acin1:exon3;Acin1:exon4;Acin1:exon5;Acin1:exon6	ENSMUSE00001223225;ENSMUSE00001231612	Acin1-204;Acin1-207;Acin1-216;Acin1-218	ENSMUST00000123875;ENSMUST00000125767;ENSMUST00000141453;ENSMUST00000147714	ENSMUSG00000022185	3;5;6;12	Acin1:exon12;Acin1:exon3;Acin1:exon5;Acin1:exon6
Acin1	Acin1	1	0.013	1	0.045	1	-0.021	1	0.027	1	0.005	1	-0.038	1	0.038	0.31611	-0.085	1	0.023	1	-0.011	0	0	0	0	0	0	0	0	0	0	Acin1-201;Acin1-203;Acin1-204;Acin1-208;Acin1-218;Acin1-219;Acin1-221;Acin1-224;Acin1-225	14:54884160-54884293:-	14:54884160-54884290:-	ENSMUSE00001265693;ENSMUSE00001307380	ENSMUST00000022793;ENSMUST00000111484;ENSMUST00000123875;ENSMUST00000126166;ENSMUST00000147714;ENSMUST00000148754;ENSMUST00000150371;ENSMUST00000167015;ENSMUST00000167495	ENSMUSG00000022185	3;4;5;10;11	Acin1:exon10;Acin1:exon11;Acin1:exon3;Acin1:exon4;Acin1:exon5	ENSMUSE00001210663;ENSMUSE00001224692	Acin1-202;Acin1-205;Acin1-207;Acin1-216;Acin1-226	ENSMUST00000022794;ENSMUST00000124271;ENSMUST00000125767;ENSMUST00000141453;ENSMUST00000170299	ENSMUSG00000022185	2;3;4;5	Acin1:exon2;Acin1:exon3;Acin1:exon4;Acin1:exon5
Acot11	Acot11	1	0.009	NA	NA	1	0.016	1	-0.083	NA	NA	1	0.007	1	-0.012	1	0.053	NA	NA	NA	NA	0	NA	0	0	NA	0	0	0	NA	NA	Acot11-204	4:106610911-106611072:-	4:106610911-106610994:-	ENSMUSE00000844519	ENSMUST00000144809	ENSMUSG00000034853	4	Acot11:exon4	ENSMUSE00001214040;ENSMUSE00001308914	Acot11-201;Acot11-202;Acot11-203	ENSMUST00000065253;ENSMUST00000102762;ENSMUST00000140541	ENSMUSG00000034853	10;12	Acot11:exon10;Acot11:exon12
Acp1	Acp1	1	-0.017	1	-0.042	0.741043	0.048	1	0.054	0.203886	0.129	1	0.003	1	-0.029	1	0.014	0.935223	0.11	0.851803	-0.063	0	0	0	0	0	0	0	0	0	0	Acp1-205	12:30954717-30954982:-	12:30954717-30954830:-	ENSMUSE00001412503	ENSMUST00000219697	ENSMUSG00000044573	3	Acp1:exon3	ENSMUSE00000506128	Acp1-202	ENSMUST00000074038	ENSMUSG00000044573	3	Acp1:exon3
Acp2	Acp2	1	0.008	0.999624	0.029	1	0.03	1	0.023	1	0.048	1	0.009	1	-0.009	1	-0.06	1	-0.004	1	-0.008	0	0	0	0	0	0	0	0	0	0	Acp2-205	2:91034573-91034671:+	2:91034585-91034671:+	ENSMUSE00000785374	ENSMUST00000155418	ENSMUSG00000002103	3	Acp2:exon3	ENSMUSE00001232746;ENSMUSE00001302724	Acp2-201;Acp2-202;Acp2-204;Acp2-206;Acp2-207	ENSMUST00000002172;ENSMUST00000124131;ENSMUST00000150403;ENSMUST00000238832;ENSMUST00000239169	ENSMUSG00000002103	3	Acp2:exon3
Acsl1	Acsl1	0.457297	-0.029	1	0.005	1	0.009	1	-0.018	1	0.022	1	0.018	1	0.003	NA	NA	NA	NA	1	-0.019	0	0	0	0	0	0	0	NA	NA	0	Acsl1-201;Acsl1-202;Acsl1-203	8:46986403-46986504:+	8:46986419-46986504:+	ENSMUSE00000211332	ENSMUST00000034046;ENSMUST00000110371;ENSMUST00000110372	ENSMUSG00000018796	18;19	Acsl1:exon18;Acsl1:exon19	ENSMUSE00000766472	Acsl1-208	ENSMUST00000152423	ENSMUSG00000018796	3	Acsl1:exon3
Acsl4	Acsl4	1	-0.007	1	0.01	NA	NA	1	-0.02	NA	NA	1	0.011	1	-0.01	NA	NA	NA	NA	NA	NA	0	0	NA	0	NA	0	0	NA	NA	NA	Acsl4-201;Acsl4-204	X:141134375-141134904:-	X:141134375-141134611:-	ENSMUSE00000422236	ENSMUST00000033634;ENSMUST00000112907	ENSMUSG00000031278	3	Acsl4:exon3	ENSMUSE00000693566	Acsl4-202	ENSMUST00000112903	ENSMUSG00000031278	3	Acsl4:exon3
Acsl4	Acsl4	1	0.006	1	0.029	1	-0.01	1	0.02	1	0.019	1	0.03	0.625034	0.038	0.224079	-0.077	1	-0.14	NA	NA	0	0	0	0	0	0	0	0	0	NA	Acsl4-201;Acsl4-204	X:141134375-141134904:-	X:141134375-141134614:-	ENSMUSE00000422236	ENSMUST00000033634;ENSMUST00000112907	ENSMUSG00000031278	3	Acsl4:exon3	ENSMUSE00000693571	Acsl4-203	ENSMUST00000112904	ENSMUSG00000031278	3	Acsl4:exon3
Acsl4	Acsl4	1	-0.057	0.939627	0.063	NA	NA	1	-0.113	NA	NA	1	0.059	1	-0.04	NA	NA	NA	NA	NA	NA	0	0	NA	0	NA	0	0	NA	NA	NA	Acsl4-203	X:141134375-141134614:-	X:141134375-141134611:-	ENSMUSE00000693571	ENSMUST00000112904	ENSMUSG00000031278	3	Acsl4:exon3	ENSMUSE00000693566	Acsl4-202	ENSMUST00000112903	ENSMUSG00000031278	3	Acsl4:exon3
Acsl6	Acsl6	1	0.01	1	0.003	0.0164094	0.099	NA	NA	1	0.007	1	0.017;0.003	1	-0.004	0.586028	-0.039	1	0.126	NA	NA	0	0	0	NA	0	0	0	0	0	NA	Acsl6-203;Acsl6-204;Acsl6-205;Acsl6-206;Acsl6-207;Acsl6-208;Acsl6-209;Acsl6-210;Acsl6-215	11:54229238-54229372:+	11:54229280-54229372:+	ENSMUSE00000103468	ENSMUST00000072178;ENSMUST00000093106;ENSMUST00000094194;ENSMUST00000101211;ENSMUST00000101213;ENSMUST00000108899;ENSMUST00000108904;ENSMUST00000108905;ENSMUST00000156252	ENSMUSG00000020333	11;12;14	Acsl6:exon11;Acsl6:exon12;Acsl6:exon14	ENSMUSE00000590855	Acsl6-201	ENSMUST00000000145	ENSMUSG00000020333	11	Acsl6:exon11
Acss2	Acss2	0.103684	-0.21	0.519525	0.05	NA	NA	NA	NA	NA	NA	NA	NA	NA	NA	NA	NA	NA	NA	NA	NA	0	0	NA	NA	NA	NA	NA	NA	NA	NA	Acss2-210	2:155415076-155415165:+	2:155415083-155415165:+	ENSMUSE00000789984	ENSMUST00000153975	ENSMUSG00000027605	2	Acss2:exon2	ENSMUSE00000434600	Acss2-202	ENSMUST00000065973	ENSMUSG00000027605	18	Acss2:exon18
Actg2	Actg2	NA	NA	NA	NA	NA	NA	NA	NA	NA	NA	1	-1	NA	NA	NA	NA	NA	NA	NA	NA	NA	NA	NA	NA	NA	0	NA	NA	NA	NA	Actg2-203;Actg2-206	6:83499798-83499909:-	6:83499798-83499882:-	ENSMUSE00000836097;ENSMUSE00001371334	ENSMUST00000124933;ENSMUST00000205926	ENSMUSG00000059430	3;5	Actg2:exon3;Actg2:exon5	ENSMUSE00000559100	Actg2-201;Actg2-202;Actg2-204;Actg2-205	ENSMUST00000075161;ENSMUST00000121731;ENSMUST00000141904;ENSMUST00000152029	ENSMUSG00000059430	4;5	Actg2:exon4;Actg2:exon5
Actl6b	Actl6b	1	-0.001	1	0	1	0.002	1	0.003	1	0.004	1	-0.003	1	-0.002	NA	NA	1	0.005	1	-0.006	0	0	0	0	0	0	0	NA	0	0	Actl6b-201	5:137565500-137565605:+	5:137565519-137565605:+	ENSMUSE00000742106	ENSMUST00000031725	ENSMUSG00000029712	13	Actl6b:exon13	ENSMUSE00000191984	Actl6b-205	ENSMUST00000139395	ENSMUSG00000029712	13	Actl6b:exon13
Actn4	Actn4	NA	NA	NA	NA	NA	NA	NA	NA	0.0231136	0.269	NA	NA	1	0.026	NA	NA	NA	NA	1	0.177	NA	NA	NA	NA	1	NA	0	NA	NA	0	Actn4-210	7:28594546-28594611:-	7:28594546-28594605:-	ENSMUSE00001399598	ENSMUST00000216863	ENSMUSG00000054808	5	Actn4:exon5	ENSMUSE00001402748	Actn4-211	ENSMUST00000217157	ENSMUSG00000054808	20	Actn4:exon20
Actr5	Actr5	1	-0.139	0.341471	0.437	1	-0.104	1	-0.087	1	0.266	1	-0.041	0.846759	-0.215	0.0202412	-0.408	1	-0.254	1	-0.098	0	0	0	0	0	0	0	-1	0	0	Actr5-201;Actr5-205	2:158477928-158478067:+	2:158477947-158478067:+	ENSMUSE00001219690;ENSMUSE00001315859	ENSMUST00000045644;ENSMUST00000183731	ENSMUSG00000037761	7;9	Actr5:exon7;Actr5:exon9	ENSMUSE00001316823	Actr5-204	ENSMUST00000183586	ENSMUSG00000037761	4	Actr5:exon4
Actr6	Actr6	1	-0.007	1	-0.018	1	-0.071	1	0.002	1	-0.016	1	-0.015	1	0.004	NA	NA	0.0625017	0.081	0.0103739	0.173	0	0	0	0	0	0	0	NA	0	1	Actr6-205	10:89561630-89561815:-	10:89561630-89561765:-	ENSMUSE00001408668	ENSMUST00000220059	ENSMUSG00000019948	4	Actr6:exon4	ENSMUSE00000099327;ENSMUSE00001406288	Actr6-201;Actr6-204;Actr6-206	ENSMUST00000020109;ENSMUST00000218965;ENSMUST00000220388	ENSMUSG00000019948	4;5	Actr6:exon4;Actr6:exon5
Acvr2b	Acvr2b	0.146135	-0.241	1	-0.026	0.52259	0.255	1	0.125	1	0.04	1	-0.106	1	-0.06	0.240335	0.503	1	0.185	0.425173	0.234	0	0	0	0	0	0	0	0	0	0	Acvr2b-202	9:119257267-119257634:+	9:119257291-119257634:+	ENSMUSE00000450044	ENSMUST00000165044	ENSMUSG00000061393	4	Acvr2b:exon4	ENSMUSE00000896892	Acvr2b-201	ENSMUST00000035093	ENSMUSG00000061393	4	Acvr2b:exon4
Acvrl1	Acvrl1	1	-0.038	1	0.204	0.00642146	0.538	1	-0.086	1	0.611	1	0	1	0.249	1	0.642	1	0.111	1	-0.115	0	0	1	0	0	0	0	0	0	0	Acvrl1-201;Acvrl1-205	15:101032488-101032624:+	15:101032526-101032624:+	ENSMUSE00000132926	ENSMUST00000000542;ENSMUST00000120754	ENSMUSG00000000530	2;3	Acvrl1:exon2;Acvrl1:exon3	ENSMUSE00000714146	Acvrl1-202;Acvrl1-206;Acvrl1-210	ENSMUST00000117984;ENSMUST00000121718;ENSMUST00000130432	ENSMUSG00000000530	3;4	Acvrl1:exon3;Acvrl1:exon4
Acvrl1	Acvrl1	NA	NA	NA	NA	NA	NA	NA	NA	NA	NA	1	-0.086	NA	NA	NA	NA	NA	NA	NA	NA	NA	NA	NA	NA	NA	0	NA	NA	NA	NA	Acvrl1-202;Acvrl1-206;Acvrl1-210	15:101032526-101032624:+	15:101032557-101032624:+	ENSMUSE00000714146	ENSMUST00000117984;ENSMUST00000121718;ENSMUST00000130432	ENSMUSG00000000530	3;4	Acvrl1:exon3;Acvrl1:exon4	ENSMUSE00000712080	Acvrl1-203;Acvrl1-204;Acvrl1-207	ENSMUST00000119063;ENSMUST00000120028;ENSMUST00000124151	ENSMUSG00000000530	2;4	Acvrl1:exon2;Acvrl1:exon4
Acy1	Acy1	1	0.109	1	-0.004	1	0.13	1	0.032	1	-0.045	0.741561	-0.165	1	0.042	1	-0.131	1	0.071	1	0.04	0	0	0	0	0	0	0	0	0	0	Acy1-201;Acy1-204;Acy1-208;Acy1-209;Acy1-210;Acy1-211	9:106314828-106314936:-	9:106314828-106314932:-	ENSMUSE00000262331	ENSMUST00000024031;ENSMUST00000190803;ENSMUST00000214275;ENSMUST00000215395;ENSMUST00000215506;ENSMUST00000216400	ENSMUSG00000023262	1;2	Acy1:exon1;Acy1:exon2	ENSMUSE00001319877;ENSMUSE00001319893	Acy1-202;Acy1-203;Acy1-205;Acy1-207	ENSMUST00000187324;ENSMUST00000189097;ENSMUST00000190851;ENSMUST00000190972	ENSMUSG00000023262	2	Acy1:exon2
Acy1	Acy1	NA	NA	NA	NA	NA	NA	NA	NA	NA	NA	NA	NA	1	-0.077	NA	NA	NA	NA	NA	NA	NA	NA	NA	NA	NA	NA	0	NA	NA	NA	Acy1-202;Acy1-203	9:106313325-106313999:-	9:106313325-106313419:-	ENSMUSE00001323338	ENSMUST00000187324;ENSMUST00000189097	ENSMUSG00000023262	4	Acy1:exon4	ENSMUSE00000262263;ENSMUSE00001331591;ENSMUSE00001335599	Acy1-201;Acy1-204;Acy1-205;Acy1-207;Acy1-208;Acy1-209;Acy1-210	ENSMUST00000024031;ENSMUST00000190803;ENSMUST00000190851;ENSMUST00000190972;ENSMUST00000214275;ENSMUST00000215395;ENSMUST00000215506	ENSMUSG00000023262	3;4;5	Acy1:exon3;Acy1:exon4;Acy1:exon5
Acy1	Acy1	0.738994	0.06	1	-0.001	NA	NA	0.4287	-0.036	1	-0.001	1	0.003	0.81359	-0.047	1	-0.017	1	-0.028	1	0.034	0	0	NA	0	0	0	0	0	0	0	Acy1-204	9:106312983-106313208:-	9:106312983-106313059:-	ENSMUSE00001322247	ENSMUST00000190803	ENSMUSG00000023262	4	Acy1:exon4	ENSMUSE00000262239;ENSMUSE00001333400	Acy1-201;Acy1-202;Acy1-203;Acy1-205;Acy1-207;Acy1-208;Acy1-209;Acy1-210	ENSMUST00000024031;ENSMUST00000187324;ENSMUST00000189097;ENSMUST00000190851;ENSMUST00000190972;ENSMUST00000214275;ENSMUST00000215395;ENSMUST00000215506	ENSMUSG00000023262	5;6	Acy1:exon5;Acy1:exon6
Acy3	Acy3	1	0.258	1	-0.258	NA	NA	1	0.667	NA	NA	1	-0.429	1	0.139	NA	NA	NA	NA	1	0.5	0	0	NA	0	NA	0	0	NA	NA	0	Acy3-205	19:4036823-4036951:+	19:4036828-4036951:+	ENSMUSE00001455068	ENSMUST00000236510	ENSMUSG00000024866	2	Acy3:exon2	ENSMUSE00001458386	Acy3-204	ENSMUST00000236224	ENSMUSG00000024866	2	Acy3:exon2
Adam10	Adam10	1	-0.006	1	0	0.277383	0.04	1	-0.019	1	0.02	1	-0.015	1	-0.008	1	-0.024	NA	NA	1	0.023	0	0	0	0	0	0	0	0	NA	0	Adam10-201	9:70674154-70674337:+	9:70674180-70674337:+	ENSMUSE00000473128	ENSMUST00000067880	ENSMUSG00000054693	12	Adam10:exon12	ENSMUSE00000788486	Adam10-202	ENSMUST00000140205	ENSMUSG00000054693	12	Adam10:exon12
Adam11	Adam11	1	0.022	1	-0.018	0.642075	-0.017	1	-0.01	1	0.023	1	-0.005	1	-0.019	1	-0.005	1	0.03	1	-0.008	0	0	0	0	0	0	0	0	0	0	Adam11-201;Adam11-202;Adam11-205	11:102665458-102665550:+	11:102665466-102665550:+	ENSMUSE00001235536;ENSMUSE00001281202	ENSMUST00000068150;ENSMUST00000103081;ENSMUST00000134296	ENSMUSG00000020926	3;17	Adam11:exon17;Adam11:exon3	ENSMUSE00000821503	Adam11-209	ENSMUST00000143269	ENSMUSG00000020926	3	Adam11:exon3
Adam15	Adam15	1	0	NA	NA	NA	NA	1	0.009	1	0.01	1	-0.007	1	-0.002	1	0.011	1	0.035	1	0.007	0	NA	NA	0	0	0	0	0	0	0	Adam15-201;Adam15-202;Adam15-204;Adam15-209;Adam15-211;Adam15-213	3:89247362-89247486:-	3:89247362-89247429:-	ENSMUSE00001246153;ENSMUSE00001308004	ENSMUST00000029676;ENSMUST00000074582;ENSMUST00000107448;ENSMUST00000148068;ENSMUST00000155868;ENSMUST00000184651	ENSMUSG00000028041	2;3;20;21;22	Adam15:exon2;Adam15:exon20;Adam15:exon21;Adam15:exon22;Adam15:exon3	ENSMUSE00000813938	Adam15-212	ENSMUST00000156250	ENSMUSG00000028041	2	Adam15:exon2
Adam15	Adam15	1	0.02	NA	NA	NA	NA	NA	NA	1	0.014	1	0.041	1	0.032	1	-0.037	1	-0.071	1	-0.046	0	NA	NA	NA	0	0	0	0	0	0	Adam15-206	3:89254459-89254792:-	3:89254459-89254535:-	ENSMUSE00000739869	ENSMUST00000134839	ENSMUSG00000028041	4	Adam15:exon4	ENSMUSE00001242586;ENSMUSE00001296734	Adam15-201;Adam15-202;Adam15-203;Adam15-204;Adam15-210;Adam15-213	ENSMUST00000029676;ENSMUST00000074582;ENSMUST00000107446;ENSMUST00000107448;ENSMUST00000155295;ENSMUST00000184651	ENSMUSG00000028041	5	Adam15:exon5
Adam17	Adam17	1	0.045	1	-0.001	1	0.043	1	0.059	1	0.067	0.517997	0.106	1	-0.015	1	-0.061	1	0.025	NA	NA	0	0	0	0	0	0	0	0	0	NA	Adam17-203	12:21397298-21397450:-	12:21397298-21397431:-	ENSMUSE00000838096	ENSMUST00000127974	ENSMUSG00000052593	6	Adam17:exon6	ENSMUSE00001077184	Adam17-201;Adam17-202;Adam17-207	ENSMUST00000064536;ENSMUST00000101551;ENSMUST00000145118	ENSMUSG00000052593	6	Adam17:exon6
Adam17	Adam17	1	0.022	1	-0.002	NA	NA	NA	NA	NA	NA	NA	NA	NA	NA	NA	NA	NA	NA	NA	NA	0	0	NA	NA	NA	NA	NA	NA	NA	NA	Adam17-207	12:21379055-21379156:-	12:21379055-21379133:-	ENSMUSE00000771336	ENSMUST00000145118	ENSMUSG00000052593	16	Adam17:exon16	ENSMUSE00001207726;ENSMUSE00001257922	Adam17-201;Adam17-202;Adam17-203;Adam17-205;Adam17-210	ENSMUST00000064536;ENSMUST00000101551;ENSMUST00000127974;ENSMUST00000141799;ENSMUST00000232526	ENSMUSG00000052593	2;13;16;17	Adam17:exon13;Adam17:exon16;Adam17:exon17;Adam17:exon2
Adam18	Adam18	1	-0.851	NA	NA	NA	NA	NA	NA	NA	NA	1	0.153	1	0.473	NA	NA	NA	NA	NA	NA	0	NA	NA	NA	NA	0	0	NA	NA	NA	Adam18-201	8:25104808-25104922:-	8:25104808-25104878:-	ENSMUSE00000210657	ENSMUST00000033957	ENSMUSG00000031552	18	Adam18:exon18	ENSMUSE00000937763	Adam18-203	ENSMUST00000173833	ENSMUSG00000031552	18	Adam18:exon18
Adam22	Adam22	1	0	NA	NA	NA	NA	NA	NA	1	-0.033	1	-0.009	1	0.038	NA	NA	NA	NA	NA	NA	0	NA	NA	NA	0	0	0	NA	NA	NA	Adam22-203;Adam22-210;Adam22-213;Adam22-221	5:8144986-8145180:-	5:8144986-8145047:-	ENSMUSE00000554234	ENSMUST00000088744;ENSMUST00000126384;ENSMUST00000136808;ENSMUST00000154935	ENSMUSG00000040537	4;26	Adam22:exon26;Adam22:exon4	ENSMUSE00001354728	Adam22-223;Adam22-224	ENSMUST00000197700;ENSMUST00000199853	ENSMUSG00000040537	3;4	Adam22:exon3;Adam22:exon4
Adam32	Adam32	NA	NA	NA	NA	NA	NA	NA	NA	NA	NA	NA	NA	1	1	NA	NA	NA	NA	NA	NA	NA	NA	NA	NA	NA	NA	0	NA	NA	NA	Adam32-201;Adam32-202	8:25406304-25406372:-	8:25406304-25406332:-	ENSMUSE00000255155	ENSMUST00000119720;ENSMUST00000121438	ENSMUSG00000037437	7	Adam32:exon7	ENSMUSE00000928289	Adam32-208	ENSMUST00000174059	ENSMUSG00000037437	7	Adam32:exon7
Adam33	Adam33	1	-0.108	NA	NA	NA	NA	NA	NA	NA	NA	1	0.163	NA	NA	NA	NA	NA	NA	NA	NA	0	NA	NA	NA	NA	0	NA	NA	NA	NA	Adam33-213	2:130895143-130895238:-	2:130895143-130895220:-	ENSMUSE00001316208	ENSMUST00000184921	ENSMUSG00000027318	5	Adam33:exon5	ENSMUSE00001212436	Adam33-202;Adam33-212	ENSMUST00000110232;ENSMUST00000183552	ENSMUSG00000027318	17	Adam33:exon17
Adam8	Adam8	NA	NA	NA	NA	NA	NA	NA	NA	NA	NA	1	0.071	1	-0.04	NA	NA	NA	NA	NA	NA	NA	NA	NA	NA	NA	0	0	NA	NA	NA	Adam8-205	7:139566216-139566399:-	7:139566216-139566381:-	ENSMUSE00000668469	ENSMUST00000148670	ENSMUSG00000025473	16	Adam8:exon16	ENSMUSE00001230855;ENSMUSE00001296360	Adam8-201;Adam8-202;Adam8-207	ENSMUST00000026546;ENSMUST00000106069;ENSMUST00000156647	ENSMUSG00000025473	6;16	Adam8:exon16;Adam8:exon6
Adamts10	Adamts10	1	-0.015	1	-0.098	1	0.085	1	-0.113	NA	NA	1	0.116	0.368247	0.27	1	-0.243	1	0.073	1	-0.358	0	0	0	0	NA	0	0	0	0	0	Adamts10-201;Adamts10-202;Adamts10-203;Adamts10-204;Adamts10-207;Adamts10-209;Adamts10-211	17:33768454-33768583:+	17:33768458-33768583:+	ENSMUSE00001225247;ENSMUSE00001239068	ENSMUST00000087623;ENSMUST00000172922;ENSMUST00000173013;ENSMUST00000173030;ENSMUST00000173931;ENSMUST00000174104;ENSMUST00000174348	ENSMUSG00000024299	13;17;18;19;20;21	Adamts10:exon13;Adamts10:exon17;Adamts10:exon18;Adamts10:exon19;Adamts10:exon20;Adamts10:exon21	ENSMUSE00000935103	Adamts10-205;Adamts10-212	ENSMUST00000173241;ENSMUST00000174666	ENSMUSG00000024299	9;19	Adamts10:exon19;Adamts10:exon9
Adamts10	Adamts10	1	0.047	0.868617	0.159	1	-0.079	1	0.007	NA	NA	0.743939	-0.06	0.506671	0.151	0.951665	0.073	1	0.116	1	0.174	0	0	0	0	NA	0	0	0	0	0	Adamts10-202;Adamts10-203;Adamts10-204;Adamts10-205;Adamts10-207;Adamts10-213	17:33756061-33756149:+	17:33756066-33756149:+	ENSMUSE00000927134;ENSMUSE00001451316	ENSMUST00000172922;ENSMUST00000173013;ENSMUST00000173030;ENSMUST00000173241;ENSMUST00000173931;ENSMUST00000234108	ENSMUSG00000024299	2;5;6	Adamts10:exon2;Adamts10:exon5;Adamts10:exon6	ENSMUSE00001221093;ENSMUSE00001225595	Adamts10-201;Adamts10-206;Adamts10-211	ENSMUST00000087623;ENSMUST00000173813;ENSMUST00000174348	ENSMUSG00000024299	2;6	Adamts10:exon2;Adamts10:exon6
Adamts10	Adamts10	1	0.006	1	0.025	1	0.044	1	-0.056	NA	NA	1	-0.028	1	0.029	1	0.158	NA	NA	1	-0.139	0	0	0	0	NA	0	0	0	NA	0	Adamts10-211	17:33770226-33770404:+	17:33770242-33770404:+	ENSMUSE00000936265	ENSMUST00000174348	ENSMUSG00000024299	20	Adamts10:exon20	ENSMUSE00001234647;ENSMUSE00001260106	Adamts10-201;Adamts10-202;Adamts10-203;Adamts10-204;Adamts10-205;Adamts10-207;Adamts10-208;Adamts10-209;Adamts10-212	ENSMUST00000087623;ENSMUST00000172922;ENSMUST00000173013;ENSMUST00000173030;ENSMUST00000173241;ENSMUST00000173931;ENSMUST00000173972;ENSMUST00000174104;ENSMUST00000174666	ENSMUSG00000024299	12;15;16;21;22;23;24	Adamts10:exon12;Adamts10:exon15;Adamts10:exon16;Adamts10:exon21;Adamts10:exon22;Adamts10:exon23;Adamts10:exon24
Adamts16	Adamts16	NA	NA	1	-0.509	NA	NA	NA	NA	NA	NA	NA	NA	1	0.509	NA	NA	NA	NA	NA	NA	NA	0	NA	NA	NA	NA	0	NA	NA	NA	Adamts16-201;Adamts16-202;Adamts16-203	13:70989388-70989490:-	13:70989388-70989487:-	ENSMUSE00000449125	ENSMUST00000080145;ENSMUST00000109694;ENSMUST00000123552	ENSMUSG00000049538	2	Adamts16:exon2	ENSMUSE00000759999	Adamts16-204	ENSMUST00000130726	ENSMUSG00000049538	2	Adamts16:exon2
Adamts18	Adamts18	1	0.018	NA	NA	1	-0.5	NA	NA	NA	NA	1	1	1	-0.348	1	1	NA	NA	1	-0.5	0	NA	0	NA	NA	0	0	0	NA	0	Adamts18-204	8:114499697-114499924:-	8:114499697-114499856:-	ENSMUSE00001392272	ENSMUST00000212665	ENSMUSG00000053399	5	Adamts18:exon5	ENSMUSE00000304879;ENSMUSE00001390537	Adamts18-201;Adamts18-202;Adamts18-205;Adamts18-206;Adamts18-207	ENSMUST00000093113;ENSMUST00000212437;ENSMUST00000213061;ENSMUST00000213076;ENSMUST00000213078	ENSMUSG00000053399	2;4;5;7	Adamts18:exon2;Adamts18:exon4;Adamts18:exon5;Adamts18:exon7
Adamts6	Adamts6	1	0.516	1	0.458	1	-0.507	1	0.254	NA	NA	1	0.5	1	0	1	-0.5	1	0.333	1	0.251	0	0	0	0	NA	0	0	0	0	0	Adamts6-204;Adamts6-205;Adamts6-206	13:104450139-104450227:+	13:104450144-104450227:+	ENSMUSE00001423840	ENSMUST00000224303;ENSMUST00000224504;ENSMUST00000224742	ENSMUSG00000046169	3;5;6	Adamts6:exon3;Adamts6:exon5;Adamts6:exon6	ENSMUSE00000639881	Adamts6-201;Adamts6-202;Adamts6-203;Adamts6-207	ENSMUST00000065766;ENSMUST00000223562;ENSMUST00000224208;ENSMUST00000224784	ENSMUSG00000046169	5;6	Adamts6:exon5;Adamts6:exon6
Adamtsl5	Adamtsl5	NA	NA	1	-0.057	NA	NA	NA	NA	NA	NA	NA	NA	NA	NA	NA	NA	NA	NA	NA	NA	NA	0	NA	NA	NA	NA	NA	NA	NA	NA	Adamtsl5-203;Adamtsl5-204	10:80178141-80178854:-	10:80178141-80178227:-	ENSMUSE00001067246	ENSMUST00000124789;ENSMUST00000128845	ENSMUSG00000043822	4;8	Adamtsl5:exon4;Adamtsl5:exon8	ENSMUSE00001228674;ENSMUSE00001296133	Adamtsl5-201;Adamtsl5-206	ENSMUST00000095446;ENSMUST00000137576	ENSMUSG00000043822	9	Adamtsl5:exon9
Adamtsl5	Adamtsl5	0.307941	0.242	NA	NA	NA	NA	NA	NA	1	-0.169	1	0.089	NA	NA	NA	NA	NA	NA	NA	NA	0	NA	NA	NA	0	0	NA	NA	NA	NA	Adamtsl5-206	10:80180877-80181250:-	10:80180877-80180937:-	ENSMUSE00000747300	ENSMUST00000137576	ENSMUSG00000043822	5	Adamtsl5:exon5	ENSMUSE00001286182;ENSMUSE00001289189	Adamtsl5-201;Adamtsl5-202;Adamtsl5-203;Adamtsl5-207	ENSMUST00000095446;ENSMUST00000105352;ENSMUST00000124789;ENSMUST00000138705	ENSMUSG00000043822	2;5	Adamtsl5:exon2;Adamtsl5:exon5
Adamtsl5	Adamtsl5	1	0.017	1	-0.026	NA	NA	1	0.084	1	0.283	1	-0.02	1	-0.009	NA	NA	1	-0.033	1	0.006	0	0	NA	0	0	0	0	NA	0	0	Adamtsl5-206	10:80183391-80183689:-	10:80183391-80183459:-	ENSMUSE00000723339	ENSMUST00000137576	ENSMUSG00000043822	2	Adamtsl5:exon2	ENSMUSE00000309378	Adamtsl5-201;Adamtsl5-202;Adamtsl5-203	ENSMUST00000095446;ENSMUST00000105352;ENSMUST00000124789	ENSMUSG00000043822	2	Adamtsl5:exon2
Adap1	Adap1	1	0.004	1	-0.004	1	-0.013	1	-0.013	1	-0.007	1	-0.001	1	-0.001	1	0.012	0.648715	-0.026	1	-0.019	0	0	0	0	0	0	0	0	0	0	Adap1-201;Adap1-202;Adap1-203;Adap1-204	5:139259490-139259561:-	5:139259490-139259558:-	ENSMUSE00001220849;ENSMUSE00001274381	ENSMUST00000110865;ENSMUST00000123748;ENSMUST00000126762;ENSMUST00000151450	ENSMUSG00000056413	2;8;9	Adap1:exon2;Adap1:exon8;Adap1:exon9	ENSMUSE00001350540	Adap1-206	ENSMUST00000196271	ENSMUSG00000056413	8	Adap1:exon8
Adarb1	Adarb1	1	0.018	1	-0.011	0.651889	0.112	0.698614	-0.122	0.170454	-0.214	1	-0.054	1	-0.025	0.697335	0.109	1	0.149	1	0.016	0	0	0	0	0	0	0	0	0	0	Adarb1-203;Adarb1-206;Adarb1-208	10:77157483-77158464:-	10:77157483-77158417:-	ENSMUSE00001226728;ENSMUSE00001266180	ENSMUST00000105404;ENSMUST00000144547;ENSMUST00000149738	ENSMUSG00000020262	4	Adarb1:exon4	ENSMUSE00001226967;ENSMUSE00001234045;ENSMUSE00001234477	Adarb1-201;Adarb1-202;Adarb1-204;Adarb1-205;Adarb1-211	ENSMUST00000020496;ENSMUST00000098374;ENSMUST00000105406;ENSMUST00000126073;ENSMUST00000154607	ENSMUSG00000020262	4;5	Adarb1:exon4;Adarb1:exon5
Adck5	Adck5	1	-0.006	0.266518	0.228	0.177887	0.201	1	0.049	1	0.132	1	-0.015	1	-0.064	1	-0.089	0.0421606	0.114	0.026048	-0.232	0	0	0	0	0	0	0	0	1	-1	Adck5-207;Adck5-208;Adck5-211;Adck5-214;Adck5-215	15:76477631-76477831:+	15:76477636-76477831:+	ENSMUSE00001225186;ENSMUSE00001307524	ENSMUST00000160784;ENSMUST00000161311;ENSMUST00000161783;ENSMUST00000162503;ENSMUST00000229007	ENSMUSG00000022550	5	Adck5:exon5	ENSMUSE00000859334	Adck5-209;Adck5-210	ENSMUST00000161612;ENSMUST00000161732	ENSMUSG00000022550	5	Adck5:exon5
Adck5	Adck5	NA	NA	1	0.032	NA	NA	NA	NA	NA	NA	NA	NA	NA	NA	NA	NA	NA	NA	NA	NA	NA	0	NA	NA	NA	NA	NA	NA	NA	NA	Adck5-208	15:76478353-76478647:+	15:76478564-76478647:+	ENSMUSE00000853355	ENSMUST00000161311	ENSMUSG00000022550	8	Adck5:exon8	ENSMUSE00001272152;ENSMUSE00001279343	Adck5-206;Adck5-207;Adck5-209;Adck5-210;Adck5-213;Adck5-214;Adck5-215	ENSMUST00000160410;ENSMUST00000160784;ENSMUST00000161612;ENSMUST00000161732;ENSMUST00000162254;ENSMUST00000162503;ENSMUST00000229007	ENSMUSG00000022550	2;3;9	Adck5:exon2;Adck5:exon3;Adck5:exon9
Adcy1	Adcy1	NA	NA	NA	NA	1	0.002	NA	NA	1	0.009	NA	NA	NA	NA	NA	NA	NA	NA	NA	NA	NA	NA	0	NA	0	NA	NA	NA	NA	NA	Adcy1-202	11:7110145-7110322:+	11:7110206-7110322:+	ENSMUSE00000749045	ENSMUST00000135398	ENSMUSG00000020431	2	Adcy1:exon2	ENSMUSE00000104557	Adcy1-201	ENSMUST00000020706	ENSMUSG00000020431	15	Adcy1:exon15
Adcy3	Adcy3	0.778513	-0.096	1	-0.035	1	0.001	1	0.055	1	0.049	1	-0.014	1	0.048	1	0.031	1	-0.079	1	0.052	0	0	0	0	0	0	0	0	0	0	Adcy3-201;Adcy3-204;Adcy3-208	12:4258577-4258661:+	12:4258580-4258661:+	ENSMUSE00001255557;ENSMUSE00001307423	ENSMUST00000020984;ENSMUST00000127756;ENSMUST00000152792	ENSMUSG00000020654	15;16	Adcy3:exon15;Adcy3:exon16	ENSMUSE00000776050	Adcy3-202;Adcy3-207	ENSMUST00000124505;ENSMUST00000152065	ENSMUSG00000020654	16	Adcy3:exon16
Adcyap1r1	Adcyap1r1	1	0	1	-0.048;-0.414	0.352178	-0.118	1	0.018	0.532514	0.085	0.586687	0.09	1	-0.029;-0.17	1	0.014	1	0.055	0.913352	0.075	0	0	0	0	0	0	0	0	0	0	Adcyap1r1-201;Adcyap1r1-206	6:55468212-55468295:+	6:55468215-55468295:+	ENSMUSE00000192707	ENSMUST00000070736;ENSMUST00000167234	ENSMUSG00000029778	14	Adcyap1r1:exon14	ENSMUSE00000885714	Adcyap1r1-203	ENSMUST00000165786	ENSMUSG00000029778	13	Adcyap1r1:exon13
Add1	Add1	1	0	1	-0.035	1	-0.001	1	0.023	1	0.041	1	-0.02	1	0.003	1	-0.014	1	-0.028	0.644796	-0.053	0	0	0	0	0	0	0	0	0	0	Add1-201;Add1-204;Add1-213	5:34786480-34786516:+	5:34786483-34786516:+	ENSMUSE00000348510	ENSMUST00000001108;ENSMUST00000114338;ENSMUST00000152805	ENSMUSG00000029106	5;15	Add1:exon15;Add1:exon5	ENSMUSE00000698960	Add1-202;Add1-203	ENSMUST00000052836;ENSMUST00000114335	ENSMUSG00000029106	14;17	Add1:exon14;Add1:exon17
Add2	Add2	1	0.333;-0.333	NA	NA	1	0.5	NA	NA	NA	NA	NA	NA	NA	NA	NA	NA	NA	NA	NA	NA	0	NA	0	NA	NA	NA	NA	NA	NA	NA	Add2-201;Add2-205;Add2-206;Add2-210	6:86059694-86059795:+	6:86059697-86059795:+	ENSMUSE00000194278	ENSMUST00000032069;ENSMUST00000203445;ENSMUST00000203529;ENSMUST00000205034	ENSMUSG00000030000	2	Add2:exon2	ENSMUSE00001370020	Add2-204;Add2-207;Add2-209	ENSMUST00000203366;ENSMUST00000203724;ENSMUST00000204059	ENSMUSG00000030000	2	Add2:exon2
Adgra2	Adgra2	1	-0.048	1	-0.065	1	-0.125	NA	NA	1	-0.129	1	0.003	1	-0.068	NA	NA	1	-0.146	1	0.074	0	0	0	NA	0	0	0	NA	0	0	Adgra2-201	8:27605683-27605902:+	8:27605817-27605902:+	ENSMUSE00000209957	ENSMUST00000033876	ENSMUSG00000031486	13	Adgra2:exon13	ENSMUSE00001080703	Adgra2-203	ENSMUST00000179207	ENSMUSG00000031486	4	Adgra2:exon4
Adgrb1	Adgrb1	1	0;0.002	1	0.002;-0.001;0.012;0.001	0.169966	-0.032	1	-0.013	1	0.008;0.005	1	-0.001;-0.007	1	0.001;-0.006;-0.002	1	-0.011	1	0.002	1	0.012;0.019;-0.011	0	0	0	0	0	0	0	0	0	0	Adgrb1-201;Adgrb1-202;Adgrb1-204;Adgrb1-205;Adgrb1-207	15:74452414-74452585:+	15:74452514-74452585:+	ENSMUSE00000255104;ENSMUSE00001321806;ENSMUSE00001331857	ENSMUST00000042035;ENSMUST00000185682;ENSMUST00000186360;ENSMUST00000187485;ENSMUST00000187639	ENSMUSG00000034730	4;9;24;25	Adgrb1:exon24;Adgrb1:exon25;Adgrb1:exon4;Adgrb1:exon9	ENSMUSE00001326285	Adgrb1-203	ENSMUST00000186095	ENSMUSG00000034730	7	Adgrb1:exon7
Adgrb1	Adgrb1	1	-0.004	1	-0.013	1	-0.012	1	0.016	1	0.005	1	-0.012	1	-0.012	1	0.006	1	0.004	0.856832	-0.03	0	0	0	0	0	0	0	0	0	0	Adgrb1-205	15:74411542-74411720:+	15:74411556-74411720:+	ENSMUSE00001328910	ENSMUST00000187485	ENSMUSG00000034730	5	Adgrb1:exon5	ENSMUSE00001012585	Adgrb1-201;Adgrb1-204	ENSMUST00000042035;ENSMUST00000186360	ENSMUSG00000034730	5	Adgrb1:exon5
Adgrf5	Adgrf5	0.637392	0.106	1	0.057	1	0.011	1	0.034	1	0.077	1	0.082	1	-0.097	1	0.006	0.167919	-0.161	1	0.047	0	0	0	0	0	0	0	0	0	0	Adgrf5-203	17:43750567-43751051:+	17:43750842-43751051:+	ENSMUSE00001425955	ENSMUST00000225004	ENSMUSG00000056492	3	Adgrf5:exon3	ENSMUSE00000315680	Adgrf5-201;Adgrf5-205;Adgrf5-206	ENSMUST00000113599;ENSMUST00000225962;ENSMUST00000226087	ENSMUSG00000056492	6;12	Adgrf5:exon12;Adgrf5:exon6
Adgrg1	Adgrg1	1	-0.024	1	-0.024	0.125309	0.073	1	-0.003	1	0.023	1	0.019	0.296909	-0.039	0.39286	-0.038	1	0.026	1	-0.004	0	0	0	0	0	0	0	0	0	0	Adgrg1-215	8:95729864-95730301:+	8:95729879-95730301:+	ENSMUSE00001392780	ENSMUST00000212976	ENSMUSG00000031785	3	Adgrg1:exon3	ENSMUSE00000360141;ENSMUSE00001391052	Adgrg1-201;Adgrg1-202;Adgrg1-204;Adgrg1-207;Adgrg1-208;Adgrg1-209;Adgrg1-212	ENSMUST00000093271;ENSMUST00000179619;ENSMUST00000211850;ENSMUST00000211984;ENSMUST00000212118;ENSMUST00000212141;ENSMUST00000212660	ENSMUSG00000031785	3	Adgrg1:exon3
Adgrl2	Adgrl2	1	0.03	1	-0.002	1	-0.022	0.650623	0.055	1	-0.016	0.739103	0.041	1	-0.032	1	0.027	1	0.01	0.48232	0.048	0	0	0	0	0	0	0	0	0	0	Adgrl2-203;Adgrl2-204;Adgrl2-207;Adgrl2-211;Adgrl2-212;Adgrl2-213;Adgrl2-216;Adgrl2-219	3:148558203-148558496:-	3:148558203-148558298:-	ENSMUSE00001009043	ENSMUST00000195988;ENSMUST00000196526;ENSMUST00000197567;ENSMUST00000198779;ENSMUST00000199059;ENSMUST00000199238;ENSMUST00000200154;ENSMUST00000200543	ENSMUSG00000028184	6	Adgrl2:exon6	ENSMUSE00001352592	Adgrl2-214	ENSMUST00000199750	ENSMUSG00000028184	6	Adgrl2:exon6
Adgrl2	Adgrl2	1	-0.048;-0.085	1	0.193;0.497;0.065	NA	NA	NA	NA	NA	NA	1	0.526;0.011	1	0.209;-0.096	NA	NA	1	0.312	1	-0.019	0	0	NA	NA	NA	0	0	NA	0	0	Adgrl2-205	3:148526609-148526690:-	3:148526609-148526661:-	ENSMUSE00001356637	ENSMUST00000197348	ENSMUSG00000028184	6	Adgrl2:exon6	ENSMUSE00000880100;ENSMUSE00001347914	Adgrl2-202;Adgrl2-204;Adgrl2-217	ENSMUST00000168352;ENSMUST00000196526;ENSMUST00000200216	ENSMUSG00000028184	2;3;20	Adgrl2:exon2;Adgrl2:exon20;Adgrl2:exon3
Adipor1	Adipor1	NA	NA	1	0.01	NA	NA	NA	NA	NA	NA	NA	NA	NA	NA	NA	NA	NA	NA	NA	NA	NA	0	NA	NA	NA	NA	NA	NA	NA	NA	Adipor1-203	1:134351696-134352660:+	1:134352489-134352660:+	ENSMUSE00000768178	ENSMUST00000148822	ENSMUSG00000026457	3	Adipor1:exon3	ENSMUSE00000159355	Adipor1-201;Adipor1-202	ENSMUST00000027727;ENSMUST00000112237	ENSMUSG00000026457	4	Adipor1:exon4
Adissp	Adissp	1	0.007	1	-0.016	1	-0.017	1	-0.022	1	-0.006	0.703867	0.018	0.786189	0.021	NA	NA	1	0.002	0.426144	0.013	0	0	0	0	0	0	0	NA	0	0	Adissp-201;Adissp-202;Adissp-203;Adissp-207	2:130993538-130993680:-	2:130993538-130993676:-	ENSMUSE00001268410	ENSMUST00000028800;ENSMUST00000103188;ENSMUST00000133602;ENSMUST00000184535	ENSMUSG00000027327	3;4	Adissp:exon3;Adissp:exon4	ENSMUSE00000825635;ENSMUSE00001317634	Adissp-205;Adissp-206	ENSMUST00000152961;ENSMUST00000184121	ENSMUSG00000027327	3	Adissp:exon3
Adrm1	Adrm1	1	0.013	1	0.007	1	-0.003	1	-0.02	1	0.01	0.291364	0.037	1	0	1	-0.006	1	0.01	1	0.003	0	0	0	0	0	0	0	0	0	0	Adrm1-201	2:179816953-179817185:+	2:179817036-179817185:+	ENSMUSE00000381833	ENSMUST00000061437	ENSMUSG00000039041	7	Adrm1:exon7	ENSMUSE00000784155	Adrm1-203	ENSMUST00000145230	ENSMUSG00000039041	5	Adrm1:exon5
Adrm1	Adrm1	NA	NA	NA	NA	NA	NA	NA	NA	1	0.019	1	0.018	NA	NA	NA	NA	NA	NA	NA	NA	NA	NA	NA	NA	0	0	NA	NA	NA	NA	Adrm1-202	2:179815703-179816739:+	2:179816658-179816739:+	ENSMUSE00000820366	ENSMUST00000128029	ENSMUSG00000039041	4	Adrm1:exon4	ENSMUSE00001215947;ENSMUSE00001298329	Adrm1-201;Adrm1-203;Adrm1-206	ENSMUST00000061437;ENSMUST00000145230;ENSMUST00000152540	ENSMUSG00000039041	4;5;6	Adrm1:exon4;Adrm1:exon5;Adrm1:exon6
Adss1	Adss1	1	0.003	1	-0.003	NA	NA	1	0.002	1	0.013	NA	NA	1	-0.004	1	0.015	1	-0.023	1	-0.042	0	0	NA	0	0	NA	0	0	0	0	Adss1-202	12:112599434-112599569:+	12:112599503-112599569:+	ENSMUSE00001081019	ENSMUST00000180015	ENSMUSG00000011148	5	Adss1:exon5	ENSMUSE00000608904	Adss1-201	ENSMUST00000021726	ENSMUSG00000011148	5	Adss1:exon5
Aebp2	Aebp2	1	0.009	1	0.007	NA	NA	NA	NA	NA	NA	NA	NA	NA	NA	NA	NA	NA	NA	NA	NA	0	0	NA	NA	NA	NA	NA	NA	NA	NA	Aebp2-201	6:140596482-140601207:+	6:140599484-140601207:+	ENSMUSE00001494192	ENSMUST00000032359	ENSMUSG00000030232	8	Aebp2:exon8	ENSMUSE00001369994	Aebp2-208	ENSMUST00000162903	ENSMUSG00000030232	9	Aebp2:exon9
Aen	Aen	NA	NA	NA	NA	NA	NA	NA	NA	NA	NA	NA	NA	1	0.044	1	-0.213	NA	NA	NA	NA	NA	NA	NA	NA	NA	NA	0	0	NA	NA	Aen-202;Aen-203	7:78551978-78552578:+	7:78552092-78552578:+	ENSMUSE00000201301	ENSMUST00000107423;ENSMUST00000107425	ENSMUSG00000030609	2	Aen:exon2	ENSMUSE00000673059	Aen-201	ENSMUST00000107421	ENSMUSG00000030609	2	Aen:exon2
Afdn	Afdn	1	0.065	1	0.021	1	-0.099	0.00953313	0.25	1	0.01	0.771722	0.164	1	-0.126	1	-0.025	1	-0.024	1	-0.161	0	0	0	1	0	0	0	0	0	0	Afdn-206;Afdn-209;Afdn-210;Afdn-212;Afdn-214;Afdn-215;Afdn-216	17:14029194-14029357:+	17:14029197-14029357:+	ENSMUSE00001208775;ENSMUSE00001261238	ENSMUST00000137495;ENSMUST00000137708;ENSMUST00000137784;ENSMUST00000139666;ENSMUST00000150848;ENSMUST00000156591;ENSMUST00000170827	ENSMUSG00000068036	4	Afdn:exon4	ENSMUSE00000833517	Afdn-211	ENSMUST00000139347	ENSMUSG00000068036	4	Afdn:exon4
Afdn	Afdn	1	-0.032	1	0.072	0.759508	0.169	1	0.008	1	-0.084	1	-0.051	1	0.091	0.671906	-0.159	0.943052	0.192	1	0.006	0	0	0	0	0	0	0	0	0	0	Afdn-206;Afdn-211;Afdn-215	17:14027539-14027654:+	17:14027542-14027654:+	ENSMUSE00001260231;ENSMUSE00001271680	ENSMUST00000137495;ENSMUST00000139347;ENSMUST00000156591	ENSMUSG00000068036	3	Afdn:exon3	ENSMUSE00000795725	Afdn-209;Afdn-210;Afdn-212;Afdn-214;Afdn-216	ENSMUST00000137708;ENSMUST00000137784;ENSMUST00000139666;ENSMUST00000150848;ENSMUST00000170827	ENSMUSG00000068036	3	Afdn:exon3
Aff3	Aff3	0.472522	0.119	1	0.021	0.596959	-0.116	1	0.048	1	-0.087	1	0.026	1	-0.003	1	0.008	1	0.057	0.903981	0.123	0	0	0	0	0	0	0	0	0	0	Aff3-203;Aff3-206	1:38291722-38291762:-	1:38291722-38291759:-	ENSMUSE00000332142	ENSMUST00000095027;ENSMUST00000238906	ENSMUSG00000037138	10;11	Aff3:exon10;Aff3:exon11	ENSMUSE00000877984	Aff3-202	ENSMUST00000039827	ENSMUSG00000037138	11	Aff3:exon11
Afg2b	Afg2b	1	-0.014	1	-0.011	1	-0.039	1	-0.051	1	0.595	0.40901	0.049	1	0.005	0.571157	-0.341	1	0.58	0.492229	-0.213	0	0	0	0	0	0	0	0	0	0	Afg2b-202	2:122464222-122466611:+	2:122466453-122466611:+	ENSMUSE00001466939	ENSMUST00000239507	ENSMUSG00000118663	3	Afg2b:exon3	ENSMUSE00001469663	Afg2b-201	ENSMUST00000239506	ENSMUSG00000118663	3	Afg2b:exon3
Aga	Aga	1	0.09	NA	NA	NA	NA	NA	NA	NA	NA	NA	NA	NA	NA	NA	NA	1	0.256	NA	NA	0	NA	NA	NA	NA	NA	NA	NA	0	NA	Aga-201;Aga-202	8:53973272-53973379:+	8:53973280-53973379:+	ENSMUSE00000210424;ENSMUSE00001383112	ENSMUST00000033920;ENSMUST00000209811	ENSMUSG00000031521	7;8	Aga:exon7;Aga:exon8	ENSMUSE00001383185	Aga-203	ENSMUST00000211424	ENSMUSG00000031521	7	Aga:exon7
Agbl2	Agbl2	NA	NA	1	0.129	NA	NA	NA	NA	NA	NA	NA	NA	1	-1	NA	NA	NA	NA	NA	NA	NA	0	NA	NA	NA	NA	0	NA	NA	NA	Agbl2-201;Agbl2-202;Agbl2-206	2:90613920-90614017:+	2:90613924-90614017:+	ENSMUSE00001247286;ENSMUSE00001285405	ENSMUST00000037206;ENSMUST00000037219;ENSMUST00000149037	ENSMUSG00000040812	2	Agbl2:exon2	ENSMUSE00000736814	Agbl2-205	ENSMUST00000136058	ENSMUSG00000040812	2	Agbl2:exon2
Agbl2	Agbl2	1	0.055	1	0.381	NA	NA	1	-1	1	0.143	1	0.332	0.016193	0.369	1	-0.526	1	0.084	1	0.101	0	0	NA	0	0	0	1	0	0	0	Agbl2-202;Agbl2-203;Agbl2-204;Agbl2-208	2:90614330-90614469:+	2:90614406-90614469:+	ENSMUSE00000471382	ENSMUST00000037219;ENSMUST00000051831;ENSMUST00000111481;ENSMUST00000170320	ENSMUSG00000040812	2;3	Agbl2:exon2;Agbl2:exon3	ENSMUSE00001238453;ENSMUSE00001267959	Agbl2-201;Agbl2-205;Agbl2-206	ENSMUST00000037206;ENSMUST00000136058;ENSMUST00000149037	ENSMUSG00000040812	3	Agbl2:exon3
Agbl2	Agbl2	NA	NA	NA	NA	NA	NA	NA	NA	NA	NA	NA	NA	1	1	NA	NA	NA	NA	NA	NA	NA	NA	NA	NA	NA	NA	0	NA	NA	NA	Agbl2-203;Agbl2-208	2:90613905-90614017:+	2:90613920-90614017:+	ENSMUSE00000687995	ENSMUST00000051831;ENSMUST00000170320	ENSMUSG00000040812	2	Agbl2:exon2	ENSMUSE00001247286;ENSMUSE00001285405	Agbl2-201;Agbl2-202;Agbl2-206	ENSMUST00000037206;ENSMUST00000037219;ENSMUST00000149037	ENSMUSG00000040812	2	Agbl2:exon2
Agbl4	Agbl4	1	-0.259	1	-0.107	NA	NA	NA	NA	NA	NA	1	0.137	1	0.051	1	0.371	1	1	1	-0.29	0	0	NA	NA	NA	0	0	0	0	0	Agbl4-201	4:111514289-111514707:+	4:111514355-111514707:+	ENSMUSE00000766137	ENSMUST00000080744	ENSMUSG00000061298	13	Agbl4:exon13	ENSMUSE00000670549	Agbl4-202	ENSMUST00000097920	ENSMUSG00000061298	13	Agbl4:exon13
Agbl5	Agbl5	1	-0.073	1	0.034	NA	NA	1	0.03	1	-0.047	1	-0.062	1	-0.039	NA	NA	NA	NA	1	0.01	0	0	NA	0	0	0	0	NA	NA	0	Agbl5-201;Agbl5-202;Agbl5-204;Agbl5-205;Agbl5-207;Agbl5-208;Agbl5-209;Agbl5-211;Agbl5-213;Agbl5-214;Agbl5-215	5:31048404-31048567:+	5:31048450-31048567:+	ENSMUSE00001290672;ENSMUSE00001362739	ENSMUST00000069705;ENSMUST00000114700;ENSMUST00000200850;ENSMUST00000200990;ENSMUST00000201167;ENSMUST00000201168;ENSMUST00000201225;ENSMUST00000201817;ENSMUST00000201917;ENSMUST00000201918;ENSMUST00000202060	ENSMUSG00000029165	3;4;5	Agbl5:exon3;Agbl5:exon4;Agbl5:exon5	ENSMUSE00001359375	Agbl5-210	ENSMUST00000201523	ENSMUSG00000029165	3	Agbl5:exon3
Agbl5	Agbl5	1	0.036	1	0.048	1	0.133	1	-0.107	1	0.038	1	0	1	-0.077	1	0.047	NA	NA	1	-0.133	0	0	0	0	0	0	0	0	NA	0	Agbl5-201;Agbl5-202;Agbl5-204;Agbl5-205;Agbl5-207;Agbl5-208;Agbl5-209;Agbl5-211;Agbl5-213;Agbl5-214;Agbl5-215	5:31048404-31048567:+	5:31048502-31048567:+	ENSMUSE00001290672;ENSMUSE00001362739	ENSMUST00000069705;ENSMUST00000114700;ENSMUST00000200850;ENSMUST00000200990;ENSMUST00000201167;ENSMUST00000201168;ENSMUST00000201225;ENSMUST00000201817;ENSMUST00000201917;ENSMUST00000201918;ENSMUST00000202060	ENSMUSG00000029165	3;4;5	Agbl5:exon3;Agbl5:exon4;Agbl5:exon5	ENSMUSE00001359341	Agbl5-218	ENSMUST00000202757	ENSMUSG00000029165	4	Agbl5:exon4
Agbl5	Agbl5	1	0.045	1	-0.11	NA	NA	1	-0.064	1	0.022	1	0.016	1	0.086	1	0.085	NA	NA	1	-0.022	0	0	NA	0	0	0	0	0	NA	0	Agbl5-202;Agbl5-208;Agbl5-209;Agbl5-211;Agbl5-213;Agbl5-215;Agbl5-218	5:31053110-31053324:+	5:31053113-31053324:+	ENSMUSE00001209141;ENSMUSE00001361467	ENSMUST00000114700;ENSMUST00000201168;ENSMUST00000201225;ENSMUST00000201817;ENSMUST00000201917;ENSMUST00000202060;ENSMUST00000202757	ENSMUSG00000029165	10;11;12	Agbl5:exon10;Agbl5:exon11;Agbl5:exon12	ENSMUSE00001364153	Agbl5-216	ENSMUST00000202109	ENSMUSG00000029165	2	Agbl5:exon2
Agbl5	Agbl5	1	0.041	1	0.062	0.368255	0.333	1	-0.191	1	0.134	1	0.018	1	-0.152	1	0.106	NA	NA	1	-0.158	0	0	0	0	0	0	0	0	NA	0	Agbl5-210	5:31048450-31048567:+	5:31048502-31048567:+	ENSMUSE00001359375	ENSMUST00000201523	ENSMUSG00000029165	3	Agbl5:exon3	ENSMUSE00001359341	Agbl5-218	ENSMUST00000202757	ENSMUSG00000029165	4	Agbl5:exon4
Agbl5	Agbl5	0.666382	0.114	1	0	1	0.066	1	0.943	1	-0.083	1	0.065	1	0.062	NA	NA	1	0.041	1	-0.048	0	0	0	0	0	0	0	NA	0	0	Agbl5-211	5:31062362-31062499:+	5:31062453-31062499:+	ENSMUSE00001358540	ENSMUST00000201817	ENSMUSG00000029165	14	Agbl5:exon14	ENSMUSE00001289995;ENSMUSE00001359295	Agbl5-202;Agbl5-206;Agbl5-213;Agbl5-216;Agbl5-218	ENSMUST00000114700;ENSMUST00000201014;ENSMUST00000201917;ENSMUST00000202109;ENSMUST00000202757	ENSMUSG00000029165	4;5;13;14;15	Agbl5:exon13;Agbl5:exon14;Agbl5:exon15;Agbl5:exon4;Agbl5:exon5
Agfg1	Agfg1	1	-0.034	1	-0.015	0.827871	0.055	1	-0.015	0.8293	0.108	0.949629	0.073	0.766833	0.075	0.552122	0.095	0.318603	0.151	0.955837	-0.07	0	0	0	0	0	0	0	0	0	0	Agfg1-201;Agfg1-202;Agfg1-204;Agfg1-205;Agfg1-208	1:82872197-82872288:+	1:82872203-82872288:+	ENSMUSE00000695599	ENSMUST00000063380;ENSMUST00000113444;ENSMUST00000186302;ENSMUST00000187899;ENSMUST00000190052	ENSMUSG00000026159	11;12	Agfg1:exon11;Agfg1:exon12	ENSMUSE00000542643	Agfg1-206;Agfg1-207	ENSMUST00000189220;ENSMUST00000190046	ENSMUSG00000026159	12;13	Agfg1:exon12;Agfg1:exon13
Agfg1	Agfg1	1	0.01;0.018	1	0.03	0.821733	-0.026	1	-0.011	1	-0.026	1	-0.019	1	0.022	1	-0.006	1	-0.025	1	0.022	0	0	0	0	0	0	0	0	0	0	Agfg1-202;Agfg1-204;Agfg1-205;Agfg1-206;Agfg1-207;Agfg1-208	1:82860902-82861082:+	1:82860965-82861082:+	ENSMUSE00000426471	ENSMUST00000113444;ENSMUST00000186302;ENSMUST00000187899;ENSMUST00000189220;ENSMUST00000190046;ENSMUST00000190052	ENSMUSG00000026159	7;8;9	Agfg1:exon7;Agfg1:exon8;Agfg1:exon9	ENSMUSE00001319286	Agfg1-201	ENSMUST00000063380	ENSMUSG00000026159	8	Agfg1:exon8
Agfg2	Agfg2	0.382951	0.061	1	0.038	0.877516	-0.076	1	-0.013	0.490675	0.073	1	-0.023	1	-0.029	1	-0.009	1	-0.001	0.368187	0.065	0	0	0	0	0	0	0	0	0	0	Agfg2-201;Agfg2-202	5:137659626-137659754:-	5:137659626-137659751:-	ENSMUSE00000433169	ENSMUST00000031736;ENSMUST00000100544	ENSMUSG00000029722	6	Agfg2:exon6	ENSMUSE00000731013	Agfg2-205	ENSMUST00000151839	ENSMUSG00000029722	6	Agfg2:exon6
Ago1	Ago1	0.892817	-0.05	0.105285	0.065	0.255311	0.072	0.332251	0.098	0.490425	-0.104	1	-0.004	1	0.008	1	0.041	0.391948	-0.044	1	0.113	0	0	0	0	0	0	0	0	0	0	Ago1-202	4:126354160-126354378:-	4:126354160-126354296:-	ENSMUSE00000736517	ENSMUST00000127800	ENSMUSG00000041530	3	Ago1:exon3	ENSMUSE00001036835	Ago1-201;Ago1-206;Ago1-207	ENSMUST00000097888;ENSMUST00000239399;ENSMUST00000239428	ENSMUSG00000041530	5	Ago1:exon5
Ago3	Ago3	1	0.036	1	-0.091	1	0.028	1	0.052	1	-0.049	1	0.101	1	0.033	NA	NA	NA	NA	NA	NA	0	0	0	0	0	0	0	NA	NA	NA	Ago3-201;Ago3-204	4:126240424-126240623:-	4:126240424-126240565:-	ENSMUSE00001048424	ENSMUST00000069097;ENSMUST00000132123	ENSMUSG00000028842	3;18	Ago3:exon18;Ago3:exon3	ENSMUSE00000827252	Ago3-203	ENSMUST00000127831	ENSMUSG00000028842	4	Ago3:exon4
Agpat1	Agpat1	NA	NA	NA	NA	NA	NA	NA	NA	NA	NA	NA	NA	NA	NA	NA	NA	1	0.004	NA	NA	NA	NA	NA	NA	NA	NA	NA	NA	0	NA	Agpat1-201;Agpat1-202;Agpat1-204;Agpat1-206;Agpat1-208	17:34829846-34829979:+	17:34829934-34829979:+	ENSMUSE00000292814	ENSMUST00000037489;ENSMUST00000114140;ENSMUST00000173242;ENSMUST00000174041;ENSMUST00000174595	ENSMUSG00000034254	3	Agpat1:exon3	ENSMUSE00000929557	Agpat1-207	ENSMUST00000174228	ENSMUSG00000034254	3	Agpat1:exon3
Agrn	Agrn	1	-0.021	1	-0.008	0.864644	-0.147	1	-0.044	1	-0.118	1	0.035	1	-0.036	1	0.083	0.514417	0.132	0.611085	-0.136	0	0	0	0	0	0	0	0	0	0	Agrn-207	4:156252234-156253026:-	4:156252234-156252266:-	ENSMUSE00001191517	ENSMUST00000181062	ENSMUSG00000041936	33	Agrn:exon33	ENSMUSE00000666786	Agrn-203	ENSMUST00000105575	ENSMUSG00000041936	35	Agrn:exon35
Agtpbp1	Agtpbp1	1	0.009	NA	NA	NA	NA	NA	NA	NA	NA	NA	NA	NA	NA	NA	NA	NA	NA	1	0.032	0	NA	NA	NA	NA	NA	NA	NA	NA	0	Agtpbp1-221	13:59621502-59622526:-	13:59621502-59621631:-	ENSMUSE00000909619	ENSMUST00000170555	ENSMUSG00000021557	20	Agtpbp1:exon20	ENSMUSE00001222124;ENSMUSE00001283781	Agtpbp1-201;Agtpbp1-206;Agtpbp1-218;Agtpbp1-223	ENSMUST00000022040;ENSMUST00000164215;ENSMUST00000169745;ENSMUST00000224397	ENSMUSG00000021557	2;21;22	Agtpbp1:exon2;Agtpbp1:exon21;Agtpbp1:exon22
Ahcy	Ahcy	1	-0.024	1	0.038	1	-0.003	1	0.028	1	-0.017	1	-0.022	1	0.009	1	-0.015	NA	NA	1	0.008	0	0	0	0	0	0	0	0	NA	0	Ahcy-201	2:154909243-154909318:-	2:154909243-154909282:-	ENSMUSE00000170978	ENSMUST00000054607	ENSMUSG00000027597	3	Ahcy:exon3	ENSMUSE00000751575	Ahcy-202	ENSMUST00000137242	ENSMUSG00000027597	3	Ahcy:exon3
Ahcyl2	Ahcyl2	NA	NA	1	-0.169	NA	NA	NA	NA	NA	NA	1	0.246	NA	NA	NA	NA	NA	NA	1	-0.248	NA	0	NA	NA	NA	0	NA	NA	NA	0	Ahcyl2-204;Ahcyl2-207;Ahcyl2-219	6:29863139-29863250:+	6:29863142-29863250:+	ENSMUSE00000564207	ENSMUST00000115242;ENSMUST00000128927;ENSMUST00000176265	ENSMUSG00000029772	2	Ahcyl2:exon2	ENSMUSE00001257816;ENSMUSE00001302178	Ahcyl2-201;Ahcyl2-202;Ahcyl2-203;Ahcyl2-205;Ahcyl2-208;Ahcyl2-209;Ahcyl2-213;Ahcyl2-216;Ahcyl2-218	ENSMUST00000064872;ENSMUST00000102995;ENSMUST00000115238;ENSMUST00000125911;ENSMUST00000134438;ENSMUST00000135396;ENSMUST00000143091;ENSMUST00000150365;ENSMUST00000154079	ENSMUSG00000029772	2;3;4	Ahcyl2:exon2;Ahcyl2:exon3;Ahcyl2:exon4
Ahdc1	Ahdc1	1	-0.033	1	-0.015	1	0.066	1	-0.183	1	0.231	0.410757	0.188	1	-0.081	1	0.158	1	-0.126	0.00907082	0.284	0	0	0	0	0	0	0	0	0	1	Ahdc1-201;Ahdc1-204	4:132787973-132788203:+	4:132787987-132788203:+	ENSMUSE00000667972	ENSMUST00000044521;ENSMUST00000105916	ENSMUSG00000037692	3;4	Ahdc1:exon3;Ahdc1:exon4	ENSMUSE00000400043	Ahdc1-202;Ahdc1-203;Ahdc1-211	ENSMUST00000105914;ENSMUST00000105915;ENSMUST00000156677	ENSMUSG00000037692	3;4;5	Ahdc1:exon3;Ahdc1:exon4;Ahdc1:exon5
Ahdc1	Ahdc1	1	-0.014	1	-0.024	0.169966	-0.146	0.728094	-0.058	1	0.038	1	0.016	1	0.039	0.882819	-0.022	1	0.033	0.426144	0.083	0	0	0	0	0	0	0	0	0	0	Ahdc1-201;Ahdc1-204	4:132787973-132788203:+	4:132788092-132788203:+	ENSMUSE00000667972	ENSMUST00000044521;ENSMUST00000105916	ENSMUSG00000037692	3;4	Ahdc1:exon3;Ahdc1:exon4	ENSMUSE00000768471	Ahdc1-205;Ahdc1-206	ENSMUST00000135548;ENSMUST00000142524	ENSMUSG00000037692	3	Ahdc1:exon3
Ahdc1	Ahdc1	1	-0.022	1	-0.013	0.347856	-0.167	1	-0.011	1	0.09	1	-0.022	0.883215	0.08	0.794391	-0.109	1	0.03	1	0.037	0	0	0	0	0	0	0	0	0	0	Ahdc1-202;Ahdc1-203;Ahdc1-211	4:132787987-132788203:+	4:132788092-132788203:+	ENSMUSE00000400043	ENSMUST00000105914;ENSMUST00000105915;ENSMUST00000156677	ENSMUSG00000037692	3;4;5	Ahdc1:exon3;Ahdc1:exon4;Ahdc1:exon5	ENSMUSE00000768471	Ahdc1-205;Ahdc1-206	ENSMUST00000135548;ENSMUST00000142524	ENSMUSG00000037692	3	Ahdc1:exon3
Ahdc1	Ahdc1	1	0.602	0.0585483	-0.238	1	-0.671	1	-0.719	1	-0.248	1	-0.238	1	0.17	1	-0.752	1	-0.5	1	0.168	0	-1	0	0	0	0	0	0	0	0	Ahdc1-203;Ahdc1-204;Ahdc1-210;Ahdc1-211	4:132739501-132739598:+	4:132739504-132739598:+	ENSMUSE00000433845	ENSMUST00000105915;ENSMUST00000105916;ENSMUST00000154646;ENSMUST00000156677	ENSMUSG00000037692	2	Ahdc1:exon2	ENSMUSE00000746769	Ahdc1-207	ENSMUST00000145682	ENSMUSG00000037692	2	Ahdc1:exon2
AI182371	AI182371	NA	NA	NA	NA	NA	NA	NA	NA	NA	NA	NA	NA	1	0.737	NA	NA	NA	NA	NA	NA	NA	NA	NA	NA	NA	NA	0	NA	NA	NA	AI182371-201;AI182371-207	2:34987900-34988092:-	2:34987900-34987951:-	ENSMUSE00000259268	ENSMUST00000045776;ENSMUST00000226972	ENSMUSG00000035875	2	AI182371:exon2	ENSMUSE00000808831	AI182371-204	ENSMUST00000154817	ENSMUSG00000035875	3	AI182371:exon3
AI463170	AI463170	NA	NA	NA	NA	NA	NA	NA	NA	NA	NA	NA	NA	1	0.185	NA	NA	NA	NA	NA	NA	NA	NA	NA	NA	NA	NA	0	NA	NA	NA	AI463170-203	12:76593745-76593945:-	12:76593745-76593926:-	ENSMUSE00001555427	ENSMUST00000219353	ENSMUSG00000112388	3	AI463170:exon3	ENSMUSE00001481051	AI463170-204	ENSMUST00000220157	ENSMUSG00000112388	3	AI463170:exon3
AI480526	AI480526	1	-0.156	1	0.063	NA	NA	0.0570416	0.147	0.476081	-0.077	0.582768	0.094	0.296909	0.125	1	-0.22	1	0.106	1	-0.077	0	0	NA	1	0	0	0	0	0	0	AI480526-201;AI480526-204;AI480526-210;AI480526-214;AI480526-221;AI480526-222;AI480526-244;AI480526-245;AI480526-274;AI480526-281;AI480526-298;AI480526-307;AI480526-340;AI480526-347;AI480526-355;AI480526-359;AI480526-364;AI480526-366;AI480526-367;AI480526-372;AI480526-386;AI480526-400;AI480526-402;AI480526-407;AI480526-415	5:123271786-123272493:-	5:123271786-123272464:-	ENSMUSE00000868936	ENSMUST00000159072;ENSMUST00000160227;ENSMUST00000242669;ENSMUST00000243443;ENSMUST00000245219;ENSMUST00000245470;ENSMUST00000287245;ENSMUST00000287246;ENSMUST00000287275;ENSMUST00000287282;ENSMUST00000287307;ENSMUST00000287316;ENSMUST00000287349;ENSMUST00000287356;ENSMUST00000287364;ENSMUST00000287368;ENSMUST00000287373;ENSMUST00000287375;ENSMUST00000287376;ENSMUST00000287381;ENSMUST00000287395;…	ENSMUSG00000090086	2;3;4;5;6	AI480526:exon2;AI480526:exon3;AI480526:exon4;AI480526:exon5;AI480526:exon6	ENSMUSE00001569510	AI480526-240;AI480526-291;AI480526-305;AI480526-350	ENSMUST00000287241;ENSMUST00000287296;ENSMUST00000287314;ENSMUST00000287359	ENSMUSG00000090086	3;5	AI480526:exon3;AI480526:exon5
AI480526	AI480526	1	-0.198	1	0.111	NA	NA	1	0.336	NA	NA	NA	NA	1	-0.129	NA	NA	NA	NA	NA	NA	0	0	NA	0	NA	NA	0	NA	NA	NA	AI480526-201;AI480526-204;AI480526-210;AI480526-214;AI480526-221;AI480526-222;AI480526-244;AI480526-245;AI480526-274;AI480526-281;AI480526-298;AI480526-307;AI480526-340;AI480526-347;AI480526-355;AI480526-359;AI480526-364;AI480526-366;AI480526-367;AI480526-372;AI480526-386;AI480526-400;AI480526-402;AI480526-407;AI480526-415	5:123271786-123272493:-	5:123271786-123272490:-	ENSMUSE00000868936	ENSMUST00000159072;ENSMUST00000160227;ENSMUST00000242669;ENSMUST00000243443;ENSMUST00000245219;ENSMUST00000245470;ENSMUST00000287245;ENSMUST00000287246;ENSMUST00000287275;ENSMUST00000287282;ENSMUST00000287307;ENSMUST00000287316;ENSMUST00000287349;ENSMUST00000287356;ENSMUST00000287364;ENSMUST00000287368;ENSMUST00000287373;ENSMUST00000287375;ENSMUST00000287376;ENSMUST00000287381;ENSMUST00000287395;…	ENSMUSG00000090086	2;3;4;5;6	AI480526:exon2;AI480526:exon3;AI480526:exon4;AI480526:exon5;AI480526:exon6	ENSMUSE00001569462	AI480526-241;AI480526-293;AI480526-302;AI480526-304	ENSMUST00000287242;ENSMUST00000287301;ENSMUST00000287311;ENSMUST00000287313	ENSMUSG00000090086	4;5;6	AI480526:exon4;AI480526:exon5;AI480526:exon6
AI480526	AI480526	NA	NA	NA	NA	NA	NA	NA	NA	NA	NA	NA	NA	NA	NA	NA	NA	NA	NA	1	0.17	NA	NA	NA	NA	NA	NA	NA	NA	NA	0	AI480526-201;AI480526-207;AI480526-210;AI480526-212;AI480526-213;AI480526-215;AI480526-216;AI480526-217;AI480526-218;AI480526-219;AI480526-220;AI480526-221;AI480526-224;AI480526-225;AI480526-226;AI480526-227;AI480526-229;AI480526-230;AI480526-231;AI480526-233;AI480526-235;AI480526-236;AI480526-238;AI480526-241;AI480526-242;AI480526-243;AI480526-248;AI480526-250;AI480526-251;AI480526-259;AI480526-…	5:123272687-123272780:-	5:123272687-123272774:-	ENSMUSE00000866907	ENSMUST00000159072;ENSMUST00000162697;ENSMUST00000242669;ENSMUST00000243144;ENSMUST00000243417;ENSMUST00000243919;ENSMUST00000244100;ENSMUST00000244258;ENSMUST00000244670;ENSMUST00000244709;ENSMUST00000245159;ENSMUST00000245219;ENSMUST00000245560;ENSMUST00000245611;ENSMUST00000245659;ENSMUST00000245708;ENSMUST00000245737;ENSMUST00000287231;ENSMUST00000287232;ENSMUST00000287234;ENSMUST00000287236;…	ENSMUSG00000090086	2;3;4;5;6	AI480526:exon2;AI480526:exon3;AI480526:exon4;AI480526:exon5;AI480526:exon6	ENSMUSE00001569526	AI480526-301;AI480526-325;AI480526-334;AI480526-345;AI480526-357	ENSMUST00000287310;ENSMUST00000287334;ENSMUST00000287343;ENSMUST00000287354;ENSMUST00000287366	ENSMUSG00000090086	3;4	AI480526:exon3;AI480526:exon4
AI480526	AI480526	1	0.019	1	0.017	NA	NA	NA	NA	NA	NA	1	-0.04	NA	NA	NA	NA	1	0.001	NA	NA	0	0	NA	NA	NA	0	NA	NA	0	NA	AI480526-202;AI480526-204;AI480526-205;AI480526-206;AI480526-207;AI480526-209;AI480526-210;AI480526-212;AI480526-213;AI480526-214;AI480526-216;AI480526-217;AI480526-218;AI480526-220;AI480526-221;AI480526-222;AI480526-223;AI480526-224;AI480526-225;AI480526-228;AI480526-229;AI480526-230;AI480526-231;AI480526-232;AI480526-233;AI480526-234;AI480526-235;AI480526-236;AI480526-238;AI480526-239;AI480526-…	5:123276018-123276129:-	5:123276018-123276083:-	ENSMUSE00000870752	ENSMUST00000159637;ENSMUST00000160227;ENSMUST00000160255;ENSMUST00000160321;ENSMUST00000162697;ENSMUST00000242656;ENSMUST00000242669;ENSMUST00000243144;ENSMUST00000243417;ENSMUST00000243443;ENSMUST00000244100;ENSMUST00000244258;ENSMUST00000244670;ENSMUST00000245159;ENSMUST00000245219;ENSMUST00000245470;ENSMUST00000245535;ENSMUST00000245560;ENSMUST00000245611;ENSMUST00000245718;ENSMUST00000245737;…	ENSMUSG00000090086	2;3;4;5	AI480526:exon2;AI480526:exon3;AI480526:exon4;AI480526:exon5	ENSMUSE00001486419	AI480526-226;AI480526-271;AI480526-288;AI480526-289;AI480526-316;AI480526-332;AI480526-337;AI480526-359;AI480526-370;AI480526-399	ENSMUST00000245659;ENSMUST00000287272;ENSMUST00000287289;ENSMUST00000287290;ENSMUST00000287325;ENSMUST00000287341;ENSMUST00000287346;ENSMUST00000287368;ENSMUST00000287379;ENSMUST00000287408	ENSMUSG00000090086	2;3;4	AI480526:exon2;AI480526:exon3;AI480526:exon4
AI480526	AI480526	NA	NA	NA	NA	0.751301	-0.16	NA	NA	NA	NA	NA	NA	NA	NA	NA	NA	NA	NA	1	-0.032	NA	NA	0	NA	NA	NA	NA	NA	NA	0	AI480526-207;AI480526-212;AI480526-215;AI480526-217;AI480526-220;AI480526-223;AI480526-236;AI480526-238;AI480526-242;AI480526-248;AI480526-249;AI480526-250;AI480526-253;AI480526-256;AI480526-257;AI480526-258;AI480526-259;AI480526-261;AI480526-267;AI480526-270;AI480526-271;AI480526-278;AI480526-282;AI480526-283;AI480526-284;AI480526-288;AI480526-289;AI480526-290;AI480526-292;AI480526-294;AI480526-…	5:123271786-123272136:-	5:123271786-123271907:-	ENSMUSE00001483223	ENSMUST00000162697;ENSMUST00000243144;ENSMUST00000243919;ENSMUST00000244258;ENSMUST00000245159;ENSMUST00000245535;ENSMUST00000287237;ENSMUST00000287239;ENSMUST00000287243;ENSMUST00000287249;ENSMUST00000287250;ENSMUST00000287251;ENSMUST00000287254;ENSMUST00000287257;ENSMUST00000287258;ENSMUST00000287259;ENSMUST00000287260;ENSMUST00000287262;ENSMUST00000287268;ENSMUST00000287271;ENSMUST00000287272;…	ENSMUSG00000090086	4;5;6;7;8	AI480526:exon4;AI480526:exon5;AI480526:exon6;AI480526:exon7;AI480526:exon8	ENSMUSE00001569455	AI480526-229;AI480526-231;AI480526-235;AI480526-264;AI480526-287;AI480526-297;AI480526-299;AI480526-300;AI480526-303;AI480526-389	ENSMUST00000245737;ENSMUST00000287232;ENSMUST00000287236;ENSMUST00000287265;ENSMUST00000287288;ENSMUST00000287306;ENSMUST00000287308;ENSMUST00000287309;ENSMUST00000287312;ENSMUST00000287398	ENSMUSG00000090086	5;6;7	AI480526:exon5;AI480526:exon6;AI480526:exon7
AI480526	AI480526	0.291722	0.251	1	0.062	NA	NA	NA	NA	1	-0.123	1	0.002	1	0.1	1	0.141	1	-0.148	1	-0.18	0	0	NA	NA	0	0	0	0	0	0	AI480526-207;AI480526-225;AI480526-261;AI480526-265;AI480526-267;AI480526-271;AI480526-282;AI480526-295;AI480526-297;AI480526-315;AI480526-322;AI480526-328;AI480526-330;AI480526-334;AI480526-356;AI480526-378;AI480526-382;AI480526-394;AI480526-416	5:123272395-123272490:-	5:123272395-123272464:-	ENSMUSE00001478266	ENSMUST00000162697;ENSMUST00000245611;ENSMUST00000287262;ENSMUST00000287266;ENSMUST00000287268;ENSMUST00000287272;ENSMUST00000287283;ENSMUST00000287304;ENSMUST00000287306;ENSMUST00000287324;ENSMUST00000287331;ENSMUST00000287337;ENSMUST00000287339;ENSMUST00000287343;ENSMUST00000287365;ENSMUST00000287387;ENSMUST00000287391;ENSMUST00000287403;ENSMUST00000287425	ENSMUSG00000090086	3;4;5;6	AI480526:exon3;AI480526:exon4;AI480526:exon5;AI480526:exon6	ENSMUSE00001484205	AI480526-218;AI480526-230;AI480526-234;AI480526-235;AI480526-251;AI480526-257;AI480526-262;AI480526-268;AI480526-275;AI480526-290;AI480526-300;AI480526-309;AI480526-310;AI480526-317;AI480526-327;AI480526-332;AI480526-358;AI480526-384;AI480526-387;AI480526-420	ENSMUST00000244670;ENSMUST00000287231;ENSMUST00000287235;ENSMUST00000287236;ENSMUST00000287252;ENSMUST00000287258;ENSMUST00000287263;ENSMUST00000287269;ENSMUST00000287276;ENSMUST00000287293;ENSMUST00000287309;ENSMUST00000287318;ENSMUST00000287319;ENSMUST00000287326;ENSMUST00000287336;ENSMUST00000287341;ENSMUST00000287367;ENSMUST00000287393;ENSMUST00000287396;ENSMUST00000287429	ENSMUSG00000090086	3;4;5;6;7	AI480526:exon3;AI480526:exon4;AI480526:exon5;AI480526:exon6;AI480526:exon7
AI480526	AI480526	0.146135	0.144	1	0.371;0.036	1	-0.085	1	0.092	0.0515295	0.514	0.149287	-0.121	1	-0.395;-0.039	1	-0.167	1	0.054	1	-0.139	0	0	0	0	1	0	0	0	0	0	AI480526-209;AI480526-212;AI480526-215;AI480526-217;AI480526-219;AI480526-220;AI480526-223;AI480526-226;AI480526-229;AI480526-231;AI480526-232;AI480526-233;AI480526-236;AI480526-237;AI480526-238;AI480526-239;AI480526-242;AI480526-247;AI480526-248;AI480526-249;AI480526-250;AI480526-252;AI480526-253;AI480526-254;AI480526-255;AI480526-256;AI480526-258;AI480526-259;AI480526-260;AI480526-263;AI480526-…	5:123272395-123272493:-	5:123272395-123272490:-	ENSMUSE00001479340	ENSMUST00000242656;ENSMUST00000243144;ENSMUST00000243919;ENSMUST00000244258;ENSMUST00000244709;ENSMUST00000245159;ENSMUST00000245535;ENSMUST00000245659;ENSMUST00000245737;ENSMUST00000287232;ENSMUST00000287233;ENSMUST00000287234;ENSMUST00000287237;ENSMUST00000287238;ENSMUST00000287239;ENSMUST00000287240;ENSMUST00000287243;ENSMUST00000287248;ENSMUST00000287249;ENSMUST00000287250;ENSMUST00000287251;…	ENSMUSG00000090086	2;3;4;5;6;7	AI480526:exon2;AI480526:exon3;AI480526:exon4;AI480526:exon5;AI480526:exon6;AI480526:exon7	ENSMUSE00001478266	AI480526-207;AI480526-225;AI480526-261;AI480526-265;AI480526-267;AI480526-271;AI480526-282;AI480526-295;AI480526-297;AI480526-315;AI480526-322;AI480526-328;AI480526-330;AI480526-334;AI480526-356;AI480526-378;AI480526-382;AI480526-394;AI480526-416	ENSMUST00000162697;ENSMUST00000245611;ENSMUST00000287262;ENSMUST00000287266;ENSMUST00000287268;ENSMUST00000287272;ENSMUST00000287283;ENSMUST00000287304;ENSMUST00000287306;ENSMUST00000287324;ENSMUST00000287331;ENSMUST00000287337;ENSMUST00000287339;ENSMUST00000287343;ENSMUST00000287365;ENSMUST00000287387;ENSMUST00000287391;ENSMUST00000287403;ENSMUST00000287425	ENSMUSG00000090086	3;4;5;6	AI480526:exon3;AI480526:exon4;AI480526:exon5;AI480526:exon6
AI480526	AI480526	1	0.027	1	0.054	1	-1	1	0.019	1	0.125	1;0.434261346	0.013;0.155	1	0.019	1	0.188	1	0.039	1	-0.016	0	0	0	0	0	0	0	0	0	0	AI480526-209;AI480526-212;AI480526-215;AI480526-217;AI480526-219;AI480526-220;AI480526-223;AI480526-226;AI480526-229;AI480526-231;AI480526-232;AI480526-233;AI480526-236;AI480526-237;AI480526-238;AI480526-239;AI480526-242;AI480526-247;AI480526-248;AI480526-249;AI480526-250;AI480526-252;AI480526-253;AI480526-254;AI480526-255;AI480526-256;AI480526-258;AI480526-259;AI480526-260;AI480526-263;AI480526-…	5:123272395-123272493:-	5:123272395-123272464:-	ENSMUSE00001479340	ENSMUST00000242656;ENSMUST00000243144;ENSMUST00000243919;ENSMUST00000244258;ENSMUST00000244709;ENSMUST00000245159;ENSMUST00000245535;ENSMUST00000245659;ENSMUST00000245737;ENSMUST00000287232;ENSMUST00000287233;ENSMUST00000287234;ENSMUST00000287237;ENSMUST00000287238;ENSMUST00000287239;ENSMUST00000287240;ENSMUST00000287243;ENSMUST00000287248;ENSMUST00000287249;ENSMUST00000287250;ENSMUST00000287251;…	ENSMUSG00000090086	2;3;4;5;6;7	AI480526:exon2;AI480526:exon3;AI480526:exon4;AI480526:exon5;AI480526:exon6;AI480526:exon7	ENSMUSE00001484205	AI480526-218;AI480526-230;AI480526-234;AI480526-235;AI480526-251;AI480526-257;AI480526-262;AI480526-268;AI480526-275;AI480526-290;AI480526-300;AI480526-309;AI480526-310;AI480526-317;AI480526-327;AI480526-332;AI480526-358;AI480526-384;AI480526-387;AI480526-420	ENSMUST00000244670;ENSMUST00000287231;ENSMUST00000287235;ENSMUST00000287236;ENSMUST00000287252;ENSMUST00000287258;ENSMUST00000287263;ENSMUST00000287269;ENSMUST00000287276;ENSMUST00000287293;ENSMUST00000287309;ENSMUST00000287318;ENSMUST00000287319;ENSMUST00000287326;ENSMUST00000287336;ENSMUST00000287341;ENSMUST00000287367;ENSMUST00000287393;ENSMUST00000287396;ENSMUST00000287429	ENSMUSG00000090086	3;4;5;6;7	AI480526:exon3;AI480526:exon4;AI480526:exon5;AI480526:exon6;AI480526:exon7
AI480526	AI480526	0.346391	0.181	1	0.064	NA	NA	NA	NA	1	-0.095	1	0.014	1	0.056	1	0.143	1	0.039	1	-0.064	0	0	NA	NA	0	0	0	0	0	0	AI480526-216;AI480526-227;AI480526-243;AI480526-246;AI480526-311;AI480526-318;AI480526-319;AI480526-321;AI480526-335;AI480526-336;AI480526-341;AI480526-343;AI480526-351;AI480526-353;AI480526-362;AI480526-368;AI480526-370;AI480526-393;AI480526-399;AI480526-405;AI480526-444;AI480526-447	5:123271790-123272493:-	5:123271790-123272464:-	ENSMUSE00001479379	ENSMUST00000244100;ENSMUST00000245708;ENSMUST00000287244;ENSMUST00000287247;ENSMUST00000287320;ENSMUST00000287327;ENSMUST00000287328;ENSMUST00000287330;ENSMUST00000287344;ENSMUST00000287345;ENSMUST00000287350;ENSMUST00000287352;ENSMUST00000287360;ENSMUST00000287362;ENSMUST00000287371;ENSMUST00000287377;ENSMUST00000287379;ENSMUST00000287402;ENSMUST00000287408;ENSMUST00000287414;ENSMUST00000287453;…	ENSMUSG00000090086	2;3;4;5;6	AI480526:exon2;AI480526:exon3;AI480526:exon4;AI480526:exon5;AI480526:exon6	ENSMUSE00001486176	AI480526-205;AI480526-224;AI480526-320;AI480526-331;AI480526-344;AI480526-410	ENSMUST00000160255;ENSMUST00000245560;ENSMUST00000287329;ENSMUST00000287340;ENSMUST00000287353;ENSMUST00000287419	ENSMUSG00000090086	2;4;6;7	AI480526:exon2;AI480526:exon4;AI480526:exon6;AI480526:exon7
AI480526	AI480526	NA	NA	1	0.509	NA	NA	NA	NA	NA	NA	NA	NA	NA	NA	NA	NA	NA	NA	NA	NA	NA	0	NA	NA	NA	NA	NA	NA	NA	NA	AI480526-216;AI480526-227;AI480526-243;AI480526-246;AI480526-311;AI480526-318;AI480526-319;AI480526-321;AI480526-335;AI480526-336;AI480526-341;AI480526-343;AI480526-351;AI480526-353;AI480526-362;AI480526-368;AI480526-370;AI480526-393;AI480526-399;AI480526-405;AI480526-444;AI480526-447	5:123271790-123272493:-	5:123271790-123272490:-	ENSMUSE00001479379	ENSMUST00000244100;ENSMUST00000245708;ENSMUST00000287244;ENSMUST00000287247;ENSMUST00000287320;ENSMUST00000287327;ENSMUST00000287328;ENSMUST00000287330;ENSMUST00000287344;ENSMUST00000287345;ENSMUST00000287350;ENSMUST00000287352;ENSMUST00000287360;ENSMUST00000287362;ENSMUST00000287371;ENSMUST00000287377;ENSMUST00000287379;ENSMUST00000287402;ENSMUST00000287408;ENSMUST00000287414;ENSMUST00000287453;…	ENSMUSG00000090086	2;3;4;5;6	AI480526:exon2;AI480526:exon3;AI480526:exon4;AI480526:exon5;AI480526:exon6	ENSMUSE00001569475	AI480526-312;AI480526-325;AI480526-439;AI480526-440	ENSMUST00000287321;ENSMUST00000287334;ENSMUST00000287448;ENSMUST00000287449	ENSMUSG00000090086	3;4;5	AI480526:exon3;AI480526:exon4;AI480526:exon5
AI480526	AI480526	1	0.006	1	0.03	1	-0.164	1	0.021	1	0.074	0.557712	0.088	1	0.025	1	0.118	1	-0.018	1	0.014	0	0	0	0	0	0	0	0	0	0	AI480526-228;AI480526-286;AI480526-349;AI480526-421	5:123271786-123272955:-	5:123271786-123272464:-	ENSMUSE00001486542	ENSMUST00000245718;ENSMUST00000287287;ENSMUST00000287358;ENSMUST00000287430	ENSMUSG00000090086	2;3;4	AI480526:exon2;AI480526:exon3;AI480526:exon4	ENSMUSE00001569510	AI480526-240;AI480526-291;AI480526-305;AI480526-350	ENSMUST00000287241;ENSMUST00000287296;ENSMUST00000287314;ENSMUST00000287359	ENSMUSG00000090086	3;5	AI480526:exon3;AI480526:exon5
AI480526	AI480526	1	-0.047	1	0.017	NA	NA	1	0.082	NA	NA	NA	NA	1	-0.048	NA	NA	NA	NA	1	-0.072	0	0	NA	0	NA	NA	0	NA	NA	0	AI480526-228;AI480526-286;AI480526-349;AI480526-421	5:123271786-123272955:-	5:123271786-123272490:-	ENSMUSE00001486542	ENSMUST00000245718;ENSMUST00000287287;ENSMUST00000287358;ENSMUST00000287430	ENSMUSG00000090086	2;3;4	AI480526:exon2;AI480526:exon3;AI480526:exon4	ENSMUSE00001569462	AI480526-241;AI480526-293;AI480526-302;AI480526-304	ENSMUST00000287242;ENSMUST00000287301;ENSMUST00000287311;ENSMUST00000287313	ENSMUSG00000090086	4;5;6	AI480526:exon4;AI480526:exon5;AI480526:exon6
AI480526	AI480526	1	0.091	1	-0.061	NA	NA	0.376679	-0.084	0.855755	0.193	0.997826	-0.076	1	0.01	1	0.067	0.295511	-0.16	1	-0.052	0	0	NA	0	0	0	0	0	0	0	AI480526-228;AI480526-286;AI480526-349;AI480526-421	5:123271786-123272955:-	5:123271786-123272493:-	ENSMUSE00001486542	ENSMUST00000245718;ENSMUST00000287287;ENSMUST00000287358;ENSMUST00000287430	ENSMUSG00000090086	2;3;4	AI480526:exon2;AI480526:exon3;AI480526:exon4	ENSMUSE00000868936	AI480526-201;AI480526-204;AI480526-210;AI480526-214;AI480526-221;AI480526-222;AI480526-244;AI480526-245;AI480526-274;AI480526-281;AI480526-298;AI480526-307;AI480526-340;AI480526-347;AI480526-355;AI480526-359;AI480526-364;AI480526-366;AI480526-367;AI480526-372;AI480526-386;AI480526-400;AI480526-402;AI480526-407;AI480526-415	ENSMUST00000159072;ENSMUST00000160227;ENSMUST00000242669;ENSMUST00000243443;ENSMUST00000245219;ENSMUST00000245470;ENSMUST00000287245;ENSMUST00000287246;ENSMUST00000287275;ENSMUST00000287282;ENSMUST00000287307;ENSMUST00000287316;ENSMUST00000287349;ENSMUST00000287356;ENSMUST00000287364;ENSMUST00000287368;ENSMUST00000287373;ENSMUST00000287375;ENSMUST00000287376;ENSMUST00000287381;ENSMUST00000287395;…	ENSMUSG00000090086	2;3;4;5;6	AI480526:exon2;AI480526:exon3;AI480526:exon4;AI480526:exon5;AI480526:exon6
AI480526	AI480526	0.959121	0.162	1	0.064	0.248559	0.361	1	-0.096	1	0.198	1	-0.032	0.796057	-0.169	1	-0.088	1	-0.284	0.105101	-0.28	0	0	0	0	0	0	0	0	0	0	AI480526-228;AI480526-286;AI480526-349;AI480526-421	5:123271786-123272955:-	5:123271786-123272780:-	ENSMUSE00001486542	ENSMUST00000245718;ENSMUST00000287287;ENSMUST00000287358;ENSMUST00000287430	ENSMUSG00000090086	2;3;4	AI480526:exon2;AI480526:exon3;AI480526:exon4	ENSMUSE00001569335	AI480526-279	ENSMUST00000287280	ENSMUSG00000090086	4	AI480526:exon4
AI480526	AI480526	1	-0.261;0.052	1	0.075;0.053	1	-1	1	0.19;0.026	0.611242825;1	-0.018;0.333	0.342992144;0.427443787	0.166;0.157	0.222975449;1	0.242;0.045	1	-0.24;0.246	1	0.148;-0.085	1	-0.234;0.014	0	0	0	0	0	0	0	0	0	0	AI480526-241;AI480526-293;AI480526-302;AI480526-304	5:123271786-123272490:-	5:123271786-123272464:-	ENSMUSE00001569462	ENSMUST00000287242;ENSMUST00000287301;ENSMUST00000287311;ENSMUST00000287313	ENSMUSG00000090086	4;5;6	AI480526:exon4;AI480526:exon5;AI480526:exon6	ENSMUSE00001569510	AI480526-240;AI480526-291;AI480526-305;AI480526-350	ENSMUST00000287241;ENSMUST00000287296;ENSMUST00000287314;ENSMUST00000287359	ENSMUSG00000090086	3;5	AI480526:exon3;AI480526:exon5
AI480526	AI480526	1	-0.112	1	-0.107	0.520183	-0.282	1	-0.581	1	0.015	0.931711	0.118	1	0.131	1	-0.021	1	0.111	0.274332	-0.03	0	0	0	0	0	0	0	0	0	0	AI480526-245	5:123276014-123276146:-	5:123276014-123276129:-	ENSMUSE00001569333	ENSMUST00000287246	ENSMUSG00000090086	3	AI480526:exon3	ENSMUSE00001482370	AI480526-215;AI480526-219;AI480526-237;AI480526-249;AI480526-259;AI480526-308;AI480526-312;AI480526-315;AI480526-321;AI480526-324;AI480526-327;AI480526-330;AI480526-334;AI480526-362;AI480526-368;AI480526-388	ENSMUST00000243919;ENSMUST00000244709;ENSMUST00000287238;ENSMUST00000287250;ENSMUST00000287260;ENSMUST00000287317;ENSMUST00000287321;ENSMUST00000287324;ENSMUST00000287330;ENSMUST00000287333;ENSMUST00000287336;ENSMUST00000287339;ENSMUST00000287343;ENSMUST00000287371;ENSMUST00000287377;ENSMUST00000287397	ENSMUSG00000090086	2;3;4	AI480526:exon2;AI480526:exon3;AI480526:exon4
AI480526	AI480526	NA	NA	NA	NA	NA	NA	NA	NA	NA	NA	1	-0.333	NA	NA	NA	NA	NA	NA	NA	NA	NA	NA	NA	NA	NA	0	NA	NA	NA	NA	AI480526-273;AI480526-326;AI480526-329;AI480526-332;AI480526-408	5:123277782-123277828:-	5:123277782-123277818:-	ENSMUSE00001569442	ENSMUST00000287274;ENSMUST00000287335;ENSMUST00000287338;ENSMUST00000287341;ENSMUST00000287417	ENSMUSG00000090086	3;4	AI480526:exon3;AI480526:exon4	ENSMUSE00001569471	AI480526-202;AI480526-205;AI480526-372	ENSMUST00000159637;ENSMUST00000160255;ENSMUST00000287381	ENSMUSG00000090086	1;4	AI480526:exon1;AI480526:exon4
AI480526	AI480526	1	-0.003	1	0.025	1	-0.185	1	0.015	1	0.057	0.622941	0.081	1	0.027	1	0.147	1	-0.013	1	0.026	0	0	0	0	0	0	0	0	0	0	AI480526-279	5:123271786-123272780:-	5:123271786-123272464:-	ENSMUSE00001569335	ENSMUST00000287280	ENSMUSG00000090086	4	AI480526:exon4	ENSMUSE00001569510	AI480526-240;AI480526-291;AI480526-305;AI480526-350	ENSMUST00000287241;ENSMUST00000287296;ENSMUST00000287314;ENSMUST00000287359	ENSMUSG00000090086	3;5	AI480526:exon3;AI480526:exon5
AI480526	AI480526	1	-0.052	1	0.016	NA	NA	1	0.079	NA	NA	NA	NA	1	-0.039	NA	NA	NA	NA	1	-0.047	0	0	NA	0	NA	NA	0	NA	NA	0	AI480526-279	5:123271786-123272780:-	5:123271786-123272490:-	ENSMUSE00001569335	ENSMUST00000287280	ENSMUSG00000090086	4	AI480526:exon4	ENSMUSE00001569462	AI480526-241;AI480526-293;AI480526-302;AI480526-304	ENSMUST00000287242;ENSMUST00000287301;ENSMUST00000287311;ENSMUST00000287313	ENSMUSG00000090086	4;5;6	AI480526:exon4;AI480526:exon5;AI480526:exon6
AI480526	AI480526	1	0.081	1	-0.062	NA	NA	0.227027	-0.045	1	0.157	1	-0.072	1	0.025	1	0.096	0.550594	-0.105	1	-0.041	0	0	NA	0	0	0	0	0	0	0	AI480526-279	5:123271786-123272780:-	5:123271786-123272493:-	ENSMUSE00001569335	ENSMUST00000287280	ENSMUSG00000090086	4	AI480526:exon4	ENSMUSE00000868936	AI480526-201;AI480526-204;AI480526-210;AI480526-214;AI480526-221;AI480526-222;AI480526-244;AI480526-245;AI480526-274;AI480526-281;AI480526-298;AI480526-307;AI480526-340;AI480526-347;AI480526-355;AI480526-359;AI480526-364;AI480526-366;AI480526-367;AI480526-372;AI480526-386;AI480526-400;AI480526-402;AI480526-407;AI480526-415	ENSMUST00000159072;ENSMUST00000160227;ENSMUST00000242669;ENSMUST00000243443;ENSMUST00000245219;ENSMUST00000245470;ENSMUST00000287245;ENSMUST00000287246;ENSMUST00000287275;ENSMUST00000287282;ENSMUST00000287307;ENSMUST00000287316;ENSMUST00000287349;ENSMUST00000287356;ENSMUST00000287364;ENSMUST00000287368;ENSMUST00000287373;ENSMUST00000287375;ENSMUST00000287376;ENSMUST00000287381;ENSMUST00000287395;…	ENSMUSG00000090086	2;3;4;5;6	AI480526:exon2;AI480526:exon3;AI480526:exon4;AI480526:exon5;AI480526:exon6
AI480526	AI480526	0.95242	-0.189	1	0.079	NA	NA	1	0.184	0.623217	-0.018	0.332734	0.199	0.222767	0.224	1	-0.283	1	0.055	1	-0.24	0	0	NA	0	0	0	0	0	0	0	AI480526-316	5:123272395-123272506:-	5:123272395-123272464:-	ENSMUSE00001569544	ENSMUST00000287325	ENSMUSG00000090086	5	AI480526:exon5	ENSMUSE00001484205	AI480526-218;AI480526-230;AI480526-234;AI480526-235;AI480526-251;AI480526-257;AI480526-262;AI480526-268;AI480526-275;AI480526-290;AI480526-300;AI480526-309;AI480526-310;AI480526-317;AI480526-327;AI480526-332;AI480526-358;AI480526-384;AI480526-387;AI480526-420	ENSMUST00000244670;ENSMUST00000287231;ENSMUST00000287235;ENSMUST00000287236;ENSMUST00000287252;ENSMUST00000287258;ENSMUST00000287263;ENSMUST00000287269;ENSMUST00000287276;ENSMUST00000287293;ENSMUST00000287309;ENSMUST00000287318;ENSMUST00000287319;ENSMUST00000287326;ENSMUST00000287336;ENSMUST00000287341;ENSMUST00000287367;ENSMUST00000287393;ENSMUST00000287396;ENSMUST00000287429	ENSMUSG00000090086	3;4;5;6;7	AI480526:exon3;AI480526:exon4;AI480526:exon5;AI480526:exon6;AI480526:exon7
AI480526	AI480526	0.174478	0.192	1	0.047	NA	NA	1	0.161	1	0.452	0.527092	-0.056	1	-0.068	NA	NA	NA	NA	1	0.5	0	0	NA	0	0	0	0	NA	NA	0	AI480526-316	5:123272395-123272506:-	5:123272395-123272490:-	ENSMUSE00001569544	ENSMUST00000287325	ENSMUSG00000090086	5	AI480526:exon5	ENSMUSE00001478266	AI480526-207;AI480526-225;AI480526-261;AI480526-265;AI480526-267;AI480526-271;AI480526-282;AI480526-295;AI480526-297;AI480526-315;AI480526-322;AI480526-328;AI480526-330;AI480526-334;AI480526-356;AI480526-378;AI480526-382;AI480526-394;AI480526-416	ENSMUST00000162697;ENSMUST00000245611;ENSMUST00000287262;ENSMUST00000287266;ENSMUST00000287268;ENSMUST00000287272;ENSMUST00000287283;ENSMUST00000287304;ENSMUST00000287306;ENSMUST00000287324;ENSMUST00000287331;ENSMUST00000287337;ENSMUST00000287339;ENSMUST00000287343;ENSMUST00000287365;ENSMUST00000287387;ENSMUST00000287391;ENSMUST00000287403;ENSMUST00000287425	ENSMUSG00000090086	3;4;5;6	AI480526:exon3;AI480526:exon4;AI480526:exon5;AI480526:exon6
AI480526	AI480526	1	-0.036	1	0.018	1	0.127	1	-0.022	0.00215812	-0.501	1	0.082	1	-0.059	NA	NA	1	-0.162	1	0.034	0	0	0	0	-1	0	0	NA	0	0	AI480526-316	5:123272395-123272506:-	5:123272395-123272493:-	ENSMUSE00001569544	ENSMUST00000287325	ENSMUSG00000090086	5	AI480526:exon5	ENSMUSE00001479340	AI480526-209;AI480526-212;AI480526-215;AI480526-217;AI480526-219;AI480526-220;AI480526-223;AI480526-226;AI480526-229;AI480526-231;AI480526-232;AI480526-233;AI480526-236;AI480526-237;AI480526-238;AI480526-239;AI480526-242;AI480526-247;AI480526-248;AI480526-249;AI480526-250;AI480526-252;AI480526-253;AI480526-254;AI480526-255;AI480526-256;AI480526-258;AI480526-259;AI480526-260;AI480526-263;AI480526-…	ENSMUST00000242656;ENSMUST00000243144;ENSMUST00000243919;ENSMUST00000244258;ENSMUST00000244709;ENSMUST00000245159;ENSMUST00000245535;ENSMUST00000245659;ENSMUST00000245737;ENSMUST00000287232;ENSMUST00000287233;ENSMUST00000287234;ENSMUST00000287237;ENSMUST00000287238;ENSMUST00000287239;ENSMUST00000287240;ENSMUST00000287243;ENSMUST00000287248;ENSMUST00000287249;ENSMUST00000287250;ENSMUST00000287251;…	ENSMUSG00000090086	2;3;4;5;6;7	AI480526:exon2;AI480526:exon3;AI480526:exon4;AI480526:exon5;AI480526:exon6;AI480526:exon7
AI480526	AI480526	1	0.029	1	0.028	NA	NA	NA	NA	NA	NA	1	-0.052	NA	NA	NA	NA	1	-0.027	NA	NA	0	0	NA	NA	NA	0	NA	NA	0	NA	AI480526-336	5:123276018-123276146:-	5:123276018-123276083:-	ENSMUSE00001569384	ENSMUST00000287345	ENSMUSG00000090086	3	AI480526:exon3	ENSMUSE00001486419	AI480526-226;AI480526-271;AI480526-288;AI480526-289;AI480526-316;AI480526-332;AI480526-337;AI480526-359;AI480526-370;AI480526-399	ENSMUST00000245659;ENSMUST00000287272;ENSMUST00000287289;ENSMUST00000287290;ENSMUST00000287325;ENSMUST00000287341;ENSMUST00000287346;ENSMUST00000287368;ENSMUST00000287379;ENSMUST00000287408	ENSMUSG00000090086	2;3;4	AI480526:exon2;AI480526:exon3;AI480526:exon4
AI480526	AI480526	1	0.143	1	-0.06	NA	NA	NA	NA	1	-0.091	1	0.129	1	0.122	NA	NA	NA	NA	1	0.201	0	0	NA	NA	0	0	0	NA	NA	0	AI480526-358	5:123271790-123272213:-	5:123271790-123272136:-	ENSMUSE00001569386	ENSMUST00000287367	ENSMUSG00000090086	5	AI480526:exon5	ENSMUSE00001478267	AI480526-218;AI480526-219;AI480526-225;AI480526-226;AI480526-230;AI480526-232;AI480526-233;AI480526-234;AI480526-237;AI480526-239;AI480526-247;AI480526-252;AI480526-254;AI480526-260;AI480526-262;AI480526-263;AI480526-265;AI480526-266;AI480526-268;AI480526-272;AI480526-273;AI480526-277;AI480526-313;AI480526-314;AI480526-315;AI480526-316;AI480526-317;AI480526-322;AI480526-324;AI480526-326;AI480526-…	ENSMUST00000244670;ENSMUST00000244709;ENSMUST00000245611;ENSMUST00000245659;ENSMUST00000287231;ENSMUST00000287233;ENSMUST00000287234;ENSMUST00000287235;ENSMUST00000287238;ENSMUST00000287240;ENSMUST00000287248;ENSMUST00000287253;ENSMUST00000287255;ENSMUST00000287261;ENSMUST00000287263;ENSMUST00000287264;ENSMUST00000287266;ENSMUST00000287267;ENSMUST00000287269;ENSMUST00000287273;ENSMUST00000287274;…	ENSMUSG00000090086	3;4;5;6;7;8	AI480526:exon3;AI480526:exon4;AI480526:exon5;AI480526:exon6;AI480526:exon7;AI480526:exon8
AI480526	AI480526	NA	NA	NA	NA	0.751301	-0.155	NA	NA	NA	NA	NA	NA	NA	NA	NA	NA	NA	NA	1	-0.034	NA	NA	0	NA	NA	NA	NA	NA	NA	0	AI480526-358	5:123271790-123272213:-	5:123271790-123271907:-	ENSMUSE00001569386	ENSMUST00000287367	ENSMUSG00000090086	5	AI480526:exon5	ENSMUSE00001569458	AI480526-269;AI480526-275;AI480526-276;AI480526-310;AI480526-323;AI480526-328;AI480526-396;AI480526-398	ENSMUST00000287270;ENSMUST00000287276;ENSMUST00000287277;ENSMUST00000287319;ENSMUST00000287332;ENSMUST00000287337;ENSMUST00000287405;ENSMUST00000287407	ENSMUSG00000090086	4;5;6	AI480526:exon4;AI480526:exon5;AI480526:exon6
AI506816	AI506816	1	-0.062	NA	NA	1	-0.174	NA	NA	NA	NA	1	-0.092	NA	NA	NA	NA	NA	NA	NA	NA	0	NA	0	NA	NA	0	NA	NA	NA	NA	AI506816-206	5:23905645-23908358:-	5:23905645-23908347:-	ENSMUSE00001484116	ENSMUST00000244629	ENSMUSG00000105987	4	AI506816:exon4	ENSMUSE00001530405	AI506816-205	ENSMUST00000199941	ENSMUSG00000105987	4	AI506816:exon4
AI839979	AI839979	NA	NA	NA	NA	NA	NA	NA	NA	NA	NA	NA	NA	1	0.509	NA	NA	NA	NA	NA	NA	NA	NA	NA	NA	NA	NA	0	NA	NA	NA	AI839979-207;AI839979-208;AI839979-209;AI839979-210;AI839979-211;AI839979-212;AI839979-213;AI839979-215;AI839979-216;AI839979-217;AI839979-218	5:31735253-31735339:-	5:31735253-31735336:-	ENSMUSE00001699717	ENSMUST00000355551;ENSMUST00000355552;ENSMUST00000355553;ENSMUST00000355554;ENSMUST00000355555;ENSMUST00000355556;ENSMUST00000355557;ENSMUST00000355559;ENSMUST00000355560;ENSMUST00000355561;ENSMUST00000355562	ENSMUSG00000107355	3;4	AI839979:exon3;AI839979:exon4	ENSMUSE00001699749	AI839979-214	ENSMUST00000355558	ENSMUSG00000107355	3	AI839979:exon3
AI839979	AI839979	1	0.5	NA	NA	NA	NA	NA	NA	NA	NA	NA	NA	1	0.171	NA	NA	NA	NA	NA	NA	0	NA	NA	NA	NA	NA	0	NA	NA	NA	AI839979-211;AI839979-235;AI839979-236	5:31726937-31727774:-	5:31726937-31727771:-	ENSMUSE00001699696	ENSMUST00000355555;ENSMUST00000355579;ENSMUST00000355580	ENSMUSG00000107355	3;4;6	AI839979:exon3;AI839979:exon4;AI839979:exon6	ENSMUSE00001699725	AI839979-204	ENSMUST00000242417	ENSMUSG00000107355	3	AI839979:exon3
Aif1	Aif1	0.0143391	-0.095	1	-0.01	1	0.035	NA	NA	1	-0.009	1	-0.003	1	-0.016	NA	NA	1	-0.033	NA	NA	0	0	0	NA	0	0	0	NA	0	NA	Aif1-204	17:35390739-35390915:-	17:35390739-35390780:-	ENSMUSE00000934173	ENSMUST00000173106	ENSMUSG00000024397	4	Aif1:exon4	ENSMUSE00001206034;ENSMUSE00001241057	Aif1-201;Aif1-202;Aif1-203;Aif1-206	ENSMUST00000025257;ENSMUST00000172679;ENSMUST00000172693;ENSMUST00000173324	ENSMUSG00000024397	4;5;6	Aif1:exon4;Aif1:exon5;Aif1:exon6
Aire	Aire	NA	NA	NA	NA	NA	NA	NA	NA	NA	NA	NA	NA	1	1	NA	NA	NA	NA	NA	NA	NA	NA	NA	NA	NA	NA	0	NA	NA	NA	Aire-202;Aire-204;Aire-212;Aire-213;Aire-214	10:77873707-77873822:-	10:77873707-77873819:-	ENSMUSE00000102824	ENSMUST00000105395;ENSMUST00000128241;ENSMUST00000145975;ENSMUST00000148469;ENSMUST00000154374	ENSMUSG00000000731	8	Aire:exon8	ENSMUSE00001225009;ENSMUSE00001244603;ENSMUSE00001270307	Aire-201;Aire-203;Aire-205;Aire-206;Aire-207;Aire-208;Aire-211;Aire-215;Aire-216	ENSMUST00000019257;ENSMUST00000105396;ENSMUST00000130972;ENSMUST00000131028;ENSMUST00000140636;ENSMUST00000141255;ENSMUST00000143735;ENSMUST00000155021;ENSMUST00000156417	ENSMUSG00000000731	4;8;9	Aire:exon4;Aire:exon8;Aire:exon9
Ak1	Ak1	1	-0.001	0.492062	-0.028	1	0.003	0.565011	-0.045	0.0873613	0.034	1	0.01	1	-0.001	1	-0.016	1	0	0.568438	-0.03	0	0	0	0	0	0	0	0	0	0	Ak1-201;Ak1-202;Ak1-203;Ak1-204;Ak1-205	2:32520247-32520410:+	2:32520262-32520410:+	ENSMUSE00001275368;ENSMUSE00001275879	ENSMUST00000068271;ENSMUST00000113277;ENSMUST00000113278;ENSMUST00000135392;ENSMUST00000156578	ENSMUSG00000026817	2;3;4	Ak1:exon2;Ak1:exon3;Ak1:exon4	ENSMUSE00001336388	Ak1-206	ENSMUST00000195721	ENSMUSG00000026817	4	Ak1:exon4
Ak4	Ak4	NA	NA	1	-0.006	1	0.017	NA	NA	NA	NA	NA	NA	1	-0.033	1	-0.016	NA	NA	1	0.036	NA	0	0	NA	NA	NA	0	0	NA	0	Ak4-201;Ak4-202;Ak4-203;Ak4-206	4:101320146-101320264:+	4:101320185-101320264:+	ENSMUSE00001224058;ENSMUSE00001310391	ENSMUST00000102780;ENSMUST00000106945;ENSMUST00000106946;ENSMUST00000151561	ENSMUSG00000028527	4;5	Ak4:exon4;Ak4:exon5	ENSMUSE00000808396	Ak4-207	ENSMUST00000155749	ENSMUSG00000028527	3	Ak4:exon3
Akap8	Akap8	1	-0.052	1	0.026	0.807939	-0.103	0.778631	0.095	1	0.093	1	0.021	0.515528	0.069	1	0.099	1	-0.08	1	0.053	0	0	0	0	0	0	0	0	0	0	Akap8-205;Akap8-213	17:32531260-32532236:-	17:32531260-32531347:-	ENSMUSE00001460576;ENSMUSE00001461137	ENSMUST00000235764;ENSMUST00000237381	ENSMUSG00000024045	7;9	Akap8:exon7;Akap8:exon9	ENSMUSE00000137556;ENSMUSE00001460380	Akap8-201;Akap8-202;Akap8-206;Akap8-211;Akap8-212	ENSMUST00000002699;ENSMUST00000235205;ENSMUST00000236267;ENSMUST00000236954;ENSMUST00000237103	ENSMUSG00000024045	5;7;8;9	Akap8:exon5;Akap8:exon7;Akap8:exon8;Akap8:exon9
Akap8l	Akap8l	1	0.03	1	-0.025	1	-0.038	1	0.031	1	-0.016	1	0.001	1	0.029	1	0.048	NA	NA	1	-0.031	0	0	0	0	0	0	0	0	NA	0	Akap8l-204	17:32552880-32553019:-	17:32552880-32552954:-	ENSMUSE00001463124	ENSMUST00000235614	ENSMUSG00000002625	3	Akap8l:exon3	ENSMUSE00001460580	Akap8l-211	ENSMUST00000236765	ENSMUSG00000002625	6	Akap8l:exon6
Akr1b10	Akr1b10	0.621532	0.072	0.827964	-0.059	1	0.02	1	0.044	1	0.026	0.925051	-0.052	0.615418	0.04	0.224079	0.061	1	-0.221	1	0.048	0	0	0	0	0	0	0	0	0	0	Akr1b10-201;Akr1b10-202	6:34366990-34367067:+	6:34367015-34367067:+	ENSMUSE00000293742	ENSMUST00000038383;ENSMUST00000115051	ENSMUSG00000061758	4	Akr1b10:exon4	ENSMUSE00000745320	Akr1b10-203	ENSMUST00000139156	ENSMUSG00000061758	4	Akr1b10:exon4
Akr1b10	Akr1b10	NA	NA	NA	NA	NA	NA	NA	NA	NA	NA	1	0.047	1	-0.019	NA	NA	NA	NA	NA	NA	NA	NA	NA	NA	NA	0	0	NA	NA	NA	Akr1b10-201;Akr1b10-203;Akr1b10-205	6:34364607-34364774:+	6:34364691-34364774:+	ENSMUSE00001278392;ENSMUSE00001311550	ENSMUST00000038383;ENSMUST00000139156;ENSMUST00000144384	ENSMUSG00000061758	2	Akr1b10:exon2	ENSMUSE00000701552	Akr1b10-202	ENSMUST00000115051	ENSMUSG00000061758	2	Akr1b10:exon2
Akt1	Akt1	1	-0.005	1	-0.007	1	0.001	1	-0.003	1	-0.009	1	-0.005	1	0.003	1	-0.002	1	0.008	1	0.008	0	0	0	0	0	0	0	0	0	0	Akt1-204	12:112628614-112628768:-	12:112628614-112628742:-	ENSMUSE00000745825	ENSMUST00000127902	ENSMUSG00000001729	3	Akt1:exon3	ENSMUSE00001229759;ENSMUSE00001309821	Akt1-201;Akt1-205;Akt1-206;Akt1-207;Akt1-208	ENSMUST00000001780;ENSMUST00000128300;ENSMUST00000130342;ENSMUST00000139388;ENSMUST00000144550	ENSMUSG00000001729	2;3	Akt1:exon2;Akt1:exon3
Akt1s1	Akt1s1	1	-0.006	1	-0.01	1	-0.005	1	-0.013	1	-0.017	1	-0.001	1	-0.001	1	0.009	1	0.017	1	0.008	0	0	0	0	0	0	0	0	0	0	Akt1s1-205	7:44503186-44503281:+	7:44503204-44503281:+	ENSMUSE00000749166	ENSMUST00000127783	ENSMUSG00000011096	2	Akt1s1:exon2	ENSMUSE00000202856	Akt1s1-201;Akt1s1-202;Akt1s1-203;Akt1s1-204;Akt1s1-207;Akt1s1-208	ENSMUST00000054343;ENSMUST00000107880;ENSMUST00000107882;ENSMUST00000107885;ENSMUST00000141311;ENSMUST00000142880	ENSMUSG00000011096	2;3	Akt1s1:exon2;Akt1s1:exon3
Akt2	Akt2	1	0.003	0.901803	0.018	1	0.02	1	-0.009	0.984112	0.021	1	-0.008	1	0.01	1	-0.007	1	0.009	1	-0.001	0	0	0	0	0	0	0	0	0	0	Akt2-201;Akt2-202;Akt2-204;Akt2-205;Akt2-207;Akt2-211	7:27328721-27328852:+	7:27328760-27328852:+	ENSMUSE00001292972;ENSMUSE00001495149	ENSMUST00000051356;ENSMUST00000085917;ENSMUST00000108343;ENSMUST00000108344;ENSMUST00000136962;ENSMUST00000143347	ENSMUSG00000004056	2;5;6;7	Akt2:exon2;Akt2:exon5;Akt2:exon6;Akt2:exon7	ENSMUSE00000676355	Akt2-203	ENSMUST00000108342	ENSMUSG00000004056	6	Akt2:exon6
Aktip	Aktip	0.196431144;1	-0.129;0.05	1	-0.082;-0.025	1	-0.064;0.502	1	0.076;0.387	1;0.067219483	0;0.337	0.128610925;1	0.176;-0.159	1;0.256801981	-0.03;-0.412	1	-0.113;-0.246	1	0.286;0.398	0.087249803;0.253836709	-0.523;-0.554	0	0	0	0	0;1	0	0	0	0	-1;0	Aktip-202;Aktip-205;Aktip-208;Aktip-209;Aktip-213	8:91857669-91857780:-	8:91857669-91857776:-	ENSMUSE00000721371;ENSMUSE00001387009	ENSMUST00000120213;ENSMUST00000125257;ENSMUST00000209444;ENSMUST00000210426;ENSMUST00000211618	ENSMUSG00000031667	2;3	Aktip:exon2;Aktip:exon3	ENSMUSE00000211622	Aktip-201;Aktip-203;Aktip-207	ENSMUST00000109609;ENSMUST00000120349;ENSMUST00000209311	ENSMUSG00000031667	2;3	Aktip:exon2;Aktip:exon3
Aktip	Aktip	1	0.003	1	0	1	0.001	0.136612	-0.029	0.704246	-0.017	1	0.006	1	-0.011	1	-0.002	1	0.002	1	-0.001	0	0	0	0	0	0	0	0	0	0	Aktip-209	8:91856228-91856471:-	8:91856228-91856433:-	ENSMUSE00001385037	ENSMUST00000210426	ENSMUSG00000031667	3	Aktip:exon3	ENSMUSE00000211624;ENSMUSE00001382530	Aktip-201;Aktip-202;Aktip-203;Aktip-204;Aktip-205;Aktip-211	ENSMUST00000109609;ENSMUST00000120213;ENSMUST00000120349;ENSMUST00000120426;ENSMUST00000125257;ENSMUST00000211050	ENSMUSG00000031667	2;3;4	Aktip:exon2;Aktip:exon3;Aktip:exon4
Alad	Alad	1	-0.005	1	0.036	1	-0.052	NA	NA	NA	NA	1	-0.04	NA	NA	1	0.071	1	-0.1	NA	NA	0	0	0	NA	NA	0	NA	0	0	NA	Alad-203	4:62429105-62429849:-	4:62429105-62429160:-	ENSMUSE00000756791	ENSMUST00000137448	ENSMUSG00000028393	7	Alad:exon7	ENSMUSE00000178702	Alad-201;Alad-202	ENSMUST00000030090;ENSMUST00000107444	ENSMUSG00000028393	8	Alad:exon8
Alas1	Alas1	1	0.001	1	-0.003	NA	NA	1	0.003	NA	NA	NA	NA	NA	NA	1	-0.005	1	0.01	NA	NA	0	0	NA	0	NA	NA	NA	0	0	NA	Alas1-201;Alas1-202;Alas1-206;Alas1-207;Alas1-209;Alas1-212;Alas1-213	9:106120361-106120594:-	9:106120361-106120591:-	ENSMUSE00001221003;ENSMUSE00001312200	ENSMUST00000074082;ENSMUST00000112524;ENSMUST00000134053;ENSMUST00000141118;ENSMUST00000214249;ENSMUST00000219129;ENSMUST00000219340	ENSMUSG00000032786	2;3	Alas1:exon2;Alas1:exon3	ENSMUSE00001395371	Alas1-205	ENSMUST00000133617	ENSMUSG00000032786	3	Alas1:exon3
Alas1	Alas1	1	-0.003	1	0.004	1	0.006	NA	NA	1	0.037	NA	NA	NA	NA	1	0.023	1	0.009	1	0.012	0	0	0	NA	0	NA	NA	0	0	0	Alas1-202;Alas1-204;Alas1-205;Alas1-206;Alas1-207	9:106115274-106115438:-	9:106115274-106115435:-	ENSMUSE00001247787;ENSMUSE00001267206	ENSMUST00000112524;ENSMUST00000123601;ENSMUST00000133617;ENSMUST00000134053;ENSMUST00000141118	ENSMUSG00000032786	3;7;8	Alas1:exon3;Alas1:exon7;Alas1:exon8	ENSMUSE00000691977	Alas1-201	ENSMUST00000074082	ENSMUSG00000032786	8	Alas1:exon8
Alas2	Alas2	1	0.057	1	-0.072	1	0.212	NA	NA	NA	NA	1	0.097	1	-0.056	1	0.155	1	0.044	1	-0.145	0	0	0	NA	NA	0	0	0	0	0	Alas2-201	X:149335955-149336077:+	X:149336000-149336077:+	ENSMUSE00000376173	ENSMUST00000066337	ENSMUSG00000025270	3	Alas2:exon3	ENSMUSE00000692880	Alas2-202	ENSMUST00000112715	ENSMUSG00000025270	3	Alas2:exon3
Aldh2	Aldh2	1	0.001	1	-0.009	1	-0.014	1	0.022	1	0.013	1	0.002	1	0.006	1	-0.013	1	0.003	1	0.015	0	0	0	0	0	0	0	0	0	0	Aldh2-201;Aldh2-202	5:121717667-121717807:-	5:121717667-121717804:-	ENSMUSE00001241389	ENSMUST00000031411;ENSMUST00000129753	ENSMUSG00000029455	3	Aldh2:exon3	ENSMUSE00000786159	Aldh2-204	ENSMUST00000152945	ENSMUSG00000029455	3	Aldh2:exon3
Aldh3a2	Aldh3a2	1	0.007	1	0.004	NA	NA	NA	NA	1	-0.027	1	-0.006	1	-0.011	1	-0.014	1	-0.02	1	0.01	0	0	NA	NA	0	0	0	0	0	0	Aldh3a2-201;Aldh3a2-202;Aldh3a2-203	11:61144450-61144616:-	11:61144450-61144578:-	ENSMUSE00000105958	ENSMUST00000066277;ENSMUST00000074127;ENSMUST00000108715	ENSMUSG00000010025	7	Aldh3a2:exon7	ENSMUSE00000831073	Aldh3a2-205	ENSMUST00000141368	ENSMUSG00000010025	4	Aldh3a2:exon4
Aldh4a1	Aldh4a1;Gm21969	1	-0.075	NA	NA	NA	NA	NA	NA	NA	NA	NA	NA	NA	NA	NA	NA	1	0.14	NA	NA	0	NA	NA	NA	NA	NA	NA	NA	0	NA	Aldh4a1-203	4:139367924-139369584:+	4:139369388-139369584:+	ENSMUSE00000799863	ENSMUST00000146309	ENSMUSG00000028737	9	Aldh4a1:exon9	ENSMUSE00001266316;ENSMUSE00001288869	Aldh4a1-201;Gm21969-201	ENSMUST00000039818;ENSMUST00000178644	ENSMUSG00000028737;ENSMUSG00000094439	10;20	Aldh4a1:exon10;Gm21969:exon20
Alg10b	Alg10b	1	-0.047	1	0.048	0.0587391	-0.223	1	-0.079	1	-0.089	1	0.03	1	-0.045	1	0.02	1	0.093	0.0588528	-0.179	0	0	-1	0	0	0	0	0	0	-1	Alg10b-201	15:90111527-90117674:+	15:90111676-90117674:+	ENSMUSE00000646748	ENSMUST00000100309	ENSMUSG00000075470	3	Alg10b:exon3	ENSMUSE00001437870	Alg10b-202	ENSMUST00000231200	ENSMUSG00000075470	3	Alg10b:exon3
Alg11	Alg11	1	-0.011	1	0.014	0.0396639	0.193	1	0.01	NA	NA	1	-0.064	1	0.028	1	-0.084	1	-0.099	1	0.08	0	0	1	0	NA	0	0	0	0	0	Alg11-201	8:22555016-22555947:+	8:22555142-22555947:+	ENSMUSE00000260834	ENSMUST00000072572	ENSMUSG00000063362	3	Alg11:exon3	ENSMUSE00000685137	Alg11-202	ENSMUST00000110737	ENSMUSG00000063362	3	Alg11:exon3
Alg13	Alg13	0.0713478	0.188	0.624465	-0.07	0.521487	0.125	0.556239	-0.117	0.0252259	-0.311	1	-0.012	1	-0.074	1	0.333	1	-0.118	1	0	1	0	0	0	-1	0	0	0	0	0	Alg13-202;Alg13-210	X:143102895-143103057:+	X:143102999-143103057:+	ENSMUSE00000454648	ENSMUST00000070801;ENSMUST00000154827	ENSMUSG00000041718	2	Alg13:exon2	ENSMUSE00001324753	Alg13-203;Alg13-205;Alg13-207;Alg13-212;Alg13-213;Alg13-215	ENSMUST00000123710;ENSMUST00000144185;ENSMUST00000149330;ENSMUST00000197316;ENSMUST00000198039;ENSMUST00000238864	ENSMUSG00000041718	2;3	Alg13:exon2;Alg13:exon3
Alkbh1	Alkbh1	1	0.023	1	0.011	1	0.028	1	0.067	1	0.131	1	-0.058	NA	NA	1	0.037	NA	NA	NA	NA	0	0	0	0	0	0	NA	0	NA	NA	Alkbh1-202;Alkbh1-207;Alkbh1-209	12:87478170-87478363:-	12:87478170-87478306:-	ENSMUSE00001229935;ENSMUSE00001311255	ENSMUST00000159079;ENSMUST00000161712;ENSMUST00000162961	ENSMUSG00000079036	4;5;7	Alkbh1:exon4;Alkbh1:exon5;Alkbh1:exon7	ENSMUSE00000850704	Alkbh1-204	ENSMUST00000160687	ENSMUSG00000079036	3	Alkbh1:exon3
Alkbh1	Alkbh1	1	0.032	0.142224	-0.164	0.00427563	0.286	1	0.028	1	-0.107	1	0	1	-0.024	1	-0.138	1	-0.091	0.73788	0.134	0	0	1	0	0	0	0	0	0	0	Alkbh1-202;Alkbh1-207;Alkbh1-209	12:87478170-87478363:-	12:87478170-87478308:-	ENSMUSE00001229935;ENSMUSE00001311255	ENSMUST00000159079;ENSMUST00000161712;ENSMUST00000162961	ENSMUSG00000079036	4;5;7	Alkbh1:exon4;Alkbh1:exon5;Alkbh1:exon7	ENSMUSE00001255626;ENSMUSE00001290306	Alkbh1-203;Alkbh1-208	ENSMUST00000160113;ENSMUST00000162247	ENSMUSG00000079036	5;6	Alkbh1:exon5;Alkbh1:exon6
Alkbh1	Alkbh1	1	0.057	1	0.328	NA	NA	1	0.084	1	0.28	1	-0.254	NA	NA	1	0.067	NA	NA	NA	NA	0	0	NA	0	0	0	NA	0	NA	NA	Alkbh1-203;Alkbh1-208	12:87478170-87478308:-	12:87478170-87478306:-	ENSMUSE00001255626;ENSMUSE00001290306	ENSMUST00000160113;ENSMUST00000162247	ENSMUSG00000079036	5;6	Alkbh1:exon5;Alkbh1:exon6	ENSMUSE00000850704	Alkbh1-204	ENSMUST00000160687	ENSMUSG00000079036	3	Alkbh1:exon3
Alkbh4	Alkbh4	NA	NA	1	-0.037	NA	NA	NA	NA	NA	NA	NA	NA	1	0.028	1	-0.033	NA	NA	NA	NA	NA	0	NA	NA	NA	NA	0	0	NA	NA	Alkbh4-201;Alkbh4-203	5:136168192-136168389:+	5:136168316-136168389:+	ENSMUSE00001238264;ENSMUSE00001281914	ENSMUST00000041100;ENSMUST00000125923	ENSMUSG00000039754	2	Alkbh4:exon2	ENSMUSE00000648782	Alkbh4-202;Alkbh4-204	ENSMUST00000100568;ENSMUST00000136634	ENSMUSG00000039754	2	Alkbh4:exon2
Alkbh6	Alkbh6	1	-0.007	1	0.012	1	0.005	1	0.021	1	-0.014	1	0	1	0.009	NA	NA	1	-0.004	1	-0.008	0	0	0	0	0	0	0	NA	0	0	Alkbh6-201;Alkbh6-202;Alkbh6-208;Alkbh6-209	7:30009411-30009479:+	7:30009453-30009479:+	ENSMUSE00001240309;ENSMUSE00001267911	ENSMUST00000060834;ENSMUST00000132193;ENSMUST00000139121;ENSMUST00000143369	ENSMUSG00000042831	3	Alkbh6:exon3	ENSMUSE00001251906;ENSMUSE00001264624	Alkbh6-205;Alkbh6-206;Alkbh6-210	ENSMUST00000136887;ENSMUST00000137550;ENSMUST00000144951	ENSMUSG00000042831	3	Alkbh6:exon3
Alkbh6	Alkbh6	1	0.017	1	0.029	0.521487	0.084	0.928003	-0.037	1	0.058	0.611589	0.104	1	0.002	1	-0.016	1	0.028	0.822708	-0.065	0	0	0	0	0	0	0	0	0	0	Alkbh6-206	7:30011931-30012132:+	7:30012016-30012132:+	ENSMUSE00000801402	ENSMUST00000137550	ENSMUSG00000042831	6	Alkbh6:exon6	ENSMUSE00000352872	Alkbh6-201;Alkbh6-205	ENSMUST00000060834;ENSMUST00000136887	ENSMUSG00000042831	6	Alkbh6:exon6
Alkbh8	Alkbh8	1	-0.019	1	-0.036	1	-0.028	1	0.015	1	-0.009	1	0.017	1	0.004	1	0.014	NA	NA	1	-0.015	0	0	0	0	0	0	0	0	NA	0	Alkbh8-209	9:3349358-3349490:+	9:3349420-3349490:+	ENSMUSE00001390373	ENSMUST00000212817	ENSMUSG00000025899	6	Alkbh8:exon6	ENSMUSE00000457033;ENSMUSE00001393529	Alkbh8-201;Alkbh8-202;Alkbh8-204;Alkbh8-206;Alkbh8-207	ENSMUST00000053407;ENSMUST00000165105;ENSMUST00000211933;ENSMUST00000212294;ENSMUST00000212358	ENSMUSG00000025899	6;7;8	Alkbh8:exon6;Alkbh8:exon7;Alkbh8:exon8
Alox5	Alox5	NA	NA	NA	NA	NA	NA	NA	NA	NA	NA	NA	NA	1	-0.345	NA	NA	NA	NA	NA	NA	NA	NA	NA	NA	NA	NA	0	NA	NA	NA	Alox5-201;Alox5-202	6:116390699-116390877:-	6:116390699-116390781:-	ENSMUSE00000152524	ENSMUST00000026795;ENSMUST00000164547	ENSMUSG00000025701	10	Alox5:exon10	ENSMUSE00000914788	Alox5-207	ENSMUST00000170186	ENSMUSG00000025701	10	Alox5:exon10
Aloxe3	Aloxe3	1	-0.172	1	0.066	1	0.169	1	0.754	NA	NA	1	-0.216	1	-0.246	NA	NA	NA	NA	NA	NA	0	0	0	0	NA	0	0	NA	NA	NA	Aloxe3-201;Aloxe3-203	11:69024990-69025193:+	11:69024995-69025193:+	ENSMUSE00001241630;ENSMUSE00001258721	ENSMUST00000021268;ENSMUST00000155324	ENSMUSG00000020892	8;9	Aloxe3:exon8;Aloxe3:exon9	ENSMUSE00000958281	Aloxe3-205	ENSMUST00000175661	ENSMUSG00000020892	9	Aloxe3:exon9
Als2cl	Als2cl	1	0.263	1	-0.065	1	0.084	1	0.409	1	-0.117	1	0.333	0.515528	0.32	1	-0.224	NA	NA	1	-0.066	0	0	0	0	0	0	0	0	NA	0	Als2cl-203;Als2cl-206	9:110713083-110713214:+	9:110713086-110713214:+	ENSMUSE00000837261	ENSMUST00000130386;ENSMUST00000155014	ENSMUSG00000044037	3	Als2cl:exon3	ENSMUSE00001355796	Als2cl-201;Als2cl-202	ENSMUST00000084926;ENSMUST00000123389	ENSMUSG00000044037	3	Als2cl:exon3
Ampd2	Ampd2	1	0.017	NA	NA	NA	NA	NA	NA	NA	NA	1	0.023	NA	NA	NA	NA	NA	NA	NA	NA	0	NA	NA	NA	NA	0	NA	NA	NA	NA	Ampd2-208;Ampd2-210	3:107987583-107988090:-	3:107987583-107987651:-	ENSMUSE00000797589	ENSMUST00000136712;ENSMUST00000153626	ENSMUSG00000027889	3	Ampd2:exon3	ENSMUSE00000174014	Ampd2-201;Ampd2-202;Ampd2-203	ENSMUST00000078912;ENSMUST00000102637;ENSMUST00000102638	ENSMUSG00000027889	4;5	Ampd2:exon4;Ampd2:exon5
Anapc10	Anapc10	1	-0.082;0.01	1;0.524057997	-0.066;0.285	0.498529474;1	0.201;0.017	1	0.14;-0.16	1;0.49271977	-0.03;-0.328	1	0.116;-0.081	1	-0.157;-0.19	1	0.125;0.01	1	0.564	1	-0.124;-0.047	0	0	0	0	0	0	0	0	0	0	Anapc10-201	8:80439734-80439908:+	8:80439782-80439908:+	ENSMUSE00000419953	ENSMUST00000048147	ENSMUSG00000036977	2	Anapc10:exon2	ENSMUSE00001388934	Anapc10-203	ENSMUST00000210812	ENSMUSG00000036977	2	Anapc10:exon2
Anapc15	Anapc15	1	0.082	NA	NA	NA	NA	NA	NA	NA	NA	1	0.172	NA	NA	1	0.5	NA	NA	NA	NA	0	NA	NA	NA	NA	0	NA	0	NA	NA	Anapc15-201;Anapc15-203;Anapc15-204;Anapc15-205;Anapc15-209;Anapc15-210;Anapc15-213;Anapc15-215	7:101547149-101547278:+	7:101547154-101547278:+	ENSMUSE00001214412;ENSMUSE00001219633;ENSMUSE00001219842	ENSMUST00000032884;ENSMUST00000098237;ENSMUST00000106973;ENSMUST00000106978;ENSMUST00000143835;ENSMUST00000144207;ENSMUST00000178851;ENSMUST00000210984	ENSMUSG00000030649	2;3;5	Anapc15:exon2;Anapc15:exon3;Anapc15:exon5	ENSMUSE00000633259	Anapc15-202	ENSMUST00000035395	ENSMUSG00000030649	3	Anapc15:exon3
Anapc5	Anapc5	1	-0.006	1	-0.011	0.651889	-0.024	1	0.002	1	-0.005	1	0.012	1	-0.012	0.360434	-0.031	1	-0.021	1	-0.031	0	0	0	0	0	0	0	0	0	0	Anapc5-201;Anapc5-202;Anapc5-203;Anapc5-205;Anapc5-208;Anapc5-209;Anapc5-218	5:122929671-122929818:-	5:122929671-122929798:-	ENSMUSE00000471257;ENSMUSE00001351546	ENSMUST00000086216;ENSMUST00000196423;ENSMUST00000196640;ENSMUST00000197074;ENSMUST00000197719;ENSMUST00000199025;ENSMUST00000200645	ENSMUSG00000029472	5;14;15	Anapc5:exon14;Anapc5:exon15;Anapc5:exon5	ENSMUSE00001350001	Anapc5-212	ENSMUST00000199406	ENSMUSG00000029472	15	Anapc5:exon15
Anapc5	Anapc5	1	-0.004	1	0.001	1	-0.002	1	0	1	-0.011	1	-0.005	1	0	1	-0.003	1	0.006	1	0.014	0	0	0	0	0	0	0	0	0	0	Anapc5-201;Anapc5-202;Anapc5-205;Anapc5-210;Anapc5-212;Anapc5-218	5:122926365-122926527:-	5:122926365-122926503:-	ENSMUSE00000537628;ENSMUSE00001354815;ENSMUSE00001355689	ENSMUST00000086216;ENSMUST00000196423;ENSMUST00000197074;ENSMUST00000199130;ENSMUST00000199406;ENSMUST00000200645	ENSMUSG00000029472	3;15;16	Anapc5:exon15;Anapc5:exon16;Anapc5:exon3	ENSMUSE00001350989	Anapc5-203;Anapc5-208	ENSMUST00000196640;ENSMUST00000197719	ENSMUSG00000029472	16	Anapc5:exon16
Anapc5	Anapc5	0.307941	0.093	1	-0.005	1	-0.006	1	-0.012	0.709377	-0.09	1	0.006	0.970903	-0.054	1	-0.015	1	0.008	0.548066	-0.089	0	0	0	0	0	0	0	0	0	0	Anapc5-201;Anapc5-203;Anapc5-212	5:122938514-122938695:-	5:122938514-122938656:-	ENSMUSE00000537639	ENSMUST00000086216;ENSMUST00000196640;ENSMUST00000199406	ENSMUSG00000029472	10	Anapc5:exon10	ENSMUSE00001353787;ENSMUSE00001357523	Anapc5-204;Anapc5-208;Anapc5-215;Anapc5-217;Anapc5-218	ENSMUST00000196753;ENSMUST00000197719;ENSMUST00000200148;ENSMUST00000200415;ENSMUST00000200645	ENSMUSG00000029472	2;4;8;10	Anapc5:exon10;Anapc5:exon2;Anapc5:exon4;Anapc5:exon8
Anapc5	Anapc5	1	0.013	1	-0.005	NA	NA	1	0.009	1	-0.01	1	0.015	1	-0.012	1	-0.023	1	0.025	1	0.011	0	0	NA	0	0	0	0	0	0	0	Anapc5-201;Anapc5-203;Anapc5-212	5:122938514-122938695:-	5:122938514-122938671:-	ENSMUSE00000537639	ENSMUST00000086216;ENSMUST00000196640;ENSMUST00000199406	ENSMUSG00000029472	10	Anapc5:exon10	ENSMUSE00001349082	Anapc5-205	ENSMUST00000197074	ENSMUSG00000029472	10	Anapc5:exon10
Anapc5	Anapc5	1	0.034	1	0.013	1	0.009	0.492404	-0.06	0.481833	-0.086	1	-0.043	1	-0.041	1	0.023	1	-0.028	1	-0.038	0	0	0	0	0	0	0	0	0	0	Anapc5-205	5:122938514-122938671:-	5:122938514-122938656:-	ENSMUSE00001349082	ENSMUST00000197074	ENSMUSG00000029472	10	Anapc5:exon10	ENSMUSE00001353787;ENSMUSE00001357523	Anapc5-204;Anapc5-208;Anapc5-215;Anapc5-217;Anapc5-218	ENSMUST00000196753;ENSMUST00000197719;ENSMUST00000200148;ENSMUST00000200415;ENSMUST00000200645	ENSMUSG00000029472	2;4;8;10	Anapc5:exon10;Anapc5:exon2;Anapc5:exon4;Anapc5:exon8
Angptl4	Angptl4	1	0.035	1	0.378	NA	NA	NA	NA	NA	NA	NA	NA	NA	NA	NA	NA	NA	NA	1	0.333	0	0	NA	NA	NA	NA	NA	NA	NA	0	Angptl4-201	17:33999504-33999621:-	17:33999504-33999617:-	ENSMUSE00000140707	ENSMUST00000002360	ENSMUSG00000002289	3	Angptl4:exon3	ENSMUSE00000943564	Angptl4-202	ENSMUST00000173869	ENSMUSG00000002289	3	Angptl4:exon3
Ank1	Ank1	NA	NA	NA	NA	NA	NA	NA	NA	NA	NA	1	-0.005	1	0.027	1	0.038	NA	NA	NA	NA	NA	NA	NA	NA	NA	0	0	0	NA	NA	Ank1-202;Ank1-203;Ank1-204;Ank1-205;Ank1-206;Ank1-207;Ank1-209;Ank1-210;Ank1-213;Ank1-214;Ank1-215	8:23605372-23605583:+	8:23605470-23605583:+	ENSMUSE00001235659;ENSMUSE00001311330	ENSMUST00000084038;ENSMUST00000110688;ENSMUST00000117270;ENSMUST00000117296;ENSMUST00000117662;ENSMUST00000118733;ENSMUST00000121802;ENSMUST00000123418;ENSMUST00000141784;ENSMUST00000152511;ENSMUST00000173248	ENSMUSG00000031543	17;28;29	Ank1:exon17;Ank1:exon28;Ank1:exon29	ENSMUSE00000945197	Ank1-216	ENSMUST00000173573	ENSMUSG00000031543	29	Ank1:exon29
Ank1	Ank1	1	-0.001	1	0.019	1	-0.031	1	0.102	1	0.024	1	0.029	1	-0.019	1	-0.043	1	0.042	NA	NA	0	0	0	0	0	0	0	0	0	NA	Ank1-202;Ank1-203;Ank1-204;Ank1-205;Ank1-206;Ank1-207;Ank1-209;Ank1-213;Ank1-214;Ank1-215;Ank1-216	8:23588937-23589035:+	8:23588941-23589035:+	ENSMUSE00000637808	ENSMUST00000084038;ENSMUST00000110688;ENSMUST00000117270;ENSMUST00000117296;ENSMUST00000117662;ENSMUST00000118733;ENSMUST00000121802;ENSMUST00000141784;ENSMUST00000152511;ENSMUST00000173248;ENSMUST00000173573	ENSMUSG00000031543	4;15	Ank1:exon15;Ank1:exon4	ENSMUSE00000811471	Ank1-210	ENSMUST00000123418	ENSMUSG00000031543	15	Ank1:exon15
Ank1	Ank1	1	-0.051	1	0.02	0.880636	-0.095	1	0.061	1	0.024	1	0.003	1	-0.024	0.930578	-0.14	NA	NA	1	-0.059	0	0	0	0	0	0	0	0	NA	0	Ank1-204;Ank1-205;Ank1-206;Ank1-207;Ank1-209;Ank1-210;Ank1-213	8:23622113-23622650:+	8:23622578-23622650:+	ENSMUSE00001242558;ENSMUSE00001279818	ENSMUST00000117270;ENSMUST00000117296;ENSMUST00000117662;ENSMUST00000118733;ENSMUST00000121802;ENSMUST00000123418;ENSMUST00000141784	ENSMUSG00000031543	38;39;40	Ank1:exon38;Ank1:exon39;Ank1:exon40	ENSMUSE00001233734;ENSMUSE00001282916	Ank1-202;Ank1-203;Ank1-215;Ank1-216	ENSMUST00000084038;ENSMUST00000110688;ENSMUST00000173248;ENSMUST00000173573	ENSMUSG00000031543	38;40	Ank1:exon38;Ank1:exon40
Ank2	Ank2	1;0.602767448	0.025;0.022	1	-0.014;-0.007	1	-0.019;-0.003	1	-0.013;0.007	1;0.699863541	0.027;0.033	0.848310925;1	-0.042;0.002	1;0.810825998	0.031;-0.023	1;0.600111793	0.016;-0.031	1;0.928709182	0.021;-0.044	1;0.034411837	0.005;0.056	0	0	0	0	0	0	0	0	0	0	Ank2-201;Ank2-207;Ank2-208;Ank2-220;Ank2-222	3:126770494-126770596:-	3:126770494-126770581:-	ENSMUSE00001274268;ENSMUSE00001275829	ENSMUST00000044443;ENSMUST00000182064;ENSMUST00000182078;ENSMUST00000182959;ENSMUST00000183075	ENSMUSG00000032826	5;25;26	Ank2:exon25;Ank2:exon26;Ank2:exon5	ENSMUSE00001355416	Ank2-218	ENSMUST00000182711	ENSMUSG00000032826	26	Ank2:exon26
Ank3	Ank3	0.47853351;1	-0.104;-0.012	1	0.055;0.012	0.153293363;1	0.184;-0.017	1;0.461185117	0.087;-0.023	1	-0.082;0.013	0.741560738;1	-0.106;-0.006	1;0.786189187	-0.04;0.032	1;0.687360147	-0.056;-0.031	1	-0.114;0.025	1	-0.081;0.016	0	0	0	0	0	0	0	0	0	0	Ank3-202;Ank3-203;Ank3-204;Ank3-205;Ank3-206;Ank3-207;Ank3-208;Ank3-210;Ank3-214;Ank3-221;Ank3-226;Ank3-227;Ank3-228;Ank3-231;Ank3-232;Ank3-233;Ank3-247	10:69768224-69768326:+	10:69768239-69768326:+	ENSMUSE00001242426;ENSMUSE00001286314	ENSMUST00000054167;ENSMUST00000092431;ENSMUST00000092432;ENSMUST00000092433;ENSMUST00000092434;ENSMUST00000181974;ENSMUST00000182029;ENSMUST00000182155;ENSMUST00000182239;ENSMUST00000182474;ENSMUST00000182683;ENSMUST00000182687;ENSMUST00000182692;ENSMUST00000182884;ENSMUST00000182972;ENSMUST00000182992;ENSMUST00000218680	ENSMUSG00000069601	3;4;6;24;25;26	Ank3:exon24;Ank3:exon25;Ank3:exon26;Ank3:exon3;Ank3:exon4;Ank3:exon6	ENSMUSE00001208095	Ank3-215;Ank3-219;Ank3-230;Ank3-237;Ank3-239;Ank3-240;Ank3-242	ENSMUST00000182269;ENSMUST00000182437;ENSMUST00000182795;ENSMUST00000183074;ENSMUST00000183148;ENSMUST00000183169;ENSMUST00000183261	ENSMUSG00000069601	3;4;25	Ank3:exon25;Ank3:exon3;Ank3:exon4
Ank3	Ank3	1	0.021	1	-0.009	0.520183	0.027	0.907555	0.02	0.317977	0.032	1	0.008	1	0.013	1	0.014	0.596927	0.023	1	0.005	0	0	0	0	0	0	0	0	0	0	Ank3-202;Ank3-203;Ank3-204;Ank3-205;Ank3-206;Ank3-208;Ank3-231;Ank3-232;Ank3-237;Ank3-239;Ank3-242	10:69837753-69838431:+	10:69838341-69838431:+	ENSMUSE00000642788	ENSMUST00000054167;ENSMUST00000092431;ENSMUST00000092432;ENSMUST00000092433;ENSMUST00000092434;ENSMUST00000182029;ENSMUST00000182884;ENSMUST00000182972;ENSMUST00000183074;ENSMUST00000183148;ENSMUST00000183261	ENSMUSG00000069601	17;18;20;38;39;40	Ank3:exon17;Ank3:exon18;Ank3:exon20;Ank3:exon38;Ank3:exon39;Ank3:exon40	ENSMUSE00001282241;ENSMUSE00001282292	Ank3-201;Ank3-207;Ank3-210;Ank3-213;Ank3-215;Ank3-219;Ank3-220;Ank3-225;Ank3-228;Ank3-230;Ank3-233;Ank3-235;Ank3-236;Ank3-240;Ank3-247	ENSMUST00000047061;ENSMUST00000181974;ENSMUST00000182155;ENSMUST00000182207;ENSMUST00000182269;ENSMUST00000182437;ENSMUST00000182439;ENSMUST00000182665;ENSMUST00000182692;ENSMUST00000182795;ENSMUST00000182992;ENSMUST00000183001;ENSMUST00000183023;ENSMUST00000183169;ENSMUST00000218680	ENSMUSG00000069601	4;5;6;8;15;17;18;38;39;40;41	Ank3:exon15;Ank3:exon17;Ank3:exon18;Ank3:exon38;Ank3:exon39;Ank3:exon4;Ank3:exon40;Ank3:exon41;Ank3:exon5;Ank3:exon6;Ank3:exon8
Ank3	Ank3	1	0.022	1	-0.026	0.192178	-0.068	0.907555	0.031	0.661643	0.059	1	-0.029	1	-0.017	0.647228	0.037	1	-0.022	1	-0.022	0	0	0	0	0	0	0	0	0	0	Ank3-205;Ank3-207;Ank3-210;Ank3-213;Ank3-215;Ank3-219;Ank3-220;Ank3-225;Ank3-228;Ank3-230;Ank3-231;Ank3-232;Ank3-237;Ank3-239;Ank3-240;Ank3-242;Ank3-247	10:69851398-69851483:+	10:69851401-69851483:+	ENSMUSE00001262940;ENSMUSE00001313132	ENSMUST00000092433;ENSMUST00000181974;ENSMUST00000182155;ENSMUST00000182207;ENSMUST00000182269;ENSMUST00000182437;ENSMUST00000182439;ENSMUST00000182665;ENSMUST00000182692;ENSMUST00000182795;ENSMUST00000182884;ENSMUST00000182972;ENSMUST00000183074;ENSMUST00000183148;ENSMUST00000183169;ENSMUST00000183261;ENSMUST00000218680	ENSMUSG00000069601	8;10;17;19;20;22;23;24;40;42;44;45	Ank3:exon10;Ank3:exon17;Ank3:exon19;Ank3:exon20;Ank3:exon22;Ank3:exon23;Ank3:exon24;Ank3:exon40;Ank3:exon42;Ank3:exon44;Ank3:exon45;Ank3:exon8	ENSMUSE00001261713	Ank3-236	ENSMUST00000183023	ENSMUSG00000069601	7	Ank3:exon7
Ank3	Ank3	NA	NA	1	-0.166	NA	NA	NA	NA	NA	NA	1	-0.5	1	-0.746	NA	NA	NA	NA	NA	NA	NA	0	NA	NA	NA	0	0	NA	NA	NA	Ank3-240	10:69842630-69842683:+	10:69842633-69842683:+	ENSMUSE00001229598	ENSMUST00000183169	ENSMUSG00000069601	41	Ank3:exon41	ENSMUSE00001243294	Ank3-215;Ank3-242	ENSMUST00000182269;ENSMUST00000183261	ENSMUSG00000069601	20	Ank3:exon20
Ankdd1a	Ankdd1a	1	0.155	NA	NA	NA	NA	NA	NA	NA	NA	NA	NA	NA	NA	NA	NA	NA	NA	1	-0.193	0	NA	NA	NA	NA	NA	NA	NA	NA	0	Ankdd1a-203	9:65410648-65410852:-	9:65410648-65410795:-	ENSMUSE00001394406	ENSMUST00000217646	ENSMUSG00000066510	13	Ankdd1a:exon13	ENSMUSE00000246940	Ankdd1a-201	ENSMUST00000061766	ENSMUSG00000066510	12	Ankdd1a:exon12
Ankhd1	Ankhd1	1	-0.044	1	0.006	0.891167	-0.12	0.758986	0.181	1	0.011	1	-0.054	1	-0.121	1	-0.005	1	0.12	1	-0.041	0	0	0	0	0	0	0	0	0	0	Ankhd1-201;Ankhd1-207;Ankhd1-212	18:36747768-36747870:+	18:36747816-36747870:+	ENSMUSE00001273350;ENSMUSE00001311696	ENSMUST00000006205;ENSMUST00000142780;ENSMUST00000155329	ENSMUSG00000024483	5;14	Ankhd1:exon14;Ankhd1:exon5	ENSMUSE00000340367	Ankhd1-206;Ankhd1-209	ENSMUST00000136030;ENSMUST00000152060	ENSMUSG00000024483	2;5	Ankhd1:exon2;Ankhd1:exon5
Ankhd1;Maskbp3	Ankhd1	0.712839	-0.104	1	0.088	1	0.043	0.389673	0.15	0.820209	0.15	1	0.033	1	-0.042	1	-0.061	1	-0.104	1	-0.053	0	0	0	0	0	0	0	0	0	0	Ankhd1-212;Maskbp3-201	18:36788476-36788730:+	18:36788527-36788730:+	ENSMUSE00001460766;ENSMUSE00001460950	ENSMUST00000140061;ENSMUST00000155329	ENSMUSG00000024483;ENSMUSG00000117942	3;31	Ankhd1:exon31;Maskbp3:exon3	ENSMUSE00000876722	Ankhd1-201;Ankhd1-202	ENSMUST00000006205;ENSMUST00000037072	ENSMUSG00000024483	6;31	Ankhd1:exon31;Ankhd1:exon6
Ankib1	Ankib1	1	0.045	1	0.027	0.351099	-0.227	1	0.092	0.709377	0.194	1	0.035	1	-0.018	1	0.028	0.754268	-0.208	0.271624	0.209	0	0	0	0	0	0	0	0	0	0	Ankib1-206	5:3744779-3744893:-	5:3744779-3744875:-	ENSMUSE00001357558	ENSMUST00000200335	ENSMUSG00000040351	18	Ankib1:exon18	ENSMUSE00000460451;ENSMUSE00001354503	Ankib1-201;Ankib1-203	ENSMUST00000043551;ENSMUST00000199043	ENSMUSG00000040351	3;18	Ankib1:exon18;Ankib1:exon3
Ankle2	Ankle2	1	0.042	0.919576	0.066	1	-0.015	0.893507	0.057	1	-0.048	1	0.067	1	0.036	1	-0.028	1	0.009	0.181022	0.131	0	0	0	0	0	0	0	0	0	0	Ankle2-203;Ankle2-205	5:110385521-110385717:+	5:110385524-110385717:+	ENSMUSE00000540519;ENSMUSE00001347969	ENSMUST00000196865;ENSMUST00000197188	ENSMUSG00000029501	4	Ankle2:exon4	ENSMUSE00001350052	Ankle2-201	ENSMUST00000031474	ENSMUSG00000029501	4	Ankle2:exon4
Ankra2	Ankra2	NA	NA	NA	NA	NA	NA	NA	NA	NA	NA	NA	NA	NA	NA	1	-0.062	NA	NA	NA	NA	NA	NA	NA	NA	NA	NA	NA	0	NA	NA	Ankra2-201;Ankra2-208	13:98409886-98410426:+	13:98410315-98410426:+	ENSMUSE00000388421	ENSMUST00000022164;ENSMUST00000226100	ENSMUSG00000021661	8;9	Ankra2:exon8;Ankra2:exon9	ENSMUSE00000811239	Ankra2-205	ENSMUST00000150916	ENSMUSG00000021661	8	Ankra2:exon8
Ankrd11	Ankrd11	1	0.007	1	-0.004	1	0.017	1	0.021	0.0316014	-0.067	NA	NA	1	-0.012	1	-0.012	NA	NA	NA	NA	0	0	0	0	0	NA	0	0	NA	NA	Ankrd11-201	8:123626718-123626922:-	8:123626718-123626888:-	ENSMUSE00000678329	ENSMUST00000098333	ENSMUSG00000035569	5	Ankrd11:exon5	ENSMUSE00001243650;ENSMUSE00001248933	Ankrd11-202;Ankrd11-203;Ankrd11-206	ENSMUST00000098334;ENSMUST00000172906;ENSMUST00000212337	ENSMUSG00000035569	2;5	Ankrd11:exon2;Ankrd11:exon5
Ankrd11	Ankrd11	1	0.001	1	0.002	1	0.005	1	-0.028	1	0.007	1	0.003	1	-0.004	1	-0.024	1	0.022	0.253837	-0.046	0	0	0	0	0	0	0	0	0	0	Ankrd11-202;Ankrd11-203	8:123626343-123626546:-	8:123626343-123626543:-	ENSMUSE00001211104;ENSMUSE00001222397	ENSMUST00000098334;ENSMUST00000172906	ENSMUSG00000035569	6	Ankrd11:exon6	ENSMUSE00000678328;ENSMUSE00001392858	Ankrd11-201;Ankrd11-206	ENSMUST00000098333;ENSMUST00000212337	ENSMUSG00000035569	3;6	Ankrd11:exon3;Ankrd11:exon6
Ankrd13a	Ankrd13a	1	0.006	1	0.012	1	0.012	1	-0.031	1	-0.028	NA	NA	1	0.019	NA	NA	1	0.004	1	-0.004	0	0	0	0	0	NA	0	NA	0	0	Ankrd13a-201;Ankrd13a-204	5:114935914-114935975:+	5:114935916-114935975:+	ENSMUSE00000539751	ENSMUST00000102578;ENSMUST00000137519	ENSMUSG00000041870	8;9	Ankrd13a:exon8;Ankrd13a:exon9	ENSMUSE00000843648	Ankrd13a-202	ENSMUST00000129001	ENSMUSG00000041870	3	Ankrd13a:exon3
Ankrd13a	Ankrd13a	1	0.025	1	0.011	0.218556	-0.063	0.937984	-0.024	0.904043	0.033	1	-0.022	1	-0.008	0.639568	-0.027	1	-0.018	0.559612	0.055	0	0	0	0	0	0	0	0	0	0	Ankrd13a-204	5:114936579-114936712:+	5:114936582-114936712:+	ENSMUSE00000740369	ENSMUST00000137519	ENSMUSG00000041870	9	Ankrd13a:exon9	ENSMUSE00001239972;ENSMUSE00001258191	Ankrd13a-201;Ankrd13a-202	ENSMUST00000102578;ENSMUST00000129001	ENSMUSG00000041870	4;10	Ankrd13a:exon10;Ankrd13a:exon4
Ankrd13b	Ankrd13b	1	-0.036	1	-0.061;0.018	1	-0.091;-0.06	0.094189102;1	0.183;0.015	1	-0.026;-0.063	1	0.058;0.02	1;0.564133619	0.026;0.084	0.971491805;1	-0.023;-0.037	1	-0.062	1	-0.12;-0.039	0	0	0	1;0	0	0	0	0	0	0	Ankrd13b-202	11:77361313-77362704:-	11:77361313-77362649:-	ENSMUSE00000587533	ENSMUST00000092892	ENSMUSG00000037907	16	Ankrd13b:exon16	ENSMUSE00000804820	Ankrd13b-205	ENSMUST00000143872	ENSMUSG00000037907	5	Ankrd13b:exon5
Ankrd13b	Ankrd13b	1	0.008	1	-0.002	1	-0.011	0.389673	-0.015	1	-0.002	0.549954	0.028	0.567284	-0.03	0.738932	0.036	1	-0.009	1	0.018	0	0	0	0	0	0	0	0	0	0	Ankrd13b-203	11:77363837-77364026:-	11:77363837-77363994:-	ENSMUSE00000742663	ENSMUST00000127291	ENSMUSG00000037907	5	Ankrd13b:exon5	ENSMUSE00000587536	Ankrd13b-201;Ankrd13b-202;Ankrd13b-206	ENSMUST00000037593;ENSMUST00000092892;ENSMUST00000145934	ENSMUSG00000037907	6;11	Ankrd13b:exon11;Ankrd13b:exon6
Ankrd13c	Ankrd13c	1	0.069	1	-0.085;-0.022	1	0.127	0.761906804;0.089552335	-0.314;0.271	1	-0.174	1;0.299878386	0.307;-0.219	0.222767466;1	0.302;-0.01	1	0.052	0.00313211	-0.426	0.000915	0.469	0	0	0	0;1	0	0	0	0	-1	1	Ankrd13c-203	3:157678637-157680931:+	3:157680865-157680931:+	ENSMUSE00001349356	ENSMUST00000197872	ENSMUSG00000039988	5	Ankrd13c:exon5	ENSMUSE00000586089;ENSMUSE00001356207	Ankrd13c-201;Ankrd13c-207	ENSMUST00000040787;ENSMUST00000199727	ENSMUSG00000039988	5;6	Ankrd13c:exon5;Ankrd13c:exon6
Ankrd13d	Ankrd13d	1	-0.012	1	0.054	1	0.05	1	0.062	1	-0.026	0.767438748;1	0.045;-0.06	1	0.019	1	0.008;0.115	0.259642	0.139	0.576632	-0.032	0	0	0	0	0	0	0	0	0	0	Ankrd13d-201;Ankrd13d-204;Ankrd13d-205	19:4331946-4332070:-	19:4331946-4332062:-	ENSMUSE00001281279;ENSMUSE00001281866	ENSMUST00000056888;ENSMUST00000167215;ENSMUST00000169653	ENSMUSG00000005986	3	Ankrd13d:exon3	ENSMUSE00000912480	Ankrd13d-202	ENSMUST00000163858	ENSMUSG00000005986	3	Ankrd13d:exon3
Ankrd17	Ankrd17	1	-0.012;0.086	1	0.103;-0.047	1	0.041;-0.026	1;0.004541164	0.035;0.181	0.76970295;0.868819034	-0.177;-0.16	1	-0.002;0.012	1	-0.02;-0.007	1	-0.065;0.048	0.064897081;1	0.298;0.013	1	0.031;0.021	0	0	0	0;1	0	0	0	0	1;0	0	Ankrd17-201;Ankrd17-202;Ankrd17-205;Ankrd17-212	5:90426102-90426250:-	5:90426102-90426247:-	ENSMUSE00000378028;ENSMUSE00001353555	ENSMUST00000014421;ENSMUST00000081914;ENSMUST00000197021;ENSMUST00000200012	ENSMUSG00000055204	14;15;16	Ankrd17:exon14;Ankrd17:exon15;Ankrd17:exon16	ENSMUSE00001346958	Ankrd17-203	ENSMUST00000168058	ENSMUSG00000055204	16	Ankrd17:exon16
Ankrd24	Ankrd24	1	-0.023	NA	NA	NA	NA	NA	NA	NA	NA	1	-0.045	1	-0.035	NA	NA	NA	NA	NA	NA	0	NA	NA	NA	NA	0	0	NA	NA	NA	Ankrd24-201;Ankrd24-204;Ankrd24-210;Ankrd24-212;Ankrd24-214	10:81470904-81470992:+	10:81470918-81470992:+	ENSMUSE00001206583;ENSMUSE00001232954;ENSMUSE00001268700;ENSMUSE00001292617	ENSMUST00000119336;ENSMUST00000123993;ENSMUST00000140345;ENSMUST00000152892;ENSMUST00000154707	ENSMUSG00000054708	3;4	Ankrd24:exon3;Ankrd24:exon4	ENSMUSE00000732814	Ankrd24-206	ENSMUST00000129491	ENSMUSG00000054708	4	Ankrd24:exon4
Ankrd24	Ankrd24	1	-0.025	NA	NA	NA	NA	NA	NA	NA	NA	NA	NA	NA	NA	NA	NA	NA	NA	NA	NA	0	NA	NA	NA	NA	NA	NA	NA	NA	NA	Ankrd24-204;Ankrd24-214	10:81475862-81476646:+	10:81476602-81476646:+	ENSMUSE00000609124	ENSMUST00000123993;ENSMUST00000154707	ENSMUSG00000054708	11	Ankrd24:exon11	ENSMUSE00000438656	Ankrd24-201	ENSMUST00000119336	ENSMUSG00000054708	13	Ankrd24:exon13
Ankrd27	Ankrd27	1	0.038	1	-0.017	1	-0.333	NA	NA	NA	NA	1	-0.01	NA	NA	1	0.06	NA	NA	NA	NA	0	0	0	NA	NA	0	NA	0	NA	NA	Ankrd27-201;Ankrd27-202;Ankrd27-206;Ankrd27-209	7:35300915-35301071:+	7:35300931-35301071:+	ENSMUSE00000596514	ENSMUST00000040844;ENSMUST00000186245;ENSMUST00000190503;ENSMUST00000206472	ENSMUSG00000034867	4	Ankrd27:exon4	ENSMUSE00001373668	Ankrd27-208	ENSMUST00000206157	ENSMUSG00000034867	4	Ankrd27:exon4
Ankrd42	Ankrd42	1	-0.002	NA	NA	1	0.094	1	0.139	NA	NA	1	-0.04	1	-0.006	1	0.069	NA	NA	1	0.045	0	NA	0	0	NA	0	0	0	NA	0	Ankrd42-203	7:92268756-92268933:-	7:92268756-92268891:-	ENSMUSE00000738682	ENSMUST00000126305	ENSMUSG00000041343	5	Ankrd42:exon5	ENSMUSE00001245987;ENSMUSE00001313247	Ankrd42-201;Ankrd42-202;Ankrd42-205;Ankrd42-206;Ankrd42-207	ENSMUST00000056106;ENSMUST00000118157;ENSMUST00000138267;ENSMUST00000142971;ENSMUST00000207131	ENSMUSG00000041343	5	Ankrd42:exon5
Ankrd44	Ankrd44	1	0.07	1	0.103	1	-0.096	0.859226	0.133	0.0650933	0.399	1	0.009	1	0.137	1	-0.641	1	-0.035	1	0.237	0	0	0	0	1	0	0	0	0	0	Ankrd44-201;Ankrd44-206	1:54774155-54774272:-	1:54774155-54774218:-	ENSMUSE00000699412	ENSMUST00000044359;ENSMUST00000178226	ENSMUSG00000052331	6;12	Ankrd44:exon12;Ankrd44:exon6	ENSMUSE00001046842	Ankrd44-210	ENSMUST00000179030	ENSMUSG00000052331	12	Ankrd44:exon12
Ankrd46	Ankrd46	NA	NA	1	-0.01	NA	NA	NA	NA	NA	NA	NA	NA	NA	NA	NA	NA	NA	NA	NA	NA	NA	0	NA	NA	NA	NA	NA	NA	NA	NA	Ankrd46-204	15:36484127-36486273:-	15:36484127-36484285:-	ENSMUSE00001431492	ENSMUST00000228630	ENSMUSG00000048307	3	Ankrd46:exon3	ENSMUSE00000382796	Ankrd46-201	ENSMUST00000057486	ENSMUSG00000048307	4	Ankrd46:exon4
Ankrd54	Ankrd54	1	0.031	1	0.043	1	0.082	0.709701	0.013	0.0289362	0.312	0.343824	-0.081	0.883215	-0.062	NA	NA	1	0.27	1	-0.211	0	0	0	0	1	0	0	NA	0	0	Ankrd54-201;Ankrd54-204;Ankrd54-208	15:78942155-78942253:-	15:78942155-78942248:-	ENSMUSE00001299869;ENSMUSE00001308657	ENSMUST00000040676;ENSMUST00000133541;ENSMUST00000229322	ENSMUSG00000033055	3	Ankrd54:exon3	ENSMUSE00000755116	Ankrd54-206	ENSMUST00000153003	ENSMUSG00000033055	3	Ankrd54:exon3
Ankrd9	Ankrd9	1	-0.015	1	-0.052	1	0.122	1	0.197	1	-0.105	1	-0.052	0.766833	0.132	1	-0.044	1	-0.183	0.92569	0.167	0	0	0	0	0	0	0	0	0	0	Ankrd9-201	12:110942861-110944204:-	12:110942861-110943982:-	ENSMUSE00000469141	ENSMUST00000043459	ENSMUSG00000037904	3	Ankrd9:exon3	ENSMUSE00001238751;ENSMUSE00001286148	Ankrd9-204;Ankrd9-205	ENSMUST00000140788;ENSMUST00000142012	ENSMUSG00000037904	2;3	Ankrd9:exon2;Ankrd9:exon3
[truncated: 5,796 more rows]

## Sheet: Figure 5-4B
Extended Data Figure 5-4B.		Alternative 5' splice site (A5SS) event results from rMATS.
[truncated: 4,114 more rows]

## Sheet: Figure 5-4C
Extended Data Figure 5-4C.		Mutually exclusive exons (MXE) event results from rMATS.
[truncated: 8,097 more rows]

## Sheet: Figure 5-4D
Extended Data Figure 5-4D.		Retained intron (RI) event results from rMATS.
[truncated: 4,199 more rows]

[truncated: 1 more sheets: Figure 5-4E]
