# Supplementary material for: Epigenetic and Transcriptomic Impacts of Ethanol Vary by Brain Region and Extent of Exposure
Source: eNeuro. 2026 Apr 9;13(4):ENEURO.0484-25.2026. doi: 10.1523/ENEURO.0484-25.2026 (PMC13086551; doi:10.1523/ENEURO.0484-25.2026)
Supplement: Figure 6-1 — Gene ontology enrichment for interaction genes in the ventral hippocampus. Results from GO enrichment analysis for genes with significant paradigm × treatment interaction in the vHPC. GO enrichment results are reported in a direction-specific manner (i.e., for "upregulated" [Group A] or "downregulated" [Group B] DEGs). For Group B interaction genes, redundancy was reduced (similarity threshold=0.7) due to significant enrichment of >10 biological processes. Supports Figure 6B. Download Figure 6-1, XLS file. [file eneuro-13-ENEURO.0484-25.2026-s011.xls]

## Sheet: Figure 6-1
Extended Data Figure 6-1.	GO enrichment analysis results for significant paradigm × treatment interaction genes in the vHPC. Includes additional columns corresponding to results after reducing redundancy of significantly enriched terms (only done for "downregulated" [Group B] interaction genes, using threshold=0.7). Supports Figure 6B.
GO.ID	Term	Annotated	Significant	Expected	weight01Fisher	GeneRatio	FDR	Region	Paradigm	level_dir	Cluster	Parent GO.ID	Parent Term	Level	Reduced_Annot	Reduced_Sig	Reduced_GeneRatio
GO:0006457	protein folding	167	13	1.38	3.9e-06	0.0778443	0.0134715	vHPC	paradigm×trt	DEGs_up	n/a	n/a	n/a	n/a	n/a	n/a	n/a
GO:0036498	IRE1-mediated unfolded protein response	14	4	0.12	4.2e-06	0.285714	0.0134715	vHPC	paradigm×trt	DEGs_up	n/a	n/a	n/a	n/a	n/a	n/a	n/a
GO:0035235	ionotropic glutamate receptor signaling pathway	30	8	0.51	2.5e-08	0.266667	8.01875e-05	vHPC	paradigm×trt	DEGs_dn	2	GO:0035235	ionotropic glutamate receptor signaling pathway	parent	30	8	0.266667
GO:0022407	regulation of cell-cell adhesion	406	10	6.85	2.2e-05	0.0246305	0.0176413	vHPC	paradigm×trt	DEGs_dn	1	GO:0022407	regulation of cell-cell adhesion	parent	1244	49	0.0393891
GO:0046462	monoacylglycerol metabolic process	13	4	0.22	5e-05	0.307692	0.0229107	vHPC	paradigm×trt	DEGs_dn	6	GO:0046462	monoacylglycerol metabolic process	parent	13	4	0.307692
GO:0030036	actin cytoskeleton organization	672	33	11.34	5.7e-05	0.0491071	0.024377	vHPC	paradigm×trt	DEGs_dn	4	GO:0030036	actin cytoskeleton organization	parent	1197	49	0.0409357
GO:0043113	receptor clustering	76	10	1.28	0.00012	0.131579	0.0416975	vHPC	paradigm×trt	DEGs_dn	7	GO:0043113	receptor clustering	parent	76	10	0.131579
GO:0035176	social behavior	66	7	1.11	0.00012	0.106061	0.0416975	vHPC	paradigm×trt	DEGs_dn	5	GO:0035176	social behavior	parent	269	21	0.0780669
GO:0050885	neuromuscular process controlling balance	67	7	1.13	0.00013	0.104478	0.0416975	vHPC	paradigm×trt	DEGs_dn	8	GO:0050885	neuromuscular process controlling balance	parent	67	7	0.104478
GO:0043278	response to morphine	17	4	0.29	0.00016	0.235294	0.0466545	vHPC	paradigm×trt	DEGs_dn	9	GO:0043278	response to morphine	parent	17	4	0.235294
GO:0043524	negative regulation of neuron apoptotic process	201	12	3.39	0.00016	0.0597015	0.0466545	vHPC	paradigm×trt	DEGs_dn	10	GO:0043524	negative regulation of neuron apoptotic process	parent	201	12	0.0597015
GO:2000311	regulation of AMPA receptor activity	19	4	0.32	0.00025	0.210526	0.0697283	vHPC	paradigm×trt	DEGs_dn	11	GO:2000311	regulation of AMPA receptor activity	parent	19	4	0.210526
GO:0060292	long-term synaptic depression	38	6	0.64	0.0003	0.157895	0.0801875	vHPC	paradigm×trt	DEGs_dn	3	GO:0060292	long-term synaptic depression	parent	293	26	0.0887372
GO:0007155	cell adhesion	1244	49	20.99	1.4e-09	0.0393891	8.981e-06	vHPC	paradigm×trt	DEGs_dn	1	GO:0022407	regulation of cell-cell adhesion	child	n/a	n/a	n/a
GO:0035249	synaptic transmission, glutamatergic	121	14	2.04	4.3e-06	0.115702	0.00919483	vHPC	paradigm×trt	DEGs_dn	3	GO:0060292	long-term synaptic depression	child	n/a	n/a	n/a
GO:2000463	positive regulation of excitatory postsynaptic potential	42	7	0.71	5.9e-06	0.166667	0.00946213	vHPC	paradigm×trt	DEGs_dn	3	GO:0060292	long-term synaptic depression	child	n/a	n/a	n/a
GO:0060291	long-term synaptic potentiation	140	12	2.36	9.1e-06	0.0857143	0.0116753	vHPC	paradigm×trt	DEGs_dn	3	GO:0060292	long-term synaptic depression	child	n/a	n/a	n/a
GO:0090129	positive regulation of synapse maturation	10	4	0.17	1.5e-05	0.4	0.0137464	vHPC	paradigm×trt	DEGs_dn	4	GO:0030036	actin cytoskeleton organization	child	n/a	n/a	n/a
GO:0099562	maintenance of postsynaptic density structure	10	4	0.17	1.5e-05	0.4	0.0137464	vHPC	paradigm×trt	DEGs_dn	4	GO:0030036	actin cytoskeleton organization	child	n/a	n/a	n/a
GO:0050808	synapse organization	656	55	11.07	3.2e-05	0.0838415	0.0228089	vHPC	paradigm×trt	DEGs_dn	4	GO:0030036	actin cytoskeleton organization	child	n/a	n/a	n/a
GO:0150052	regulation of postsynapse assembly	55	7	0.93	3.7e-05	0.127273	0.0229107	vHPC	paradigm×trt	DEGs_dn	4	GO:0030036	actin cytoskeleton organization	child	n/a	n/a	n/a
GO:0007613	memory	169	14	2.85	4.3e-05	0.0828402	0.0229107	vHPC	paradigm×trt	DEGs_dn	5	GO:0035176	social behavior	child	n/a	n/a	n/a
GO:0051968	positive regulation of synaptic transmission, glutamatergic	39	6	0.66	4.5e-05	0.153846	0.0229107	vHPC	paradigm×trt	DEGs_dn	3	GO:0060292	long-term synaptic depression	child	n/a	n/a	n/a
GO:0098885	modification of postsynaptic actin cytoskeleton	27	5	0.46	5e-05	0.185185	0.0229107	vHPC	paradigm×trt	DEGs_dn	4	GO:0030036	actin cytoskeleton organization	child	n/a	n/a	n/a
GO:0048169	regulation of long-term neuronal synaptic plasticity	39	7	0.66	9.1e-05	0.179487	0.0364853	vHPC	paradigm×trt	DEGs_dn	3	GO:0060292	long-term synaptic depression	child	n/a	n/a	n/a
GO:0008306	associative learning	120	12	2.02	0.00013	0.1	0.0416975	vHPC	paradigm×trt	DEGs_dn	5	GO:0035176	social behavior	child	n/a	n/a	n/a
GO:0051965	positive regulation of synapse assembly	81	7	1.37	0.00043	0.0864198	0.110338	vHPC	paradigm×trt	DEGs_dn
GO:1904717	regulation of AMPA glutamate receptor clustering	10	3	0.17	0.00052	0.3	0.119452	vHPC	paradigm×trt	DEGs_dn
GO:0046464	acylglycerol catabolic process	28	4	0.47	0.00052	0.142857	0.119452	vHPC	paradigm×trt	DEGs_dn
GO:0032012	regulation of ARF protein signal transduction	23	4	0.39	0.00054	0.173913	0.119452	vHPC	paradigm×trt	DEGs_dn
GO:0014009	glial cell proliferation	74	6	1.25	0.00054	0.0810811	0.119452	vHPC	paradigm×trt	DEGs_dn
GO:0001701	in utero embryonic development	486	16	8.2	0.00064	0.0329218	0.136853	vHPC	paradigm×trt	DEGs_dn
GO:0021548	pons development	11	3	0.19	0.00071	0.272727	0.146342	vHPC	paradigm×trt	DEGs_dn
GO:0050770	regulation of axonogenesis	170	9	2.87	0.00073	0.0529412	0.146342	vHPC	paradigm×trt	DEGs_dn
GO:0098696	regulation of neurotransmitter receptor localization to postsynaptic specialization membrane	25	4	0.42	0.00076	0.16	0.147739	vHPC	paradigm×trt	DEGs_dn
GO:0048167	regulation of synaptic plasticity	275	27	4.64	0.001	0.0981818	0.186951	vHPC	paradigm×trt	DEGs_dn
GO:0048266	behavioral response to pain	27	4	0.46	0.00102	0.148148	0.186951	vHPC	paradigm×trt	DEGs_dn
GO:0006120	mitochondrial electron transport, NADH to ubiquinone	29	4	0.24	9.1e-05	0.137931	0.194588	vHPC	paradigm×trt	DEGs_up
GO:0046958	nonassociative learning	13	3	0.22	0.0012	0.230769	0.202579	vHPC	paradigm×trt	DEGs_dn
GO:1903977	positive regulation of glial cell migration	13	3	0.22	0.0012	0.230769	0.202579	vHPC	paradigm×trt	DEGs_dn
GO:0099542	trans-synaptic signaling by endocannabinoid	13	3	0.22	0.0012	0.230769	0.202579	vHPC	paradigm×trt	DEGs_dn
GO:0045944	positive regulation of transcription by RNA polymerase II	1081	33	18.24	0.00127	0.0305273	0.206196	vHPC	paradigm×trt	DEGs_dn
GO:0048813	dendrite morphogenesis	188	15	3.17	0.00132	0.0797872	0.206196	vHPC	paradigm×trt	DEGs_dn
GO:0008542	visual learning	72	6	1.21	0.00134	0.0833333	0.206196	vHPC	paradigm×trt	DEGs_dn
GO:0046427	positive regulation of receptor signaling pathway via JAK-STAT	29	4	0.49	0.00135	0.137931	0.206196	vHPC	paradigm×trt	DEGs_dn
GO:0032506	cytokinetic process	49	5	0.83	0.00148	0.102041	0.220795	vHPC	paradigm×trt	DEGs_dn
GO:0051056	regulation of small GTPase mediated signal transduction	237	13	4	0.00161	0.0548523	0.234731	vHPC	paradigm×trt	DEGs_dn
GO:0032926	negative regulation of activin receptor signaling pathway	15	3	0.25	0.00186	0.2	0.259389	vHPC	paradigm×trt	DEGs_dn
GO:0098970	postsynaptic neurotransmitter receptor diffusion trapping	15	3	0.25	0.00186	0.2	0.259389	vHPC	paradigm×trt	DEGs_dn
GO:0050804	modulation of chemical synaptic transmission	609	43	10.27	0.00223	0.0706076	0.304371	vHPC	paradigm×trt	DEGs_dn
GO:0060997	dendritic spine morphogenesis	79	8	1.33	0.0026	0.101266	0.347479	vHPC	paradigm×trt	DEGs_dn
GO:0150077	regulation of neuroinflammatory response	24	3	0.4	0.00273	0.125	0.357407	vHPC	paradigm×trt	DEGs_dn
GO:0007612	learning	192	18	3.24	0.00283	0.09375	0.363089	vHPC	paradigm×trt	DEGs_dn
GO:0002931	response to ischemia	58	5	0.98	0.00291	0.0862069	0.363928	vHPC	paradigm×trt	DEGs_dn
GO:0060999	positive regulation of dendritic spine development	68	7	1.15	0.00295	0.102941	0.363928	vHPC	paradigm×trt	DEGs_dn
GO:0099149	regulation of postsynaptic neurotransmitter receptor internalization	38	4	0.64	0.00372	0.105263	0.447862	vHPC	paradigm×trt	DEGs_dn
GO:0030220	platelet formation	19	3	0.32	0.00377	0.157895	0.447862	vHPC	paradigm×trt	DEGs_dn
GO:0060074	synapse maturation	52	7	0.88	0.00422	0.134615	0.492205	vHPC	paradigm×trt	DEGs_dn
GO:0048168	regulation of neuronal synaptic plasticity	76	12	1.28	0.00463	0.157895	0.530383	vHPC	paradigm×trt	DEGs_dn
GO:0071625	vocalization behavior	21	3	0.35	0.00504	0.142857	0.567221	vHPC	paradigm×trt	DEGs_dn
GO:0001937	negative regulation of endothelial cell proliferation	41	4	0.34	0.00036	0.097561	0.57735	vHPC	paradigm×trt	DEGs_up
GO:0019226	transmission of nerve impulse	96	5	1.62	0.00535	0.0520833	0.591728	vHPC	paradigm×trt	DEGs_dn
GO:0001764	neuron migration	198	12	3.34	0.00558	0.0606061	0.606707	vHPC	paradigm×trt	DEGs_dn
GO:0099151	regulation of postsynaptic density assembly	22	3	0.37	0.00577	0.136364	0.616909	vHPC	paradigm×trt	DEGs_dn
GO:0061098	positive regulation of protein tyrosine kinase activity	23	3	0.39	0.00655	0.130435	0.683922	vHPC	paradigm×trt	DEGs_dn
GO:0007156	homophilic cell adhesion via plasma membrane adhesion molecules	99	6	1.67	0.00661	0.0606061	0.683922	vHPC	paradigm×trt	DEGs_dn
GO:0007616	long-term memory	45	4	0.76	0.00686	0.0888889	0.698522	vHPC	paradigm×trt	DEGs_dn
GO:0098880	maintenance of postsynaptic specialization structure	18	6	0.3	0.00722	0.333333	0.717493	vHPC	paradigm×trt	DEGs_dn
GO:0008277	regulation of G protein-coupled receptor signaling pathway	138	7	2.33	0.00727	0.0507246	0.717493	vHPC	paradigm×trt	DEGs_dn
GO:0007215	glutamate receptor signaling pathway	56	11	0.94	0.00858	0.196429	0.83395	vHPC	paradigm×trt	DEGs_dn
GO:0031175	neuron projection development	1134	50	19.13	0.01001	0.0440917	0.95842	vHPC	paradigm×trt	DEGs_dn
GO:0007411	axon guidance	232	13	3.91	0.01052	0.0560345	0.992438	vHPC	paradigm×trt	DEGs_dn
GO:0070527	platelet aggregation	48	4	0.4	0.00097	0.0833333	1	vHPC	paradigm×trt	DEGs_up
GO:0036503	ERAD pathway	108	7	0.89	0.0011	0.0648148	1	vHPC	paradigm×trt	DEGs_up
GO:0006986	response to unfolded protein	117	8	0.97	0.00157	0.0683761	1	vHPC	paradigm×trt	DEGs_up
GO:0034976	response to endoplasmic reticulum stress	267	14	2.21	0.00161	0.0524345	1	vHPC	paradigm×trt	DEGs_up
GO:1900102	negative regulation of endoplasmic reticulum unfolded protein response	19	3	0.16	0.00182	0.157895	1	vHPC	paradigm×trt	DEGs_up
GO:1902306	negative regulation of sodium ion transmembrane transport	10	2	0.08	0.00293	0.2	1	vHPC	paradigm×trt	DEGs_up
GO:0032413	negative regulation of ion transmembrane transporter activity	45	4	0.37	0.00347	0.0888889	1	vHPC	paradigm×trt	DEGs_up
GO:2000649	regulation of sodium ion transmembrane transporter activity	38	3	0.31	0.00379	0.0789474	1	vHPC	paradigm×trt	DEGs_up
GO:1903332	regulation of protein folding	12	2	0.1	0.00425	0.166667	1	vHPC	paradigm×trt	DEGs_up
GO:0014049	positive regulation of glutamate secretion	12	2	0.1	0.00425	0.166667	1	vHPC	paradigm×trt	DEGs_up
GO:0002501	peptide antigen assembly with MHC protein complex	13	2	0.11	0.005	0.153846	1	vHPC	paradigm×trt	DEGs_up
GO:0140243	regulation of translation at synapse	13	2	0.11	0.005	0.153846	1	vHPC	paradigm×trt	DEGs_up
GO:0070278	extracellular matrix constituent secretion	14	2	0.12	0.0058	0.142857	1	vHPC	paradigm×trt	DEGs_up
GO:0090209	negative regulation of triglyceride metabolic process	14	2	0.12	0.0058	0.142857	1	vHPC	paradigm×trt	DEGs_up
GO:0070071	proton-transporting two-sector ATPase complex assembly	15	2	0.12	0.00665	0.133333	1	vHPC	paradigm×trt	DEGs_up
GO:0050821	protein stabilization	203	6	1.68	0.00688	0.0295567	1	vHPC	paradigm×trt	DEGs_up
GO:0035725	sodium ion transmembrane transport	145	7	1.2	0.00746	0.0482759	1	vHPC	paradigm×trt	DEGs_up
GO:0034605	cellular response to heat	52	3	0.43	0.00912	0.0576923	1	vHPC	paradigm×trt	DEGs_up
GO:0045666	positive regulation of neuron differentiation	99	4	0.82	0.00922	0.040404	1	vHPC	paradigm×trt	DEGs_up
GO:0006620	post-translational protein targeting to endoplasmic reticulum membrane	18	2	0.15	0.00954	0.111111	1	vHPC	paradigm×trt	DEGs_up
GO:0071071	regulation of phospholipid biosynthetic process	18	2	0.15	0.00954	0.111111	1	vHPC	paradigm×trt	DEGs_up
GO:0003084	positive regulation of systemic arterial blood pressure	19	2	0.16	0.01061	0.105263	1	vHPC	paradigm×trt	DEGs_up
GO:0070050	neuron cellular homeostasis	77	6	1.3	0.01115	0.0779221	1	vHPC	paradigm×trt	DEGs_dn
GO:0007420	brain development	707	30	11.93	0.01118	0.0424328	1	vHPC	paradigm×trt	DEGs_dn
GO:0030833	regulation of actin filament polymerization	129	6	2.18	0.01124	0.0465116	1	vHPC	paradigm×trt	DEGs_dn
GO:0051823	regulation of synapse structural plasticity	10	2	0.17	0.01167	0.2	1	vHPC	paradigm×trt	DEGs_dn
GO:0033033	negative regulation of myeloid cell apoptotic process	20	2	0.17	0.01172	0.1	1	vHPC	paradigm×trt	DEGs_up
GO:1903076	regulation of protein localization to plasma membrane	114	6	1.92	0.01199	0.0526316	1	vHPC	paradigm×trt	DEGs_dn
GO:0048172	regulation of short-term neuronal synaptic plasticity	21	2	0.17	0.01288	0.0952381	1	vHPC	paradigm×trt	DEGs_up
GO:0016339	calcium-dependent cell-cell adhesion via plasma membrane cell adhesion molecules	30	3	0.51	0.01377	0.1	1	vHPC	paradigm×trt	DEGs_dn
GO:0097484	dendrite extension	42	3	0.71	0.01406	0.0714286	1	vHPC	paradigm×trt	DEGs_dn
GO:0048170	positive regulation of long-term neuronal synaptic plasticity	11	2	0.19	0.0141	0.181818	1	vHPC	paradigm×trt	DEGs_dn
GO:0048251	elastic fiber assembly	11	2	0.19	0.0141	0.181818	1	vHPC	paradigm×trt	DEGs_dn
GO:1900147	regulation of Schwann cell migration	11	2	0.19	0.0141	0.181818	1	vHPC	paradigm×trt	DEGs_dn
GO:0042048	olfactory behavior	11	2	0.19	0.0141	0.181818	1	vHPC	paradigm×trt	DEGs_dn
GO:1902667	regulation of axon guidance	11	2	0.19	0.0141	0.181818	1	vHPC	paradigm×trt	DEGs_dn
GO:1904395	positive regulation of skeletal muscle acetylcholine-gated channel clustering	11	2	0.19	0.0141	0.181818	1	vHPC	paradigm×trt	DEGs_dn
GO:0010666	positive regulation of cardiac muscle cell apoptotic process	22	2	0.18	0.0141	0.0909091	1	vHPC	paradigm×trt	DEGs_up
GO:0042220	response to cocaine	62	3	0.51	0.0147	0.0483871	1	vHPC	paradigm×trt	DEGs_up
GO:0045445	myoblast differentiation	99	5	1.67	0.01493	0.0505051	1	vHPC	paradigm×trt	DEGs_dn
GO:0060384	innervation	31	3	0.52	0.01506	0.0967742	1	vHPC	paradigm×trt	DEGs_dn
GO:1900273	positive regulation of long-term synaptic potentiation	31	3	0.52	0.01506	0.0967742	1	vHPC	paradigm×trt	DEGs_dn
GO:0042026	protein refolding	23	2	0.19	0.01536	0.0869565	1	vHPC	paradigm×trt	DEGs_up
GO:0006486	protein glycosylation	202	5	1.67	0.01572	0.0247525	1	vHPC	paradigm×trt	DEGs_up
GO:0099011	neuronal dense core vesicle exocytosis	14	2	0.12	0.01638	0.142857	1	vHPC	paradigm×trt	DEGs_up
GO:0061003	positive regulation of dendritic spine morphogenesis	32	3	0.54	0.01641	0.09375	1	vHPC	paradigm×trt	DEGs_dn
GO:0007274	neuromuscular synaptic transmission	32	3	0.54	0.01641	0.09375	1	vHPC	paradigm×trt	DEGs_dn
GO:0008645	hexose transmembrane transport	101	2	0.84	0.01647	0.019802	1	vHPC	paradigm×trt	DEGs_up
GO:0061517	macrophage proliferation	12	2	0.2	0.01674	0.166667	1	vHPC	paradigm×trt	DEGs_dn
GO:0060413	atrial septum morphogenesis	12	2	0.2	0.01674	0.166667	1	vHPC	paradigm×trt	DEGs_dn
GO:0060179	male mating behavior	12	2	0.2	0.01674	0.166667	1	vHPC	paradigm×trt	DEGs_dn
GO:0032222	regulation of synaptic transmission, cholinergic	12	2	0.2	0.01674	0.166667	1	vHPC	paradigm×trt	DEGs_dn
GO:0071257	cellular response to electrical stimulus	12	2	0.2	0.01674	0.166667	1	vHPC	paradigm×trt	DEGs_dn
GO:1990416	cellular response to brain-derived neurotrophic factor stimulus	12	2	0.2	0.01674	0.166667	1	vHPC	paradigm×trt	DEGs_dn
GO:0060147	regulation of post-transcriptional gene silencing	30	3	0.51	0.01677	0.1	1	vHPC	paradigm×trt	DEGs_dn
GO:0003205	cardiac chamber development	172	5	2.9	0.0168	0.0290698	1	vHPC	paradigm×trt	DEGs_dn
GO:0090493	catecholamine uptake	14	2	0.24	0.01682	0.142857	1	vHPC	paradigm×trt	DEGs_dn
GO:0019216	regulation of lipid metabolic process	299	8	2.48	0.01705	0.0267559	1	vHPC	paradigm×trt	DEGs_up
GO:0099505	regulation of presynaptic membrane potential	33	3	0.56	0.01784	0.0909091	1	vHPC	paradigm×trt	DEGs_dn
GO:0098703	calcium ion import across plasma membrane	33	3	0.56	0.01784	0.0909091	1	vHPC	paradigm×trt	DEGs_dn
GO:0098656	monoatomic anion transmembrane transport	112	3	0.93	0.01794	0.0267857	1	vHPC	paradigm×trt	DEGs_up
GO:0006783	heme biosynthetic process	25	2	0.21	0.01801	0.08	1	vHPC	paradigm×trt	DEGs_up
GO:0042776	proton motive force-driven mitochondrial ATP synthesis	67	3	0.55	0.01808	0.0447761	1	vHPC	paradigm×trt	DEGs_up
GO:0008038	neuron recognition	51	4	0.86	0.01938	0.0784314	1	vHPC	paradigm×trt	DEGs_dn
GO:0098917	retrograde trans-synaptic signaling	13	2	0.22	0.01956	0.153846	1	vHPC	paradigm×trt	DEGs_dn
GO:0031571	mitotic G1 DNA damage checkpoint signaling	13	2	0.22	0.01956	0.153846	1	vHPC	paradigm×trt	DEGs_dn
GO:0010587	miRNA catabolic process	13	2	0.22	0.01956	0.153846	1	vHPC	paradigm×trt	DEGs_dn
GO:0003334	keratinocyte development	13	2	0.22	0.01956	0.153846	1	vHPC	paradigm×trt	DEGs_dn
GO:0042220	response to cocaine	62	4	1.05	0.02058	0.0645161	1	vHPC	paradigm×trt	DEGs_dn
GO:0007416	synapse assembly	293	26	4.94	0.02145	0.0887372	1	vHPC	paradigm×trt	DEGs_dn
GO:0014850	response to muscle activity	28	2	0.23	0.02234	0.0714286	1	vHPC	paradigm×trt	DEGs_up
GO:0043534	blood vessel endothelial cell migration	119	4	2.01	0.02254	0.0336134	1	vHPC	paradigm×trt	DEGs_dn
GO:0031915	positive regulation of synaptic plasticity	14	2	0.24	0.02257	0.142857	1	vHPC	paradigm×trt	DEGs_dn
GO:0001967	suckling behavior	14	2	0.24	0.02257	0.142857	1	vHPC	paradigm×trt	DEGs_dn
GO:0003183	mitral valve morphogenesis	14	2	0.24	0.02257	0.142857	1	vHPC	paradigm×trt	DEGs_dn
GO:0014059	regulation of dopamine secretion	29	2	0.24	0.02386	0.0689655	1	vHPC	paradigm×trt	DEGs_up
GO:0032409	regulation of transporter activity	188	6	1.56	0.02398	0.0319149	1	vHPC	paradigm×trt	DEGs_up
GO:1904646	cellular response to amyloid-beta	37	3	0.62	0.02419	0.0810811	1	vHPC	paradigm×trt	DEGs_dn
GO:0032946	positive regulation of mononuclear cell proliferation	123	3	1.02	0.02444	0.0243902	1	vHPC	paradigm×trt	DEGs_up
GO:0043558	regulation of translational initiation in response to stress	13	2	0.11	0.02446	0.153846	1	vHPC	paradigm×trt	DEGs_up
GO:1903897	regulation of PERK-mediated unfolded protein response	14	2	0.12	0.02446	0.142857	1	vHPC	paradigm×trt	DEGs_up
GO:0070142	synaptic vesicle budding	15	2	0.12	0.02446	0.133333	1	vHPC	paradigm×trt	DEGs_up
GO:0009409	response to cold	43	3	0.36	0.02511	0.0697674	1	vHPC	paradigm×trt	DEGs_up
GO:0002474	antigen processing and presentation of peptide antigen via MHC class I	30	2	0.25	0.02543	0.0666667	1	vHPC	paradigm×trt	DEGs_up
GO:0009651	response to salt stress	30	2	0.25	0.02543	0.0666667	1	vHPC	paradigm×trt	DEGs_up
GO:0016358	dendrite development	320	23	5.4	0.02544	0.071875	1	vHPC	paradigm×trt	DEGs_dn
GO:0034314	Arp2/3 complex-mediated actin nucleation	43	4	0.73	0.02549	0.0930233	1	vHPC	paradigm×trt	DEGs_dn
GO:0098962	regulation of postsynaptic neurotransmitter receptor activity	15	2	0.25	0.02576	0.133333	1	vHPC	paradigm×trt	DEGs_dn
GO:0045176	apical protein localization	15	2	0.25	0.02576	0.133333	1	vHPC	paradigm×trt	DEGs_dn
GO:0099527	postsynapse to nucleus signaling pathway	15	2	0.25	0.02576	0.133333	1	vHPC	paradigm×trt	DEGs_dn
GO:0016081	synaptic vesicle docking	15	2	0.25	0.02576	0.133333	1	vHPC	paradigm×trt	DEGs_dn
GO:0006895	Golgi to endosome transport	15	2	0.25	0.02576	0.133333	1	vHPC	paradigm×trt	DEGs_dn
GO:1901653	cellular response to peptide	15	2	0.25	0.02576	0.133333	1	vHPC	paradigm×trt	DEGs_dn
GO:0010807	regulation of synaptic vesicle priming	15	2	0.25	0.02576	0.133333	1	vHPC	paradigm×trt	DEGs_dn
GO:1902950	regulation of dendritic spine maintenance	15	2	0.25	0.02576	0.133333	1	vHPC	paradigm×trt	DEGs_dn
GO:1902600	proton transmembrane transport	135	4	1.12	0.02586	0.0296296	1	vHPC	paradigm×trt	DEGs_up
GO:0007423	sensory organ development	583	10	9.83	0.02605	0.0171527	1	vHPC	paradigm×trt	DEGs_dn
GO:0060384	innervation	31	2	0.26	0.02704	0.0645161	1	vHPC	paradigm×trt	DEGs_up
GO:0021766	hippocampus development	98	6	1.65	0.02731	0.0612245	1	vHPC	paradigm×trt	DEGs_dn
GO:0007422	peripheral nervous system development	79	3	0.65	0.02779	0.0379747	1	vHPC	paradigm×trt	DEGs_up
GO:0061077	chaperone-mediated protein folding	66	4	0.55	0.028	0.0606061	1	vHPC	paradigm×trt	DEGs_up
GO:1901379	regulation of potassium ion transmembrane transport	75	4	0.62	0.02803	0.0533333	1	vHPC	paradigm×trt	DEGs_up
GO:0065002	intracellular protein transmembrane transport	32	2	0.26	0.02869	0.0625	1	vHPC	paradigm×trt	DEGs_up
GO:0007405	neuroblast proliferation	81	5	1.37	0.02874	0.0617284	1	vHPC	paradigm×trt	DEGs_dn
GO:0051017	actin filament bundle assembly	168	8	2.83	0.02884	0.047619	1	vHPC	paradigm×trt	DEGs_dn
GO:0060314	regulation of ryanodine-sensitive calcium-release channel activity	16	2	0.27	0.02912	0.125	1	vHPC	paradigm×trt	DEGs_dn
GO:0051290	protein heterotetramerization	16	2	0.27	0.02912	0.125	1	vHPC	paradigm×trt	DEGs_dn
GO:0060816	random inactivation of X chromosome	16	2	0.27	0.02912	0.125	1	vHPC	paradigm×trt	DEGs_dn
GO:0021889	olfactory bulb interneuron differentiation	16	2	0.27	0.02912	0.125	1	vHPC	paradigm×trt	DEGs_dn
GO:0051930	regulation of sensory perception of pain	16	2	0.27	0.02912	0.125	1	vHPC	paradigm×trt	DEGs_dn
GO:0089718	amino acid import across plasma membrane	52	3	0.43	0.03002	0.0576923	1	vHPC	paradigm×trt	DEGs_up
GO:0007167	enzyme-linked receptor protein signaling pathway	871	25	14.69	0.03064	0.0287026	1	vHPC	paradigm×trt	DEGs_dn
GO:0001662	behavioral fear response	53	4	0.89	0.03136	0.0754717	1	vHPC	paradigm×trt	DEGs_dn
GO:0032465	regulation of cytokinesis	79	4	1.33	0.03149	0.0506329	1	vHPC	paradigm×trt	DEGs_dn
GO:0051085	chaperone cofactor-dependent protein refolding	34	2	0.28	0.0321	0.0588235	1	vHPC	paradigm×trt	DEGs_up
GO:0033036	macromolecule localization	2813	56	47.45	0.03232	0.0199076	1	vHPC	paradigm×trt	DEGs_dn
GO:0009395	phospholipid catabolic process	44	3	0.74	0.03252	0.0681818	1	vHPC	paradigm×trt	DEGs_dn
GO:0002091	negative regulation of receptor internalization	17	2	0.29	0.03264	0.117647	1	vHPC	paradigm×trt	DEGs_dn
GO:0051386	regulation of neurotrophin TRK receptor signaling pathway	17	2	0.29	0.03264	0.117647	1	vHPC	paradigm×trt	DEGs_dn
GO:0010759	positive regulation of macrophage chemotaxis	17	2	0.29	0.03264	0.117647	1	vHPC	paradigm×trt	DEGs_dn
GO:0016338	calcium-independent cell-cell adhesion via plasma membrane cell-adhesion molecules	17	2	0.29	0.03264	0.117647	1	vHPC	paradigm×trt	DEGs_dn
GO:0031987	locomotion involved in locomotory behavior	17	2	0.29	0.03264	0.117647	1	vHPC	paradigm×trt	DEGs_dn
GO:0070314	G1 to G0 transition	17	2	0.29	0.03264	0.117647	1	vHPC	paradigm×trt	DEGs_dn
GO:0036376	sodium ion export across plasma membrane	17	2	0.29	0.03264	0.117647	1	vHPC	paradigm×trt	DEGs_dn
GO:0007625	grooming behavior	17	2	0.29	0.03264	0.117647	1	vHPC	paradigm×trt	DEGs_dn
GO:0099175	regulation of postsynapse organization	189	19	3.19	0.03319	0.100529	1	vHPC	paradigm×trt	DEGs_dn
GO:0048013	ephrin receptor signaling pathway	72	4	1.21	0.03335	0.0555556	1	vHPC	paradigm×trt	DEGs_dn
GO:0090520	sphingolipid mediated signaling pathway	17	2	0.29	0.03336	0.117647	1	vHPC	paradigm×trt	DEGs_dn
GO:0031958	nuclear receptor-mediated corticosteroid signaling pathway	18	2	0.3	0.03337	0.111111	1	vHPC	paradigm×trt	DEGs_dn
GO:0040017	positive regulation of locomotion	557	11	9.4	0.03337	0.0197487	1	vHPC	paradigm×trt	DEGs_dn
GO:0008585	female gonad development	112	4	0.93	0.03499	0.0357143	1	vHPC	paradigm×trt	DEGs_up
GO:0030534	adult behavior	178	8	3	0.03541	0.0449438	1	vHPC	paradigm×trt	DEGs_dn
GO:0099560	synaptic membrane adhesion	43	3	0.73	0.0357	0.0697674	1	vHPC	paradigm×trt	DEGs_dn
GO:1905168	positive regulation of double-strand break repair via homologous recombination	43	3	0.73	0.0357	0.0697674	1	vHPC	paradigm×trt	DEGs_dn
GO:0045732	positive regulation of protein catabolic process	197	5	1.63	0.0358	0.0253807	1	vHPC	paradigm×trt	DEGs_up
GO:0060392	negative regulation of SMAD protein signal transduction	18	2	0.3	0.03632	0.111111	1	vHPC	paradigm×trt	DEGs_dn
GO:1900452	regulation of long-term synaptic depression	18	2	0.3	0.03632	0.111111	1	vHPC	paradigm×trt	DEGs_dn
GO:0009190	cyclic nucleotide biosynthetic process	18	2	0.3	0.03632	0.111111	1	vHPC	paradigm×trt	DEGs_dn
GO:0071498	cellular response to fluid shear stress	18	2	0.3	0.03632	0.111111	1	vHPC	paradigm×trt	DEGs_dn
GO:0048712	negative regulation of astrocyte differentiation	18	2	0.3	0.03632	0.111111	1	vHPC	paradigm×trt	DEGs_dn
GO:0035019	somatic stem cell population maintenance	74	4	1.25	0.03636	0.0540541	1	vHPC	paradigm×trt	DEGs_dn
GO:0098742	cell-cell adhesion via plasma-membrane adhesion molecules	193	14	3.26	0.03769	0.0725389	1	vHPC	paradigm×trt	DEGs_dn
GO:0060996	dendritic spine development	139	13	2.34	0.03773	0.0935252	1	vHPC	paradigm×trt	DEGs_dn
GO:0031146	SCF-dependent proteasomal ubiquitin-dependent protein catabolic process	44	3	0.74	0.03785	0.0681818	1	vHPC	paradigm×trt	DEGs_dn
GO:0060412	ventricular septum morphogenesis	44	3	0.74	0.03785	0.0681818	1	vHPC	paradigm×trt	DEGs_dn
GO:0032963	collagen metabolic process	104	4	1.75	0.03999	0.0384615	1	vHPC	paradigm×trt	DEGs_dn
GO:0050872	white fat cell differentiation	19	2	0.32	0.04015	0.105263	1	vHPC	paradigm×trt	DEGs_dn
GO:0035022	positive regulation of Rac protein signal transduction	19	2	0.32	0.04015	0.105263	1	vHPC	paradigm×trt	DEGs_dn
GO:0048143	astrocyte activation	19	2	0.32	0.04015	0.105263	1	vHPC	paradigm×trt	DEGs_dn
GO:0060216	definitive hemopoiesis	19	2	0.32	0.04015	0.105263	1	vHPC	paradigm×trt	DEGs_dn
GO:1903428	positive regulation of reactive oxygen species biosynthetic process	19	2	0.32	0.04015	0.105263	1	vHPC	paradigm×trt	DEGs_dn
GO:0008356	asymmetric cell division	19	2	0.32	0.04015	0.105263	1	vHPC	paradigm×trt	DEGs_dn
GO:0048489	synaptic vesicle transport	54	4	0.45	0.04023	0.0740741	1	vHPC	paradigm×trt	DEGs_up
GO:0042592	homeostatic process	1569	14	12.99	0.0407	0.00892288	1	vHPC	paradigm×trt	DEGs_up
GO:0030901	midbrain development	39	2	0.32	0.04129	0.0512821	1	vHPC	paradigm×trt	DEGs_up
GO:0010613	positive regulation of cardiac muscle hypertrophy	39	2	0.32	0.04129	0.0512821	1	vHPC	paradigm×trt	DEGs_up
GO:2000242	negative regulation of reproductive process	59	3	0.49	0.04273	0.0508475	1	vHPC	paradigm×trt	DEGs_up
GO:0045429	positive regulation of nitric oxide biosynthetic process	40	2	0.33	0.04323	0.05	1	vHPC	paradigm×trt	DEGs_up
GO:0016567	protein ubiquitination	689	12	11.62	0.0434	0.0174165	1	vHPC	paradigm×trt	DEGs_dn
GO:0031290	retinal ganglion cell axon guidance	20	2	0.34	0.04412	0.1	1	vHPC	paradigm×trt	DEGs_dn
GO:0046058	cAMP metabolic process	20	2	0.34	0.04412	0.1	1	vHPC	paradigm×trt	DEGs_dn
GO:0099502	calcium-dependent activation of synaptic vesicle fusion	20	2	0.34	0.04412	0.1	1	vHPC	paradigm×trt	DEGs_dn
GO:0120036	plasma membrane bounded cell projection organization	1654	53	27.9	0.04486	0.0320435	1	vHPC	paradigm×trt	DEGs_dn
GO:0045746	negative regulation of Notch signaling pathway	41	2	0.34	0.04521	0.0487805	1	vHPC	paradigm×trt	DEGs_up
GO:0071364	cellular response to epidermal growth factor stimulus	48	3	0.81	0.04709	0.0625	1	vHPC	paradigm×trt	DEGs_dn
GO:0050918	positive chemotaxis	48	3	0.81	0.04709	0.0625	1	vHPC	paradigm×trt	DEGs_dn
GO:0030866	cortical actin cytoskeleton organization	42	2	0.35	0.04722	0.047619	1	vHPC	paradigm×trt	DEGs_up
GO:0061049	cell growth involved in cardiac muscle cell development	42	2	0.35	0.04722	0.047619	1	vHPC	paradigm×trt	DEGs_up
GO:0099068	postsynapse assembly	103	13	1.74	0.04787	0.126214	1	vHPC	paradigm×trt	DEGs_dn
GO:0045638	negative regulation of myeloid cell differentiation	73	4	1.23	0.04787	0.0547945	1	vHPC	paradigm×trt	DEGs_dn
GO:0051481	negative regulation of cytosolic calcium ion concentration	21	2	0.35	0.04823	0.0952381	1	vHPC	paradigm×trt	DEGs_dn
GO:0048172	regulation of short-term neuronal synaptic plasticity	21	2	0.35	0.04823	0.0952381	1	vHPC	paradigm×trt	DEGs_dn
GO:0038166	angiotensin-activated signaling pathway	21	2	0.35	0.04823	0.0952381	1	vHPC	paradigm×trt	DEGs_dn
GO:0044794	positive regulation by host of viral process	21	2	0.35	0.04823	0.0952381	1	vHPC	paradigm×trt	DEGs_dn
GO:1902373	negative regulation of mRNA catabolic process	67	2	0.55	0.04848	0.0298507	1	vHPC	paradigm×trt	DEGs_up
GO:0040011	locomotion	1106	30	18.66	0.04889	0.0271248	1	vHPC	paradigm×trt	DEGs_dn
GO:0097720	calcineurin-mediated signaling	49	3	0.83	0.04954	0.0612245	1	vHPC	paradigm×trt	DEGs_dn
GO:0006979	response to oxidative stress	394	5	3.26	0.05062	0.0126904	1	vHPC	paradigm×trt	DEGs_up
GO:0045214	sarcomere organization	44	2	0.36	0.05133	0.0454545	1	vHPC	paradigm×trt	DEGs_up
GO:1904707	positive regulation of vascular associated smooth muscle cell proliferation	44	2	0.36	0.05133	0.0454545	1	vHPC	paradigm×trt	DEGs_up
GO:0016525	negative regulation of angiogenesis	101	3	0.84	0.05145	0.029703	1	vHPC	paradigm×trt	DEGs_up
GO:0045453	bone resorption	62	3	1.05	0.05237	0.0483871	1	vHPC	paradigm×trt	DEGs_dn
GO:0035641	locomotory exploration behavior	22	2	0.37	0.05248	0.0909091	1	vHPC	paradigm×trt	DEGs_dn
GO:0006654	phosphatidic acid biosynthetic process	22	2	0.37	0.05248	0.0909091	1	vHPC	paradigm×trt	DEGs_dn
GO:0010875	positive regulation of cholesterol efflux	22	2	0.37	0.05248	0.0909091	1	vHPC	paradigm×trt	DEGs_dn
GO:0048857	neural nucleus development	22	2	0.37	0.05248	0.0909091	1	vHPC	paradigm×trt	DEGs_dn
GO:0045956	positive regulation of calcium ion-dependent exocytosis	22	2	0.37	0.05248	0.0909091	1	vHPC	paradigm×trt	DEGs_dn
GO:0046777	protein autophosphorylation	180	7	3.04	0.05364	0.0388889	1	vHPC	paradigm×trt	DEGs_dn
GO:0032968	positive regulation of transcription elongation by RNA polymerase II	51	3	0.86	0.05467	0.0588235	1	vHPC	paradigm×trt	DEGs_dn
GO:1902679	negative regulation of RNA biosynthetic process	1094	11	9.06	0.05609	0.0100548	1	vHPC	paradigm×trt	DEGs_up
GO:1901017	negative regulation of potassium ion transmembrane transporter activity	17	2	0.14	0.05615	0.117647	1	vHPC	paradigm×trt	DEGs_up
GO:0051969	regulation of transmission of nerve impulse	18	2	0.15	0.05616	0.111111	1	vHPC	paradigm×trt	DEGs_up
GO:1904292	regulation of ERAD pathway	27	2	0.22	0.05619	0.0740741	1	vHPC	paradigm×trt	DEGs_up
GO:0006913	nucleocytoplasmic transport	336	8	5.67	0.05658	0.0238095	1	vHPC	paradigm×trt	DEGs_dn
GO:0051924	regulation of calcium ion transport	235	4	1.95	0.05738	0.0170213	1	vHPC	paradigm×trt	DEGs_up
GO:0098586	cellular response to virus	47	2	0.39	0.05773	0.0425532	1	vHPC	paradigm×trt	DEGs_up
GO:0021987	cerebral cortex development	142	7	2.4	0.0582	0.0492958	1	vHPC	paradigm×trt	DEGs_dn
GO:0008306	associative learning	120	3	0.99	0.0596	0.025	1	vHPC	paradigm×trt	DEGs_up
GO:0019722	calcium-mediated signaling	188	8	3.17	0.06004	0.0425532	1	vHPC	paradigm×trt	DEGs_dn
GO:0098974	postsynaptic actin cytoskeleton organization	24	2	0.4	0.06135	0.0833333	1	vHPC	paradigm×trt	DEGs_dn
GO:2001224	positive regulation of neuron migration	24	2	0.4	0.06135	0.0833333	1	vHPC	paradigm×trt	DEGs_dn
GO:0046580	negative regulation of Ras protein signal transduction	24	2	0.4	0.06135	0.0833333	1	vHPC	paradigm×trt	DEGs_dn
GO:0010595	positive regulation of endothelial cell migration	110	3	0.91	0.06322	0.0272727	1	vHPC	paradigm×trt	DEGs_up
GO:0140467	integrated stress response signaling	29	3	0.24	0.06348	0.103448	1	vHPC	paradigm×trt	DEGs_up
GO:0010659	cardiac muscle cell apoptotic process	64	3	0.53	0.06362	0.046875	1	vHPC	paradigm×trt	DEGs_up
GO:0099645	neurotransmitter receptor localization to postsynaptic specialization membrane	50	6	0.84	0.06443	0.12	1	vHPC	paradigm×trt	DEGs_dn
GO:0007265	Ras protein signal transduction	110	5	1.86	0.06501	0.0454545	1	vHPC	paradigm×trt	DEGs_dn
GO:0050801	monoatomic ion homeostasis	546	13	9.21	0.06509	0.0238095	1	vHPC	paradigm×trt	DEGs_dn
GO:0010758	regulation of macrophage chemotaxis	21	3	0.35	0.06539	0.142857	1	vHPC	paradigm×trt	DEGs_dn
GO:0030042	actin filament depolymerization	52	3	0.88	0.06551	0.0576923	1	vHPC	paradigm×trt	DEGs_dn
GO:0051124	synaptic assembly at neuromuscular junction	14	2	0.24	0.0656	0.142857	1	vHPC	paradigm×trt	DEGs_dn
GO:0010226	response to lithium ion	18	2	0.3	0.06561	0.111111	1	vHPC	paradigm×trt	DEGs_dn
GO:2000649	regulation of sodium ion transmembrane transporter activity	38	3	0.64	0.06563	0.0789474	1	vHPC	paradigm×trt	DEGs_dn
GO:0099509	regulation of presynaptic cytosolic calcium ion concentration	25	2	0.42	0.06596	0.08	1	vHPC	paradigm×trt	DEGs_dn
GO:0046339	diacylglycerol metabolic process	25	2	0.42	0.06596	0.08	1	vHPC	paradigm×trt	DEGs_dn
GO:0003272	endocardial cushion formation	25	2	0.42	0.06596	0.08	1	vHPC	paradigm×trt	DEGs_dn
GO:0008643	carbohydrate transport	115	2	1.94	0.066	0.0173913	1	vHPC	paradigm×trt	DEGs_dn
GO:0002263	cell activation involved in immune response	235	4	3.96	0.06601	0.0170213	1	vHPC	paradigm×trt	DEGs_dn
GO:0061458	reproductive system development	299	3	5.04	0.06652	0.0100334	1	vHPC	paradigm×trt	DEGs_dn
GO:0003254	regulation of membrane depolarization	51	2	0.42	0.06667	0.0392157	1	vHPC	paradigm×trt	DEGs_up
GO:1902895	positive regulation of miRNA transcription	51	2	0.42	0.06667	0.0392157	1	vHPC	paradigm×trt	DEGs_up
GO:0035791	platelet-derived growth factor receptor-beta signaling pathway	56	3	0.94	0.06852	0.0535714	1	vHPC	paradigm×trt	DEGs_dn
GO:0030178	negative regulation of Wnt signaling pathway	154	5	2.6	0.0703	0.0324675	1	vHPC	paradigm×trt	DEGs_dn
GO:0048511	rhythmic process	306	7	5.16	0.07056	0.0228758	1	vHPC	paradigm×trt	DEGs_dn
GO:0050728	negative regulation of inflammatory response	131	4	1.08	0.07058	0.0305344	1	vHPC	paradigm×trt	DEGs_up
GO:0055075	potassium ion homeostasis	26	2	0.44	0.07069	0.0769231	1	vHPC	paradigm×trt	DEGs_dn
GO:2001240	negative regulation of extrinsic apoptotic signaling pathway in absence of ligand	26	2	0.44	0.07069	0.0769231	1	vHPC	paradigm×trt	DEGs_dn
GO:0043547	positive regulation of GTPase activity	133	6	2.24	0.07136	0.0451128	1	vHPC	paradigm×trt	DEGs_dn
GO:0000082	G1/S transition of mitotic cell cycle	207	8	3.49	0.07284	0.0386473	1	vHPC	paradigm×trt	DEGs_dn
GO:0034198	cellular response to amino acid starvation	54	2	0.45	0.07365	0.037037	1	vHPC	paradigm×trt	DEGs_up
GO:0000902	cell morphogenesis	1034	45	17.44	0.07382	0.0435203	1	vHPC	paradigm×trt	DEGs_dn
GO:0046928	regulation of neurotransmitter secretion	102	6	1.72	0.07419	0.0588235	1	vHPC	paradigm×trt	DEGs_dn
GO:0050766	positive regulation of phagocytosis	58	3	0.98	0.07446	0.0517241	1	vHPC	paradigm×trt	DEGs_dn
GO:0050771	negative regulation of axonogenesis	58	3	0.98	0.07446	0.0517241	1	vHPC	paradigm×trt	DEGs_dn
GO:0007017	microtubule-based process	923	4	7.64	0.07466	0.00433369	1	vHPC	paradigm×trt	DEGs_up
GO:0021772	olfactory bulb development	43	4	0.73	0.07468	0.0930233	1	vHPC	paradigm×trt	DEGs_dn
GO:0035902	response to immobilization stress	27	2	0.46	0.07552	0.0740741	1	vHPC	paradigm×trt	DEGs_dn
GO:1902894	negative regulation of miRNA transcription	27	2	0.46	0.07552	0.0740741	1	vHPC	paradigm×trt	DEGs_dn
GO:2001238	positive regulation of extrinsic apoptotic signaling pathway	55	2	0.46	0.07603	0.0363636	1	vHPC	paradigm×trt	DEGs_up
GO:0006468	protein phosphorylation	1085	15	8.98	0.07607	0.0138249	1	vHPC	paradigm×trt	DEGs_up
GO:0007179	transforming growth factor beta receptor signaling pathway	196	6	3.31	0.07705	0.0306122	1	vHPC	paradigm×trt	DEGs_dn
GO:0014048	regulation of glutamate secretion	22	3	0.18	0.07868	0.136364	1	vHPC	paradigm×trt	DEGs_up
GO:0043408	regulation of MAPK cascade	640	15	10.8	0.07902	0.0234375	1	vHPC	paradigm×trt	DEGs_dn
GO:1902652	secondary alcohol metabolic process	128	3	1.06	0.07918	0.0234375	1	vHPC	paradigm×trt	DEGs_up
GO:0042177	negative regulation of protein catabolic process	113	4	0.94	0.07924	0.0353982	1	vHPC	paradigm×trt	DEGs_up
GO:0043200	response to amino acid	135	6	2.28	0.07932	0.0444444	1	vHPC	paradigm×trt	DEGs_dn
GO:0030201	heparan sulfate proteoglycan metabolic process	42	2	0.35	0.07936	0.047619	1	vHPC	paradigm×trt	DEGs_up
GO:1904062	regulation of monoatomic cation transmembrane transport	281	13	4.74	0.07937	0.0462633	1	vHPC	paradigm×trt	DEGs_dn
GO:0110053	regulation of actin filament organization	258	12	4.35	0.07955	0.0465116	1	vHPC	paradigm×trt	DEGs_dn
GO:0032836	glomerular basement membrane development	10	1	0.08	0.07978	0.1	1	vHPC	paradigm×trt	DEGs_up
GO:0060710	chorio-allantoic fusion	10	1	0.08	0.07978	0.1	1	vHPC	paradigm×trt	DEGs_up
GO:0097503	sialylation	10	1	0.08	0.07978	0.1	1	vHPC	paradigm×trt	DEGs_up
GO:0051292	nuclear pore complex assembly	10	1	0.08	0.07978	0.1	1	vHPC	paradigm×trt	DEGs_up
GO:0035095	behavioral response to nicotine	10	1	0.08	0.07978	0.1	1	vHPC	paradigm×trt	DEGs_up
GO:0045759	negative regulation of action potential	10	1	0.08	0.07978	0.1	1	vHPC	paradigm×trt	DEGs_up
GO:1905048	regulation of metallopeptidase activity	10	1	0.08	0.07978	0.1	1	vHPC	paradigm×trt	DEGs_up
GO:0035524	proline transmembrane transport	10	1	0.08	0.07978	0.1	1	vHPC	paradigm×trt	DEGs_up
GO:0060513	prostatic bud formation	10	1	0.08	0.07978	0.1	1	vHPC	paradigm×trt	DEGs_up
GO:2000510	positive regulation of dendritic cell chemotaxis	10	1	0.08	0.07978	0.1	1	vHPC	paradigm×trt	DEGs_up
GO:0099538	synaptic signaling via neuropeptide	10	1	0.08	0.07978	0.1	1	vHPC	paradigm×trt	DEGs_up
GO:0035646	endosome to melanosome transport	10	1	0.08	0.07978	0.1	1	vHPC	paradigm×trt	DEGs_up
GO:0006971	hypotonic response	10	1	0.08	0.07978	0.1	1	vHPC	paradigm×trt	DEGs_up
GO:0014824	artery smooth muscle contraction	10	1	0.08	0.07978	0.1	1	vHPC	paradigm×trt	DEGs_up
GO:0014831	gastro-intestinal system smooth muscle contraction	10	1	0.08	0.07978	0.1	1	vHPC	paradigm×trt	DEGs_up
GO:0036466	synaptic vesicle recycling via endosome	10	1	0.08	0.07978	0.1	1	vHPC	paradigm×trt	DEGs_up
GO:0002084	protein depalmitoylation	10	1	0.08	0.07978	0.1	1	vHPC	paradigm×trt	DEGs_up
GO:0009188	ribonucleoside diphosphate biosynthetic process	10	1	0.08	0.07978	0.1	1	vHPC	paradigm×trt	DEGs_up
GO:0140131	positive regulation of lymphocyte chemotaxis	10	1	0.08	0.07978	0.1	1	vHPC	paradigm×trt	DEGs_up
GO:0010998	regulation of translational initiation by eIF2 alpha phosphorylation	10	1	0.08	0.07978	0.1	1	vHPC	paradigm×trt	DEGs_up
GO:0015838	amino-acid betaine transport	10	1	0.08	0.07978	0.1	1	vHPC	paradigm×trt	DEGs_up
GO:0042756	drinking behavior	10	1	0.08	0.07978	0.1	1	vHPC	paradigm×trt	DEGs_up
GO:1903817	negative regulation of voltage-gated potassium channel activity	10	1	0.08	0.07978	0.1	1	vHPC	paradigm×trt	DEGs_up
GO:0021884	forebrain neuron development	41	3	0.69	0.08005	0.0731707	1	vHPC	paradigm×trt	DEGs_dn
GO:0055117	regulation of cardiac muscle contraction	64	3	1.08	0.08025	0.046875	1	vHPC	paradigm×trt	DEGs_dn
GO:0097421	liver regeneration	28	2	0.47	0.08045	0.0714286	1	vHPC	paradigm×trt	DEGs_dn
GO:2000819	regulation of nucleotide-excision repair	28	2	0.47	0.08045	0.0714286	1	vHPC	paradigm×trt	DEGs_dn
GO:0016188	synaptic vesicle maturation	28	2	0.47	0.08045	0.0714286	1	vHPC	paradigm×trt	DEGs_dn
GO:0034315	regulation of Arp2/3 complex-mediated actin nucleation	28	2	0.47	0.08045	0.0714286	1	vHPC	paradigm×trt	DEGs_dn
GO:0043270	positive regulation of monoatomic ion transport	204	8	3.44	0.08048	0.0392157	1	vHPC	paradigm×trt	DEGs_dn
GO:1904861	excitatory synapse assembly	45	5	0.76	0.08058	0.111111	1	vHPC	paradigm×trt	DEGs_dn
GO:0002685	regulation of leukocyte migration	184	6	3.1	0.08097	0.0326087	1	vHPC	paradigm×trt	DEGs_dn
GO:0010766	negative regulation of sodium ion transport	15	2	0.25	0.08132	0.133333	1	vHPC	paradigm×trt	DEGs_dn
GO:0032673	regulation of interleukin-4 production	23	2	0.39	0.08135	0.0869565	1	vHPC	paradigm×trt	DEGs_dn
GO:0021692	cerebellar Purkinje cell layer morphogenesis	24	2	0.4	0.08136	0.0833333	1	vHPC	paradigm×trt	DEGs_dn
GO:0032692	negative regulation of interleukin-1 production	29	2	0.49	0.08138	0.0689655	1	vHPC	paradigm×trt	DEGs_dn
GO:0032956	regulation of actin cytoskeleton organization	334	15	5.63	0.08148	0.0449102	1	vHPC	paradigm×trt	DEGs_dn
GO:0031102	neuron projection regeneration	72	2	1.21	0.0816	0.0277778	1	vHPC	paradigm×trt	DEGs_dn
GO:0000082	G1/S transition of mitotic cell cycle	207	3	1.71	0.08356	0.0144928	1	vHPC	paradigm×trt	DEGs_up
GO:0050435	amyloid-beta metabolic process	61	3	1.03	0.08379	0.0491803	1	vHPC	paradigm×trt	DEGs_dn
GO:2000300	regulation of synaptic vesicle exocytosis	61	3	1.03	0.08379	0.0491803	1	vHPC	paradigm×trt	DEGs_dn
GO:0071230	cellular response to amino acid stimulus	98	4	1.65	0.08405	0.0408163	1	vHPC	paradigm×trt	DEGs_dn
GO:0031032	actomyosin structure organization	201	5	3.39	0.08543	0.0248756	1	vHPC	paradigm×trt	DEGs_dn
GO:0002092	positive regulation of receptor internalization	29	2	0.49	0.08548	0.0689655	1	vHPC	paradigm×trt	DEGs_dn
GO:0001919	regulation of receptor recycling	29	2	0.49	0.08548	0.0689655	1	vHPC	paradigm×trt	DEGs_dn
GO:0050769	positive regulation of neurogenesis	298	15	5.03	0.08571	0.0503356	1	vHPC	paradigm×trt	DEGs_dn
GO:0060538	skeletal muscle organ development	187	5	1.55	0.08577	0.026738	1	vHPC	paradigm×trt	DEGs_up
GO:2000107	negative regulation of leukocyte apoptotic process	59	2	0.49	0.08578	0.0338983	1	vHPC	paradigm×trt	DEGs_up
GO:0042981	regulation of apoptotic process	1399	28	23.6	0.08683	0.0200143	1	vHPC	paradigm×trt	DEGs_dn
GO:0036065	fucosylation	11	1	0.09	0.08741	0.0909091	1	vHPC	paradigm×trt	DEGs_up
GO:0009086	methionine biosynthetic process	11	1	0.09	0.08741	0.0909091	1	vHPC	paradigm×trt	DEGs_up
GO:0035860	glial cell-derived neurotrophic factor receptor signaling pathway	11	1	0.09	0.08741	0.0909091	1	vHPC	paradigm×trt	DEGs_up
GO:0010744	positive regulation of macrophage derived foam cell differentiation	11	1	0.09	0.08741	0.0909091	1	vHPC	paradigm×trt	DEGs_up
GO:0030157	pancreatic juice secretion	11	1	0.09	0.08741	0.0909091	1	vHPC	paradigm×trt	DEGs_up
GO:0060872	semicircular canal development	11	1	0.09	0.08741	0.0909091	1	vHPC	paradigm×trt	DEGs_up
GO:1901678	iron coordination entity transport	11	1	0.09	0.08741	0.0909091	1	vHPC	paradigm×trt	DEGs_up
GO:0042670	retinal cone cell differentiation	11	1	0.09	0.08741	0.0909091	1	vHPC	paradigm×trt	DEGs_up
GO:0045091	regulation of single stranded viral RNA replication via double stranded DNA intermediate	11	1	0.09	0.08741	0.0909091	1	vHPC	paradigm×trt	DEGs_up
GO:0010649	regulation of cell communication by electrical coupling	11	1	0.09	0.08741	0.0909091	1	vHPC	paradigm×trt	DEGs_up
GO:0007270	neuron-neuron synaptic transmission	11	1	0.09	0.08741	0.0909091	1	vHPC	paradigm×trt	DEGs_up
GO:0098908	regulation of neuronal action potential	11	1	0.09	0.08741	0.0909091	1	vHPC	paradigm×trt	DEGs_up
GO:0003096	renal sodium ion transport	11	1	0.09	0.08741	0.0909091	1	vHPC	paradigm×trt	DEGs_up
GO:0036490	regulation of translation in response to endoplasmic reticulum stress	11	1	0.09	0.08741	0.0909091	1	vHPC	paradigm×trt	DEGs_up
GO:0042448	progesterone metabolic process	11	1	0.09	0.08741	0.0909091	1	vHPC	paradigm×trt	DEGs_up
GO:0060457	negative regulation of digestive system process	11	1	0.09	0.08741	0.0909091	1	vHPC	paradigm×trt	DEGs_up
GO:0000338	protein deneddylation	11	1	0.09	0.08741	0.0909091	1	vHPC	paradigm×trt	DEGs_up
GO:0009138	pyrimidine nucleoside diphosphate metabolic process	11	1	0.09	0.08741	0.0909091	1	vHPC	paradigm×trt	DEGs_up
GO:0048170	positive regulation of long-term neuronal synaptic plasticity	11	1	0.09	0.08741	0.0909091	1	vHPC	paradigm×trt	DEGs_up
GO:0001542	ovulation from ovarian follicle	11	1	0.09	0.08741	0.0909091	1	vHPC	paradigm×trt	DEGs_up
GO:0030644	intracellular chloride ion homeostasis	11	1	0.09	0.08741	0.0909091	1	vHPC	paradigm×trt	DEGs_up
GO:1903898	negative regulation of PERK-mediated unfolded protein response	11	1	0.09	0.08741	0.0909091	1	vHPC	paradigm×trt	DEGs_up
GO:0070471	uterine smooth muscle contraction	11	1	0.09	0.08741	0.0909091	1	vHPC	paradigm×trt	DEGs_up
GO:0009221	pyrimidine deoxyribonucleotide biosynthetic process	11	1	0.09	0.08741	0.0909091	1	vHPC	paradigm×trt	DEGs_up
GO:0046940	nucleoside monophosphate phosphorylation	11	1	0.09	0.08741	0.0909091	1	vHPC	paradigm×trt	DEGs_up
GO:0090331	negative regulation of platelet aggregation	11	1	0.09	0.08741	0.0909091	1	vHPC	paradigm×trt	DEGs_up
GO:0046949	fatty-acyl-CoA biosynthetic process	11	1	0.09	0.08741	0.0909091	1	vHPC	paradigm×trt	DEGs_up
GO:0042761	very long-chain fatty acid biosynthetic process	11	1	0.09	0.08741	0.0909091	1	vHPC	paradigm×trt	DEGs_up
GO:0061001	regulation of dendritic spine morphogenesis	62	5	1.05	0.0892	0.0806452	1	vHPC	paradigm×trt	DEGs_dn
GO:0051898	negative regulation of phosphatidylinositol 3-kinase/protein kinase B signal transduction	63	3	1.06	0.09027	0.047619	1	vHPC	paradigm×trt	DEGs_dn
GO:0051281	positive regulation of release of sequestered calcium ion into cytosol	30	2	0.51	0.09061	0.0666667	1	vHPC	paradigm×trt	DEGs_dn
GO:0021542	dentate gyrus development	30	2	0.51	0.09061	0.0666667	1	vHPC	paradigm×trt	DEGs_dn
GO:0061436	establishment of skin barrier	30	2	0.51	0.09061	0.0666667	1	vHPC	paradigm×trt	DEGs_dn
GO:0023057	negative regulation of signaling	1372	35	23.14	0.09291	0.0255102	1	vHPC	paradigm×trt	DEGs_dn
GO:1902475	L-alpha-amino acid transmembrane transport	62	2	0.51	0.09332	0.0322581	1	vHPC	paradigm×trt	DEGs_up
GO:0050901	leukocyte tethering or rolling	28	2	0.23	0.09437	0.0714286	1	vHPC	paradigm×trt	DEGs_up
GO:0048668	collateral sprouting	34	2	0.28	0.0944	0.0588235	1	vHPC	paradigm×trt	DEGs_up
GO:0070914	UV-damage excision repair	12	1	0.1	0.09497	0.0833333	1	vHPC	paradigm×trt	DEGs_up
GO:1903587	regulation of blood vessel endothelial cell proliferation involved in sprouting angiogenesis	12	1	0.1	0.09497	0.0833333	1	vHPC	paradigm×trt	DEGs_up
GO:0030432	peristalsis	12	1	0.1	0.09497	0.0833333	1	vHPC	paradigm×trt	DEGs_up
GO:0010818	T cell chemotaxis	12	1	0.1	0.09497	0.0833333	1	vHPC	paradigm×trt	DEGs_up
GO:0048672	positive regulation of collateral sprouting	12	1	0.1	0.09497	0.0833333	1	vHPC	paradigm×trt	DEGs_up
GO:0099525	presynaptic dense core vesicle exocytosis	12	1	0.1	0.09497	0.0833333	1	vHPC	paradigm×trt	DEGs_up
GO:0046548	retinal rod cell development	12	1	0.1	0.09497	0.0833333	1	vHPC	paradigm×trt	DEGs_up
GO:0099519	dense core granule cytoskeletal transport	12	1	0.1	0.09497	0.0833333	1	vHPC	paradigm×trt	DEGs_up
GO:0070593	dendrite self-avoidance	12	1	0.1	0.09497	0.0833333	1	vHPC	paradigm×trt	DEGs_up
GO:0016185	synaptic vesicle budding from presynaptic endocytic zone membrane	12	1	0.1	0.09497	0.0833333	1	vHPC	paradigm×trt	DEGs_up
GO:0071257	cellular response to electrical stimulus	12	1	0.1	0.09497	0.0833333	1	vHPC	paradigm×trt	DEGs_up
GO:0006122	mitochondrial electron transport, ubiquinol to cytochrome c	12	1	0.1	0.09497	0.0833333	1	vHPC	paradigm×trt	DEGs_up
GO:2000637	positive regulation of miRNA-mediated gene silencing	12	1	0.1	0.09497	0.0833333	1	vHPC	paradigm×trt	DEGs_up
GO:0051589	negative regulation of neurotransmitter transport	12	1	0.1	0.09497	0.0833333	1	vHPC	paradigm×trt	DEGs_up
GO:0001731	formation of translation preinitiation complex	12	1	0.1	0.09497	0.0833333	1	vHPC	paradigm×trt	DEGs_up
GO:0030836	positive regulation of actin filament depolymerization	12	1	0.1	0.09497	0.0833333	1	vHPC	paradigm×trt	DEGs_up
GO:2000310	regulation of NMDA receptor activity	12	1	0.1	0.09497	0.0833333	1	vHPC	paradigm×trt	DEGs_up
GO:1902259	regulation of delayed rectifier potassium channel activity	12	1	0.1	0.09497	0.0833333	1	vHPC	paradigm×trt	DEGs_up
GO:1905907	negative regulation of amyloid fibril formation	12	1	0.1	0.09497	0.0833333	1	vHPC	paradigm×trt	DEGs_up
GO:0045989	positive regulation of striated muscle contraction	12	1	0.1	0.09497	0.0833333	1	vHPC	paradigm×trt	DEGs_up
GO:0097553	calcium ion transmembrane import into cytosol	166	9	2.8	0.09521	0.0542169	1	vHPC	paradigm×trt	DEGs_dn
GO:0099536	synaptic signaling	836	55	14.1	0.09543	0.0657895	1	vHPC	paradigm×trt	DEGs_dn
GO:0006346	DNA methylation-dependent constitutive heterochromatin formation	31	2	0.52	0.09582	0.0645161	1	vHPC	paradigm×trt	DEGs_dn
GO:0009914	hormone transport	337	10	5.68	0.09585	0.0296736	1	vHPC	paradigm×trt	DEGs_dn
GO:0099590	neurotransmitter receptor internalization	56	5	0.94	0.09596	0.0892857	1	vHPC	paradigm×trt	DEGs_dn
GO:0099150	regulation of postsynaptic specialization assembly	28	4	0.47	0.09615	0.142857	1	vHPC	paradigm×trt	DEGs_dn
GO:0007635	chemosensory behavior	17	3	0.29	0.09643	0.176471	1	vHPC	paradigm×trt	DEGs_dn
GO:0031630	regulation of synaptic vesicle fusion to presynaptic active zone membrane	26	3	0.44	0.09648	0.115385	1	vHPC	paradigm×trt	DEGs_dn
GO:0001704	formation of primary germ layer	104	4	1.75	0.09659	0.0384615	1	vHPC	paradigm×trt	DEGs_dn
GO:0055064	chloride ion homeostasis	17	2	0.29	0.09678	0.117647	1	vHPC	paradigm×trt	DEGs_dn
GO:1905809	negative regulation of synapse organization	19	2	0.32	0.09679	0.105263	1	vHPC	paradigm×trt	DEGs_dn
GO:0050650	chondroitin sulfate proteoglycan biosynthetic process	26	2	0.44	0.09683	0.0769231	1	vHPC	paradigm×trt	DEGs_dn
GO:1903707	negative regulation of hemopoiesis	98	3	1.65	0.0969	0.0306122	1	vHPC	paradigm×trt	DEGs_dn
GO:0098927	vesicle-mediated transport between endosomal compartments	49	2	0.83	0.09696	0.0408163	1	vHPC	paradigm×trt	DEGs_dn
GO:2000144	positive regulation of DNA-templated transcription initiation	71	2	1.2	0.09709	0.028169	1	vHPC	paradigm×trt	DEGs_dn
GO:0035556	intracellular signal transduction	2647	61	44.65	0.09717	0.023045	1	vHPC	paradigm×trt	DEGs_dn
GO:0140238	presynaptic endocytosis	91	2	1.54	0.09721	0.021978	1	vHPC	paradigm×trt	DEGs_dn
GO:0007268	chemical synaptic transmission	792	52	13.36	0.09736	0.0656566	1	vHPC	paradigm×trt	DEGs_dn
GO:0045995	regulation of embryonic development	83	3	0.69	0.0974	0.0361446	1	vHPC	paradigm×trt	DEGs_up
GO:0007160	cell-matrix adhesion	211	4	1.75	0.09818	0.0189573	1	vHPC	paradigm×trt	DEGs_up
GO:0048814	regulation of dendrite morphogenesis	96	7	1.62	0.09864	0.0729167	1	vHPC	paradigm×trt	DEGs_dn
GO:0050775	positive regulation of dendrite morphogenesis	64	5	1.08	0.09956	0.078125	1	vHPC	paradigm×trt	DEGs_dn
GO:0048008	platelet-derived growth factor receptor signaling pathway	103	5	1.74	0.09997	0.0485437	1	vHPC	paradigm×trt	DEGs_dn
GO:0099171	presynaptic modulation of chemical synaptic transmission	66	3	1.11	0.10037	0.0454545	1	vHPC	paradigm×trt	DEGs_dn
GO:0099003	vesicle-mediated transport in synapse	307	6	2.54	0.10053	0.019544	1	vHPC	paradigm×trt	DEGs_up
GO:0002052	positive regulation of neuroblast proliferation	32	2	0.54	0.10111	0.0625	1	vHPC	paradigm×trt	DEGs_dn
GO:0001975	response to amphetamine	32	2	0.54	0.10111	0.0625	1	vHPC	paradigm×trt	DEGs_dn
GO:0007626	locomotory behavior	260	6	2.15	0.10148	0.0230769	1	vHPC	paradigm×trt	DEGs_up
GO:0051403	stress-activated MAPK cascade	49	2	0.41	0.10194	0.0408163	1	vHPC	paradigm×trt	DEGs_up
GO:0072376	protein activation cascade	13	1	0.11	0.10246	0.0769231	1	vHPC	paradigm×trt	DEGs_up
GO:0048853	forebrain morphogenesis	13	1	0.11	0.10246	0.0769231	1	vHPC	paradigm×trt	DEGs_up
GO:0071318	cellular response to ATP	13	1	0.11	0.10246	0.0769231	1	vHPC	paradigm×trt	DEGs_up
GO:0035865	cellular response to potassium ion	13	1	0.11	0.10246	0.0769231	1	vHPC	paradigm×trt	DEGs_up
GO:0060707	trophoblast giant cell differentiation	13	1	0.11	0.10246	0.0769231	1	vHPC	paradigm×trt	DEGs_up
GO:0035881	amacrine cell differentiation	13	1	0.11	0.10246	0.0769231	1	vHPC	paradigm×trt	DEGs_up
GO:0048070	regulation of developmental pigmentation	13	1	0.11	0.10246	0.0769231	1	vHPC	paradigm×trt	DEGs_up
GO:2000035	regulation of stem cell division	13	1	0.11	0.10246	0.0769231	1	vHPC	paradigm×trt	DEGs_up
GO:0034982	mitochondrial protein processing	13	1	0.11	0.10246	0.0769231	1	vHPC	paradigm×trt	DEGs_up
GO:0006983	ER overload response	13	1	0.11	0.10246	0.0769231	1	vHPC	paradigm×trt	DEGs_up
GO:0098917	retrograde trans-synaptic signaling	13	1	0.11	0.10246	0.0769231	1	vHPC	paradigm×trt	DEGs_up
GO:0009312	oligosaccharide biosynthetic process	13	1	0.11	0.10246	0.0769231	1	vHPC	paradigm×trt	DEGs_up
GO:0070508	cholesterol import	13	1	0.11	0.10246	0.0769231	1	vHPC	paradigm×trt	DEGs_up
GO:0006103	2-oxoglutarate metabolic process	13	1	0.11	0.10246	0.0769231	1	vHPC	paradigm×trt	DEGs_up
GO:1901163	regulation of trophoblast cell migration	13	1	0.11	0.10246	0.0769231	1	vHPC	paradigm×trt	DEGs_up
GO:2001053	regulation of mesenchymal cell apoptotic process	13	1	0.11	0.10246	0.0769231	1	vHPC	paradigm×trt	DEGs_up
GO:0030007	intracellular potassium ion homeostasis	13	1	0.11	0.10246	0.0769231	1	vHPC	paradigm×trt	DEGs_up
GO:0035437	maintenance of protein localization in endoplasmic reticulum	13	1	0.11	0.10246	0.0769231	1	vHPC	paradigm×trt	DEGs_up
GO:0021860	pyramidal neuron development	13	1	0.11	0.10246	0.0769231	1	vHPC	paradigm×trt	DEGs_up
GO:0048103	somatic stem cell division	13	1	0.11	0.10246	0.0769231	1	vHPC	paradigm×trt	DEGs_up
GO:0070417	cellular response to cold	13	1	0.11	0.10246	0.0769231	1	vHPC	paradigm×trt	DEGs_up
GO:0050803	regulation of synapse structure or activity	389	31	6.56	0.10268	0.0796915	1	vHPC	paradigm×trt	DEGs_dn
GO:0099171	presynaptic modulation of chemical synaptic transmission	66	2	0.55	0.10366	0.030303	1	vHPC	paradigm×trt	DEGs_up
GO:1990138	neuron projection extension	194	7	3.27	0.10496	0.0360825	1	vHPC	paradigm×trt	DEGs_dn
GO:0051602	response to electrical stimulus	45	4	0.76	0.1053	0.0888889	1	vHPC	paradigm×trt	DEGs_dn
GO:0044092	negative regulation of molecular function	576	10	4.77	0.10634	0.0173611	1	vHPC	paradigm×trt	DEGs_up
GO:0006884	cell volume homeostasis	33	2	0.56	0.10648	0.0606061	1	vHPC	paradigm×trt	DEGs_dn
GO:0007214	gamma-aminobutyric acid signaling pathway	33	2	0.56	0.10648	0.0606061	1	vHPC	paradigm×trt	DEGs_dn
GO:0019369	arachidonate metabolic process	33	2	0.56	0.10648	0.0606061	1	vHPC	paradigm×trt	DEGs_dn
GO:0007200	phospholipase C-activating G protein-coupled receptor signaling pathway	107	4	1.81	0.10721	0.0373832	1	vHPC	paradigm×trt	DEGs_dn
GO:0007204	positive regulation of cytosolic calcium ion concentration	136	6	2.29	0.10827	0.0441176	1	vHPC	paradigm×trt	DEGs_dn
GO:0016079	synaptic vesicle exocytosis	119	11	2.01	0.10905	0.092437	1	vHPC	paradigm×trt	DEGs_dn
GO:0002042	cell migration involved in sprouting angiogenesis	52	2	0.43	0.10936	0.0384615	1	vHPC	paradigm×trt	DEGs_up
GO:0035234	ectopic germ cell programmed cell death	14	1	0.12	0.1099	0.0714286	1	vHPC	paradigm×trt	DEGs_up
GO:1904507	positive regulation of telomere maintenance in response to DNA damage	14	1	0.12	0.1099	0.0714286	1	vHPC	paradigm×trt	DEGs_up
GO:1901077	regulation of relaxation of muscle	14	1	0.12	0.1099	0.0714286	1	vHPC	paradigm×trt	DEGs_up
GO:0021670	lateral ventricle development	14	1	0.12	0.1099	0.0714286	1	vHPC	paradigm×trt	DEGs_up
GO:0030497	fatty acid elongation	14	1	0.12	0.1099	0.0714286	1	vHPC	paradigm×trt	DEGs_up
GO:1902514	regulation of calcium ion transmembrane transport via high voltage-gated calcium channel	14	1	0.12	0.1099	0.0714286	1	vHPC	paradigm×trt	DEGs_up
GO:0097531	mast cell migration	14	1	0.12	0.1099	0.0714286	1	vHPC	paradigm×trt	DEGs_up
GO:0055119	relaxation of cardiac muscle	14	1	0.12	0.1099	0.0714286	1	vHPC	paradigm×trt	DEGs_up
GO:0009642	response to light intensity	14	1	0.12	0.1099	0.0714286	1	vHPC	paradigm×trt	DEGs_up
GO:0006448	regulation of translational elongation	14	1	0.12	0.1099	0.0714286	1	vHPC	paradigm×trt	DEGs_up
GO:1900272	negative regulation of long-term synaptic potentiation	14	1	0.12	0.1099	0.0714286	1	vHPC	paradigm×trt	DEGs_up
GO:1900221	regulation of amyloid-beta clearance	14	1	0.12	0.1099	0.0714286	1	vHPC	paradigm×trt	DEGs_up
GO:0071285	cellular response to lithium ion	14	1	0.12	0.1099	0.0714286	1	vHPC	paradigm×trt	DEGs_up
GO:1904936	interneuron migration	14	1	0.12	0.1099	0.0714286	1	vHPC	paradigm×trt	DEGs_up
GO:2000679	positive regulation of transcription regulatory region DNA binding	14	1	0.12	0.1099	0.0714286	1	vHPC	paradigm×trt	DEGs_up
GO:0014874	response to stimulus involved in regulation of muscle adaptation	14	1	0.12	0.1099	0.0714286	1	vHPC	paradigm×trt	DEGs_up
GO:0048385	regulation of retinoic acid receptor signaling pathway	14	1	0.12	0.1099	0.0714286	1	vHPC	paradigm×trt	DEGs_up
GO:0016264	gap junction assembly	14	1	0.12	0.1099	0.0714286	1	vHPC	paradigm×trt	DEGs_up
GO:0006206	pyrimidine nucleobase metabolic process	14	1	0.12	0.1099	0.0714286	1	vHPC	paradigm×trt	DEGs_up
GO:2001046	positive regulation of integrin-mediated signaling pathway	14	1	0.12	0.1099	0.0714286	1	vHPC	paradigm×trt	DEGs_up
GO:0040015	negative regulation of multicellular organism growth	14	1	0.12	0.1099	0.0714286	1	vHPC	paradigm×trt	DEGs_up
GO:1901203	positive regulation of extracellular matrix assembly	14	1	0.12	0.1099	0.0714286	1	vHPC	paradigm×trt	DEGs_up
GO:0006054	N-acetylneuraminate metabolic process	14	1	0.12	0.1099	0.0714286	1	vHPC	paradigm×trt	DEGs_up
GO:0015824	proline transport	14	1	0.12	0.1099	0.0714286	1	vHPC	paradigm×trt	DEGs_up
GO:1904044	response to aldosterone	14	1	0.12	0.1099	0.0714286	1	vHPC	paradigm×trt	DEGs_up
GO:0009967	positive regulation of signal transduction	1440	35	24.29	0.11018	0.0243056	1	vHPC	paradigm×trt	DEGs_dn
GO:0046879	hormone secretion	331	9	5.58	0.11127	0.0271903	1	vHPC	paradigm×trt	DEGs_dn
GO:1905521	regulation of macrophage migration	34	4	0.57	0.11128	0.117647	1	vHPC	paradigm×trt	DEGs_dn
GO:1903911	positive regulation of receptor clustering	18	3	0.3	0.11158	0.166667	1	vHPC	paradigm×trt	DEGs_dn
GO:0048247	lymphocyte chemotaxis	25	3	0.42	0.11162	0.12	1	vHPC	paradigm×trt	DEGs_dn
GO:0022011	myelination in peripheral nervous system	34	2	0.57	0.11193	0.0588235	1	vHPC	paradigm×trt	DEGs_dn
GO:0001990	regulation of systemic arterial blood pressure by hormone	34	2	0.57	0.11193	0.0588235	1	vHPC	paradigm×trt	DEGs_dn
GO:0002920	regulation of humoral immune response	29	2	0.49	0.11205	0.0689655	1	vHPC	paradigm×trt	DEGs_dn
GO:1902108	regulation of mitochondrial membrane permeability involved in apoptotic process	39	2	0.66	0.11211	0.0512821	1	vHPC	paradigm×trt	DEGs_dn
GO:2000630	positive regulation of miRNA metabolic process	58	2	0.98	0.11224	0.0344828	1	vHPC	paradigm×trt	DEGs_dn
GO:0120193	tight junction organization	78	2	1.32	0.11237	0.025641	1	vHPC	paradigm×trt	DEGs_dn
GO:0048870	cell motility	1595	19	13.2	0.11269	0.0119122	1	vHPC	paradigm×trt	DEGs_up
GO:0007160	cell-matrix adhesion	211	7	3.56	0.11296	0.0331754	1	vHPC	paradigm×trt	DEGs_dn
GO:0034765	regulation of monoatomic ion transmembrane transport	309	8	2.56	0.11337	0.02589	1	vHPC	paradigm×trt	DEGs_up
GO:0006469	negative regulation of protein kinase activity	158	5	2.67	0.114	0.0316456	1	vHPC	paradigm×trt	DEGs_dn
GO:0032092	positive regulation of protein binding	70	3	1.18	0.11449	0.0428571	1	vHPC	paradigm×trt	DEGs_dn
GO:0070588	calcium ion transmembrane transport	293	13	4.94	0.11559	0.0443686	1	vHPC	paradigm×trt	DEGs_dn
GO:0019233	sensory perception of pain	82	5	1.38	0.11586	0.0609756	1	vHPC	paradigm×trt	DEGs_dn
GO:0033363	secretory granule organization	63	3	0.52	0.11593	0.047619	1	vHPC	paradigm×trt	DEGs_up
GO:0007519	skeletal muscle tissue development	176	7	2.97	0.11598	0.0397727	1	vHPC	paradigm×trt	DEGs_dn
GO:0060078	regulation of postsynaptic membrane potential	155	13	2.61	0.1163	0.083871	1	vHPC	paradigm×trt	DEGs_dn
GO:0007528	neuromuscular junction development	66	4	1.11	0.11639	0.0606061	1	vHPC	paradigm×trt	DEGs_dn
GO:1905898	positive regulation of response to endoplasmic reticulum stress	35	2	0.29	0.11657	0.0571429	1	vHPC	paradigm×trt	DEGs_up
GO:0007612	learning	192	5	1.59	0.11673	0.0260417	1	vHPC	paradigm×trt	DEGs_up
GO:0006885	regulation of pH	93	2	0.77	0.11698	0.0215054	1	vHPC	paradigm×trt	DEGs_up
GO:0033138	positive regulation of peptidyl-serine phosphorylation	71	2	0.59	0.11701	0.028169	1	vHPC	paradigm×trt	DEGs_up
GO:0090435	protein localization to nuclear envelope	15	1	0.12	0.11727	0.0666667	1	vHPC	paradigm×trt	DEGs_up
GO:0072350	tricarboxylic acid metabolic process	15	1	0.12	0.11727	0.0666667	1	vHPC	paradigm×trt	DEGs_up
GO:0042541	hemoglobin biosynthetic process	15	1	0.12	0.11727	0.0666667	1	vHPC	paradigm×trt	DEGs_up
GO:0072148	epithelial cell fate commitment	15	1	0.12	0.11727	0.0666667	1	vHPC	paradigm×trt	DEGs_up
GO:0006415	translational termination	15	1	0.12	0.11727	0.0666667	1	vHPC	paradigm×trt	DEGs_up
GO:0032486	Rap protein signal transduction	15	1	0.12	0.11727	0.0666667	1	vHPC	paradigm×trt	DEGs_up
GO:1905668	positive regulation of protein localization to endosome	15	1	0.12	0.11727	0.0666667	1	vHPC	paradigm×trt	DEGs_up
GO:0045542	positive regulation of cholesterol biosynthetic process	15	1	0.12	0.11727	0.0666667	1	vHPC	paradigm×trt	DEGs_up
GO:0051014	actin filament severing	15	1	0.12	0.11727	0.0666667	1	vHPC	paradigm×trt	DEGs_up
GO:0090051	negative regulation of cell migration involved in sprouting angiogenesis	15	1	0.12	0.11727	0.0666667	1	vHPC	paradigm×trt	DEGs_up
GO:0032957	inositol trisphosphate metabolic process	15	1	0.12	0.11727	0.0666667	1	vHPC	paradigm×trt	DEGs_up
GO:0018230	peptidyl-L-cysteine S-palmitoylation	15	1	0.12	0.11727	0.0666667	1	vHPC	paradigm×trt	DEGs_up
GO:1902950	regulation of dendritic spine maintenance	15	1	0.12	0.11727	0.0666667	1	vHPC	paradigm×trt	DEGs_up
GO:0048313	Golgi inheritance	15	1	0.12	0.11727	0.0666667	1	vHPC	paradigm×trt	DEGs_up
GO:0001732	formation of cytoplasmic translation initiation complex	15	1	0.12	0.11727	0.0666667	1	vHPC	paradigm×trt	DEGs_up
GO:0031115	negative regulation of microtubule polymerization	15	1	0.12	0.11727	0.0666667	1	vHPC	paradigm×trt	DEGs_up
GO:0002862	negative regulation of inflammatory response to antigenic stimulus	15	1	0.12	0.11727	0.0666667	1	vHPC	paradigm×trt	DEGs_up
GO:0032274	gonadotropin secretion	15	1	0.12	0.11727	0.0666667	1	vHPC	paradigm×trt	DEGs_up
GO:0031268	pseudopodium organization	15	1	0.12	0.11727	0.0666667	1	vHPC	paradigm×trt	DEGs_up
GO:0051645	Golgi localization	15	1	0.12	0.11727	0.0666667	1	vHPC	paradigm×trt	DEGs_up
GO:0055003	cardiac myofibril assembly	15	1	0.12	0.11727	0.0666667	1	vHPC	paradigm×trt	DEGs_up
GO:0016081	synaptic vesicle docking	15	1	0.12	0.11727	0.0666667	1	vHPC	paradigm×trt	DEGs_up
GO:0010960	magnesium ion homeostasis	15	1	0.12	0.11727	0.0666667	1	vHPC	paradigm×trt	DEGs_up
GO:0046112	nucleobase biosynthetic process	15	1	0.12	0.11727	0.0666667	1	vHPC	paradigm×trt	DEGs_up
GO:1901652	response to peptide	868	8	7.19	0.11733	0.00921659	1	vHPC	paradigm×trt	DEGs_up
GO:0007626	locomotory behavior	260	12	4.39	0.11739	0.0461538	1	vHPC	paradigm×trt	DEGs_dn
GO:1902410	mitotic cytokinetic process	35	2	0.59	0.11745	0.0571429	1	vHPC	paradigm×trt	DEGs_dn
GO:0048009	insulin-like growth factor receptor signaling pathway	91	4	1.54	0.1175	0.043956	1	vHPC	paradigm×trt	DEGs_dn
GO:1905039	carboxylic acid transmembrane transport	137	4	1.13	0.11755	0.0291971	1	vHPC	paradigm×trt	DEGs_up
GO:0071695	anatomical structure maturation	264	6	4.45	0.11838	0.0227273	1	vHPC	paradigm×trt	DEGs_dn
GO:0010498	proteasomal protein catabolic process	556	12	4.6	0.11858	0.0215827	1	vHPC	paradigm×trt	DEGs_up
GO:0051130	positive regulation of cellular component organization	1176	36	19.84	0.12167	0.0306122	1	vHPC	paradigm×trt	DEGs_dn
GO:2001222	regulation of neuron migration	60	4	1.01	0.12184	0.0666667	1	vHPC	paradigm×trt	DEGs_dn
GO:0045646	regulation of erythrocyte differentiation	46	3	0.78	0.12241	0.0652174	1	vHPC	paradigm×trt	DEGs_dn
GO:0048741	skeletal muscle fiber development	36	2	0.61	0.12303	0.0555556	1	vHPC	paradigm×trt	DEGs_dn
GO:0070316	regulation of G0 to G1 transition	36	2	0.61	0.12303	0.0555556	1	vHPC	paradigm×trt	DEGs_dn
GO:0001932	regulation of protein phosphorylation	822	22	13.87	0.12318	0.026764	1	vHPC	paradigm×trt	DEGs_dn
GO:0071901	negative regulation of protein serine/threonine kinase activity	81	3	0.67	0.12329	0.037037	1	vHPC	paradigm×trt	DEGs_up
GO:0040012	regulation of locomotion	979	25	16.52	0.12366	0.0255363	1	vHPC	paradigm×trt	DEGs_dn
GO:1903055	positive regulation of extracellular matrix organization	30	2	0.25	0.1238	0.0666667	1	vHPC	paradigm×trt	DEGs_up
GO:1901799	negative regulation of proteasomal protein catabolic process	56	2	0.46	0.12399	0.0357143	1	vHPC	paradigm×trt	DEGs_up
GO:0031333	negative regulation of protein-containing complex assembly	148	5	1.23	0.1242	0.0337838	1	vHPC	paradigm×trt	DEGs_up
GO:1902033	regulation of hematopoietic stem cell proliferation	16	1	0.13	0.12459	0.0625	1	vHPC	paradigm×trt	DEGs_up
GO:0002327	immature B cell differentiation	16	1	0.13	0.12459	0.0625	1	vHPC	paradigm×trt	DEGs_up
GO:0085020	protein K6-linked ubiquitination	16	1	0.13	0.12459	0.0625	1	vHPC	paradigm×trt	DEGs_up
GO:1903358	regulation of Golgi organization	16	1	0.13	0.12459	0.0625	1	vHPC	paradigm×trt	DEGs_up
GO:0032328	alanine transport	16	1	0.13	0.12459	0.0625	1	vHPC	paradigm×trt	DEGs_up
GO:0045579	positive regulation of B cell differentiation	16	1	0.13	0.12459	0.0625	1	vHPC	paradigm×trt	DEGs_up
GO:0141005	transposable element silencing by heterochromatin formation	16	1	0.13	0.12459	0.0625	1	vHPC	paradigm×trt	DEGs_up
GO:0010635	regulation of mitochondrial fusion	16	1	0.13	0.12459	0.0625	1	vHPC	paradigm×trt	DEGs_up
GO:0035336	long-chain fatty-acyl-CoA metabolic process	16	1	0.13	0.12459	0.0625	1	vHPC	paradigm×trt	DEGs_up
GO:1903236	regulation of leukocyte tethering or rolling	16	1	0.13	0.12459	0.0625	1	vHPC	paradigm×trt	DEGs_up
GO:0001833	inner cell mass cell proliferation	16	1	0.13	0.12459	0.0625	1	vHPC	paradigm×trt	DEGs_up
GO:0006700	C21-steroid hormone biosynthetic process	16	1	0.13	0.12459	0.0625	1	vHPC	paradigm×trt	DEGs_up
GO:0010421	hydrogen peroxide-mediated programmed cell death	16	1	0.13	0.12459	0.0625	1	vHPC	paradigm×trt	DEGs_up
GO:0015816	glycine transport	16	1	0.13	0.12459	0.0625	1	vHPC	paradigm×trt	DEGs_up
GO:0050900	leukocyte migration	288	9	4.86	0.12579	0.03125	1	vHPC	paradigm×trt	DEGs_dn
GO:0001952	regulation of cell-matrix adhesion	121	4	2.04	0.12679	0.0330579	1	vHPC	paradigm×trt	DEGs_dn
GO:0048791	calcium ion-regulated exocytosis of neurotransmitter	20	2	0.34	0.12692	0.1	1	vHPC	paradigm×trt	DEGs_dn
GO:0006359	regulation of transcription by RNA polymerase III	26	2	0.44	0.12697	0.0769231	1	vHPC	paradigm×trt	DEGs_dn
GO:0043933	protein-containing complex organization	1646	29	27.77	0.1271	0.0176185	1	vHPC	paradigm×trt	DEGs_dn
GO:0044380	protein localization to cytoskeleton	66	2	1.11	0.12727	0.030303	1	vHPC	paradigm×trt	DEGs_dn
GO:0036465	synaptic vesicle recycling	99	2	1.67	0.12752	0.020202	1	vHPC	paradigm×trt	DEGs_dn
GO:0055007	cardiac muscle cell differentiation	131	4	2.21	0.12836	0.0305344	1	vHPC	paradigm×trt	DEGs_dn
GO:0099173	postsynapse organization	311	32	5.25	0.12891	0.102894	1	vHPC	paradigm×trt	DEGs_dn
GO:0007189	adenylate cyclase-activating G protein-coupled receptor signaling pathway	133	5	2.24	0.12906	0.037594	1	vHPC	paradigm×trt	DEGs_dn
GO:0003007	heart morphogenesis	252	5	4.25	0.12918	0.0198413	1	vHPC	paradigm×trt	DEGs_dn
GO:0045669	positive regulation of osteoblast differentiation	74	3	1.25	0.12932	0.0405405	1	vHPC	paradigm×trt	DEGs_dn
GO:0030865	cortical cytoskeleton organization	59	3	0.49	0.13029	0.0508475	1	vHPC	paradigm×trt	DEGs_up
GO:1900024	regulation of substrate adhesion-dependent cell spreading	56	2	0.46	0.13121	0.0357143	1	vHPC	paradigm×trt	DEGs_up
GO:0051048	negative regulation of secretion	181	3	1.5	0.13124	0.0165746	1	vHPC	paradigm×trt	DEGs_up
GO:0060997	dendritic spine morphogenesis	79	2	0.65	0.13139	0.0253165	1	vHPC	paradigm×trt	DEGs_up
GO:1903830	magnesium ion transmembrane transport	17	1	0.14	0.13184	0.0588235	1	vHPC	paradigm×trt	DEGs_up
GO:0045187	regulation of circadian sleep/wake cycle, sleep	17	1	0.14	0.13184	0.0588235	1	vHPC	paradigm×trt	DEGs_up
GO:0033631	cell-cell adhesion mediated by integrin	17	1	0.14	0.13184	0.0588235	1	vHPC	paradigm×trt	DEGs_up
GO:0001991	regulation of systemic arterial blood pressure by circulatory renin-angiotensin	17	1	0.14	0.13184	0.0588235	1	vHPC	paradigm×trt	DEGs_up
GO:0000027	ribosomal large subunit assembly	17	1	0.14	0.13184	0.0588235	1	vHPC	paradigm×trt	DEGs_up
GO:1903423	positive regulation of synaptic vesicle recycling	17	1	0.14	0.13184	0.0588235	1	vHPC	paradigm×trt	DEGs_up
GO:0042308	negative regulation of protein import into nucleus	17	1	0.14	0.13184	0.0588235	1	vHPC	paradigm×trt	DEGs_up
GO:0006123	mitochondrial electron transport, cytochrome c to oxygen	17	1	0.14	0.13184	0.0588235	1	vHPC	paradigm×trt	DEGs_up
GO:0010633	negative regulation of epithelial cell migration	17	1	0.14	0.13184	0.0588235	1	vHPC	paradigm×trt	DEGs_up
GO:0060340	positive regulation of type I interferon-mediated signaling pathway	17	1	0.14	0.13184	0.0588235	1	vHPC	paradigm×trt	DEGs_up
GO:0061000	negative regulation of dendritic spine development	17	1	0.14	0.13184	0.0588235	1	vHPC	paradigm×trt	DEGs_up
GO:0051386	regulation of neurotrophin TRK receptor signaling pathway	17	1	0.14	0.13184	0.0588235	1	vHPC	paradigm×trt	DEGs_up
GO:0061635	regulation of protein complex stability	17	1	0.14	0.13184	0.0588235	1	vHPC	paradigm×trt	DEGs_up
GO:0015850	organic hydroxy compound transport	246	6	2.04	0.13199	0.0243902	1	vHPC	paradigm×trt	DEGs_up
GO:0051491	positive regulation of filopodium assembly	38	2	0.64	0.13439	0.0526316	1	vHPC	paradigm×trt	DEGs_dn
GO:0045765	regulation of angiogenesis	266	5	2.2	0.1371	0.018797	1	vHPC	paradigm×trt	DEGs_up
GO:0043243	positive regulation of protein-containing complex disassembly	36	2	0.3	0.1382	0.0555556	1	vHPC	paradigm×trt	DEGs_up
GO:0010596	negative regulation of endothelial cell migration	49	2	0.41	0.13831	0.0408163	1	vHPC	paradigm×trt	DEGs_up
GO:0021879	forebrain neuron differentiation	87	5	1.47	0.13832	0.0574713	1	vHPC	paradigm×trt	DEGs_dn
GO:0022898	regulation of transmembrane transporter activity	178	11	3	0.13844	0.0617978	1	vHPC	paradigm×trt	DEGs_dn
GO:0098815	modulation of excitatory postsynaptic potential	62	9	1.05	0.13849	0.145161	1	vHPC	paradigm×trt	DEGs_dn
GO:0045793	positive regulation of cell size	18	1	0.15	0.13904	0.0555556	1	vHPC	paradigm×trt	DEGs_up
GO:0071305	cellular response to vitamin D	18	1	0.15	0.13904	0.0555556	1	vHPC	paradigm×trt	DEGs_up
GO:0030150	protein import into mitochondrial matrix	18	1	0.15	0.13904	0.0555556	1	vHPC	paradigm×trt	DEGs_up
GO:0048532	anatomical structure arrangement	18	1	0.15	0.13904	0.0555556	1	vHPC	paradigm×trt	DEGs_up
GO:0014061	regulation of norepinephrine secretion	18	1	0.15	0.13904	0.0555556	1	vHPC	paradigm×trt	DEGs_up
GO:0071243	cellular response to arsenic-containing substance	18	1	0.15	0.13904	0.0555556	1	vHPC	paradigm×trt	DEGs_up
GO:0060382	regulation of DNA strand elongation	18	1	0.15	0.13904	0.0555556	1	vHPC	paradigm×trt	DEGs_up
GO:0030575	nuclear body organization	18	1	0.15	0.13904	0.0555556	1	vHPC	paradigm×trt	DEGs_up
GO:0040037	negative regulation of fibroblast growth factor receptor signaling pathway	18	1	0.15	0.13904	0.0555556	1	vHPC	paradigm×trt	DEGs_up
GO:0001502	cartilage condensation	18	1	0.15	0.13904	0.0555556	1	vHPC	paradigm×trt	DEGs_up
GO:0050709	negative regulation of protein secretion	79	2	0.65	0.13917	0.0253165	1	vHPC	paradigm×trt	DEGs_up
GO:0099010	modification of postsynaptic structure	47	7	0.79	0.13936	0.148936	1	vHPC	paradigm×trt	DEGs_dn
GO:0001941	postsynaptic membrane organization	54	7	0.91	0.13941	0.12963	1	vHPC	paradigm×trt	DEGs_dn
GO:0032232	negative regulation of actin filament bundle assembly	39	2	0.66	0.14015	0.0512821	1	vHPC	paradigm×trt	DEGs_dn
GO:0007595	lactation	39	2	0.66	0.14015	0.0512821	1	vHPC	paradigm×trt	DEGs_dn
GO:0071356	cellular response to tumor necrosis factor	160	4	2.7	0.1413	0.025	1	vHPC	paradigm×trt	DEGs_dn
GO:0021695	cerebellar cortex development	70	3	1.18	0.14153	0.0428571	1	vHPC	paradigm×trt	DEGs_dn
GO:1902307	positive regulation of sodium ion transmembrane transport	22	2	0.37	0.14162	0.0909091	1	vHPC	paradigm×trt	DEGs_dn
GO:0001706	endoderm formation	44	2	0.74	0.1418	0.0454545	1	vHPC	paradigm×trt	DEGs_dn
GO:0046605	regulation of centrosome cycle	55	2	0.93	0.1419	0.0363636	1	vHPC	paradigm×trt	DEGs_dn
GO:0051293	establishment of spindle localization	55	2	0.93	0.1419	0.0363636	1	vHPC	paradigm×trt	DEGs_dn
GO:0090278	negative regulation of peptide hormone secretion	61	2	1.03	0.14195	0.0327869	1	vHPC	paradigm×trt	DEGs_dn
GO:0051966	regulation of synaptic transmission, glutamatergic	80	2	0.66	0.14201	0.025	1	vHPC	paradigm×trt	DEGs_up
GO:0050731	positive regulation of peptidyl-tyrosine phosphorylation	136	6	2.29	0.14247	0.0441176	1	vHPC	paradigm×trt	DEGs_dn
GO:0006446	regulation of translational initiation	67	4	0.55	0.14349	0.0597015	1	vHPC	paradigm×trt	DEGs_up
GO:0043473	pigmentation	104	4	0.86	0.1438	0.0384615	1	vHPC	paradigm×trt	DEGs_up
GO:0051957	positive regulation of amino acid transport	31	3	0.26	0.14422	0.0967742	1	vHPC	paradigm×trt	DEGs_up
GO:0042102	positive regulation of T cell proliferation	81	2	0.67	0.14485	0.0246914	1	vHPC	paradigm×trt	DEGs_up
GO:0060996	dendritic spine development	139	3	1.15	0.14513	0.0215827	1	vHPC	paradigm×trt	DEGs_up
GO:0002027	regulation of heart rate	96	3	1.62	0.14592	0.03125	1	vHPC	paradigm×trt	DEGs_dn
GO:0045429	positive regulation of nitric oxide biosynthetic process	40	2	0.67	0.14597	0.05	1	vHPC	paradigm×trt	DEGs_dn
GO:0048854	brain morphogenesis	40	2	0.67	0.14597	0.05	1	vHPC	paradigm×trt	DEGs_dn
GO:0090630	activation of GTPase activity	40	2	0.67	0.14597	0.05	1	vHPC	paradigm×trt	DEGs_dn
GO:0003382	epithelial cell morphogenesis	40	2	0.67	0.14597	0.05	1	vHPC	paradigm×trt	DEGs_dn
GO:0051447	negative regulation of meiotic cell cycle	19	1	0.16	0.14617	0.0526316	1	vHPC	paradigm×trt	DEGs_up
GO:0090190	positive regulation of branching involved in ureteric bud morphogenesis	19	1	0.16	0.14617	0.0526316	1	vHPC	paradigm×trt	DEGs_up
GO:0007614	short-term memory	19	1	0.16	0.14617	0.0526316	1	vHPC	paradigm×trt	DEGs_up
GO:0033604	negative regulation of catecholamine secretion	19	1	0.16	0.14617	0.0526316	1	vHPC	paradigm×trt	DEGs_up
GO:0035022	positive regulation of Rac protein signal transduction	19	1	0.16	0.14617	0.0526316	1	vHPC	paradigm×trt	DEGs_up
GO:0045736	negative regulation of cyclin-dependent protein serine/threonine kinase activity	19	1	0.16	0.14617	0.0526316	1	vHPC	paradigm×trt	DEGs_up
GO:2000846	regulation of corticosteroid hormone secretion	19	1	0.16	0.14617	0.0526316	1	vHPC	paradigm×trt	DEGs_up
GO:1903428	positive regulation of reactive oxygen species biosynthetic process	19	1	0.16	0.14617	0.0526316	1	vHPC	paradigm×trt	DEGs_up
GO:0032930	positive regulation of superoxide anion generation	19	1	0.16	0.14617	0.0526316	1	vHPC	paradigm×trt	DEGs_up
GO:1901142	insulin metabolic process	19	1	0.16	0.14617	0.0526316	1	vHPC	paradigm×trt	DEGs_up
GO:1903232	melanosome assembly	19	1	0.16	0.14617	0.0526316	1	vHPC	paradigm×trt	DEGs_up
GO:0098761	cellular response to interleukin-7	19	1	0.16	0.14617	0.0526316	1	vHPC	paradigm×trt	DEGs_up
GO:0040019	positive regulation of embryonic development	19	1	0.16	0.14617	0.0526316	1	vHPC	paradigm×trt	DEGs_up
GO:0015701	bicarbonate transport	19	1	0.16	0.14617	0.0526316	1	vHPC	paradigm×trt	DEGs_up
GO:0048143	astrocyte activation	19	1	0.16	0.14617	0.0526316	1	vHPC	paradigm×trt	DEGs_up
GO:0010958	regulation of amino acid import across plasma membrane	19	1	0.16	0.14617	0.0526316	1	vHPC	paradigm×trt	DEGs_up
GO:0048666	neuron development	1274	55	21.49	0.14617	0.0431711	1	vHPC	paradigm×trt	DEGs_dn
GO:0007219	Notch signaling pathway	172	5	2.9	0.14823	0.0290698	1	vHPC	paradigm×trt	DEGs_dn
GO:0045665	negative regulation of neuron differentiation	83	2	0.69	0.15058	0.0240964	1	vHPC	paradigm×trt	DEGs_up
GO:0007269	neurotransmitter secretion	171	4	1.42	0.15135	0.0233918	1	vHPC	paradigm×trt	DEGs_up
GO:0002183	cytoplasmic translational initiation	46	2	0.38	0.15241	0.0434783	1	vHPC	paradigm×trt	DEGs_up
GO:0015698	inorganic anion transport	135	2	1.12	0.1532	0.0148148	1	vHPC	paradigm×trt	DEGs_up
GO:0045947	negative regulation of translational initiation	20	1	0.17	0.15325	0.05	1	vHPC	paradigm×trt	DEGs_up
GO:0044027	negative regulation of gene expression via chromosomal CpG island methylation	20	1	0.17	0.15325	0.05	1	vHPC	paradigm×trt	DEGs_up
GO:0045723	positive regulation of fatty acid biosynthetic process	20	1	0.17	0.15325	0.05	1	vHPC	paradigm×trt	DEGs_up
GO:0001976	nervous system process involved in regulation of systemic arterial blood pressure	20	1	0.17	0.15325	0.05	1	vHPC	paradigm×trt	DEGs_up
GO:0099502	calcium-dependent activation of synaptic vesicle fusion	20	1	0.17	0.15325	0.05	1	vHPC	paradigm×trt	DEGs_up
GO:0035372	protein localization to microtubule	20	1	0.17	0.15325	0.05	1	vHPC	paradigm×trt	DEGs_up
GO:1904294	positive regulation of ERAD pathway	20	1	0.17	0.15325	0.05	1	vHPC	paradigm×trt	DEGs_up
GO:0061061	muscle structure development	664	17	11.2	0.1537	0.0256024	1	vHPC	paradigm×trt	DEGs_dn
GO:2000008	regulation of protein localization to cell surface	42	3	0.71	0.1557	0.0714286	1	vHPC	paradigm×trt	DEGs_dn
GO:0009743	response to carbohydrate	243	6	4.1	0.1559	0.0246914	1	vHPC	paradigm×trt	DEGs_dn
GO:0000289	nuclear-transcribed mRNA poly(A) tail shortening	25	2	0.42	0.15609	0.08	1	vHPC	paradigm×trt	DEGs_dn
GO:0060402	calcium ion transport into cytosol	28	2	0.47	0.15611	0.0714286	1	vHPC	paradigm×trt	DEGs_dn
GO:0090311	regulation of protein deacetylation	31	2	0.52	0.15614	0.0645161	1	vHPC	paradigm×trt	DEGs_dn
GO:0043267	negative regulation of potassium ion transport	31	2	0.52	0.15614	0.0645161	1	vHPC	paradigm×trt	DEGs_dn
GO:0051693	actin filament capping	34	2	0.57	0.15617	0.0588235	1	vHPC	paradigm×trt	DEGs_dn
GO:0048168	regulation of neuronal synaptic plasticity	76	5	0.63	0.15629	0.0657895	1	vHPC	paradigm×trt	DEGs_up
GO:0051668	localization within membrane	707	10	5.85	0.15639	0.0141443	1	vHPC	paradigm×trt	DEGs_up
GO:0031125	rRNA 3'-end processing	10	1	0.17	0.15649	0.1	1	vHPC	paradigm×trt	DEGs_dn
GO:0060900	embryonic camera-type eye formation	10	1	0.17	0.15649	0.1	1	vHPC	paradigm×trt	DEGs_dn
GO:0097151	positive regulation of inhibitory postsynaptic potential	10	1	0.17	0.15649	0.1	1	vHPC	paradigm×trt	DEGs_dn
GO:0002084	protein depalmitoylation	10	1	0.17	0.15649	0.1	1	vHPC	paradigm×trt	DEGs_dn
GO:0005513	detection of calcium ion	10	1	0.17	0.15649	0.1	1	vHPC	paradigm×trt	DEGs_dn
GO:0140131	positive regulation of lymphocyte chemotaxis	10	1	0.17	0.15649	0.1	1	vHPC	paradigm×trt	DEGs_dn
GO:0032905	transforming growth factor beta1 production	10	1	0.17	0.15649	0.1	1	vHPC	paradigm×trt	DEGs_dn
GO:0014824	artery smooth muscle contraction	10	1	0.17	0.15649	0.1	1	vHPC	paradigm×trt	DEGs_dn
GO:0008582	regulation of synaptic assembly at neuromuscular junction	10	1	0.17	0.15649	0.1	1	vHPC	paradigm×trt	DEGs_dn
GO:1902306	negative regulation of sodium ion transmembrane transport	10	1	0.17	0.15649	0.1	1	vHPC	paradigm×trt	DEGs_dn
GO:0043312	neutrophil degranulation	10	1	0.17	0.15649	0.1	1	vHPC	paradigm×trt	DEGs_dn
GO:0032353	negative regulation of hormone biosynthetic process	10	1	0.17	0.15649	0.1	1	vHPC	paradigm×trt	DEGs_dn
GO:0009415	response to water	10	1	0.17	0.15649	0.1	1	vHPC	paradigm×trt	DEGs_dn
GO:0060430	lung saccule development	10	1	0.17	0.15649	0.1	1	vHPC	paradigm×trt	DEGs_dn
GO:0007342	fusion of sperm to egg plasma membrane involved in single fertilization	10	1	0.17	0.15649	0.1	1	vHPC	paradigm×trt	DEGs_dn
GO:2000807	regulation of synaptic vesicle clustering	10	1	0.17	0.15649	0.1	1	vHPC	paradigm×trt	DEGs_dn
GO:0048263	determination of dorsal identity	10	1	0.17	0.15649	0.1	1	vHPC	paradigm×trt	DEGs_dn
GO:0051775	response to redox state	10	1	0.17	0.15649	0.1	1	vHPC	paradigm×trt	DEGs_dn
GO:0072015	podocyte development	10	1	0.17	0.15649	0.1	1	vHPC	paradigm×trt	DEGs_dn
GO:0044387	negative regulation of protein kinase activity by regulation of protein phosphorylation	10	1	0.17	0.15649	0.1	1	vHPC	paradigm×trt	DEGs_dn
GO:0080154	regulation of fertilization	10	1	0.17	0.15649	0.1	1	vHPC	paradigm×trt	DEGs_dn
GO:0140052	cellular response to oxidised low-density lipoprotein particle stimulus	10	1	0.17	0.15649	0.1	1	vHPC	paradigm×trt	DEGs_dn
GO:0000101	sulfur amino acid transport	10	1	0.17	0.15649	0.1	1	vHPC	paradigm×trt	DEGs_dn
GO:0015820	L-leucine transport	10	1	0.17	0.15649	0.1	1	vHPC	paradigm×trt	DEGs_dn
GO:0043568	positive regulation of insulin-like growth factor receptor signaling pathway	10	1	0.17	0.15649	0.1	1	vHPC	paradigm×trt	DEGs_dn
GO:0010642	negative regulation of platelet-derived growth factor receptor signaling pathway	10	1	0.17	0.15649	0.1	1	vHPC	paradigm×trt	DEGs_dn
GO:0045647	negative regulation of erythrocyte differentiation	10	1	0.17	0.15649	0.1	1	vHPC	paradigm×trt	DEGs_dn
GO:0060509	type I pneumocyte differentiation	10	1	0.17	0.15649	0.1	1	vHPC	paradigm×trt	DEGs_dn
GO:0098597	observational learning	10	1	0.17	0.15649	0.1	1	vHPC	paradigm×trt	DEGs_dn
GO:0098598	learned vocalization behavior or vocal learning	10	1	0.17	0.15649	0.1	1	vHPC	paradigm×trt	DEGs_dn
GO:0048617	embryonic foregut morphogenesis	10	1	0.17	0.15649	0.1	1	vHPC	paradigm×trt	DEGs_dn
GO:0006968	cellular defense response	10	1	0.17	0.15649	0.1	1	vHPC	paradigm×trt	DEGs_dn
GO:0007567	parturition	10	1	0.17	0.15649	0.1	1	vHPC	paradigm×trt	DEGs_dn
GO:1904350	regulation of protein catabolic process in the vacuole	10	1	0.17	0.15649	0.1	1	vHPC	paradigm×trt	DEGs_dn
GO:0032610	interleukin-1 alpha production	10	1	0.17	0.15649	0.1	1	vHPC	paradigm×trt	DEGs_dn
GO:0062042	regulation of cardiac epithelial to mesenchymal transition	10	1	0.17	0.15649	0.1	1	vHPC	paradigm×trt	DEGs_dn
GO:0046834	lipid phosphorylation	10	1	0.17	0.15649	0.1	1	vHPC	paradigm×trt	DEGs_dn
GO:0061140	lung secretory cell differentiation	10	1	0.17	0.15649	0.1	1	vHPC	paradigm×trt	DEGs_dn
GO:1990456	mitochondrion-endoplasmic reticulum membrane tethering	10	1	0.17	0.15649	0.1	1	vHPC	paradigm×trt	DEGs_dn
GO:0045916	negative regulation of complement activation	10	1	0.17	0.15649	0.1	1	vHPC	paradigm×trt	DEGs_dn
GO:0035264	multicellular organism growth	215	6	3.63	0.15666	0.027907	1	vHPC	paradigm×trt	DEGs_dn
GO:0070098	chemokine-mediated signaling pathway	42	2	0.71	0.15775	0.047619	1	vHPC	paradigm×trt	DEGs_dn
GO:0030866	cortical actin cytoskeleton organization	42	2	0.71	0.15775	0.047619	1	vHPC	paradigm×trt	DEGs_dn
GO:0030851	granulocyte differentiation	42	2	0.71	0.15775	0.047619	1	vHPC	paradigm×trt	DEGs_dn
GO:0099170	postsynaptic modulation of chemical synaptic transmission	42	2	0.71	0.15775	0.047619	1	vHPC	paradigm×trt	DEGs_dn
GO:0002252	immune effector process	489	6	8.25	0.1582	0.0122699	1	vHPC	paradigm×trt	DEGs_dn
GO:0018107	peptidyl-threonine phosphorylation	86	2	0.71	0.15925	0.0232558	1	vHPC	paradigm×trt	DEGs_up
GO:0042462	eye photoreceptor cell development	33	2	0.27	0.15926	0.0606061	1	vHPC	paradigm×trt	DEGs_up
GO:0008053	mitochondrial fusion	37	2	0.31	0.1593	0.0540541	1	vHPC	paradigm×trt	DEGs_up
GO:2000272	negative regulation of signaling receptor activity	21	1	0.17	0.16027	0.047619	1	vHPC	paradigm×trt	DEGs_up
GO:0051131	chaperone-mediated protein complex assembly	21	1	0.17	0.16027	0.047619	1	vHPC	paradigm×trt	DEGs_up
GO:0060081	membrane hyperpolarization	21	1	0.17	0.16027	0.047619	1	vHPC	paradigm×trt	DEGs_up
GO:0010880	regulation of release of sequestered calcium ion into cytosol by sarcoplasmic reticulum	21	1	0.17	0.16027	0.047619	1	vHPC	paradigm×trt	DEGs_up
GO:0099550	trans-synaptic signaling, modulating synaptic transmission	21	1	0.17	0.16027	0.047619	1	vHPC	paradigm×trt	DEGs_up
GO:1903427	negative regulation of reactive oxygen species biosynthetic process	21	1	0.17	0.16027	0.047619	1	vHPC	paradigm×trt	DEGs_up
GO:0006925	inflammatory cell apoptotic process	21	1	0.17	0.16027	0.047619	1	vHPC	paradigm×trt	DEGs_up
GO:0034104	negative regulation of tissue remodeling	21	1	0.17	0.16027	0.047619	1	vHPC	paradigm×trt	DEGs_up
GO:0051043	regulation of membrane protein ectodomain proteolysis	21	1	0.17	0.16027	0.047619	1	vHPC	paradigm×trt	DEGs_up
GO:0120255	olefinic compound biosynthetic process	21	1	0.17	0.16027	0.047619	1	vHPC	paradigm×trt	DEGs_up
GO:0048333	mesodermal cell differentiation	21	1	0.17	0.16027	0.047619	1	vHPC	paradigm×trt	DEGs_up
GO:0038166	angiotensin-activated signaling pathway	21	1	0.17	0.16027	0.047619	1	vHPC	paradigm×trt	DEGs_up
GO:2001014	regulation of skeletal muscle cell differentiation	21	1	0.17	0.16027	0.047619	1	vHPC	paradigm×trt	DEGs_up
GO:1900006	positive regulation of dendrite development	21	1	0.17	0.16027	0.047619	1	vHPC	paradigm×trt	DEGs_up
GO:0060155	platelet dense granule organization	21	1	0.17	0.16027	0.047619	1	vHPC	paradigm×trt	DEGs_up
GO:0030097	hemopoiesis	877	18	14.79	0.16175	0.0205245	1	vHPC	paradigm×trt	DEGs_dn
GO:0009267	cellular response to starvation	183	5	1.51	0.1636	0.0273224	1	vHPC	paradigm×trt	DEGs_up
GO:0048147	negative regulation of fibroblast proliferation	43	2	0.73	0.1637	0.0465116	1	vHPC	paradigm×trt	DEGs_dn
GO:0007276	gamete generation	673	9	5.57	0.16407	0.013373	1	vHPC	paradigm×trt	DEGs_up
GO:0051603	proteolysis involved in protein catabolic process	760	15	6.29	0.16412	0.0197368	1	vHPC	paradigm×trt	DEGs_up
GO:0030182	neuron differentiation	1517	24	12.56	0.16455	0.0158207	1	vHPC	paradigm×trt	DEGs_up
GO:0042255	ribosome assembly	61	3	0.5	0.16528	0.0491803	1	vHPC	paradigm×trt	DEGs_up
GO:0010720	positive regulation of cell development	487	6	4.03	0.16585	0.0123203	1	vHPC	paradigm×trt	DEGs_up
GO:0045948	positive regulation of translational initiation	22	1	0.18	0.16723	0.0454545	1	vHPC	paradigm×trt	DEGs_up
GO:0060795	cell fate commitment involved in formation of primary germ layer	22	1	0.18	0.16723	0.0454545	1	vHPC	paradigm×trt	DEGs_up
GO:1903672	positive regulation of sprouting angiogenesis	22	1	0.18	0.16723	0.0454545	1	vHPC	paradigm×trt	DEGs_up
GO:0003156	regulation of animal organ formation	22	1	0.18	0.16723	0.0454545	1	vHPC	paradigm×trt	DEGs_up
GO:0000028	ribosomal small subunit assembly	22	1	0.18	0.16723	0.0454545	1	vHPC	paradigm×trt	DEGs_up
GO:0010575	positive regulation of vascular endothelial growth factor production	22	1	0.18	0.16723	0.0454545	1	vHPC	paradigm×trt	DEGs_up
GO:0035641	locomotory exploration behavior	22	1	0.18	0.16723	0.0454545	1	vHPC	paradigm×trt	DEGs_up
GO:0031468	nuclear membrane reassembly	22	1	0.18	0.16723	0.0454545	1	vHPC	paradigm×trt	DEGs_up
GO:0098969	neurotransmitter receptor transport to postsynaptic membrane	22	1	0.18	0.16723	0.0454545	1	vHPC	paradigm×trt	DEGs_up
GO:1900746	regulation of vascular endothelial growth factor signaling pathway	22	1	0.18	0.16723	0.0454545	1	vHPC	paradigm×trt	DEGs_up
GO:0003071	renal system process involved in regulation of systemic arterial blood pressure	22	1	0.18	0.16723	0.0454545	1	vHPC	paradigm×trt	DEGs_up
GO:0006883	intracellular sodium ion homeostasis	22	1	0.18	0.16723	0.0454545	1	vHPC	paradigm×trt	DEGs_up
GO:0032874	positive regulation of stress-activated MAPK cascade	22	1	0.18	0.16723	0.0454545	1	vHPC	paradigm×trt	DEGs_up
GO:0045956	positive regulation of calcium ion-dependent exocytosis	22	1	0.18	0.16723	0.0454545	1	vHPC	paradigm×trt	DEGs_up
GO:0043114	regulation of vascular permeability	44	2	0.74	0.16969	0.0454545	1	vHPC	paradigm×trt	DEGs_dn
GO:0016925	protein sumoylation	44	2	0.74	0.16969	0.0454545	1	vHPC	paradigm×trt	DEGs_dn
GO:0045663	positive regulation of myoblast differentiation	44	2	0.74	0.16969	0.0454545	1	vHPC	paradigm×trt	DEGs_dn
GO:0030501	positive regulation of bone mineralization	44	2	0.74	0.16969	0.0454545	1	vHPC	paradigm×trt	DEGs_dn
GO:0007044	cell-substrate junction assembly	96	4	1.62	0.16981	0.0416667	1	vHPC	paradigm×trt	DEGs_dn
GO:0099159	regulation of modification of postsynaptic structure	25	2	0.42	0.17028	0.08	1	vHPC	paradigm×trt	DEGs_dn
GO:0099637	neurotransmitter receptor transport	37	2	0.62	0.1704	0.0540541	1	vHPC	paradigm×trt	DEGs_dn
GO:0002704	negative regulation of leukocyte mediated immunity	54	2	0.91	0.17057	0.037037	1	vHPC	paradigm×trt	DEGs_dn
GO:0097475	motor neuron migration	11	1	0.19	0.17073	0.0909091	1	vHPC	paradigm×trt	DEGs_dn
GO:2000197	regulation of ribonucleoprotein complex localization	11	1	0.19	0.17073	0.0909091	1	vHPC	paradigm×trt	DEGs_dn
GO:0098976	excitatory chemical synaptic transmission	11	1	0.19	0.17073	0.0909091	1	vHPC	paradigm×trt	DEGs_dn
GO:0086100	endothelin receptor signaling pathway	11	1	0.19	0.17073	0.0909091	1	vHPC	paradigm×trt	DEGs_dn
GO:0071941	nitrogen cycle metabolic process	11	1	0.19	0.17073	0.0909091	1	vHPC	paradigm×trt	DEGs_dn
GO:1990709	presynaptic active zone organization	11	1	0.19	0.17073	0.0909091	1	vHPC	paradigm×trt	DEGs_dn
GO:1903044	protein localization to membrane raft	11	1	0.19	0.17073	0.0909091	1	vHPC	paradigm×trt	DEGs_dn
GO:0043301	negative regulation of leukocyte degranulation	11	1	0.19	0.17073	0.0909091	1	vHPC	paradigm×trt	DEGs_dn
GO:0032341	aldosterone metabolic process	11	1	0.19	0.17073	0.0909091	1	vHPC	paradigm×trt	DEGs_dn
GO:0150079	negative regulation of neuroinflammatory response	11	1	0.19	0.17073	0.0909091	1	vHPC	paradigm×trt	DEGs_dn
GO:0018342	protein prenylation	11	1	0.19	0.17073	0.0909091	1	vHPC	paradigm×trt	DEGs_dn
GO:0038003	G protein-coupled opioid receptor signaling pathway	11	1	0.19	0.17073	0.0909091	1	vHPC	paradigm×trt	DEGs_dn
GO:0007190	activation of adenylate cyclase activity	11	1	0.19	0.17073	0.0909091	1	vHPC	paradigm×trt	DEGs_dn
GO:0060215	primitive hemopoiesis	11	1	0.19	0.17073	0.0909091	1	vHPC	paradigm×trt	DEGs_dn
GO:0140673	transcription elongation-coupled chromatin remodeling	11	1	0.19	0.17073	0.0909091	1	vHPC	paradigm×trt	DEGs_dn
GO:0007270	neuron-neuron synaptic transmission	11	1	0.19	0.17073	0.0909091	1	vHPC	paradigm×trt	DEGs_dn
GO:1902513	regulation of organelle transport along microtubule	11	1	0.19	0.17073	0.0909091	1	vHPC	paradigm×trt	DEGs_dn
GO:0051657	maintenance of organelle location	11	1	0.19	0.17073	0.0909091	1	vHPC	paradigm×trt	DEGs_dn
GO:0006012	galactose metabolic process	11	1	0.19	0.17073	0.0909091	1	vHPC	paradigm×trt	DEGs_dn
GO:0010624	regulation of Schwann cell proliferation	11	1	0.19	0.17073	0.0909091	1	vHPC	paradigm×trt	DEGs_dn
GO:0002890	negative regulation of immunoglobulin mediated immune response	11	1	0.19	0.17073	0.0909091	1	vHPC	paradigm×trt	DEGs_dn
GO:0045060	negative thymic T cell selection	11	1	0.19	0.17073	0.0909091	1	vHPC	paradigm×trt	DEGs_dn
GO:2000343	positive regulation of chemokine (C-X-C motif) ligand 2 production	11	1	0.19	0.17073	0.0909091	1	vHPC	paradigm×trt	DEGs_dn
GO:0010968	regulation of microtubule nucleation	11	1	0.19	0.17073	0.0909091	1	vHPC	paradigm×trt	DEGs_dn
GO:0030644	intracellular chloride ion homeostasis	11	1	0.19	0.17073	0.0909091	1	vHPC	paradigm×trt	DEGs_dn
GO:0046541	saliva secretion	11	1	0.19	0.17073	0.0909091	1	vHPC	paradigm×trt	DEGs_dn
GO:0043031	negative regulation of macrophage activation	11	1	0.19	0.17073	0.0909091	1	vHPC	paradigm×trt	DEGs_dn
GO:0006405	RNA export from nucleus	76	2	1.28	0.17078	0.0263158	1	vHPC	paradigm×trt	DEGs_dn
GO:0000281	mitotic cytokinesis	90	2	0.75	0.17095	0.0222222	1	vHPC	paradigm×trt	DEGs_up
GO:0042752	regulation of circadian rhythm	111	3	0.92	0.1722	0.027027	1	vHPC	paradigm×trt	DEGs_up
GO:0002687	positive regulation of leukocyte migration	127	3	1.05	0.17275	0.023622	1	vHPC	paradigm×trt	DEGs_up
GO:0030837	negative regulation of actin filament polymerization	57	2	0.47	0.17326	0.0350877	1	vHPC	paradigm×trt	DEGs_up
GO:0030031	cell projection assembly	586	6	9.89	0.17356	0.0102389	1	vHPC	paradigm×trt	DEGs_dn
GO:0070935	3'-UTR-mediated mRNA stabilization	23	1	0.19	0.17413	0.0434783	1	vHPC	paradigm×trt	DEGs_up
GO:0046716	muscle cell cellular homeostasis	23	1	0.19	0.17413	0.0434783	1	vHPC	paradigm×trt	DEGs_up
GO:0045742	positive regulation of epidermal growth factor receptor signaling pathway	23	1	0.19	0.17413	0.0434783	1	vHPC	paradigm×trt	DEGs_up
GO:0071474	cellular hyperosmotic response	23	1	0.19	0.17413	0.0434783	1	vHPC	paradigm×trt	DEGs_up
GO:0060039	pericardium development	23	1	0.19	0.17413	0.0434783	1	vHPC	paradigm×trt	DEGs_up
GO:1903306	negative regulation of regulated secretory pathway	23	1	0.19	0.17413	0.0434783	1	vHPC	paradigm×trt	DEGs_up
GO:0061098	positive regulation of protein tyrosine kinase activity	23	1	0.19	0.17413	0.0434783	1	vHPC	paradigm×trt	DEGs_up
GO:0071786	endoplasmic reticulum tubular network organization	23	1	0.19	0.17413	0.0434783	1	vHPC	paradigm×trt	DEGs_up
GO:0002082	regulation of oxidative phosphorylation	23	1	0.19	0.17413	0.0434783	1	vHPC	paradigm×trt	DEGs_up
GO:0009220	pyrimidine ribonucleotide biosynthetic process	23	1	0.19	0.17413	0.0434783	1	vHPC	paradigm×trt	DEGs_up
GO:0018105	peptidyl-serine phosphorylation	191	4	1.58	0.1744	0.0209424	1	vHPC	paradigm×trt	DEGs_up
GO:0045907	positive regulation of vasoconstriction	45	2	0.76	0.17572	0.0444444	1	vHPC	paradigm×trt	DEGs_dn
GO:0035774	positive regulation of insulin secretion involved in cellular response to glucose stimulus	45	2	0.76	0.17572	0.0444444	1	vHPC	paradigm×trt	DEGs_dn
GO:0036323	vascular endothelial growth factor receptor-1 signaling pathway	45	2	0.76	0.17572	0.0444444	1	vHPC	paradigm×trt	DEGs_dn
GO:0010604	positive regulation of macromolecule metabolic process	2896	61	48.85	0.17605	0.0210635	1	vHPC	paradigm×trt	DEGs_dn
GO:0032879	regulation of localization	1971	61	33.25	0.17781	0.0309488	1	vHPC	paradigm×trt	DEGs_dn
GO:0003158	endothelium development	136	3	1.13	0.17963	0.0220588	1	vHPC	paradigm×trt	DEGs_up
GO:0098609	cell-cell adhesion	743	26	12.53	0.17981	0.0349933	1	vHPC	paradigm×trt	DEGs_dn
GO:0043406	positive regulation of MAP kinase activity	93	2	0.77	0.17982	0.0215054	1	vHPC	paradigm×trt	DEGs_up
GO:0016601	Rac protein signal transduction	58	2	0.48	0.18008	0.0344828	1	vHPC	paradigm×trt	DEGs_up
GO:0019751	polyol metabolic process	94	2	0.78	0.18045	0.0212766	1	vHPC	paradigm×trt	DEGs_up
GO:0008360	regulation of cell shape	131	4	2.21	0.1806	0.0305344	1	vHPC	paradigm×trt	DEGs_dn
GO:0071709	membrane assembly	58	3	0.98	0.18096	0.0517241	1	vHPC	paradigm×trt	DEGs_dn
GO:2000269	regulation of fibroblast apoptotic process	24	1	0.2	0.18098	0.0416667	1	vHPC	paradigm×trt	DEGs_up
GO:0006515	protein quality control for misfolded or incompletely synthesized proteins	24	1	0.2	0.18098	0.0416667	1	vHPC	paradigm×trt	DEGs_up
GO:0043576	regulation of respiratory gaseous exchange	24	1	0.2	0.18098	0.0416667	1	vHPC	paradigm×trt	DEGs_up
GO:0046580	negative regulation of Ras protein signal transduction	24	1	0.2	0.18098	0.0416667	1	vHPC	paradigm×trt	DEGs_up
GO:0046579	positive regulation of Ras protein signal transduction	24	1	0.2	0.18098	0.0416667	1	vHPC	paradigm×trt	DEGs_up
GO:0002230	positive regulation of defense response to virus by host	24	1	0.2	0.18098	0.0416667	1	vHPC	paradigm×trt	DEGs_up
GO:0051016	barbed-end actin filament capping	24	1	0.2	0.18098	0.0416667	1	vHPC	paradigm×trt	DEGs_up
GO:1904754	positive regulation of vascular associated smooth muscle cell migration	24	1	0.2	0.18098	0.0416667	1	vHPC	paradigm×trt	DEGs_up
GO:0070374	positive regulation of ERK1 and ERK2 cascade	178	5	3	0.1828	0.0280899	1	vHPC	paradigm×trt	DEGs_dn
GO:0097062	dendritic spine maintenance	27	3	0.46	0.18363	0.111111	1	vHPC	paradigm×trt	DEGs_dn
GO:0006813	potassium ion transport	213	6	3.59	0.18371	0.028169	1	vHPC	paradigm×trt	DEGs_dn
GO:0021799	cerebral cortex radially oriented cell migration	41	3	0.69	0.18378	0.0731707	1	vHPC	paradigm×trt	DEGs_dn
GO:2000146	negative regulation of cell motility	299	7	5.04	0.18399	0.0234114	1	vHPC	paradigm×trt	DEGs_dn
GO:0034103	regulation of tissue remodeling	68	3	1.15	0.18406	0.0441176	1	vHPC	paradigm×trt	DEGs_dn
GO:0060080	inhibitory postsynaptic potential	25	2	0.42	0.18424	0.08	1	vHPC	paradigm×trt	DEGs_dn
GO:0086010	membrane depolarization during action potential	27	2	0.46	0.18426	0.0740741	1	vHPC	paradigm×trt	DEGs_dn
GO:0021801	cerebral cortex radial glia-guided migration	29	2	0.49	0.18428	0.0689655	1	vHPC	paradigm×trt	DEGs_dn
GO:0097119	postsynaptic density protein 95 clustering	12	1	0.2	0.18473	0.0833333	1	vHPC	paradigm×trt	DEGs_dn
GO:0015937	coenzyme A biosynthetic process	12	1	0.2	0.18473	0.0833333	1	vHPC	paradigm×trt	DEGs_dn
GO:0021930	cerebellar granule cell precursor proliferation	12	1	0.2	0.18473	0.0833333	1	vHPC	paradigm×trt	DEGs_dn
GO:0050665	hydrogen peroxide biosynthetic process	12	1	0.2	0.18473	0.0833333	1	vHPC	paradigm×trt	DEGs_dn
GO:1904779	regulation of protein localization to centrosome	12	1	0.2	0.18473	0.0833333	1	vHPC	paradigm×trt	DEGs_dn
GO:0070593	dendrite self-avoidance	12	1	0.2	0.18473	0.0833333	1	vHPC	paradigm×trt	DEGs_dn
GO:0072677	eosinophil migration	12	1	0.2	0.18473	0.0833333	1	vHPC	paradigm×trt	DEGs_dn
GO:2000822	regulation of behavioral fear response	12	1	0.2	0.18473	0.0833333	1	vHPC	paradigm×trt	DEGs_dn
GO:0001765	membrane raft assembly	12	1	0.2	0.18473	0.0833333	1	vHPC	paradigm×trt	DEGs_dn
GO:0099525	presynaptic dense core vesicle exocytosis	12	1	0.2	0.18473	0.0833333	1	vHPC	paradigm×trt	DEGs_dn
GO:0033084	regulation of immature T cell proliferation in thymus	12	1	0.2	0.18473	0.0833333	1	vHPC	paradigm×trt	DEGs_dn
GO:0016024	CDP-diacylglycerol biosynthetic process	12	1	0.2	0.18473	0.0833333	1	vHPC	paradigm×trt	DEGs_dn
GO:0045792	negative regulation of cell size	12	1	0.2	0.18473	0.0833333	1	vHPC	paradigm×trt	DEGs_dn
GO:0014049	positive regulation of glutamate secretion	12	1	0.2	0.18473	0.0833333	1	vHPC	paradigm×trt	DEGs_dn
GO:2000644	regulation of receptor catabolic process	12	1	0.2	0.18473	0.0833333	1	vHPC	paradigm×trt	DEGs_dn
GO:1903490	positive regulation of mitotic cytokinesis	12	1	0.2	0.18473	0.0833333	1	vHPC	paradigm×trt	DEGs_dn
GO:0010818	T cell chemotaxis	12	1	0.2	0.18473	0.0833333	1	vHPC	paradigm×trt	DEGs_dn
GO:0032793	positive regulation of CREB transcription factor activity	12	1	0.2	0.18473	0.0833333	1	vHPC	paradigm×trt	DEGs_dn
GO:0060732	positive regulation of inositol phosphate biosynthetic process	12	1	0.2	0.18473	0.0833333	1	vHPC	paradigm×trt	DEGs_dn
GO:0097090	presynaptic membrane organization	12	1	0.2	0.18473	0.0833333	1	vHPC	paradigm×trt	DEGs_dn
GO:2000009	negative regulation of protein localization to cell surface	12	1	0.2	0.18473	0.0833333	1	vHPC	paradigm×trt	DEGs_dn
GO:0015801	aromatic amino acid transport	12	1	0.2	0.18473	0.0833333	1	vHPC	paradigm×trt	DEGs_dn
GO:0048672	positive regulation of collateral sprouting	12	1	0.2	0.18473	0.0833333	1	vHPC	paradigm×trt	DEGs_dn
GO:0001977	renal system process involved in regulation of blood volume	12	1	0.2	0.18473	0.0833333	1	vHPC	paradigm×trt	DEGs_dn
GO:0030502	negative regulation of bone mineralization	12	1	0.2	0.18473	0.0833333	1	vHPC	paradigm×trt	DEGs_dn
GO:0035845	photoreceptor cell outer segment organization	12	1	0.2	0.18473	0.0833333	1	vHPC	paradigm×trt	DEGs_dn
GO:0060013	righting reflex	12	1	0.2	0.18473	0.0833333	1	vHPC	paradigm×trt	DEGs_dn
GO:0034309	primary alcohol biosynthetic process	12	1	0.2	0.18473	0.0833333	1	vHPC	paradigm×trt	DEGs_dn
GO:0031396	regulation of protein ubiquitination	208	3	1.72	0.18563	0.0144231	1	vHPC	paradigm×trt	DEGs_up
GO:0030522	intracellular receptor signaling pathway	340	4	2.81	0.18624	0.0117647	1	vHPC	paradigm×trt	DEGs_up
GO:0048512	circadian behavior	55	2	0.46	0.1868	0.0363636	1	vHPC	paradigm×trt	DEGs_up
GO:0045471	response to ethanol	133	4	2.24	0.18735	0.0300752	1	vHPC	paradigm×trt	DEGs_dn
GO:0046777	protein autophosphorylation	180	3	1.49	0.18738	0.0166667	1	vHPC	paradigm×trt	DEGs_up
GO:0035024	negative regulation of Rho protein signal transduction	25	1	0.21	0.18777	0.04	1	vHPC	paradigm×trt	DEGs_up
GO:0060080	inhibitory postsynaptic potential	25	1	0.21	0.18777	0.04	1	vHPC	paradigm×trt	DEGs_up
GO:0010866	regulation of triglyceride biosynthetic process	25	1	0.21	0.18777	0.04	1	vHPC	paradigm×trt	DEGs_up
GO:0008206	bile acid metabolic process	25	1	0.21	0.18777	0.04	1	vHPC	paradigm×trt	DEGs_up
GO:0034755	iron ion transmembrane transport	25	1	0.21	0.18777	0.04	1	vHPC	paradigm×trt	DEGs_up
GO:0035458	cellular response to interferon-beta	47	2	0.79	0.18788	0.0425532	1	vHPC	paradigm×trt	DEGs_dn
GO:0042593	glucose homeostasis	266	7	4.49	0.18861	0.0263158	1	vHPC	paradigm×trt	DEGs_dn
GO:0045860	positive regulation of protein kinase activity	249	8	4.2	0.19111	0.0321285	1	vHPC	paradigm×trt	DEGs_dn
GO:0051480	regulation of cytosolic calcium ion concentration	73	4	1.23	0.19227	0.0547945	1	vHPC	paradigm×trt	DEGs_dn
GO:0030509	BMP signaling pathway	143	4	2.41	0.19356	0.027972	1	vHPC	paradigm×trt	DEGs_dn
GO:1905330	regulation of morphogenesis of an epithelium	64	2	0.53	0.19359	0.03125	1	vHPC	paradigm×trt	DEGs_up
GO:0038109	Kit signaling pathway	48	2	0.81	0.194	0.0416667	1	vHPC	paradigm×trt	DEGs_dn
GO:0030318	melanocyte differentiation	26	1	0.22	0.1945	0.0384615	1	vHPC	paradigm×trt	DEGs_up
GO:0071108	protein K48-linked deubiquitination	26	1	0.22	0.1945	0.0384615	1	vHPC	paradigm×trt	DEGs_up
GO:0014898	cardiac muscle hypertrophy in response to stress	26	1	0.22	0.1945	0.0384615	1	vHPC	paradigm×trt	DEGs_up
GO:0071276	cellular response to cadmium ion	26	1	0.22	0.1945	0.0384615	1	vHPC	paradigm×trt	DEGs_up
GO:0097150	neuronal stem cell population maintenance	26	1	0.22	0.1945	0.0384615	1	vHPC	paradigm×trt	DEGs_up
GO:2000406	positive regulation of T cell migration	26	1	0.22	0.1945	0.0384615	1	vHPC	paradigm×trt	DEGs_up
GO:0010971	positive regulation of G2/M transition of mitotic cell cycle	26	1	0.22	0.1945	0.0384615	1	vHPC	paradigm×trt	DEGs_up
GO:0032355	response to estradiol	98	2	0.81	0.19475	0.0204082	1	vHPC	paradigm×trt	DEGs_up
GO:0070371	ERK1 and ERK2 cascade	296	3	2.45	0.19482	0.0101351	1	vHPC	paradigm×trt	DEGs_up
GO:0045892	negative regulation of DNA-templated transcription	1087	10	9	0.19491	0.00919963	1	vHPC	paradigm×trt	DEGs_up
GO:0097107	postsynaptic density assembly	35	4	0.59	0.19674	0.114286	1	vHPC	paradigm×trt	DEGs_dn
GO:0071229	cellular response to acid chemical	111	5	1.87	0.19692	0.045045	1	vHPC	paradigm×trt	DEGs_dn
GO:1903573	negative regulation of response to endoplasmic reticulum stress	46	4	0.38	0.19729	0.0869565	1	vHPC	paradigm×trt	DEGs_up
GO:0030072	peptide hormone secretion	266	7	4.49	0.19732	0.0263158	1	vHPC	paradigm×trt	DEGs_dn
GO:0051291	protein heterooligomerization	29	3	0.49	0.19734	0.103448	1	vHPC	paradigm×trt	DEGs_dn
GO:0003279	cardiac septum development	111	4	1.87	0.19759	0.036036	1	vHPC	paradigm×trt	DEGs_dn
GO:0007519	skeletal muscle tissue development	176	4	1.46	0.19762	0.0227273	1	vHPC	paradigm×trt	DEGs_up
GO:0060964	regulation of miRNA-mediated gene silencing	27	2	0.46	0.19798	0.0740741	1	vHPC	paradigm×trt	DEGs_dn
GO:0032958	inositol phosphate biosynthetic process	27	2	0.46	0.19798	0.0740741	1	vHPC	paradigm×trt	DEGs_dn
GO:0010557	positive regulation of macromolecule biosynthetic process	2213	21	18.32	0.19818	0.00948938	1	vHPC	paradigm×trt	DEGs_up
GO:0090394	negative regulation of excitatory postsynaptic potential	13	1	0.22	0.19849	0.0769231	1	vHPC	paradigm×trt	DEGs_dn
GO:0031126	sno(s)RNA 3'-end processing	13	1	0.22	0.19849	0.0769231	1	vHPC	paradigm×trt	DEGs_dn
GO:0090494	dopamine uptake	13	1	0.22	0.19849	0.0769231	1	vHPC	paradigm×trt	DEGs_dn
GO:1904753	negative regulation of vascular associated smooth muscle cell migration	13	1	0.22	0.19849	0.0769231	1	vHPC	paradigm×trt	DEGs_dn
GO:0031223	auditory behavior	13	1	0.22	0.19849	0.0769231	1	vHPC	paradigm×trt	DEGs_dn
GO:0097254	renal tubular secretion	13	1	0.22	0.19849	0.0769231	1	vHPC	paradigm×trt	DEGs_dn
GO:0042795	snRNA transcription by RNA polymerase II	13	1	0.22	0.19849	0.0769231	1	vHPC	paradigm×trt	DEGs_dn
GO:0002923	regulation of humoral immune response mediated by circulating immunoglobulin	13	1	0.22	0.19849	0.0769231	1	vHPC	paradigm×trt	DEGs_dn
GO:0072697	protein localization to cell cortex	13	1	0.22	0.19849	0.0769231	1	vHPC	paradigm×trt	DEGs_dn
GO:0006704	glucocorticoid biosynthetic process	13	1	0.22	0.19849	0.0769231	1	vHPC	paradigm×trt	DEGs_dn
GO:0070508	cholesterol import	13	1	0.22	0.19849	0.0769231	1	vHPC	paradigm×trt	DEGs_dn
GO:1900153	positive regulation of nuclear-transcribed mRNA catabolic process, deadenylation-dependent decay	13	1	0.22	0.19849	0.0769231	1	vHPC	paradigm×trt	DEGs_dn
GO:0060213	positive regulation of nuclear-transcribed mRNA poly(A) tail shortening	13	1	0.22	0.19849	0.0769231	1	vHPC	paradigm×trt	DEGs_dn
GO:2000651	positive regulation of sodium ion transmembrane transporter activity	13	1	0.22	0.19849	0.0769231	1	vHPC	paradigm×trt	DEGs_dn
GO:0010832	negative regulation of myotube differentiation	13	1	0.22	0.19849	0.0769231	1	vHPC	paradigm×trt	DEGs_dn
GO:0035437	maintenance of protein localization in endoplasmic reticulum	13	1	0.22	0.19849	0.0769231	1	vHPC	paradigm×trt	DEGs_dn
GO:0030213	hyaluronan biosynthetic process	13	1	0.22	0.19849	0.0769231	1	vHPC	paradigm×trt	DEGs_dn
GO:0021860	pyramidal neuron development	13	1	0.22	0.19849	0.0769231	1	vHPC	paradigm×trt	DEGs_dn
GO:0038180	nerve growth factor signaling pathway	13	1	0.22	0.19849	0.0769231	1	vHPC	paradigm×trt	DEGs_dn
GO:0071801	regulation of podosome assembly	13	1	0.22	0.19849	0.0769231	1	vHPC	paradigm×trt	DEGs_dn
GO:0003157	endocardium development	13	1	0.22	0.19849	0.0769231	1	vHPC	paradigm×trt	DEGs_dn
GO:0003128	heart field specification	13	1	0.22	0.19849	0.0769231	1	vHPC	paradigm×trt	DEGs_dn
GO:0035865	cellular response to potassium ion	13	1	0.22	0.19849	0.0769231	1	vHPC	paradigm×trt	DEGs_dn
GO:0048070	regulation of developmental pigmentation	13	1	0.22	0.19849	0.0769231	1	vHPC	paradigm×trt	DEGs_dn
GO:0002692	negative regulation of cellular extravasation	13	1	0.22	0.19849	0.0769231	1	vHPC	paradigm×trt	DEGs_dn
GO:2000303	regulation of ceramide biosynthetic process	13	1	0.22	0.19849	0.0769231	1	vHPC	paradigm×trt	DEGs_dn
GO:0051964	negative regulation of synapse assembly	13	1	0.22	0.19849	0.0769231	1	vHPC	paradigm×trt	DEGs_dn
GO:0034333	adherens junction assembly	13	1	0.22	0.19849	0.0769231	1	vHPC	paradigm×trt	DEGs_dn
GO:1900025	negative regulation of substrate adhesion-dependent cell spreading	13	1	0.22	0.19849	0.0769231	1	vHPC	paradigm×trt	DEGs_dn
GO:0006898	receptor-mediated endocytosis	260	12	4.39	0.19883	0.0461538	1	vHPC	paradigm×trt	DEGs_dn
GO:0048854	brain morphogenesis	40	2	0.33	0.19996	0.05	1	vHPC	paradigm×trt	DEGs_up
GO:0035640	exploration behavior	49	2	0.41	0.20006	0.0408163	1	vHPC	paradigm×trt	DEGs_up
GO:0006695	cholesterol biosynthetic process	50	2	0.41	0.20007	0.04	1	vHPC	paradigm×trt	DEGs_up
GO:1902459	positive regulation of stem cell population maintenance	49	2	0.83	0.20015	0.0408163	1	vHPC	paradigm×trt	DEGs_dn
GO:0038145	macrophage colony-stimulating factor signaling pathway	49	2	0.83	0.20015	0.0408163	1	vHPC	paradigm×trt	DEGs_dn
GO:0030857	negative regulation of epithelial cell differentiation	49	2	0.83	0.20015	0.0408163	1	vHPC	paradigm×trt	DEGs_dn
GO:0007628	adult walking behavior	49	2	0.83	0.20015	0.0408163	1	vHPC	paradigm×trt	DEGs_dn
GO:0007173	epidermal growth factor receptor signaling pathway	137	4	2.31	0.20108	0.0291971	1	vHPC	paradigm×trt	DEGs_dn
GO:0001675	acrosome assembly	27	1	0.22	0.20118	0.037037	1	vHPC	paradigm×trt	DEGs_up
GO:0070293	renal absorption	27	1	0.22	0.20118	0.037037	1	vHPC	paradigm×trt	DEGs_up
GO:0090151	establishment of protein localization to mitochondrial membrane	27	1	0.22	0.20118	0.037037	1	vHPC	paradigm×trt	DEGs_up
GO:0010592	positive regulation of lamellipodium assembly	27	1	0.22	0.20118	0.037037	1	vHPC	paradigm×trt	DEGs_up
GO:0070841	inclusion body assembly	27	1	0.22	0.20118	0.037037	1	vHPC	paradigm×trt	DEGs_up
GO:0032958	inositol phosphate biosynthetic process	27	1	0.22	0.20118	0.037037	1	vHPC	paradigm×trt	DEGs_up
GO:0046628	positive regulation of insulin receptor signaling pathway	27	1	0.22	0.20118	0.037037	1	vHPC	paradigm×trt	DEGs_up
GO:1900745	positive regulation of p38MAPK cascade	27	1	0.22	0.20118	0.037037	1	vHPC	paradigm×trt	DEGs_up
GO:0098901	regulation of cardiac muscle cell action potential	27	1	0.22	0.20118	0.037037	1	vHPC	paradigm×trt	DEGs_up
GO:0003094	glomerular filtration	27	1	0.22	0.20118	0.037037	1	vHPC	paradigm×trt	DEGs_up
GO:1904862	inhibitory synapse assembly	27	1	0.22	0.20118	0.037037	1	vHPC	paradigm×trt	DEGs_up
GO:0017148	negative regulation of translation	121	3	1	0.20185	0.0247934	1	vHPC	paradigm×trt	DEGs_up
GO:0035051	cardiocyte differentiation	168	5	1.39	0.20377	0.0297619	1	vHPC	paradigm×trt	DEGs_up
GO:0051592	response to calcium ion	139	5	2.34	0.20459	0.0359712	1	vHPC	paradigm×trt	DEGs_dn
GO:0048286	lung alveolus development	60	3	1.01	0.20536	0.05	1	vHPC	paradigm×trt	DEGs_dn
GO:0010631	epithelial cell migration	100	3	0.83	0.20582	0.03	1	vHPC	paradigm×trt	DEGs_up
GO:0035790	platelet-derived growth factor receptor-alpha signaling pathway	50	2	0.84	0.20632	0.04	1	vHPC	paradigm×trt	DEGs_dn
GO:0060070	canonical Wnt signaling pathway	295	6	4.98	0.20647	0.020339	1	vHPC	paradigm×trt	DEGs_dn
GO:0048169	regulation of long-term neuronal synaptic plasticity	39	2	0.32	0.20653	0.0512821	1	vHPC	paradigm×trt	DEGs_up
GO:0048514	blood vessel morphogenesis	600	11	10.12	0.20664	0.0183333	1	vHPC	paradigm×trt	DEGs_dn
GO:0006487	protein N-linked glycosylation	63	2	0.52	0.2068	0.031746	1	vHPC	paradigm×trt	DEGs_up
GO:0055117	regulation of cardiac muscle contraction	64	2	0.53	0.20681	0.03125	1	vHPC	paradigm×trt	DEGs_up
GO:0042147	retrograde transport, endosome to Golgi	93	3	1.57	0.20733	0.0322581	1	vHPC	paradigm×trt	DEGs_dn
GO:0030512	negative regulation of transforming growth factor beta receptor signaling pathway	93	3	1.57	0.20733	0.0322581	1	vHPC	paradigm×trt	DEGs_dn
GO:0030970	retrograde protein transport, ER to cytosol	28	1	0.23	0.2078	0.0357143	1	vHPC	paradigm×trt	DEGs_up
GO:0032469	endoplasmic reticulum calcium ion homeostasis	28	1	0.23	0.2078	0.0357143	1	vHPC	paradigm×trt	DEGs_up
GO:0003085	negative regulation of systemic arterial blood pressure	28	1	0.23	0.2078	0.0357143	1	vHPC	paradigm×trt	DEGs_up
GO:0035162	embryonic hemopoiesis	28	1	0.23	0.2078	0.0357143	1	vHPC	paradigm×trt	DEGs_up
GO:0071577	zinc ion transmembrane transport	28	1	0.23	0.2078	0.0357143	1	vHPC	paradigm×trt	DEGs_up
GO:1903861	positive regulation of dendrite extension	28	1	0.23	0.2078	0.0357143	1	vHPC	paradigm×trt	DEGs_up
GO:0120009	intermembrane lipid transfer	28	1	0.23	0.2078	0.0357143	1	vHPC	paradigm×trt	DEGs_up
GO:0009100	glycoprotein metabolic process	347	8	2.87	0.20792	0.0230548	1	vHPC	paradigm×trt	DEGs_up
GO:1902683	regulation of receptor localization to synapse	39	5	0.66	0.2095	0.128205	1	vHPC	paradigm×trt	DEGs_dn
GO:0014902	myotube differentiation	115	5	1.94	0.21039	0.0434783	1	vHPC	paradigm×trt	DEGs_dn
GO:0000165	MAPK cascade	729	9	6.03	0.21105	0.0123457	1	vHPC	paradigm×trt	DEGs_up
GO:0032094	response to food	31	2	0.52	0.21152	0.0645161	1	vHPC	paradigm×trt	DEGs_dn
GO:0007030	Golgi organization	131	4	1.08	0.21158	0.0305344	1	vHPC	paradigm×trt	DEGs_up
GO:0046839	phospholipid dephosphorylation	43	2	0.73	0.21166	0.0465116	1	vHPC	paradigm×trt	DEGs_dn
GO:0051668	localization within membrane	707	30	11.93	0.21179	0.0424328	1	vHPC	paradigm×trt	DEGs_dn
GO:0060965	negative regulation of miRNA-mediated gene silencing	14	1	0.24	0.21202	0.0714286	1	vHPC	paradigm×trt	DEGs_dn
GO:0010310	regulation of hydrogen peroxide metabolic process	14	1	0.24	0.21202	0.0714286	1	vHPC	paradigm×trt	DEGs_dn
GO:2000288	positive regulation of myoblast proliferation	14	1	0.24	0.21202	0.0714286	1	vHPC	paradigm×trt	DEGs_dn
GO:0140250	regulation protein catabolic process at synapse	14	1	0.24	0.21202	0.0714286	1	vHPC	paradigm×trt	DEGs_dn
GO:0042711	maternal behavior	14	1	0.24	0.21202	0.0714286	1	vHPC	paradigm×trt	DEGs_dn
GO:0010155	regulation of proton transport	14	1	0.24	0.21202	0.0714286	1	vHPC	paradigm×trt	DEGs_dn
GO:0150011	regulation of neuron projection arborization	14	1	0.24	0.21202	0.0714286	1	vHPC	paradigm×trt	DEGs_dn
GO:0051127	positive regulation of actin nucleation	14	1	0.24	0.21202	0.0714286	1	vHPC	paradigm×trt	DEGs_dn
GO:0060123	regulation of growth hormone secretion	14	1	0.24	0.21202	0.0714286	1	vHPC	paradigm×trt	DEGs_dn
GO:1900221	regulation of amyloid-beta clearance	14	1	0.24	0.21202	0.0714286	1	vHPC	paradigm×trt	DEGs_dn
GO:0035332	positive regulation of hippo signaling	14	1	0.24	0.21202	0.0714286	1	vHPC	paradigm×trt	DEGs_dn
GO:0048711	positive regulation of astrocyte differentiation	14	1	0.24	0.21202	0.0714286	1	vHPC	paradigm×trt	DEGs_dn
GO:0007252	I-kappaB phosphorylation	14	1	0.24	0.21202	0.0714286	1	vHPC	paradigm×trt	DEGs_dn
GO:0032780	negative regulation of ATP-dependent activity	14	1	0.24	0.21202	0.0714286	1	vHPC	paradigm×trt	DEGs_dn
GO:1904044	response to aldosterone	14	1	0.24	0.21202	0.0714286	1	vHPC	paradigm×trt	DEGs_dn
GO:0071285	cellular response to lithium ion	14	1	0.24	0.21202	0.0714286	1	vHPC	paradigm×trt	DEGs_dn
GO:1905274	regulation of modification of postsynaptic actin cytoskeleton	14	1	0.24	0.21202	0.0714286	1	vHPC	paradigm×trt	DEGs_dn
GO:0141161	regulation of cAMP/PKA signal transduction	14	1	0.24	0.21202	0.0714286	1	vHPC	paradigm×trt	DEGs_dn
GO:0010524	positive regulation of calcium ion transport into cytosol	14	1	0.24	0.21202	0.0714286	1	vHPC	paradigm×trt	DEGs_dn
GO:1902514	regulation of calcium ion transmembrane transport via high voltage-gated calcium channel	14	1	0.24	0.21202	0.0714286	1	vHPC	paradigm×trt	DEGs_dn
GO:0015824	proline transport	14	1	0.24	0.21202	0.0714286	1	vHPC	paradigm×trt	DEGs_dn
GO:0048548	regulation of pinocytosis	14	1	0.24	0.21202	0.0714286	1	vHPC	paradigm×trt	DEGs_dn
GO:0043584	nose development	14	1	0.24	0.21202	0.0714286	1	vHPC	paradigm×trt	DEGs_dn
GO:0006002	fructose 6-phosphate metabolic process	14	1	0.24	0.21202	0.0714286	1	vHPC	paradigm×trt	DEGs_dn
GO:0048680	positive regulation of axon regeneration	14	1	0.24	0.21202	0.0714286	1	vHPC	paradigm×trt	DEGs_dn
GO:0003413	chondrocyte differentiation involved in endochondral bone morphogenesis	14	1	0.24	0.21202	0.0714286	1	vHPC	paradigm×trt	DEGs_dn
GO:0002523	leukocyte migration involved in inflammatory response	14	1	0.24	0.21202	0.0714286	1	vHPC	paradigm×trt	DEGs_dn
GO:0003188	heart valve formation	14	1	0.24	0.21202	0.0714286	1	vHPC	paradigm×trt	DEGs_dn
GO:0031032	actomyosin structure organization	201	4	1.66	0.21207	0.0199005	1	vHPC	paradigm×trt	DEGs_up
GO:0010718	positive regulation of epithelial to mesenchymal transition	51	2	0.86	0.21251	0.0392157	1	vHPC	paradigm×trt	DEGs_dn
GO:0008344	adult locomotory behavior	104	2	0.86	0.21286	0.0192308	1	vHPC	paradigm×trt	DEGs_up
GO:0061025	membrane fusion	160	3	1.32	0.21304	0.01875	1	vHPC	paradigm×trt	DEGs_up
GO:0045727	positive regulation of translation	127	3	1.05	0.21391	0.023622	1	vHPC	paradigm×trt	DEGs_up
GO:0019068	virion assembly	29	1	0.24	0.21437	0.0344828	1	vHPC	paradigm×trt	DEGs_up
GO:0006688	glycosphingolipid biosynthetic process	29	1	0.24	0.21437	0.0344828	1	vHPC	paradigm×trt	DEGs_up
GO:0046856	phosphatidylinositol dephosphorylation	29	1	0.24	0.21437	0.0344828	1	vHPC	paradigm×trt	DEGs_up
GO:0032367	intracellular cholesterol transport	29	1	0.24	0.21437	0.0344828	1	vHPC	paradigm×trt	DEGs_up
GO:0016226	iron-sulfur cluster assembly	29	1	0.24	0.21437	0.0344828	1	vHPC	paradigm×trt	DEGs_up
GO:0002092	positive regulation of receptor internalization	29	1	0.24	0.21437	0.0344828	1	vHPC	paradigm×trt	DEGs_up
GO:0048522	positive regulation of cellular process	5193	59	42.99	0.21439	0.0113614	1	vHPC	paradigm×trt	DEGs_up
GO:1901701	cellular response to oxygen-containing compound	1129	26	19.05	0.21483	0.0230292	1	vHPC	paradigm×trt	DEGs_dn
GO:0048870	cell motility	1595	40	26.91	0.21511	0.0250784	1	vHPC	paradigm×trt	DEGs_dn
GO:0007015	actin filament organization	432	7	3.58	0.21616	0.0162037	1	vHPC	paradigm×trt	DEGs_up
GO:0051050	positive regulation of transport	864	25	14.58	0.21772	0.0289352	1	vHPC	paradigm×trt	DEGs_dn
GO:0006816	calcium ion transport	389	6	3.22	0.21782	0.0154242	1	vHPC	paradigm×trt	DEGs_up
GO:0009749	response to glucose	212	5	3.58	0.21835	0.0235849	1	vHPC	paradigm×trt	DEGs_dn
GO:0032729	positive regulation of type II interferon production	52	2	0.88	0.21871	0.0384615	1	vHPC	paradigm×trt	DEGs_dn
GO:0007015	actin filament organization	432	20	7.29	0.21909	0.0462963	1	vHPC	paradigm×trt	DEGs_dn
GO:0034765	regulation of monoatomic ion transmembrane transport	309	14	5.21	0.21923	0.0453074	1	vHPC	paradigm×trt	DEGs_dn
GO:0001558	regulation of cell growth	402	7	6.78	0.21982	0.0174129	1	vHPC	paradigm×trt	DEGs_dn
GO:0045785	positive regulation of cell adhesion	437	7	7.37	0.22055	0.0160183	1	vHPC	paradigm×trt	DEGs_dn
GO:0008286	insulin receptor signaling pathway	165	4	2.78	0.22078	0.0242424	1	vHPC	paradigm×trt	DEGs_dn
GO:0021542	dentate gyrus development	30	1	0.25	0.22089	0.0333333	1	vHPC	paradigm×trt	DEGs_up
GO:1901021	positive regulation of calcium ion transmembrane transporter activity	30	1	0.25	0.22089	0.0333333	1	vHPC	paradigm×trt	DEGs_up
GO:0061436	establishment of skin barrier	30	1	0.25	0.22089	0.0333333	1	vHPC	paradigm×trt	DEGs_up
GO:0016486	peptide hormone processing	30	1	0.25	0.22089	0.0333333	1	vHPC	paradigm×trt	DEGs_up
GO:0007271	synaptic transmission, cholinergic	30	1	0.25	0.22089	0.0333333	1	vHPC	paradigm×trt	DEGs_up
GO:0040020	regulation of meiotic nuclear division	30	1	0.25	0.22089	0.0333333	1	vHPC	paradigm×trt	DEGs_up
GO:1904706	negative regulation of vascular associated smooth muscle cell proliferation	30	1	0.25	0.22089	0.0333333	1	vHPC	paradigm×trt	DEGs_up
GO:0051051	negative regulation of transport	425	13	7.17	0.22145	0.0305882	1	vHPC	paradigm×trt	DEGs_dn
GO:0007601	visual perception	107	2	0.89	0.22197	0.0186916	1	vHPC	paradigm×trt	DEGs_up
GO:0021549	cerebellum development	131	5	2.21	0.22286	0.0381679	1	vHPC	paradigm×trt	DEGs_dn
GO:0060004	reflex	27	2	0.46	0.22473	0.0740741	1	vHPC	paradigm×trt	DEGs_dn
GO:0010996	response to auditory stimulus	28	2	0.47	0.22475	0.0714286	1	vHPC	paradigm×trt	DEGs_dn
GO:0031547	brain-derived neurotrophic factor receptor signaling pathway	53	2	0.89	0.22494	0.0377358	1	vHPC	paradigm×trt	DEGs_dn
GO:0070918	regulatory ncRNA processing	56	2	0.94	0.2251	0.0357143	1	vHPC	paradigm×trt	DEGs_dn
GO:1903543	positive regulation of exosomal secretion	15	1	0.25	0.22533	0.0666667	1	vHPC	paradigm×trt	DEGs_dn
GO:0007076	mitotic chromosome condensation	15	1	0.25	0.22533	0.0666667	1	vHPC	paradigm×trt	DEGs_dn
GO:0032957	inositol trisphosphate metabolic process	15	1	0.25	0.22533	0.0666667	1	vHPC	paradigm×trt	DEGs_dn
GO:1903978	regulation of microglial cell activation	15	1	0.25	0.22533	0.0666667	1	vHPC	paradigm×trt	DEGs_dn
GO:0032486	Rap protein signal transduction	15	1	0.25	0.22533	0.0666667	1	vHPC	paradigm×trt	DEGs_dn
GO:0001771	immunological synapse formation	15	1	0.25	0.22533	0.0666667	1	vHPC	paradigm×trt	DEGs_dn
GO:0055057	neuroblast division	15	1	0.25	0.22533	0.0666667	1	vHPC	paradigm×trt	DEGs_dn
GO:0007176	regulation of epidermal growth factor-activated receptor activity	15	1	0.25	0.22533	0.0666667	1	vHPC	paradigm×trt	DEGs_dn
GO:0060766	negative regulation of androgen receptor signaling pathway	15	1	0.25	0.22533	0.0666667	1	vHPC	paradigm×trt	DEGs_dn
GO:0018230	peptidyl-L-cysteine S-palmitoylation	15	1	0.25	0.22533	0.0666667	1	vHPC	paradigm×trt	DEGs_dn
GO:0010517	regulation of phospholipase activity	15	1	0.25	0.22533	0.0666667	1	vHPC	paradigm×trt	DEGs_dn
GO:0086012	membrane depolarization during cardiac muscle cell action potential	15	1	0.25	0.22533	0.0666667	1	vHPC	paradigm×trt	DEGs_dn
GO:0086014	atrial cardiac muscle cell action potential	15	1	0.25	0.22533	0.0666667	1	vHPC	paradigm×trt	DEGs_dn
GO:0003376	sphingosine-1-phosphate receptor signaling pathway	15	1	0.25	0.22533	0.0666667	1	vHPC	paradigm×trt	DEGs_dn
GO:1902644	tertiary alcohol metabolic process	15	1	0.25	0.22533	0.0666667	1	vHPC	paradigm×trt	DEGs_dn
GO:1903729	regulation of plasma membrane organization	15	1	0.25	0.22533	0.0666667	1	vHPC	paradigm×trt	DEGs_dn
GO:0090051	negative regulation of cell migration involved in sprouting angiogenesis	15	1	0.25	0.22533	0.0666667	1	vHPC	paradigm×trt	DEGs_dn
GO:0051014	actin filament severing	15	1	0.25	0.22533	0.0666667	1	vHPC	paradigm×trt	DEGs_dn
GO:0072148	epithelial cell fate commitment	15	1	0.25	0.22533	0.0666667	1	vHPC	paradigm×trt	DEGs_dn
GO:0006665	sphingolipid metabolic process	136	2	2.29	0.2261	0.0147059	1	vHPC	paradigm×trt	DEGs_dn
GO:0086003	cardiac muscle cell contraction	67	2	0.55	0.22628	0.0298507	1	vHPC	paradigm×trt	DEGs_up
GO:0071353	cellular response to interleukin-4	31	1	0.26	0.22735	0.0322581	1	vHPC	paradigm×trt	DEGs_up
GO:0032376	positive regulation of cholesterol transport	31	1	0.26	0.22735	0.0322581	1	vHPC	paradigm×trt	DEGs_up
GO:0061036	positive regulation of cartilage development	31	1	0.26	0.22735	0.0322581	1	vHPC	paradigm×trt	DEGs_up
GO:0021895	cerebral cortex neuron differentiation	31	1	0.26	0.22735	0.0322581	1	vHPC	paradigm×trt	DEGs_up
GO:0006099	tricarboxylic acid cycle	31	1	0.26	0.22735	0.0322581	1	vHPC	paradigm×trt	DEGs_up
GO:0001666	response to hypoxia	296	4	2.45	0.23024	0.0135135	1	vHPC	paradigm×trt	DEGs_up
GO:0038063	collagen-activated tyrosine kinase receptor signaling pathway	54	2	0.91	0.23117	0.037037	1	vHPC	paradigm×trt	DEGs_dn
GO:0045599	negative regulation of fat cell differentiation	54	2	0.91	0.23117	0.037037	1	vHPC	paradigm×trt	DEGs_dn
GO:1901890	positive regulation of cell junction assembly	126	9	2.13	0.23358	0.0714286	1	vHPC	paradigm×trt	DEGs_dn
GO:2000279	negative regulation of DNA biosynthetic process	32	1	0.26	0.23376	0.03125	1	vHPC	paradigm×trt	DEGs_up
GO:2000765	regulation of cytoplasmic translation	32	1	0.26	0.23376	0.03125	1	vHPC	paradigm×trt	DEGs_up
GO:0001945	lymph vessel development	32	1	0.26	0.23376	0.03125	1	vHPC	paradigm×trt	DEGs_up
GO:0007274	neuromuscular synaptic transmission	32	1	0.26	0.23376	0.03125	1	vHPC	paradigm×trt	DEGs_up
GO:0015012	heparan sulfate proteoglycan biosynthetic process	32	1	0.26	0.23376	0.03125	1	vHPC	paradigm×trt	DEGs_up
GO:0045666	positive regulation of neuron differentiation	99	3	1.67	0.23386	0.030303	1	vHPC	paradigm×trt	DEGs_dn
GO:0001501	skeletal system development	468	6	7.89	0.23501	0.0128205	1	vHPC	paradigm×trt	DEGs_dn
GO:0048265	response to pain	43	5	0.73	0.23564	0.116279	1	vHPC	paradigm×trt	DEGs_dn
GO:0008344	adult locomotory behavior	104	4	1.75	0.23591	0.0384615	1	vHPC	paradigm×trt	DEGs_dn
GO:0017156	calcium-ion regulated exocytosis	72	5	1.21	0.23602	0.0694444	1	vHPC	paradigm×trt	DEGs_dn
GO:1901379	regulation of potassium ion transmembrane transport	75	4	1.27	0.23684	0.0533333	1	vHPC	paradigm×trt	DEGs_dn
GO:0140719	constitutive heterochromatin formation	47	3	0.79	0.23726	0.0638298	1	vHPC	paradigm×trt	DEGs_dn
GO:0014075	response to amine	48	3	0.81	0.23727	0.0625	1	vHPC	paradigm×trt	DEGs_dn
GO:0048012	hepatocyte growth factor receptor signaling pathway	55	2	0.93	0.23742	0.0363636	1	vHPC	paradigm×trt	DEGs_dn
GO:0030521	androgen receptor signaling pathway	42	2	0.71	0.23797	0.047619	1	vHPC	paradigm×trt	DEGs_dn
GO:0099054	presynapse assembly	49	2	0.83	0.23806	0.0408163	1	vHPC	paradigm×trt	DEGs_dn
GO:1901799	negative regulation of proteasomal protein catabolic process	56	2	0.94	0.23815	0.0357143	1	vHPC	paradigm×trt	DEGs_dn
GO:0071346	cellular response to type II interferon	100	3	1.69	0.23835	0.03	1	vHPC	paradigm×trt	DEGs_dn
GO:0032328	alanine transport	16	1	0.27	0.23841	0.0625	1	vHPC	paradigm×trt	DEGs_dn
GO:0140718	facultative heterochromatin formation	16	1	0.27	0.23841	0.0625	1	vHPC	paradigm×trt	DEGs_dn
GO:0006700	C21-steroid hormone biosynthetic process	16	1	0.27	0.23841	0.0625	1	vHPC	paradigm×trt	DEGs_dn
GO:0035973	aggrephagy	16	1	0.27	0.23841	0.0625	1	vHPC	paradigm×trt	DEGs_dn
GO:0055093	response to hyperoxia	16	1	0.27	0.23841	0.0625	1	vHPC	paradigm×trt	DEGs_dn
GO:0001833	inner cell mass cell proliferation	16	1	0.27	0.23841	0.0625	1	vHPC	paradigm×trt	DEGs_dn
GO:0051895	negative regulation of focal adhesion assembly	16	1	0.27	0.23841	0.0625	1	vHPC	paradigm×trt	DEGs_dn
GO:0039535	regulation of RIG-I signaling pathway	16	1	0.27	0.23841	0.0625	1	vHPC	paradigm×trt	DEGs_dn
GO:0042921	nuclear receptor-mediated glucocorticoid signaling pathway	16	1	0.27	0.23841	0.0625	1	vHPC	paradigm×trt	DEGs_dn
GO:0030889	negative regulation of B cell proliferation	16	1	0.27	0.23841	0.0625	1	vHPC	paradigm×trt	DEGs_dn
GO:0110096	cellular response to aldehyde	16	1	0.27	0.23841	0.0625	1	vHPC	paradigm×trt	DEGs_dn
GO:0045056	transcytosis	16	1	0.27	0.23841	0.0625	1	vHPC	paradigm×trt	DEGs_dn
GO:1902033	regulation of hematopoietic stem cell proliferation	16	1	0.27	0.23841	0.0625	1	vHPC	paradigm×trt	DEGs_dn
GO:0046831	regulation of RNA export from nucleus	16	1	0.27	0.23841	0.0625	1	vHPC	paradigm×trt	DEGs_dn
GO:0071636	positive regulation of transforming growth factor beta production	16	1	0.27	0.23841	0.0625	1	vHPC	paradigm×trt	DEGs_dn
GO:0019217	regulation of fatty acid metabolic process	92	2	0.76	0.2393	0.0217391	1	vHPC	paradigm×trt	DEGs_up
GO:1901699	cellular response to nitrogen compound	650	18	10.97	0.2394	0.0276923	1	vHPC	paradigm×trt	DEGs_dn
GO:0070266	necroptotic process	33	1	0.27	0.24011	0.030303	1	vHPC	paradigm×trt	DEGs_up
GO:0060674	placenta blood vessel development	33	1	0.27	0.24011	0.030303	1	vHPC	paradigm×trt	DEGs_up
GO:0007214	gamma-aminobutyric acid signaling pathway	33	1	0.27	0.24011	0.030303	1	vHPC	paradigm×trt	DEGs_up
GO:0002063	chondrocyte development	33	1	0.27	0.24011	0.030303	1	vHPC	paradigm×trt	DEGs_up
GO:0002053	positive regulation of mesenchymal cell proliferation	33	1	0.27	0.24011	0.030303	1	vHPC	paradigm×trt	DEGs_up
GO:0002021	response to dietary excess	33	1	0.27	0.24011	0.030303	1	vHPC	paradigm×trt	DEGs_up
GO:0016082	synaptic vesicle priming	33	1	0.27	0.24011	0.030303	1	vHPC	paradigm×trt	DEGs_up
GO:0006884	cell volume homeostasis	33	1	0.27	0.24011	0.030303	1	vHPC	paradigm×trt	DEGs_up
GO:0051497	negative regulation of stress fiber assembly	33	1	0.27	0.24011	0.030303	1	vHPC	paradigm×trt	DEGs_up
GO:0010976	positive regulation of neuron projection development	227	4	1.88	0.24046	0.0176211	1	vHPC	paradigm×trt	DEGs_up
GO:0051130	positive regulation of cellular component organization	1176	17	9.73	0.24091	0.0144558	1	vHPC	paradigm×trt	DEGs_up
GO:0010975	regulation of neuron projection development	552	7	4.57	0.24355	0.0126812	1	vHPC	paradigm×trt	DEGs_up
GO:0001974	blood vessel remodeling	56	2	0.94	0.24367	0.0357143	1	vHPC	paradigm×trt	DEGs_dn
GO:0031346	positive regulation of cell projection organization	435	16	7.34	0.24461	0.0367816	1	vHPC	paradigm×trt	DEGs_dn
GO:0032388	positive regulation of intracellular transport	148	3	1.23	0.24469	0.0202703	1	vHPC	paradigm×trt	DEGs_up
GO:1990778	protein localization to cell periphery	386	15	6.51	0.24478	0.0388601	1	vHPC	paradigm×trt	DEGs_dn
GO:1990542	mitochondrial transmembrane transport	86	2	0.71	0.24549	0.0232558	1	vHPC	paradigm×trt	DEGs_up
GO:0001657	ureteric bud development	98	2	0.81	0.24565	0.0204082	1	vHPC	paradigm×trt	DEGs_up
GO:0060259	regulation of feeding behavior	34	1	0.28	0.24642	0.0294118	1	vHPC	paradigm×trt	DEGs_up
GO:1902473	regulation of protein localization to synapse	34	1	0.28	0.24642	0.0294118	1	vHPC	paradigm×trt	DEGs_up
GO:0002250	adaptive immune response	328	4	5.53	0.2471	0.0121951	1	vHPC	paradigm×trt	DEGs_dn
GO:0007041	lysosomal transport	126	4	2.13	0.24882	0.031746	1	vHPC	paradigm×trt	DEGs_dn
GO:0051279	regulation of release of sequestered calcium ion into cytosol	66	4	1.11	0.24949	0.0606061	1	vHPC	paradigm×trt	DEGs_dn
GO:0008361	regulation of cell size	201	4	1.66	0.24995	0.0199005	1	vHPC	paradigm×trt	DEGs_up
GO:0030865	cortical cytoskeleton organization	59	3	1	0.25022	0.0508475	1	vHPC	paradigm×trt	DEGs_dn
GO:0035162	embryonic hemopoiesis	28	2	0.47	0.25061	0.0714286	1	vHPC	paradigm×trt	DEGs_dn
GO:0009891	positive regulation of biosynthetic process	2319	24	19.2	0.25078	0.0103493	1	vHPC	paradigm×trt	DEGs_up
GO:0001678	intracellular glucose homeostasis	177	4	2.99	0.25102	0.0225989	1	vHPC	paradigm×trt	DEGs_dn
GO:0045906	negative regulation of vasoconstriction	17	1	0.29	0.25127	0.0588235	1	vHPC	paradigm×trt	DEGs_dn
GO:0070102	interleukin-6-mediated signaling pathway	17	1	0.29	0.25127	0.0588235	1	vHPC	paradigm×trt	DEGs_dn
GO:0033599	regulation of mammary gland epithelial cell proliferation	17	1	0.29	0.25127	0.0588235	1	vHPC	paradigm×trt	DEGs_dn
GO:0070206	protein trimerization	17	1	0.29	0.25127	0.0588235	1	vHPC	paradigm×trt	DEGs_dn
GO:0042762	regulation of sulfur metabolic process	17	1	0.29	0.25127	0.0588235	1	vHPC	paradigm×trt	DEGs_dn
GO:0072673	lamellipodium morphogenesis	17	1	0.29	0.25127	0.0588235	1	vHPC	paradigm×trt	DEGs_dn
GO:0001759	organ induction	17	1	0.29	0.25127	0.0588235	1	vHPC	paradigm×trt	DEGs_dn
GO:1905459	regulation of vascular associated smooth muscle cell apoptotic process	17	1	0.29	0.25127	0.0588235	1	vHPC	paradigm×trt	DEGs_dn
GO:1901096	regulation of autophagosome maturation	17	1	0.29	0.25127	0.0588235	1	vHPC	paradigm×trt	DEGs_dn
GO:0043217	myelin maintenance	17	1	0.29	0.25127	0.0588235	1	vHPC	paradigm×trt	DEGs_dn
GO:0061000	negative regulation of dendritic spine development	17	1	0.29	0.25127	0.0588235	1	vHPC	paradigm×trt	DEGs_dn
GO:1901017	negative regulation of potassium ion transmembrane transporter activity	17	1	0.29	0.25127	0.0588235	1	vHPC	paradigm×trt	DEGs_dn
GO:0035493	SNARE complex assembly	17	1	0.29	0.25127	0.0588235	1	vHPC	paradigm×trt	DEGs_dn
GO:0021702	cerebellar Purkinje cell differentiation	17	1	0.29	0.25127	0.0588235	1	vHPC	paradigm×trt	DEGs_dn
GO:0015802	basic amino acid transport	17	1	0.29	0.25127	0.0588235	1	vHPC	paradigm×trt	DEGs_dn
GO:0021819	layer formation in cerebral cortex	17	1	0.29	0.25127	0.0588235	1	vHPC	paradigm×trt	DEGs_dn
GO:0006044	N-acetylglucosamine metabolic process	17	1	0.29	0.25127	0.0588235	1	vHPC	paradigm×trt	DEGs_dn
GO:0032095	regulation of response to food	17	1	0.29	0.25127	0.0588235	1	vHPC	paradigm×trt	DEGs_dn
GO:0015914	phospholipid transport	82	2	0.68	0.25165	0.0243902	1	vHPC	paradigm×trt	DEGs_up
GO:0001843	neural tube closure	103	3	1.74	0.25187	0.0291262	1	vHPC	paradigm×trt	DEGs_dn
GO:0060348	bone development	210	3	1.74	0.25216	0.0142857	1	vHPC	paradigm×trt	DEGs_up
GO:0008104	protein localization	2458	49	41.47	0.25219	0.0199349	1	vHPC	paradigm×trt	DEGs_dn
GO:0006888	endoplasmic reticulum to Golgi vesicle-mediated transport	117	2	0.97	0.25256	0.017094	1	vHPC	paradigm×trt	DEGs_up
GO:0030968	endoplasmic reticulum unfolded protein response	76	5	0.63	0.25263	0.0657895	1	vHPC	paradigm×trt	DEGs_up
GO:0033574	response to testosterone	35	1	0.29	0.25267	0.0285714	1	vHPC	paradigm×trt	DEGs_up
GO:0045823	positive regulation of heart contraction	35	1	0.29	0.25267	0.0285714	1	vHPC	paradigm×trt	DEGs_up
GO:0018279	protein N-linked glycosylation via asparagine	35	1	0.29	0.25267	0.0285714	1	vHPC	paradigm×trt	DEGs_up
GO:0010466	negative regulation of peptidase activity	35	1	0.29	0.25267	0.0285714	1	vHPC	paradigm×trt	DEGs_up
GO:0031175	neuron projection development	1134	15	9.39	0.2539	0.0132275	1	vHPC	paradigm×trt	DEGs_up
GO:0038084	vascular endothelial growth factor signaling pathway	80	3	1.35	0.25535	0.0375	1	vHPC	paradigm×trt	DEGs_dn
GO:0032147	activation of protein kinase activity	58	2	0.98	0.2562	0.0344828	1	vHPC	paradigm×trt	DEGs_dn
GO:0060078	regulation of postsynaptic membrane potential	155	2	1.28	0.25884	0.0129032	1	vHPC	paradigm×trt	DEGs_up
GO:0070979	protein K11-linked ubiquitination	36	1	0.3	0.25887	0.0277778	1	vHPC	paradigm×trt	DEGs_up
GO:0086004	regulation of cardiac muscle cell contraction	36	1	0.3	0.25887	0.0277778	1	vHPC	paradigm×trt	DEGs_up
GO:0003009	skeletal muscle contraction	36	1	0.3	0.25887	0.0277778	1	vHPC	paradigm×trt	DEGs_up
GO:0050922	negative regulation of chemotaxis	36	1	0.3	0.25887	0.0277778	1	vHPC	paradigm×trt	DEGs_up
GO:0030513	positive regulation of BMP signaling pathway	36	1	0.3	0.25887	0.0277778	1	vHPC	paradigm×trt	DEGs_up
GO:0032781	positive regulation of ATP-dependent activity	36	1	0.3	0.25887	0.0277778	1	vHPC	paradigm×trt	DEGs_up
GO:0040018	positive regulation of multicellular organism growth	36	1	0.3	0.25887	0.0277778	1	vHPC	paradigm×trt	DEGs_up
GO:0001504	neurotransmitter uptake	36	1	0.3	0.25887	0.0277778	1	vHPC	paradigm×trt	DEGs_up
GO:0006915	apoptotic process	1782	19	14.75	0.2596	0.0106622	1	vHPC	paradigm×trt	DEGs_up
GO:0009892	negative regulation of metabolic process	2525	27	20.9	0.25983	0.0106931	1	vHPC	paradigm×trt	DEGs_up
GO:0008347	glial cell migration	71	6	1.2	0.26042	0.084507	1	vHPC	paradigm×trt	DEGs_dn
GO:0055007	cardiac muscle cell differentiation	131	4	1.08	0.26116	0.0305344	1	vHPC	paradigm×trt	DEGs_up
GO:0034220	monoatomic ion transmembrane transport	845	19	6.99	0.26118	0.0224852	1	vHPC	paradigm×trt	DEGs_up
GO:0050890	cognition	366	9	3.03	0.2616	0.0245902	1	vHPC	paradigm×trt	DEGs_up
GO:0007566	embryo implantation	59	2	1	0.26247	0.0338983	1	vHPC	paradigm×trt	DEGs_dn
GO:0010765	positive regulation of sodium ion transport	40	3	0.67	0.26253	0.075	1	vHPC	paradigm×trt	DEGs_dn
GO:0001838	embryonic epithelial tube formation	140	4	2.36	0.26311	0.0285714	1	vHPC	paradigm×trt	DEGs_dn
GO:0097242	amyloid-beta clearance	32	2	0.54	0.26326	0.0625	1	vHPC	paradigm×trt	DEGs_dn
GO:0060688	regulation of morphogenesis of a branching structure	56	2	0.46	0.26356	0.0357143	1	vHPC	paradigm×trt	DEGs_up
GO:0032507	maintenance of protein location in cell	62	2	1.05	0.26369	0.0322581	1	vHPC	paradigm×trt	DEGs_dn
GO:0050884	neuromuscular process controlling posture	18	1	0.3	0.26391	0.0555556	1	vHPC	paradigm×trt	DEGs_dn
GO:0032026	response to magnesium ion	18	1	0.3	0.26391	0.0555556	1	vHPC	paradigm×trt	DEGs_dn
GO:0051412	response to corticosterone	18	1	0.3	0.26391	0.0555556	1	vHPC	paradigm×trt	DEGs_dn
GO:0061621	canonical glycolysis	18	1	0.3	0.26391	0.0555556	1	vHPC	paradigm×trt	DEGs_dn
GO:0045217	cell-cell junction maintenance	18	1	0.3	0.26391	0.0555556	1	vHPC	paradigm×trt	DEGs_dn
GO:0060134	prepulse inhibition	18	1	0.3	0.26391	0.0555556	1	vHPC	paradigm×trt	DEGs_dn
GO:1902236	negative regulation of endoplasmic reticulum stress-induced intrinsic apoptotic signaling pathway	18	1	0.3	0.26391	0.0555556	1	vHPC	paradigm×trt	DEGs_dn
GO:0045717	negative regulation of fatty acid biosynthetic process	18	1	0.3	0.26391	0.0555556	1	vHPC	paradigm×trt	DEGs_dn
GO:0045836	positive regulation of meiotic nuclear division	18	1	0.3	0.26391	0.0555556	1	vHPC	paradigm×trt	DEGs_dn
GO:0032753	positive regulation of interleukin-4 production	18	1	0.3	0.26391	0.0555556	1	vHPC	paradigm×trt	DEGs_dn
GO:0071880	adenylate cyclase-activating adrenergic receptor signaling pathway	18	1	0.3	0.26391	0.0555556	1	vHPC	paradigm×trt	DEGs_dn
GO:1902065	response to L-glutamate	18	1	0.3	0.26391	0.0555556	1	vHPC	paradigm×trt	DEGs_dn
GO:0097396	response to interleukin-17	18	1	0.3	0.26391	0.0555556	1	vHPC	paradigm×trt	DEGs_dn
GO:0019433	triglyceride catabolic process	18	1	0.3	0.26391	0.0555556	1	vHPC	paradigm×trt	DEGs_dn
GO:0045945	positive regulation of transcription by RNA polymerase III	18	1	0.3	0.26391	0.0555556	1	vHPC	paradigm×trt	DEGs_dn
GO:0006337	nucleosome disassembly	18	1	0.3	0.26391	0.0555556	1	vHPC	paradigm×trt	DEGs_dn
GO:0010608	post-transcriptional regulation of gene expression	478	8	8.06	0.26458	0.0167364	1	vHPC	paradigm×trt	DEGs_dn
GO:0016192	vesicle-mediated transport	1457	15	12.06	0.26486	0.0102951	1	vHPC	paradigm×trt	DEGs_up
GO:0034329	cell junction assembly	509	5	4.21	0.26486	0.00982318	1	vHPC	paradigm×trt	DEGs_up
GO:0042743	hydrogen peroxide metabolic process	37	1	0.31	0.26502	0.027027	1	vHPC	paradigm×trt	DEGs_up
GO:1904646	cellular response to amyloid-beta	37	1	0.31	0.26502	0.027027	1	vHPC	paradigm×trt	DEGs_up
GO:0044319	wound healing, spreading of cells	37	1	0.31	0.26502	0.027027	1	vHPC	paradigm×trt	DEGs_up
GO:0033144	negative regulation of intracellular steroid hormone receptor signaling pathway	37	1	0.31	0.26502	0.027027	1	vHPC	paradigm×trt	DEGs_up
GO:0048483	autonomic nervous system development	37	1	0.31	0.26502	0.027027	1	vHPC	paradigm×trt	DEGs_up
GO:0050727	regulation of inflammatory response	292	8	4.93	0.26578	0.0273973	1	vHPC	paradigm×trt	DEGs_dn
GO:0042113	B cell activation	237	3	1.96	0.27049	0.0126582	1	vHPC	paradigm×trt	DEGs_up
GO:0021680	cerebellar Purkinje cell layer development	38	1	0.31	0.27112	0.0263158	1	vHPC	paradigm×trt	DEGs_up
GO:0043392	negative regulation of DNA binding	38	1	0.31	0.27112	0.0263158	1	vHPC	paradigm×trt	DEGs_up
GO:0045023	G0 to G1 transition	38	1	0.31	0.27112	0.0263158	1	vHPC	paradigm×trt	DEGs_up
GO:0046621	negative regulation of organ growth	38	1	0.31	0.27112	0.0263158	1	vHPC	paradigm×trt	DEGs_up
GO:0051491	positive regulation of filopodium assembly	38	1	0.31	0.27112	0.0263158	1	vHPC	paradigm×trt	DEGs_up
GO:0009755	hormone-mediated signaling pathway	178	2	1.47	0.2714	0.011236	1	vHPC	paradigm×trt	DEGs_up
GO:0051259	protein complex oligomerization	251	2	2.08	0.27247	0.00796813	1	vHPC	paradigm×trt	DEGs_up
GO:0060541	respiratory system development	242	8	4.08	0.27346	0.0330579	1	vHPC	paradigm×trt	DEGs_dn
GO:0032892	positive regulation of organic acid transport	51	3	0.42	0.27376	0.0588235	1	vHPC	paradigm×trt	DEGs_up
GO:0030166	proteoglycan biosynthetic process	70	4	1.18	0.27446	0.0571429	1	vHPC	paradigm×trt	DEGs_dn
GO:0060395	SMAD protein signal transduction	75	4	1.27	0.27453	0.0533333	1	vHPC	paradigm×trt	DEGs_dn
GO:1901224	positive regulation of non-canonical NF-kappaB signal transduction	61	2	1.03	0.27501	0.0327869	1	vHPC	paradigm×trt	DEGs_dn
GO:0042130	negative regulation of T cell proliferation	61	2	1.03	0.27501	0.0327869	1	vHPC	paradigm×trt	DEGs_dn
GO:1903078	positive regulation of protein localization to plasma membrane	61	2	1.03	0.27501	0.0327869	1	vHPC	paradigm×trt	DEGs_dn
GO:0035094	response to nicotine	49	2	0.41	0.27552	0.0408163	1	vHPC	paradigm×trt	DEGs_up
GO:0051957	positive regulation of amino acid transport	31	2	0.52	0.27564	0.0645161	1	vHPC	paradigm×trt	DEGs_dn
GO:0014911	positive regulation of smooth muscle cell migration	63	2	0.52	0.27573	0.031746	1	vHPC	paradigm×trt	DEGs_up
GO:0009615	response to virus	320	4	2.65	0.27594	0.0125	1	vHPC	paradigm×trt	DEGs_up
GO:0007165	signal transduction	4500	43	37.25	0.27613	0.00955556	1	vHPC	paradigm×trt	DEGs_up
GO:0098935	dendritic transport	19	1	0.32	0.27634	0.0526316	1	vHPC	paradigm×trt	DEGs_dn
GO:0001768	establishment of T cell polarity	19	1	0.32	0.27634	0.0526316	1	vHPC	paradigm×trt	DEGs_dn
GO:0050966	detection of mechanical stimulus involved in sensory perception of pain	19	1	0.32	0.27634	0.0526316	1	vHPC	paradigm×trt	DEGs_dn
GO:1900102	negative regulation of endoplasmic reticulum unfolded protein response	19	1	0.32	0.27634	0.0526316	1	vHPC	paradigm×trt	DEGs_dn
GO:0003084	positive regulation of systemic arterial blood pressure	19	1	0.32	0.27634	0.0526316	1	vHPC	paradigm×trt	DEGs_dn
GO:0014004	microglia differentiation	19	1	0.32	0.27634	0.0526316	1	vHPC	paradigm×trt	DEGs_dn
GO:1901020	negative regulation of calcium ion transmembrane transporter activity	19	1	0.32	0.27634	0.0526316	1	vHPC	paradigm×trt	DEGs_dn
GO:0006658	phosphatidylserine metabolic process	19	1	0.32	0.27634	0.0526316	1	vHPC	paradigm×trt	DEGs_dn
GO:0060749	mammary gland alveolus development	19	1	0.32	0.27634	0.0526316	1	vHPC	paradigm×trt	DEGs_dn
GO:0030728	ovulation	19	1	0.32	0.27634	0.0526316	1	vHPC	paradigm×trt	DEGs_dn
GO:0150104	transport across blood-brain barrier	19	1	0.32	0.27634	0.0526316	1	vHPC	paradigm×trt	DEGs_dn
GO:0003184	pulmonary valve morphogenesis	19	1	0.32	0.27634	0.0526316	1	vHPC	paradigm×trt	DEGs_dn
GO:0010958	regulation of amino acid import across plasma membrane	19	1	0.32	0.27634	0.0526316	1	vHPC	paradigm×trt	DEGs_dn
GO:0043149	stress fiber assembly	113	2	1.91	0.27686	0.0176991	1	vHPC	paradigm×trt	DEGs_dn
GO:0051938	L-glutamate import	39	1	0.32	0.27716	0.025641	1	vHPC	paradigm×trt	DEGs_up
GO:0045880	positive regulation of smoothened signaling pathway	39	1	0.32	0.27716	0.025641	1	vHPC	paradigm×trt	DEGs_up
GO:0007157	heterophilic cell-cell adhesion via plasma membrane cell adhesion molecules	39	1	0.32	0.27716	0.025641	1	vHPC	paradigm×trt	DEGs_up
GO:1900026	positive regulation of substrate adhesion-dependent cell spreading	39	1	0.32	0.27716	0.025641	1	vHPC	paradigm×trt	DEGs_up
GO:0042221	response to chemical	3090	51	52.13	0.27834	0.0165049	1	vHPC	paradigm×trt	DEGs_dn
GO:0007409	axonogenesis	475	22	8.01	0.27974	0.0463158	1	vHPC	paradigm×trt	DEGs_dn
GO:0019933	cAMP-mediated signaling	62	2	1.05	0.28128	0.0322581	1	vHPC	paradigm×trt	DEGs_dn
GO:0048545	response to steroid hormone	299	4	2.48	0.28158	0.0133779	1	vHPC	paradigm×trt	DEGs_up
GO:0030003	intracellular monoatomic cation homeostasis	468	5	3.87	0.28232	0.0106838	1	vHPC	paradigm×trt	DEGs_up
GO:0043094	metabolic compound salvage	40	1	0.33	0.28316	0.025	1	vHPC	paradigm×trt	DEGs_up
GO:0043001	Golgi to plasma membrane protein transport	40	1	0.33	0.28316	0.025	1	vHPC	paradigm×trt	DEGs_up
GO:0010765	positive regulation of sodium ion transport	40	1	0.33	0.28316	0.025	1	vHPC	paradigm×trt	DEGs_up
GO:0045747	positive regulation of Notch signaling pathway	40	1	0.33	0.28316	0.025	1	vHPC	paradigm×trt	DEGs_up
GO:0045879	negative regulation of smoothened signaling pathway	40	1	0.33	0.28316	0.025	1	vHPC	paradigm×trt	DEGs_up
GO:0032435	negative regulation of proteasomal ubiquitin-dependent protein catabolic process	40	1	0.33	0.28316	0.025	1	vHPC	paradigm×trt	DEGs_up
GO:0051017	actin filament bundle assembly	168	2	1.39	0.28327	0.0119048	1	vHPC	paradigm×trt	DEGs_up
GO:0010976	positive regulation of neuron projection development	227	9	3.83	0.28343	0.0396476	1	vHPC	paradigm×trt	DEGs_dn
GO:0007010	cytoskeleton organization	1370	41	23.11	0.28368	0.029927	1	vHPC	paradigm×trt	DEGs_dn
GO:0035249	synaptic transmission, glutamatergic	121	3	1	0.28663	0.0247934	1	vHPC	paradigm×trt	DEGs_up
GO:0001655	urogenital system development	63	2	1.06	0.28754	0.031746	1	vHPC	paradigm×trt	DEGs_dn
GO:0046847	filopodium assembly	77	3	1.3	0.28762	0.038961	1	vHPC	paradigm×trt	DEGs_dn
GO:0032642	regulation of chemokine production	79	3	1.33	0.28765	0.0379747	1	vHPC	paradigm×trt	DEGs_dn
GO:0046888	negative regulation of hormone secretion	81	3	1.37	0.28768	0.037037	1	vHPC	paradigm×trt	DEGs_dn
GO:0001964	startle response	38	2	0.64	0.28793	0.0526316	1	vHPC	paradigm×trt	DEGs_dn
GO:0032526	response to retinoic acid	85	2	0.7	0.28793	0.0235294	1	vHPC	paradigm×trt	DEGs_up
GO:0046928	regulation of neurotransmitter secretion	102	2	0.84	0.28819	0.0196078	1	vHPC	paradigm×trt	DEGs_up
GO:0050729	positive regulation of inflammatory response	111	3	1.87	0.28842	0.027027	1	vHPC	paradigm×trt	DEGs_dn
GO:0065005	protein-lipid complex assembly	20	1	0.34	0.28857	0.05	1	vHPC	paradigm×trt	DEGs_dn
GO:0038083	peptidyl-tyrosine autophosphorylation	20	1	0.34	0.28857	0.05	1	vHPC	paradigm×trt	DEGs_dn
GO:0032495	response to muramyl dipeptide	20	1	0.34	0.28857	0.05	1	vHPC	paradigm×trt	DEGs_dn
GO:0014051	gamma-aminobutyric acid secretion	20	1	0.34	0.28857	0.05	1	vHPC	paradigm×trt	DEGs_dn
GO:2000671	regulation of motor neuron apoptotic process	20	1	0.34	0.28857	0.05	1	vHPC	paradigm×trt	DEGs_dn
GO:1901028	regulation of mitochondrial outer membrane permeabilization involved in apoptotic signaling pathway	20	1	0.34	0.28857	0.05	1	vHPC	paradigm×trt	DEGs_dn
GO:0006684	sphingomyelin metabolic process	20	1	0.34	0.28857	0.05	1	vHPC	paradigm×trt	DEGs_dn
GO:0045820	negative regulation of glycolytic process	20	1	0.34	0.28857	0.05	1	vHPC	paradigm×trt	DEGs_dn
GO:0045844	positive regulation of striated muscle tissue development	20	1	0.34	0.28857	0.05	1	vHPC	paradigm×trt	DEGs_dn
GO:0045838	positive regulation of membrane potential	20	1	0.34	0.28857	0.05	1	vHPC	paradigm×trt	DEGs_dn
GO:0007213	G protein-coupled acetylcholine receptor signaling pathway	20	1	0.34	0.28857	0.05	1	vHPC	paradigm×trt	DEGs_dn
GO:0032740	positive regulation of interleukin-17 production	20	1	0.34	0.28857	0.05	1	vHPC	paradigm×trt	DEGs_dn
GO:2001135	regulation of endocytic recycling	20	1	0.34	0.28857	0.05	1	vHPC	paradigm×trt	DEGs_dn
GO:0030206	chondroitin sulfate biosynthetic process	20	1	0.34	0.28857	0.05	1	vHPC	paradigm×trt	DEGs_dn
GO:0034392	negative regulation of smooth muscle cell apoptotic process	20	1	0.34	0.28857	0.05	1	vHPC	paradigm×trt	DEGs_dn
GO:0046677	response to antibiotic	41	1	0.34	0.28911	0.0243902	1	vHPC	paradigm×trt	DEGs_up
GO:0046627	negative regulation of insulin receptor signaling pathway	41	1	0.34	0.28911	0.0243902	1	vHPC	paradigm×trt	DEGs_up
GO:0043268	positive regulation of potassium ion transport	41	1	0.34	0.28911	0.0243902	1	vHPC	paradigm×trt	DEGs_up
GO:0030902	hindbrain development	185	2	1.53	0.28947	0.0108108	1	vHPC	paradigm×trt	DEGs_up
GO:0009896	positive regulation of catabolic process	509	8	8.59	0.28984	0.0157171	1	vHPC	paradigm×trt	DEGs_dn
GO:0051247	positive regulation of protein metabolic process	1032	14	8.54	0.29105	0.0135659	1	vHPC	paradigm×trt	DEGs_up
GO:0051899	membrane depolarization	93	3	0.77	0.29204	0.0322581	1	vHPC	paradigm×trt	DEGs_up
GO:0006412	translation	641	12	5.31	0.29475	0.0187207	1	vHPC	paradigm×trt	DEGs_up
GO:1901532	regulation of hematopoietic progenitor cell differentiation	42	1	0.35	0.29501	0.0238095	1	vHPC	paradigm×trt	DEGs_up
GO:0070098	chemokine-mediated signaling pathway	42	1	0.35	0.29501	0.0238095	1	vHPC	paradigm×trt	DEGs_up
GO:0001893	maternal placenta development	42	1	0.35	0.29501	0.0238095	1	vHPC	paradigm×trt	DEGs_up
GO:0042181	ketone biosynthetic process	42	1	0.35	0.29501	0.0238095	1	vHPC	paradigm×trt	DEGs_up
GO:1990573	potassium ion import across plasma membrane	42	1	0.35	0.29501	0.0238095	1	vHPC	paradigm×trt	DEGs_up
GO:0022008	neurogenesis	1849	28	15.31	0.29587	0.0151433	1	vHPC	paradigm×trt	DEGs_up
GO:0043491	phosphatidylinositol 3-kinase/protein kinase B signal transduction	289	2	2.39	0.297	0.00692042	1	vHPC	paradigm×trt	DEGs_up
GO:0071902	positive regulation of protein serine/threonine kinase activity	136	3	1.13	0.2985	0.0220588	1	vHPC	paradigm×trt	DEGs_up
GO:0019228	neuronal action potential	54	2	0.45	0.29913	0.037037	1	vHPC	paradigm×trt	DEGs_up
GO:1900006	positive regulation of dendrite development	21	1	0.35	0.30058	0.047619	1	vHPC	paradigm×trt	DEGs_dn
GO:0034472	snRNA 3'-end processing	21	1	0.35	0.30058	0.047619	1	vHPC	paradigm×trt	DEGs_dn
GO:0097154	GABAergic neuron differentiation	21	1	0.35	0.30058	0.047619	1	vHPC	paradigm×trt	DEGs_dn
GO:0034104	negative regulation of tissue remodeling	21	1	0.35	0.30058	0.047619	1	vHPC	paradigm×trt	DEGs_dn
GO:0099550	trans-synaptic signaling, modulating synaptic transmission	21	1	0.35	0.30058	0.047619	1	vHPC	paradigm×trt	DEGs_dn
GO:0071359	cellular response to dsRNA	21	1	0.35	0.30058	0.047619	1	vHPC	paradigm×trt	DEGs_dn
GO:0060253	negative regulation of glial cell proliferation	21	1	0.35	0.30058	0.047619	1	vHPC	paradigm×trt	DEGs_dn
GO:0010880	regulation of release of sequestered calcium ion into cytosol by sarcoplasmic reticulum	21	1	0.35	0.30058	0.047619	1	vHPC	paradigm×trt	DEGs_dn
GO:1905146	lysosomal protein catabolic process	21	1	0.35	0.30058	0.047619	1	vHPC	paradigm×trt	DEGs_dn
GO:0021756	striatum development	21	1	0.35	0.30058	0.047619	1	vHPC	paradigm×trt	DEGs_dn
GO:0090050	positive regulation of cell migration involved in sprouting angiogenesis	21	1	0.35	0.30058	0.047619	1	vHPC	paradigm×trt	DEGs_dn
GO:0090043	regulation of tubulin deacetylation	21	1	0.35	0.30058	0.047619	1	vHPC	paradigm×trt	DEGs_dn
GO:0120255	olefinic compound biosynthetic process	21	1	0.35	0.30058	0.047619	1	vHPC	paradigm×trt	DEGs_dn
GO:0060081	membrane hyperpolarization	21	1	0.35	0.30058	0.047619	1	vHPC	paradigm×trt	DEGs_dn
GO:0046599	regulation of centriole replication	21	1	0.35	0.30058	0.047619	1	vHPC	paradigm×trt	DEGs_dn
GO:0010883	regulation of lipid storage	43	1	0.36	0.30086	0.0232558	1	vHPC	paradigm×trt	DEGs_up
GO:0045071	negative regulation of viral genome replication	43	1	0.36	0.30086	0.0232558	1	vHPC	paradigm×trt	DEGs_up
GO:2000060	positive regulation of ubiquitin-dependent protein catabolic process	98	2	1.65	0.30086	0.0204082	1	vHPC	paradigm×trt	DEGs_dn
GO:0062012	regulation of small molecule metabolic process	318	5	5.36	0.30155	0.0157233	1	vHPC	paradigm×trt	DEGs_dn
GO:0043547	positive regulation of GTPase activity	133	2	1.1	0.30162	0.0150376	1	vHPC	paradigm×trt	DEGs_up
GO:0006811	monoatomic ion transport	1048	26	17.68	0.30443	0.0248092	1	vHPC	paradigm×trt	DEGs_dn
GO:1990830	cellular response to leukemia inhibitory factor	134	2	1.11	0.30467	0.0149254	1	vHPC	paradigm×trt	DEGs_up
GO:0045446	endothelial cell differentiation	112	2	0.93	0.30582	0.0178571	1	vHPC	paradigm×trt	DEGs_up
GO:0006636	unsaturated fatty acid biosynthetic process	44	1	0.36	0.30666	0.0227273	1	vHPC	paradigm×trt	DEGs_up
GO:0071300	cellular response to retinoic acid	44	1	0.36	0.30666	0.0227273	1	vHPC	paradigm×trt	DEGs_up
GO:0016925	protein sumoylation	44	1	0.36	0.30666	0.0227273	1	vHPC	paradigm×trt	DEGs_up
GO:0034113	heterotypic cell-cell adhesion	44	1	0.36	0.30666	0.0227273	1	vHPC	paradigm×trt	DEGs_up
GO:0009395	phospholipid catabolic process	44	1	0.36	0.30666	0.0227273	1	vHPC	paradigm×trt	DEGs_up
GO:0006911	phagocytosis, engulfment	44	1	0.36	0.30666	0.0227273	1	vHPC	paradigm×trt	DEGs_up
GO:0032728	positive regulation of interferon-beta production	44	1	0.36	0.30666	0.0227273	1	vHPC	paradigm×trt	DEGs_up
GO:0007420	brain development	707	11	5.85	0.31146	0.0155587	1	vHPC	paradigm×trt	DEGs_up
GO:0048041	focal adhesion assembly	85	3	1.43	0.31149	0.0352941	1	vHPC	paradigm×trt	DEGs_dn
GO:0032456	endocytic recycling	87	3	1.47	0.31149	0.0344828	1	vHPC	paradigm×trt	DEGs_dn
GO:1901016	regulation of potassium ion transmembrane transporter activity	39	2	0.66	0.31171	0.0512821	1	vHPC	paradigm×trt	DEGs_dn
GO:0031145	anaphase-promoting complex-dependent catabolic process	22	1	0.37	0.3124	0.0454545	1	vHPC	paradigm×trt	DEGs_dn
GO:0002070	epithelial cell maturation	22	1	0.37	0.3124	0.0454545	1	vHPC	paradigm×trt	DEGs_dn
GO:0061709	reticulophagy	22	1	0.37	0.3124	0.0454545	1	vHPC	paradigm×trt	DEGs_dn
GO:2000273	positive regulation of signaling receptor activity	22	1	0.37	0.3124	0.0454545	1	vHPC	paradigm×trt	DEGs_dn
GO:0048490	anterograde synaptic vesicle transport	22	1	0.37	0.3124	0.0454545	1	vHPC	paradigm×trt	DEGs_dn
GO:0006883	intracellular sodium ion homeostasis	22	1	0.37	0.3124	0.0454545	1	vHPC	paradigm×trt	DEGs_dn
GO:0043153	entrainment of circadian clock by photoperiod	22	1	0.37	0.3124	0.0454545	1	vHPC	paradigm×trt	DEGs_dn
GO:0010763	positive regulation of fibroblast migration	22	1	0.37	0.3124	0.0454545	1	vHPC	paradigm×trt	DEGs_dn
GO:0090594	inflammatory response to wounding	22	1	0.37	0.3124	0.0454545	1	vHPC	paradigm×trt	DEGs_dn
GO:1900746	regulation of vascular endothelial growth factor signaling pathway	22	1	0.37	0.3124	0.0454545	1	vHPC	paradigm×trt	DEGs_dn
GO:2000010	positive regulation of protein localization to cell surface	22	1	0.37	0.3124	0.0454545	1	vHPC	paradigm×trt	DEGs_dn
GO:0010666	positive regulation of cardiac muscle cell apoptotic process	22	1	0.37	0.3124	0.0454545	1	vHPC	paradigm×trt	DEGs_dn
GO:0000212	meiotic spindle organization	22	1	0.37	0.3124	0.0454545	1	vHPC	paradigm×trt	DEGs_dn
GO:1901385	regulation of voltage-gated calcium channel activity	22	1	0.37	0.3124	0.0454545	1	vHPC	paradigm×trt	DEGs_dn
GO:0001956	positive regulation of neurotransmitter secretion	22	1	0.37	0.3124	0.0454545	1	vHPC	paradigm×trt	DEGs_dn
GO:0035855	megakaryocyte development	22	1	0.37	0.3124	0.0454545	1	vHPC	paradigm×trt	DEGs_dn
GO:0071676	negative regulation of mononuclear cell migration	22	1	0.37	0.3124	0.0454545	1	vHPC	paradigm×trt	DEGs_dn
GO:1990403	embryonic brain development	22	1	0.37	0.3124	0.0454545	1	vHPC	paradigm×trt	DEGs_dn
GO:0050860	negative regulation of T cell receptor signaling pathway	22	1	0.37	0.3124	0.0454545	1	vHPC	paradigm×trt	DEGs_dn
GO:0043032	positive regulation of macrophage activation	22	1	0.37	0.3124	0.0454545	1	vHPC	paradigm×trt	DEGs_dn
GO:0035774	positive regulation of insulin secretion involved in cellular response to glucose stimulus	45	1	0.37	0.31242	0.0222222	1	vHPC	paradigm×trt	DEGs_up
GO:0095500	acetylcholine receptor signaling pathway	45	1	0.37	0.31242	0.0222222	1	vHPC	paradigm×trt	DEGs_up
GO:1904262	negative regulation of TORC1 signaling	45	1	0.37	0.31242	0.0222222	1	vHPC	paradigm×trt	DEGs_up
GO:0031400	negative regulation of protein modification process	381	7	6.43	0.31246	0.0183727	1	vHPC	paradigm×trt	DEGs_dn
GO:0045787	positive regulation of cell cycle	310	3	2.57	0.31281	0.00967742	1	vHPC	paradigm×trt	DEGs_up
GO:0006325	chromatin organization	1221	23	20.6	0.31312	0.018837	1	vHPC	paradigm×trt	DEGs_dn
GO:0008217	regulation of blood pressure	174	3	1.44	0.31625	0.0172414	1	vHPC	paradigm×trt	DEGs_up
GO:0009953	dorsal/ventral pattern formation	78	3	1.32	0.31743	0.0384615	1	vHPC	paradigm×trt	DEGs_dn
GO:0010824	regulation of centrosome duplication	46	1	0.38	0.31813	0.0217391	1	vHPC	paradigm×trt	DEGs_up
GO:0043407	negative regulation of MAP kinase activity	46	1	0.38	0.31813	0.0217391	1	vHPC	paradigm×trt	DEGs_up
GO:0001541	ovarian follicle development	68	2	1.15	0.31873	0.0294118	1	vHPC	paradigm×trt	DEGs_dn
GO:0051897	positive regulation of phosphatidylinositol 3-kinase/protein kinase B signal transduction	169	4	2.85	0.31892	0.0236686	1	vHPC	paradigm×trt	DEGs_dn
GO:0045664	regulation of neuron differentiation	212	7	1.75	0.31978	0.0330189	1	vHPC	paradigm×trt	DEGs_up
GO:0014912	negative regulation of smooth muscle cell migration	36	2	0.61	0.32324	0.0555556	1	vHPC	paradigm×trt	DEGs_dn
GO:0030048	actin filament-based movement	119	3	2.01	0.32363	0.0252101	1	vHPC	paradigm×trt	DEGs_dn
GO:0090277	positive regulation of peptide hormone secretion	126	3	2.13	0.32375	0.0238095	1	vHPC	paradigm×trt	DEGs_dn
GO:1900087	positive regulation of G1/S transition of mitotic cell cycle	47	1	0.39	0.32379	0.0212766	1	vHPC	paradigm×trt	DEGs_up
GO:0045332	phospholipid translocation	47	1	0.39	0.32379	0.0212766	1	vHPC	paradigm×trt	DEGs_up
GO:0010761	fibroblast migration	71	2	1.2	0.32382	0.028169	1	vHPC	paradigm×trt	DEGs_dn
GO:0002089	lens morphogenesis in camera-type eye	23	1	0.39	0.32401	0.0434783	1	vHPC	paradigm×trt	DEGs_dn
GO:0002029	desensitization of G protein-coupled receptor signaling pathway	23	1	0.39	0.32401	0.0434783	1	vHPC	paradigm×trt	DEGs_dn
GO:0032482	Rab protein signal transduction	23	1	0.39	0.32401	0.0434783	1	vHPC	paradigm×trt	DEGs_dn
GO:0035331	negative regulation of hippo signaling	23	1	0.39	0.32401	0.0434783	1	vHPC	paradigm×trt	DEGs_dn
GO:0021522	spinal cord motor neuron differentiation	23	1	0.39	0.32401	0.0434783	1	vHPC	paradigm×trt	DEGs_dn
GO:0006958	complement activation, classical pathway	23	1	0.39	0.32401	0.0434783	1	vHPC	paradigm×trt	DEGs_dn
GO:0003148	outflow tract septum morphogenesis	23	1	0.39	0.32401	0.0434783	1	vHPC	paradigm×trt	DEGs_dn
GO:0140354	lipid import into cell	23	1	0.39	0.32401	0.0434783	1	vHPC	paradigm×trt	DEGs_dn
GO:0010954	positive regulation of protein processing	23	1	0.39	0.32401	0.0434783	1	vHPC	paradigm×trt	DEGs_dn
GO:0061512	protein localization to cilium	69	2	1.16	0.32494	0.0289855	1	vHPC	paradigm×trt	DEGs_dn
GO:0008333	endosome to lysosome transport	69	2	1.16	0.32494	0.0289855	1	vHPC	paradigm×trt	DEGs_dn
GO:0140588	chromatin looping	141	2	1.17	0.32599	0.0141844	1	vHPC	paradigm×trt	DEGs_up
GO:0007266	Rho protein signal transduction	129	2	1.07	0.32873	0.0155039	1	vHPC	paradigm×trt	DEGs_up
GO:0030509	BMP signaling pathway	143	2	1.18	0.32897	0.013986	1	vHPC	paradigm×trt	DEGs_up
GO:0033120	positive regulation of RNA splicing	48	1	0.4	0.3294	0.0208333	1	vHPC	paradigm×trt	DEGs_up
GO:0002639	positive regulation of immunoglobulin production	48	1	0.4	0.3294	0.0208333	1	vHPC	paradigm×trt	DEGs_up
GO:0099558	maintenance of synapse structure	42	7	0.71	0.3296	0.166667	1	vHPC	paradigm×trt	DEGs_dn
GO:0051963	regulation of synapse assembly	202	19	3.41	0.33065	0.0940594	1	vHPC	paradigm×trt	DEGs_dn
GO:0061564	axon development	538	23	9.08	0.33214	0.0427509	1	vHPC	paradigm×trt	DEGs_dn
GO:0006644	phospholipid metabolic process	334	9	5.63	0.33255	0.0269461	1	vHPC	paradigm×trt	DEGs_dn
GO:0021954	central nervous system neuron development	105	5	1.77	0.33273	0.047619	1	vHPC	paradigm×trt	DEGs_dn
GO:0034394	protein localization to cell surface	66	4	1.11	0.33309	0.0606061	1	vHPC	paradigm×trt	DEGs_dn
GO:0097009	energy homeostasis	82	2	0.68	0.33347	0.0243902	1	vHPC	paradigm×trt	DEGs_up
GO:1902905	positive regulation of supramolecular fiber organization	171	5	2.88	0.33387	0.0292398	1	vHPC	paradigm×trt	DEGs_dn
GO:0061640	cytoskeleton-dependent cytokinesis	114	4	1.92	0.33391	0.0350877	1	vHPC	paradigm×trt	DEGs_dn
GO:0016601	Rac protein signal transduction	58	3	0.98	0.33398	0.0517241	1	vHPC	paradigm×trt	DEGs_dn
GO:0030279	negative regulation of ossification	36	2	0.61	0.33462	0.0555556	1	vHPC	paradigm×trt	DEGs_dn
GO:0006403	RNA localization	161	4	2.72	0.33473	0.0248447	1	vHPC	paradigm×trt	DEGs_dn
GO:0048599	oocyte development	55	2	0.93	0.33495	0.0363636	1	vHPC	paradigm×trt	DEGs_dn
GO:2000648	positive regulation of stem cell proliferation	49	1	0.41	0.33497	0.0204082	1	vHPC	paradigm×trt	DEGs_up
GO:0006739	NADP metabolic process	49	1	0.41	0.33497	0.0204082	1	vHPC	paradigm×trt	DEGs_up
GO:0015695	organic cation transport	119	4	2.01	0.33536	0.0336134	1	vHPC	paradigm×trt	DEGs_dn
GO:0009954	proximal/distal pattern formation	24	1	0.4	0.33543	0.0416667	1	vHPC	paradigm×trt	DEGs_dn
GO:0042219	modified amino acid catabolic process	24	1	0.4	0.33543	0.0416667	1	vHPC	paradigm×trt	DEGs_dn
GO:1904754	positive regulation of vascular associated smooth muscle cell migration	24	1	0.4	0.33543	0.0416667	1	vHPC	paradigm×trt	DEGs_dn
GO:0006298	mismatch repair	24	1	0.4	0.33543	0.0416667	1	vHPC	paradigm×trt	DEGs_dn
GO:0033622	integrin activation	24	1	0.4	0.33543	0.0416667	1	vHPC	paradigm×trt	DEGs_dn
GO:2000810	regulation of bicellular tight junction assembly	24	1	0.4	0.33543	0.0416667	1	vHPC	paradigm×trt	DEGs_dn
GO:0033081	regulation of T cell differentiation in thymus	24	1	0.4	0.33543	0.0416667	1	vHPC	paradigm×trt	DEGs_dn
GO:0070633	transepithelial transport	24	1	0.4	0.33543	0.0416667	1	vHPC	paradigm×trt	DEGs_dn
GO:0002115	store-operated calcium entry	24	1	0.4	0.33543	0.0416667	1	vHPC	paradigm×trt	DEGs_dn
GO:0046184	aldehyde biosynthetic process	24	1	0.4	0.33543	0.0416667	1	vHPC	paradigm×trt	DEGs_dn
GO:0048535	lymph node development	24	1	0.4	0.33543	0.0416667	1	vHPC	paradigm×trt	DEGs_dn
GO:0043576	regulation of respiratory gaseous exchange	24	1	0.4	0.33543	0.0416667	1	vHPC	paradigm×trt	DEGs_dn
GO:0032691	negative regulation of interleukin-1 beta production	24	1	0.4	0.33543	0.0416667	1	vHPC	paradigm×trt	DEGs_dn
GO:1904322	cellular response to forskolin	24	1	0.4	0.33543	0.0416667	1	vHPC	paradigm×trt	DEGs_dn
GO:0051016	barbed-end actin filament capping	24	1	0.4	0.33543	0.0416667	1	vHPC	paradigm×trt	DEGs_dn
GO:0031365	N-terminal protein amino acid modification	24	1	0.4	0.33543	0.0416667	1	vHPC	paradigm×trt	DEGs_dn
GO:0050684	regulation of mRNA processing	133	2	2.24	0.33629	0.0150376	1	vHPC	paradigm×trt	DEGs_dn
GO:0006816	calcium ion transport	389	15	6.56	0.33823	0.0385604	1	vHPC	paradigm×trt	DEGs_dn
GO:0048519	negative regulation of biological process	4766	99	80.4	0.34008	0.0207721	1	vHPC	paradigm×trt	DEGs_dn
GO:0072583	clathrin-dependent endocytosis	50	1	0.41	0.34049	0.02	1	vHPC	paradigm×trt	DEGs_up
GO:0098884	postsynaptic neurotransmitter receptor internalization	50	1	0.41	0.34049	0.02	1	vHPC	paradigm×trt	DEGs_up
GO:0001934	positive regulation of protein phosphorylation	530	5	4.39	0.34173	0.00943396	1	vHPC	paradigm×trt	DEGs_up
GO:0050727	regulation of inflammatory response	292	6	2.42	0.34341	0.0205479	1	vHPC	paradigm×trt	DEGs_up
GO:0007565	female pregnancy	160	3	1.32	0.34363	0.01875	1	vHPC	paradigm×trt	DEGs_up
GO:0007585	respiratory gaseous exchange by respiratory system	75	2	0.62	0.34427	0.0266667	1	vHPC	paradigm×trt	DEGs_up
GO:0017158	regulation of calcium ion-dependent exocytosis	47	3	0.79	0.34496	0.0638298	1	vHPC	paradigm×trt	DEGs_dn
GO:0007422	peripheral nervous system development	79	3	1.33	0.34552	0.0379747	1	vHPC	paradigm×trt	DEGs_dn
GO:0022607	cellular component assembly	2848	34	23.58	0.34555	0.0119382	1	vHPC	paradigm×trt	DEGs_up
GO:0006511	ubiquitin-dependent protein catabolic process	601	7	4.98	0.34576	0.0116473	1	vHPC	paradigm×trt	DEGs_up
GO:0001774	microglial cell activation	40	2	0.67	0.34588	0.05	1	vHPC	paradigm×trt	DEGs_dn
GO:0010718	positive regulation of epithelial to mesenchymal transition	51	1	0.42	0.34597	0.0196078	1	vHPC	paradigm×trt	DEGs_up
GO:0042307	positive regulation of protein import into nucleus	51	1	0.42	0.34597	0.0196078	1	vHPC	paradigm×trt	DEGs_up
GO:0010634	positive regulation of epithelial cell migration	51	1	0.42	0.34597	0.0196078	1	vHPC	paradigm×trt	DEGs_up
GO:0042149	cellular response to glucose starvation	51	1	0.42	0.34597	0.0196078	1	vHPC	paradigm×trt	DEGs_up
GO:0010460	positive regulation of heart rate	25	1	0.42	0.34666	0.04	1	vHPC	paradigm×trt	DEGs_dn
GO:0000096	sulfur amino acid metabolic process	25	1	0.42	0.34666	0.04	1	vHPC	paradigm×trt	DEGs_dn
GO:2000773	negative regulation of cellular senescence	25	1	0.42	0.34666	0.04	1	vHPC	paradigm×trt	DEGs_dn
GO:2000647	negative regulation of stem cell proliferation	25	1	0.42	0.34666	0.04	1	vHPC	paradigm×trt	DEGs_dn
GO:0047497	mitochondrion transport along microtubule	25	1	0.42	0.34666	0.04	1	vHPC	paradigm×trt	DEGs_dn
GO:0030010	establishment of cell polarity	170	5	2.87	0.34731	0.0294118	1	vHPC	paradigm×trt	DEGs_dn
GO:0045785	positive regulation of cell adhesion	437	6	3.62	0.34743	0.01373	1	vHPC	paradigm×trt	DEGs_up
GO:0007613	memory	169	3	1.4	0.35027	0.0177515	1	vHPC	paradigm×trt	DEGs_up
GO:0120316	sperm flagellum assembly	52	1	0.43	0.3514	0.0192308	1	vHPC	paradigm×trt	DEGs_up
GO:0051055	negative regulation of lipid biosynthetic process	52	1	0.43	0.3514	0.0192308	1	vHPC	paradigm×trt	DEGs_up
GO:0046622	positive regulation of organ growth	52	1	0.43	0.3514	0.0192308	1	vHPC	paradigm×trt	DEGs_up
GO:0045668	negative regulation of osteoblast differentiation	52	1	0.43	0.3514	0.0192308	1	vHPC	paradigm×trt	DEGs_up
GO:0030100	regulation of endocytosis	306	3	2.53	0.35163	0.00980392	1	vHPC	paradigm×trt	DEGs_up
GO:1903539	protein localization to postsynaptic membrane	76	7	1.28	0.35216	0.0921053	1	vHPC	paradigm×trt	DEGs_dn
GO:0030041	actin filament polymerization	155	7	2.61	0.35358	0.0451613	1	vHPC	paradigm×trt	DEGs_dn
GO:1903076	regulation of protein localization to plasma membrane	114	2	0.94	0.35572	0.0175439	1	vHPC	paradigm×trt	DEGs_up
GO:0009725	response to hormone	856	10	7.09	0.35671	0.0116822	1	vHPC	paradigm×trt	DEGs_up
GO:0001662	behavioral fear response	53	1	0.44	0.35679	0.0188679	1	vHPC	paradigm×trt	DEGs_up
GO:0043066	negative regulation of apoptotic process	852	9	7.05	0.35756	0.0105634	1	vHPC	paradigm×trt	DEGs_up
GO:0014898	cardiac muscle hypertrophy in response to stress	26	1	0.44	0.3577	0.0384615	1	vHPC	paradigm×trt	DEGs_dn
GO:0007340	acrosome reaction	26	1	0.44	0.3577	0.0384615	1	vHPC	paradigm×trt	DEGs_dn
GO:0001780	neutrophil homeostasis	26	1	0.44	0.3577	0.0384615	1	vHPC	paradigm×trt	DEGs_dn
GO:0007413	axonal fasciculation	26	1	0.44	0.3577	0.0384615	1	vHPC	paradigm×trt	DEGs_dn
GO:0031664	regulation of lipopolysaccharide-mediated signaling pathway	26	1	0.44	0.3577	0.0384615	1	vHPC	paradigm×trt	DEGs_dn
GO:0015874	norepinephrine transport	26	1	0.44	0.3577	0.0384615	1	vHPC	paradigm×trt	DEGs_dn
GO:0098877	neurotransmitter receptor transport to plasma membrane	26	1	0.44	0.3577	0.0384615	1	vHPC	paradigm×trt	DEGs_dn
GO:0048665	neuron fate specification	26	1	0.44	0.3577	0.0384615	1	vHPC	paradigm×trt	DEGs_dn
GO:1902042	negative regulation of extrinsic apoptotic signaling pathway via death domain receptors	26	1	0.44	0.3577	0.0384615	1	vHPC	paradigm×trt	DEGs_dn
GO:0060055	angiogenesis involved in wound healing	26	1	0.44	0.3577	0.0384615	1	vHPC	paradigm×trt	DEGs_dn
GO:0046488	phosphatidylinositol metabolic process	145	3	2.45	0.35771	0.0206897	1	vHPC	paradigm×trt	DEGs_dn
GO:0006887	exocytosis	345	3	2.86	0.35771	0.00869565	1	vHPC	paradigm×trt	DEGs_up
GO:0031333	negative regulation of protein-containing complex assembly	148	4	2.5	0.3605	0.027027	1	vHPC	paradigm×trt	DEGs_dn
GO:2001257	regulation of cation channel activity	87	2	0.72	0.36054	0.0229885	1	vHPC	paradigm×trt	DEGs_up
GO:0035265	organ growth	190	5	1.57	0.36099	0.0263158	1	vHPC	paradigm×trt	DEGs_up
GO:0001654	eye development	389	4	6.56	0.3611	0.0102828	1	vHPC	paradigm×trt	DEGs_dn
GO:0070373	negative regulation of ERK1 and ERK2 cascade	75	2	1.27	0.36181	0.0266667	1	vHPC	paradigm×trt	DEGs_dn
GO:0050714	positive regulation of protein secretion	157	2	1.3	0.36181	0.0127389	1	vHPC	paradigm×trt	DEGs_up
GO:0030900	forebrain development	434	18	7.32	0.36202	0.0414747	1	vHPC	paradigm×trt	DEGs_dn
GO:0007416	synapse assembly	293	3	2.43	0.36209	0.0102389	1	vHPC	paradigm×trt	DEGs_up
GO:0006513	protein monoubiquitination	54	1	0.45	0.36213	0.0185185	1	vHPC	paradigm×trt	DEGs_up
GO:0045599	negative regulation of fat cell differentiation	54	1	0.45	0.36213	0.0185185	1	vHPC	paradigm×trt	DEGs_up
GO:0050994	regulation of lipid catabolic process	54	1	0.45	0.36213	0.0185185	1	vHPC	paradigm×trt	DEGs_up
GO:0035418	protein localization to synapse	110	8	1.86	0.3624	0.0727273	1	vHPC	paradigm×trt	DEGs_dn
GO:0010467	gene expression	5348	80	90.22	0.36432	0.0149589	1	vHPC	paradigm×trt	DEGs_dn
GO:0032984	protein-containing complex disassembly	250	8	4.22	0.36497	0.032	1	vHPC	paradigm×trt	DEGs_dn
GO:0050730	regulation of peptidyl-tyrosine phosphorylation	192	7	3.24	0.36501	0.0364583	1	vHPC	paradigm×trt	DEGs_dn
GO:0035914	skeletal muscle cell differentiation	76	2	0.63	0.3656	0.0263158	1	vHPC	paradigm×trt	DEGs_up
GO:0048708	astrocyte differentiation	89	2	0.74	0.36584	0.0224719	1	vHPC	paradigm×trt	DEGs_up
GO:1905477	positive regulation of protein localization to membrane	116	2	0.96	0.36633	0.0172414	1	vHPC	paradigm×trt	DEGs_up
GO:0033108	mitochondrial respiratory chain complex assembly	119	2	0.99	0.36639	0.0168067	1	vHPC	paradigm×trt	DEGs_up
GO:0035640	exploration behavior	49	3	0.83	0.36677	0.0612245	1	vHPC	paradigm×trt	DEGs_dn
GO:0090090	negative regulation of canonical Wnt signaling pathway	128	3	2.16	0.36687	0.0234375	1	vHPC	paradigm×trt	DEGs_dn
GO:0008631	intrinsic apoptotic signaling pathway in response to oxidative stress	55	1	0.46	0.36743	0.0181818	1	vHPC	paradigm×trt	DEGs_up
GO:0048012	hepatocyte growth factor receptor signaling pathway	55	1	0.46	0.36743	0.0181818	1	vHPC	paradigm×trt	DEGs_up
GO:0048599	oocyte development	55	1	0.46	0.36743	0.0181818	1	vHPC	paradigm×trt	DEGs_up
GO:0006334	nucleosome assembly	55	1	0.46	0.36743	0.0181818	1	vHPC	paradigm×trt	DEGs_up
GO:0150052	regulation of postsynapse assembly	55	1	0.46	0.36743	0.0181818	1	vHPC	paradigm×trt	DEGs_up
GO:0006749	glutathione metabolic process	55	1	0.46	0.36743	0.0181818	1	vHPC	paradigm×trt	DEGs_up
GO:0035914	skeletal muscle cell differentiation	76	2	1.28	0.36789	0.0263158	1	vHPC	paradigm×trt	DEGs_dn
GO:0050709	negative regulation of protein secretion	79	2	1.33	0.36842	0.0253165	1	vHPC	paradigm×trt	DEGs_dn
GO:0046628	positive regulation of insulin receptor signaling pathway	27	1	0.46	0.36855	0.037037	1	vHPC	paradigm×trt	DEGs_dn
GO:0098901	regulation of cardiac muscle cell action potential	27	1	0.46	0.36855	0.037037	1	vHPC	paradigm×trt	DEGs_dn
GO:1904862	inhibitory synapse assembly	27	1	0.46	0.36855	0.037037	1	vHPC	paradigm×trt	DEGs_dn
GO:0002313	mature B cell differentiation involved in immune response	27	1	0.46	0.36855	0.037037	1	vHPC	paradigm×trt	DEGs_dn
GO:0060252	positive regulation of glial cell proliferation	27	1	0.46	0.36855	0.037037	1	vHPC	paradigm×trt	DEGs_dn
GO:0046475	glycerophospholipid catabolic process	27	1	0.46	0.36855	0.037037	1	vHPC	paradigm×trt	DEGs_dn
GO:1900745	positive regulation of p38MAPK cascade	27	1	0.46	0.36855	0.037037	1	vHPC	paradigm×trt	DEGs_dn
GO:0045672	positive regulation of osteoclast differentiation	27	1	0.46	0.36855	0.037037	1	vHPC	paradigm×trt	DEGs_dn
GO:0150105	protein localization to cell-cell junction	27	1	0.46	0.36855	0.037037	1	vHPC	paradigm×trt	DEGs_dn
GO:0003180	aortic valve morphogenesis	27	1	0.46	0.36855	0.037037	1	vHPC	paradigm×trt	DEGs_dn
GO:0060037	pharyngeal system development	27	1	0.46	0.36855	0.037037	1	vHPC	paradigm×trt	DEGs_dn
GO:0010565	regulation of ketone metabolic process	119	2	2.01	0.36916	0.0168067	1	vHPC	paradigm×trt	DEGs_dn
GO:0006626	protein targeting to mitochondrion	74	2	0.61	0.37078	0.027027	1	vHPC	paradigm×trt	DEGs_up
GO:0090316	positive regulation of intracellular protein transport	107	2	0.89	0.37139	0.0186916	1	vHPC	paradigm×trt	DEGs_up
GO:0022604	regulation of cell morphogenesis	261	11	4.4	0.37235	0.0421456	1	vHPC	paradigm×trt	DEGs_dn
GO:0001755	neural crest cell migration	56	1	0.46	0.37268	0.0178571	1	vHPC	paradigm×trt	DEGs_up
GO:0070613	regulation of protein processing	56	1	0.46	0.37268	0.0178571	1	vHPC	paradigm×trt	DEGs_up
GO:0007281	germ cell development	334	5	2.76	0.37399	0.0149701	1	vHPC	paradigm×trt	DEGs_up
GO:0007009	plasma membrane organization	144	5	2.43	0.37666	0.0347222	1	vHPC	paradigm×trt	DEGs_dn
GO:0021587	cerebellum morphogenesis	57	1	0.47	0.37789	0.0175439	1	vHPC	paradigm×trt	DEGs_up
GO:0014850	response to muscle activity	28	1	0.47	0.37922	0.0357143	1	vHPC	paradigm×trt	DEGs_dn
GO:0034121	regulation of toll-like receptor signaling pathway	28	1	0.47	0.37922	0.0357143	1	vHPC	paradigm×trt	DEGs_dn
GO:0048199	vesicle targeting, to, from or within Golgi	28	1	0.47	0.37922	0.0357143	1	vHPC	paradigm×trt	DEGs_dn
GO:0032469	endoplasmic reticulum calcium ion homeostasis	28	1	0.47	0.37922	0.0357143	1	vHPC	paradigm×trt	DEGs_dn
GO:0008045	motor neuron axon guidance	28	1	0.47	0.37922	0.0357143	1	vHPC	paradigm×trt	DEGs_dn
GO:0050901	leukocyte tethering or rolling	28	1	0.47	0.37922	0.0357143	1	vHPC	paradigm×trt	DEGs_dn
GO:0007187	G protein-coupled receptor signaling pathway, coupled to cyclic nucleotide second messenger	28	1	0.47	0.37922	0.0357143	1	vHPC	paradigm×trt	DEGs_dn
GO:0034695	response to prostaglandin E	28	1	0.47	0.37922	0.0357143	1	vHPC	paradigm×trt	DEGs_dn
GO:0086005	ventricular cardiac muscle cell action potential	28	1	0.47	0.37922	0.0357143	1	vHPC	paradigm×trt	DEGs_dn
GO:1903861	positive regulation of dendrite extension	28	1	0.47	0.37922	0.0357143	1	vHPC	paradigm×trt	DEGs_dn
GO:0051289	protein homotetramerization	58	1	0.48	0.38306	0.0172414	1	vHPC	paradigm×trt	DEGs_up
GO:0032720	negative regulation of tumor necrosis factor production	58	1	0.48	0.38306	0.0172414	1	vHPC	paradigm×trt	DEGs_up
GO:0007019	microtubule depolymerization	58	1	0.48	0.38306	0.0172414	1	vHPC	paradigm×trt	DEGs_up
GO:0050766	positive regulation of phagocytosis	58	1	0.48	0.38306	0.0172414	1	vHPC	paradigm×trt	DEGs_up
GO:0007338	single fertilization	114	4	1.92	0.38349	0.0350877	1	vHPC	paradigm×trt	DEGs_dn
GO:0016579	protein deubiquitination	85	2	0.7	0.38639	0.0235294	1	vHPC	paradigm×trt	DEGs_up
GO:0050764	regulation of phagocytosis	87	4	1.47	0.38742	0.045977	1	vHPC	paradigm×trt	DEGs_dn
GO:0016310	phosphorylation	1173	30	19.79	0.3879	0.0255754	1	vHPC	paradigm×trt	DEGs_dn
GO:0042311	vasodilation	59	1	0.49	0.38819	0.0169492	1	vHPC	paradigm×trt	DEGs_up
GO:0002763	positive regulation of myeloid leukocyte differentiation	59	1	0.49	0.38819	0.0169492	1	vHPC	paradigm×trt	DEGs_up
GO:0007179	transforming growth factor beta receptor signaling pathway	196	2	1.62	0.3885	0.0102041	1	vHPC	paradigm×trt	DEGs_up
GO:0050832	defense response to fungus	29	1	0.49	0.38971	0.0344828	1	vHPC	paradigm×trt	DEGs_dn
GO:0032367	intracellular cholesterol transport	29	1	0.49	0.38971	0.0344828	1	vHPC	paradigm×trt	DEGs_dn
GO:0006779	porphyrin-containing compound biosynthetic process	29	1	0.49	0.38971	0.0344828	1	vHPC	paradigm×trt	DEGs_dn
GO:0071392	cellular response to estradiol stimulus	29	1	0.49	0.38971	0.0344828	1	vHPC	paradigm×trt	DEGs_dn
GO:0001778	plasma membrane repair	29	1	0.49	0.38971	0.0344828	1	vHPC	paradigm×trt	DEGs_dn
GO:0043276	anoikis	29	1	0.49	0.38971	0.0344828	1	vHPC	paradigm×trt	DEGs_dn
GO:0051894	positive regulation of focal adhesion assembly	29	1	0.49	0.38971	0.0344828	1	vHPC	paradigm×trt	DEGs_dn
GO:0030149	sphingolipid catabolic process	29	1	0.49	0.38971	0.0344828	1	vHPC	paradigm×trt	DEGs_dn
GO:2001258	negative regulation of cation channel activity	29	1	0.49	0.38971	0.0344828	1	vHPC	paradigm×trt	DEGs_dn
GO:0035767	endothelial cell chemotaxis	29	1	0.49	0.38971	0.0344828	1	vHPC	paradigm×trt	DEGs_dn
GO:1905562	regulation of vascular endothelial cell proliferation	29	1	0.49	0.38971	0.0344828	1	vHPC	paradigm×trt	DEGs_dn
GO:0046856	phosphatidylinositol dephosphorylation	29	1	0.49	0.38971	0.0344828	1	vHPC	paradigm×trt	DEGs_dn
GO:0048738	cardiac muscle tissue development	243	6	2.01	0.39005	0.0246914	1	vHPC	paradigm×trt	DEGs_up
GO:0007268	chemical synaptic transmission	792	12	6.56	0.39104	0.0151515	1	vHPC	paradigm×trt	DEGs_up
GO:0071277	cellular response to calcium ion	80	2	1.35	0.39196	0.025	1	vHPC	paradigm×trt	DEGs_dn
GO:0061337	cardiac conduction	60	1	0.5	0.39327	0.0166667	1	vHPC	paradigm×trt	DEGs_up
GO:0006879	intracellular iron ion homeostasis	60	1	0.5	0.39327	0.0166667	1	vHPC	paradigm×trt	DEGs_up
GO:0061351	neural precursor cell proliferation	201	8	3.39	0.39523	0.039801	1	vHPC	paradigm×trt	DEGs_dn
GO:0009416	response to light stimulus	302	4	2.5	0.39594	0.013245	1	vHPC	paradigm×trt	DEGs_up
GO:0000165	MAPK cascade	729	16	12.3	0.39617	0.0219479	1	vHPC	paradigm×trt	DEGs_dn
GO:0021537	telencephalon development	303	16	5.11	0.39768	0.0528053	1	vHPC	paradigm×trt	DEGs_dn
GO:0042475	odontogenesis of dentin-containing tooth	81	2	1.37	0.39792	0.0246914	1	vHPC	paradigm×trt	DEGs_dn
GO:0000122	negative regulation of transcription by RNA polymerase II	813	15	13.71	0.39823	0.0184502	1	vHPC	paradigm×trt	DEGs_dn
GO:1903078	positive regulation of protein localization to plasma membrane	61	1	0.5	0.39831	0.0163934	1	vHPC	paradigm×trt	DEGs_up
GO:0000271	polysaccharide biosynthetic process	61	1	0.5	0.39831	0.0163934	1	vHPC	paradigm×trt	DEGs_up
GO:0060038	cardiac muscle cell proliferation	61	1	0.5	0.39831	0.0163934	1	vHPC	paradigm×trt	DEGs_up
GO:2000300	regulation of synaptic vesicle exocytosis	61	1	0.5	0.39831	0.0163934	1	vHPC	paradigm×trt	DEGs_up
GO:1990090	cellular response to nerve growth factor stimulus	61	1	0.5	0.39831	0.0163934	1	vHPC	paradigm×trt	DEGs_up
GO:1901224	positive regulation of non-canonical NF-kappaB signal transduction	61	1	0.5	0.39831	0.0163934	1	vHPC	paradigm×trt	DEGs_up
GO:0051899	membrane depolarization	93	3	1.57	0.39894	0.0322581	1	vHPC	paradigm×trt	DEGs_dn
GO:0051952	regulation of amine transport	98	3	1.65	0.39904	0.0306122	1	vHPC	paradigm×trt	DEGs_dn
GO:0032956	regulation of actin cytoskeleton organization	334	5	2.76	0.39914	0.0149701	1	vHPC	paradigm×trt	DEGs_up
GO:1903828	negative regulation of protein localization	224	4	1.85	0.39938	0.0178571	1	vHPC	paradigm×trt	DEGs_up
GO:2000573	positive regulation of DNA biosynthetic process	65	2	1.1	0.39955	0.0307692	1	vHPC	paradigm×trt	DEGs_dn
GO:0006360	transcription by RNA polymerase I	74	2	1.25	0.39973	0.027027	1	vHPC	paradigm×trt	DEGs_dn
GO:1903055	positive regulation of extracellular matrix organization	30	1	0.51	0.40003	0.0333333	1	vHPC	paradigm×trt	DEGs_dn
GO:0001709	cell fate determination	30	1	0.51	0.40003	0.0333333	1	vHPC	paradigm×trt	DEGs_dn
GO:0045724	positive regulation of cilium assembly	30	1	0.51	0.40003	0.0333333	1	vHPC	paradigm×trt	DEGs_dn
GO:1901021	positive regulation of calcium ion transmembrane transporter activity	30	1	0.51	0.40003	0.0333333	1	vHPC	paradigm×trt	DEGs_dn
GO:0007288	sperm axoneme assembly	30	1	0.51	0.40003	0.0333333	1	vHPC	paradigm×trt	DEGs_dn
GO:0009651	response to salt stress	30	1	0.51	0.40003	0.0333333	1	vHPC	paradigm×trt	DEGs_dn
GO:0030574	collagen catabolic process	30	1	0.51	0.40003	0.0333333	1	vHPC	paradigm×trt	DEGs_dn
GO:0007389	pattern specification process	390	7	6.58	0.40012	0.0179487	1	vHPC	paradigm×trt	DEGs_dn
GO:0043087	regulation of GTPase activity	195	3	1.61	0.40119	0.0153846	1	vHPC	paradigm×trt	DEGs_up
GO:0051148	negative regulation of muscle cell differentiation	62	1	0.51	0.40331	0.016129	1	vHPC	paradigm×trt	DEGs_up
GO:0071385	cellular response to glucocorticoid stimulus	62	1	0.51	0.40331	0.016129	1	vHPC	paradigm×trt	DEGs_up
GO:0061001	regulation of dendritic spine morphogenesis	62	1	0.51	0.40331	0.016129	1	vHPC	paradigm×trt	DEGs_up
GO:0007004	telomere maintenance via telomerase	62	1	0.51	0.40331	0.016129	1	vHPC	paradigm×trt	DEGs_up
GO:0097009	energy homeostasis	82	2	1.38	0.40385	0.0243902	1	vHPC	paradigm×trt	DEGs_dn
GO:0030155	regulation of cell adhesion	694	17	11.71	0.40428	0.0244957	1	vHPC	paradigm×trt	DEGs_dn
GO:0030148	sphingolipid biosynthetic process	92	2	0.76	0.40647	0.0217391	1	vHPC	paradigm×trt	DEGs_up
GO:0007186	G protein-coupled receptor signaling pathway	624	8	5.17	0.40799	0.0128205	1	vHPC	paradigm×trt	DEGs_up
GO:0045744	negative regulation of G protein-coupled receptor signaling pathway	63	1	0.52	0.40827	0.015873	1	vHPC	paradigm×trt	DEGs_up
GO:0043627	response to estrogen	63	1	0.52	0.40827	0.015873	1	vHPC	paradigm×trt	DEGs_up
GO:0034764	positive regulation of transmembrane transport	208	2	1.72	0.40875	0.00961538	1	vHPC	paradigm×trt	DEGs_up
GO:0030071	regulation of mitotic metaphase/anaphase transition	83	2	1.4	0.40975	0.0240964	1	vHPC	paradigm×trt	DEGs_dn
GO:0031116	positive regulation of microtubule polymerization	31	1	0.52	0.41017	0.0322581	1	vHPC	paradigm×trt	DEGs_dn
GO:0045454	cell redox homeostasis	31	1	0.52	0.41017	0.0322581	1	vHPC	paradigm×trt	DEGs_dn
GO:0034250	positive regulation of amide metabolic process	31	1	0.52	0.41017	0.0322581	1	vHPC	paradigm×trt	DEGs_dn
GO:0001556	oocyte maturation	31	1	0.52	0.41017	0.0322581	1	vHPC	paradigm×trt	DEGs_dn
GO:0010573	vascular endothelial growth factor production	31	1	0.52	0.41017	0.0322581	1	vHPC	paradigm×trt	DEGs_dn
GO:0048520	positive regulation of behavior	31	1	0.52	0.41017	0.0322581	1	vHPC	paradigm×trt	DEGs_dn
GO:0050772	positive regulation of axonogenesis	93	2	1.57	0.41022	0.0215054	1	vHPC	paradigm×trt	DEGs_dn
GO:0007166	cell surface receptor signaling pathway	2286	58	38.56	0.4106	0.0253718	1	vHPC	paradigm×trt	DEGs_dn
GO:0034504	protein localization to nucleus	316	4	2.62	0.41098	0.0126582	1	vHPC	paradigm×trt	DEGs_up
GO:0050905	neuromuscular process	194	11	3.27	0.41138	0.056701	1	vHPC	paradigm×trt	DEGs_dn
GO:0080135	regulation of cellular response to stress	514	10	4.25	0.41162	0.0194553	1	vHPC	paradigm×trt	DEGs_up
GO:0055088	lipid homeostasis	138	2	1.14	0.41226	0.0144928	1	vHPC	paradigm×trt	DEGs_up
GO:0032981	mitochondrial respiratory chain complex I assembly	64	1	0.53	0.41319	0.015625	1	vHPC	paradigm×trt	DEGs_up
GO:0097192	extrinsic apoptotic signaling pathway in absence of ligand	64	1	0.53	0.41319	0.015625	1	vHPC	paradigm×trt	DEGs_up
GO:0007188	adenylate cyclase-modulating G protein-coupled receptor signaling pathway	197	2	1.63	0.41344	0.0101523	1	vHPC	paradigm×trt	DEGs_up
GO:0008285	negative regulation of cell population proliferation	640	11	10.8	0.41375	0.0171875	1	vHPC	paradigm×trt	DEGs_dn
GO:0007264	small GTPase-mediated signal transduction	424	7	3.51	0.41537	0.0165094	1	vHPC	paradigm×trt	DEGs_up
GO:0048738	cardiac muscle tissue development	243	7	4.1	0.4172	0.0288066	1	vHPC	paradigm×trt	DEGs_dn
GO:0006611	protein export from nucleus	65	1	0.54	0.41807	0.0153846	1	vHPC	paradigm×trt	DEGs_up
GO:2000573	positive regulation of DNA biosynthetic process	65	1	0.54	0.41807	0.0153846	1	vHPC	paradigm×trt	DEGs_up
GO:0060612	adipose tissue development	65	1	0.54	0.41807	0.0153846	1	vHPC	paradigm×trt	DEGs_up
GO:0050807	regulation of synapse organization	382	30	6.44	0.41916	0.078534	1	vHPC	paradigm×trt	DEGs_dn
GO:0006497	protein lipidation	57	2	0.96	0.41945	0.0350877	1	vHPC	paradigm×trt	DEGs_dn
GO:0043410	positive regulation of MAPK cascade	460	6	3.81	0.42	0.0130435	1	vHPC	paradigm×trt	DEGs_up
GO:0015012	heparan sulfate proteoglycan biosynthetic process	32	1	0.54	0.42014	0.03125	1	vHPC	paradigm×trt	DEGs_dn
GO:0021952	central nervous system projection neuron axonogenesis	32	1	0.54	0.42014	0.03125	1	vHPC	paradigm×trt	DEGs_dn
GO:0045109	intermediate filament organization	32	1	0.54	0.42014	0.03125	1	vHPC	paradigm×trt	DEGs_dn
GO:0044342	type B pancreatic cell proliferation	32	1	0.54	0.42014	0.03125	1	vHPC	paradigm×trt	DEGs_dn
GO:0098868	bone growth	32	1	0.54	0.42014	0.03125	1	vHPC	paradigm×trt	DEGs_dn
GO:1901381	positive regulation of potassium ion transmembrane transport	32	1	0.54	0.42014	0.03125	1	vHPC	paradigm×trt	DEGs_dn
GO:0060349	bone morphogenesis	97	2	1.64	0.42025	0.0206186	1	vHPC	paradigm×trt	DEGs_dn
GO:0051147	regulation of muscle cell differentiation	145	2	2.45	0.42122	0.0137931	1	vHPC	paradigm×trt	DEGs_dn
GO:0043393	regulation of protein binding	174	2	1.44	0.42346	0.0114943	1	vHPC	paradigm×trt	DEGs_up
GO:0007610	behavior	743	32	12.53	0.42397	0.0430686	1	vHPC	paradigm×trt	DEGs_dn
GO:0050885	neuromuscular process controlling balance	67	1	0.55	0.4277	0.0149254	1	vHPC	paradigm×trt	DEGs_up
GO:0048661	positive regulation of smooth muscle cell proliferation	112	3	0.93	0.42843	0.0267857	1	vHPC	paradigm×trt	DEGs_up
GO:1905606	regulation of presynapse assembly	33	1	0.56	0.42994	0.030303	1	vHPC	paradigm×trt	DEGs_dn
GO:0002063	chondrocyte development	33	1	0.56	0.42994	0.030303	1	vHPC	paradigm×trt	DEGs_dn
GO:0001702	gastrulation with mouth forming second	33	1	0.56	0.42994	0.030303	1	vHPC	paradigm×trt	DEGs_dn
GO:0022038	corpus callosum development	33	1	0.56	0.42994	0.030303	1	vHPC	paradigm×trt	DEGs_dn
GO:0043277	apoptotic cell clearance	33	1	0.56	0.42994	0.030303	1	vHPC	paradigm×trt	DEGs_dn
GO:1900242	regulation of synaptic vesicle endocytosis	33	1	0.56	0.42994	0.030303	1	vHPC	paradigm×trt	DEGs_dn
GO:0030224	monocyte differentiation	33	1	0.56	0.42994	0.030303	1	vHPC	paradigm×trt	DEGs_dn
GO:0060674	placenta blood vessel development	33	1	0.56	0.42994	0.030303	1	vHPC	paradigm×trt	DEGs_dn
GO:0021766	hippocampus development	98	2	0.81	0.43061	0.0204082	1	vHPC	paradigm×trt	DEGs_up
GO:0001885	endothelial cell development	68	1	0.56	0.43246	0.0147059	1	vHPC	paradigm×trt	DEGs_up
GO:0001541	ovarian follicle development	68	1	0.56	0.43246	0.0147059	1	vHPC	paradigm×trt	DEGs_up
GO:0006081	aldehyde metabolic process	68	1	0.56	0.43246	0.0147059	1	vHPC	paradigm×trt	DEGs_up
GO:0035725	sodium ion transmembrane transport	145	6	2.45	0.43306	0.0413793	1	vHPC	paradigm×trt	DEGs_dn
GO:0050806	positive regulation of synaptic transmission	214	16	3.61	0.43393	0.0747664	1	vHPC	paradigm×trt	DEGs_dn
GO:0055082	intracellular chemical homeostasis	669	16	11.29	0.43413	0.0239163	1	vHPC	paradigm×trt	DEGs_dn
GO:0006955	immune response	1255	18	21.17	0.43473	0.0143426	1	vHPC	paradigm×trt	DEGs_dn
GO:0071333	cellular response to glucose stimulus	160	2	1.32	0.43657	0.0125	1	vHPC	paradigm×trt	DEGs_up
GO:0009880	embryonic pattern specification	69	1	0.57	0.43717	0.0144928	1	vHPC	paradigm×trt	DEGs_up
GO:0006635	fatty acid beta-oxidation	69	1	0.57	0.43717	0.0144928	1	vHPC	paradigm×trt	DEGs_up
GO:0051928	positive regulation of calcium ion transport	111	4	1.87	0.43749	0.036036	1	vHPC	paradigm×trt	DEGs_dn
GO:0048546	digestive tract morphogenesis	45	2	0.76	0.43858	0.0444444	1	vHPC	paradigm×trt	DEGs_dn
GO:0045912	negative regulation of carbohydrate metabolic process	54	2	0.91	0.43877	0.037037	1	vHPC	paradigm×trt	DEGs_dn
GO:0007229	integrin-mediated signaling pathway	88	2	1.48	0.4388	0.0227273	1	vHPC	paradigm×trt	DEGs_dn
GO:0007155	cell adhesion	1244	17	10.3	0.43881	0.0136656	1	vHPC	paradigm×trt	DEGs_up
GO:0042180	ketone metabolic process	176	4	2.97	0.43883	0.0227273	1	vHPC	paradigm×trt	DEGs_dn
GO:0051591	response to cAMP	83	2	1.4	0.43936	0.0240964	1	vHPC	paradigm×trt	DEGs_dn
GO:0046685	response to arsenic-containing substance	34	1	0.57	0.43957	0.0294118	1	vHPC	paradigm×trt	DEGs_dn
GO:0035909	aorta morphogenesis	34	1	0.57	0.43957	0.0294118	1	vHPC	paradigm×trt	DEGs_dn
GO:0045745	positive regulation of G protein-coupled receptor signaling pathway	34	1	0.57	0.43957	0.0294118	1	vHPC	paradigm×trt	DEGs_dn
GO:0051642	centrosome localization	34	1	0.57	0.43957	0.0294118	1	vHPC	paradigm×trt	DEGs_dn
GO:0042908	xenobiotic transport	34	1	0.57	0.43957	0.0294118	1	vHPC	paradigm×trt	DEGs_dn
GO:0060326	cell chemotaxis	234	3	1.94	0.44025	0.0128205	1	vHPC	paradigm×trt	DEGs_up
GO:0050777	negative regulation of immune response	157	2	2.65	0.44089	0.0127389	1	vHPC	paradigm×trt	DEGs_dn
GO:0042391	regulation of membrane potential	467	21	7.88	0.44167	0.0449679	1	vHPC	paradigm×trt	DEGs_dn
GO:0051453	regulation of intracellular pH	70	1	0.58	0.44185	0.0142857	1	vHPC	paradigm×trt	DEGs_up
GO:0043161	proteasome-mediated ubiquitin-dependent protein catabolic process	424	5	3.51	0.44243	0.0117925	1	vHPC	paradigm×trt	DEGs_up
GO:0042127	regulation of cell population proliferation	1457	20	24.58	0.44349	0.0137268	1	vHPC	paradigm×trt	DEGs_dn
GO:2001237	negative regulation of extrinsic apoptotic signaling pathway	87	4	1.47	0.44642	0.045977	1	vHPC	paradigm×trt	DEGs_dn
GO:0051932	synaptic transmission, GABAergic	71	1	0.59	0.44649	0.0140845	1	vHPC	paradigm×trt	DEGs_up
GO:0071260	cellular response to mechanical stimulus	71	1	0.59	0.44649	0.0140845	1	vHPC	paradigm×trt	DEGs_up
GO:0001954	positive regulation of cell-matrix adhesion	64	2	1.08	0.44842	0.03125	1	vHPC	paradigm×trt	DEGs_dn
GO:0045191	regulation of isotype switching	35	1	0.59	0.44905	0.0285714	1	vHPC	paradigm×trt	DEGs_dn
GO:0035987	endodermal cell differentiation	35	1	0.59	0.44905	0.0285714	1	vHPC	paradigm×trt	DEGs_dn
GO:0032212	positive regulation of telomere maintenance via telomerase	35	1	0.59	0.44905	0.0285714	1	vHPC	paradigm×trt	DEGs_dn
GO:1904036	negative regulation of epithelial cell apoptotic process	35	1	0.59	0.44905	0.0285714	1	vHPC	paradigm×trt	DEGs_dn
GO:0086091	regulation of heart rate by cardiac conduction	35	1	0.59	0.44905	0.0285714	1	vHPC	paradigm×trt	DEGs_dn
GO:0021846	cell proliferation in forebrain	35	1	0.59	0.44905	0.0285714	1	vHPC	paradigm×trt	DEGs_dn
GO:0001958	endochondral ossification	35	1	0.59	0.44905	0.0285714	1	vHPC	paradigm×trt	DEGs_dn
GO:0016242	negative regulation of macroautophagy	35	1	0.59	0.44905	0.0285714	1	vHPC	paradigm×trt	DEGs_dn
GO:0006355	regulation of DNA-templated transcription	2777	55	46.85	0.44908	0.0198055	1	vHPC	paradigm×trt	DEGs_dn
GO:0070588	calcium ion transmembrane transport	293	3	2.43	0.45067	0.0102389	1	vHPC	paradigm×trt	DEGs_up
GO:0051865	protein autoubiquitination	72	1	0.6	0.4511	0.0138889	1	vHPC	paradigm×trt	DEGs_up
GO:0048146	positive regulation of fibroblast proliferation	72	1	0.6	0.4511	0.0138889	1	vHPC	paradigm×trt	DEGs_up
GO:0008542	visual learning	72	1	0.6	0.4511	0.0138889	1	vHPC	paradigm×trt	DEGs_up
GO:0034097	response to cytokine	853	7	7.06	0.45236	0.00820633	1	vHPC	paradigm×trt	DEGs_up
GO:0010628	positive regulation of gene expression	1059	13	8.77	0.45324	0.0122757	1	vHPC	paradigm×trt	DEGs_up
GO:0071363	cellular response to growth factor stimulus	686	7	5.68	0.45326	0.0102041	1	vHPC	paradigm×trt	DEGs_up
GO:0048488	synaptic vesicle endocytosis	85	2	0.7	0.45339	0.0235294	1	vHPC	paradigm×trt	DEGs_up
GO:0050890	cognition	366	23	6.17	0.45474	0.0628415	1	vHPC	paradigm×trt	DEGs_dn
GO:0042632	cholesterol homeostasis	73	1	0.6	0.45566	0.0136986	1	vHPC	paradigm×trt	DEGs_up
GO:0045893	positive regulation of DNA-templated transcription	1437	39	24.24	0.45585	0.0271399	1	vHPC	paradigm×trt	DEGs_dn
GO:0061178	regulation of insulin secretion involved in cellular response to glucose stimulus	81	3	1.37	0.45681	0.037037	1	vHPC	paradigm×trt	DEGs_dn
GO:0032941	secretion by tissue	47	2	0.79	0.45735	0.0425532	1	vHPC	paradigm×trt	DEGs_dn
GO:0035904	aorta development	70	2	1.18	0.45783	0.0285714	1	vHPC	paradigm×trt	DEGs_dn
GO:0006414	translational elongation	88	2	0.73	0.45794	0.0227273	1	vHPC	paradigm×trt	DEGs_up
GO:2000404	regulation of T cell migration	36	1	0.61	0.45836	0.0277778	1	vHPC	paradigm×trt	DEGs_dn
GO:0007026	negative regulation of microtubule depolymerization	36	1	0.61	0.45836	0.0277778	1	vHPC	paradigm×trt	DEGs_dn
GO:0090162	establishment of epithelial cell polarity	36	1	0.61	0.45836	0.0277778	1	vHPC	paradigm×trt	DEGs_dn
GO:0042531	positive regulation of tyrosine phosphorylation of STAT protein	36	1	0.61	0.45836	0.0277778	1	vHPC	paradigm×trt	DEGs_dn
GO:0050922	negative regulation of chemotaxis	36	1	0.61	0.45836	0.0277778	1	vHPC	paradigm×trt	DEGs_dn
GO:0106056	regulation of calcineurin-mediated signaling	36	1	0.61	0.45836	0.0277778	1	vHPC	paradigm×trt	DEGs_dn
GO:0000132	establishment of mitotic spindle orientation	36	1	0.61	0.45836	0.0277778	1	vHPC	paradigm×trt	DEGs_dn
GO:0035136	forelimb morphogenesis	36	1	0.61	0.45836	0.0277778	1	vHPC	paradigm×trt	DEGs_dn
GO:0086004	regulation of cardiac muscle cell contraction	36	1	0.61	0.45836	0.0277778	1	vHPC	paradigm×trt	DEGs_dn
GO:0007520	myoblast fusion	36	1	0.61	0.45836	0.0277778	1	vHPC	paradigm×trt	DEGs_dn
GO:0030513	positive regulation of BMP signaling pathway	36	1	0.61	0.45836	0.0277778	1	vHPC	paradigm×trt	DEGs_dn
GO:0048678	response to axon injury	96	2	1.62	0.45838	0.0208333	1	vHPC	paradigm×trt	DEGs_dn
GO:0045184	establishment of protein localization	1636	21	27.6	0.4586	0.0128362	1	vHPC	paradigm×trt	DEGs_dn
GO:0042542	response to hydrogen peroxide	109	2	1.84	0.45865	0.0183486	1	vHPC	paradigm×trt	DEGs_dn
GO:0051145	smooth muscle cell differentiation	74	1	0.61	0.46019	0.0135135	1	vHPC	paradigm×trt	DEGs_up
GO:0045669	positive regulation of osteoblast differentiation	74	1	0.61	0.46019	0.0135135	1	vHPC	paradigm×trt	DEGs_up
GO:0043525	positive regulation of neuron apoptotic process	92	2	1.55	0.46148	0.0217391	1	vHPC	paradigm×trt	DEGs_dn
GO:0006469	negative regulation of protein kinase activity	158	4	1.31	0.46313	0.0253165	1	vHPC	paradigm×trt	DEGs_up
GO:0008277	regulation of G protein-coupled receptor signaling pathway	138	2	1.14	0.46346	0.0144928	1	vHPC	paradigm×trt	DEGs_up
GO:0060395	SMAD protein signal transduction	75	1	0.62	0.46468	0.0133333	1	vHPC	paradigm×trt	DEGs_up
GO:0070373	negative regulation of ERK1 and ERK2 cascade	75	1	0.62	0.46468	0.0133333	1	vHPC	paradigm×trt	DEGs_up
GO:0033077	T cell differentiation in thymus	88	3	1.48	0.46608	0.0340909	1	vHPC	paradigm×trt	DEGs_dn
GO:0090288	negative regulation of cellular response to growth factor stimulus	94	2	0.78	0.46695	0.0212766	1	vHPC	paradigm×trt	DEGs_up
GO:0051145	smooth muscle cell differentiation	74	2	1.25	0.46705	0.027027	1	vHPC	paradigm×trt	DEGs_dn
GO:0060391	positive regulation of SMAD protein signal transduction	37	1	0.62	0.46752	0.027027	1	vHPC	paradigm×trt	DEGs_dn
GO:0043388	positive regulation of DNA binding	37	1	0.62	0.46752	0.027027	1	vHPC	paradigm×trt	DEGs_dn
GO:0045840	positive regulation of mitotic nuclear division	37	1	0.62	0.46752	0.027027	1	vHPC	paradigm×trt	DEGs_dn
GO:0021591	ventricular system development	37	1	0.62	0.46752	0.027027	1	vHPC	paradigm×trt	DEGs_dn
GO:0035886	vascular associated smooth muscle cell differentiation	37	1	0.62	0.46752	0.027027	1	vHPC	paradigm×trt	DEGs_dn
GO:0006606	protein import into nucleus	169	3	2.85	0.46761	0.0177515	1	vHPC	paradigm×trt	DEGs_dn
GO:0016477	cell migration	1391	35	23.47	0.46956	0.0251618	1	vHPC	paradigm×trt	DEGs_dn
GO:0010558	negative regulation of macromolecule biosynthetic process	1912	31	32.25	0.46989	0.0162134	1	vHPC	paradigm×trt	DEGs_dn
GO:0043085	positive regulation of catalytic activity	542	6	4.49	0.47052	0.0110701	1	vHPC	paradigm×trt	DEGs_up
GO:0055013	cardiac muscle cell development	94	2	1.59	0.47262	0.0212766	1	vHPC	paradigm×trt	DEGs_dn
GO:0060021	roof of mouth development	94	2	1.59	0.47262	0.0212766	1	vHPC	paradigm×trt	DEGs_dn
GO:0001508	action potential	169	6	2.85	0.47294	0.035503	1	vHPC	paradigm×trt	DEGs_dn
GO:0072657	protein localization to membrane	620	26	10.46	0.47328	0.0419355	1	vHPC	paradigm×trt	DEGs_dn
GO:0032436	positive regulation of proteasomal ubiquitin-dependent protein catabolic process	77	1	0.64	0.47355	0.012987	1	vHPC	paradigm×trt	DEGs_up
GO:0046323	D-glucose import	77	1	0.64	0.47355	0.012987	1	vHPC	paradigm×trt	DEGs_up
GO:0007589	body fluid secretion	88	4	1.48	0.47377	0.0454545	1	vHPC	paradigm×trt	DEGs_dn
GO:0085029	extracellular matrix assembly	49	3	0.83	0.47421	0.0612245	1	vHPC	paradigm×trt	DEGs_dn
GO:2000134	negative regulation of G1/S transition of mitotic cell cycle	52	3	0.88	0.47428	0.0576923	1	vHPC	paradigm×trt	DEGs_dn
GO:0048663	neuron fate commitment	64	2	1.08	0.47581	0.03125	1	vHPC	paradigm×trt	DEGs_dn
GO:0051781	positive regulation of cell division	75	2	1.27	0.47605	0.0266667	1	vHPC	paradigm×trt	DEGs_dn
GO:0006906	vesicle fusion	129	2	1.07	0.47643	0.0155039	1	vHPC	paradigm×trt	DEGs_up
GO:0045494	photoreceptor cell maintenance	38	1	0.64	0.47652	0.0263158	1	vHPC	paradigm×trt	DEGs_dn
GO:0060325	face morphogenesis	38	1	0.64	0.47652	0.0263158	1	vHPC	paradigm×trt	DEGs_dn
GO:0010719	negative regulation of epithelial to mesenchymal transition	38	1	0.64	0.47652	0.0263158	1	vHPC	paradigm×trt	DEGs_dn
GO:0032885	regulation of polysaccharide biosynthetic process	38	1	0.64	0.47652	0.0263158	1	vHPC	paradigm×trt	DEGs_dn
GO:2000243	positive regulation of reproductive process	78	1	0.65	0.47792	0.0128205	1	vHPC	paradigm×trt	DEGs_up
GO:0001666	response to hypoxia	296	4	4.99	0.47795	0.0135135	1	vHPC	paradigm×trt	DEGs_dn
GO:0050905	neuromuscular process	194	3	1.61	0.47953	0.0154639	1	vHPC	paradigm×trt	DEGs_up
GO:0030183	B cell differentiation	124	2	1.03	0.48064	0.016129	1	vHPC	paradigm×trt	DEGs_up
GO:0097190	apoptotic signaling pathway	582	7	9.82	0.4807	0.0120275	1	vHPC	paradigm×trt	DEGs_dn
GO:0006493	protein O-linked glycosylation	79	1	0.65	0.48227	0.0126582	1	vHPC	paradigm×trt	DEGs_up
GO:0048872	homeostasis of number of cells	356	7	6.01	0.4824	0.0196629	1	vHPC	paradigm×trt	DEGs_dn
GO:0120254	olefinic compound metabolic process	95	4	1.6	0.48273	0.0421053	1	vHPC	paradigm×trt	DEGs_dn
GO:0043393	regulation of protein binding	174	5	2.94	0.48315	0.0287356	1	vHPC	paradigm×trt	DEGs_dn
GO:0006839	mitochondrial transport	166	3	1.37	0.4832	0.0180723	1	vHPC	paradigm×trt	DEGs_up
GO:0034220	monoatomic ion transmembrane transport	845	22	14.25	0.4839	0.0260355	1	vHPC	paradigm×trt	DEGs_dn
GO:0032892	positive regulation of organic acid transport	51	2	0.86	0.48435	0.0392157	1	vHPC	paradigm×trt	DEGs_dn
GO:2000045	regulation of G1/S transition of mitotic cell cycle	149	5	2.51	0.48487	0.033557	1	vHPC	paradigm×trt	DEGs_dn
GO:0010977	negative regulation of neuron projection development	155	5	2.61	0.48507	0.0322581	1	vHPC	paradigm×trt	DEGs_dn
GO:0071312	cellular response to alkaloid	39	1	0.66	0.48538	0.025641	1	vHPC	paradigm×trt	DEGs_dn
GO:0007157	heterophilic cell-cell adhesion via plasma membrane cell adhesion molecules	39	1	0.66	0.48538	0.025641	1	vHPC	paradigm×trt	DEGs_dn
GO:0048167	regulation of synaptic plasticity	275	6	2.28	0.48597	0.0218182	1	vHPC	paradigm×trt	DEGs_up
GO:0002244	hematopoietic progenitor cell differentiation	155	3	2.61	0.48732	0.0193548	1	vHPC	paradigm×trt	DEGs_dn
GO:0032760	positive regulation of tumor necrosis factor production	97	2	1.64	0.48906	0.0206186	1	vHPC	paradigm×trt	DEGs_dn
GO:0008361	regulation of cell size	201	6	3.39	0.49109	0.0298507	1	vHPC	paradigm×trt	DEGs_dn
GO:0045806	negative regulation of endocytosis	68	3	1.15	0.4921	0.0441176	1	vHPC	paradigm×trt	DEGs_dn
GO:0043462	regulation of ATP-dependent activity	54	2	0.91	0.49309	0.037037	1	vHPC	paradigm×trt	DEGs_dn
GO:0030225	macrophage differentiation	59	2	1	0.4932	0.0338983	1	vHPC	paradigm×trt	DEGs_dn
GO:0045744	negative regulation of G protein-coupled receptor signaling pathway	63	2	1.06	0.49329	0.031746	1	vHPC	paradigm×trt	DEGs_dn
GO:0098900	regulation of action potential	67	2	1.13	0.49337	0.0298507	1	vHPC	paradigm×trt	DEGs_dn
GO:0034446	substrate adhesion-dependent cell spreading	96	2	1.62	0.49401	0.0208333	1	vHPC	paradigm×trt	DEGs_dn
GO:0043001	Golgi to plasma membrane protein transport	40	1	0.67	0.49408	0.025	1	vHPC	paradigm×trt	DEGs_dn
GO:0045124	regulation of bone resorption	40	1	0.67	0.49408	0.025	1	vHPC	paradigm×trt	DEGs_dn
GO:0032435	negative regulation of proteasomal ubiquitin-dependent protein catabolic process	40	1	0.67	0.49408	0.025	1	vHPC	paradigm×trt	DEGs_dn
GO:0050919	negative chemotaxis	40	1	0.67	0.49408	0.025	1	vHPC	paradigm×trt	DEGs_dn
GO:0045747	positive regulation of Notch signaling pathway	40	1	0.67	0.49408	0.025	1	vHPC	paradigm×trt	DEGs_dn
GO:0001569	branching involved in blood vessel morphogenesis	40	1	0.67	0.49408	0.025	1	vHPC	paradigm×trt	DEGs_dn
GO:0019233	sensory perception of pain	82	1	0.68	0.49508	0.0121951	1	vHPC	paradigm×trt	DEGs_up
GO:0051966	regulation of synaptic transmission, glutamatergic	80	7	1.35	0.49561	0.0875	1	vHPC	paradigm×trt	DEGs_dn
GO:0048545	response to steroid hormone	299	4	5.04	0.49588	0.0133779	1	vHPC	paradigm×trt	DEGs_dn
GO:0048839	inner ear development	204	4	3.44	0.49939	0.0196078	1	vHPC	paradigm×trt	DEGs_dn
GO:0070509	calcium ion import	74	4	1.25	0.49944	0.0540541	1	vHPC	paradigm×trt	DEGs_dn
GO:0033043	regulation of organelle organization	1139	11	9.43	0.49991	0.00965759	1	vHPC	paradigm×trt	DEGs_up
GO:0030282	bone mineralization	114	4	1.92	0.50032	0.0350877	1	vHPC	paradigm×trt	DEGs_dn
GO:0051058	negative regulation of small GTPase mediated signal transduction	65	3	1.1	0.50055	0.0461538	1	vHPC	paradigm×trt	DEGs_dn
GO:0046677	response to antibiotic	41	1	0.69	0.50263	0.0243902	1	vHPC	paradigm×trt	DEGs_dn
GO:0046627	negative regulation of insulin receptor signaling pathway	41	1	0.69	0.50263	0.0243902	1	vHPC	paradigm×trt	DEGs_dn
GO:0001782	B cell homeostasis	41	1	0.69	0.50263	0.0243902	1	vHPC	paradigm×trt	DEGs_dn
GO:0045746	negative regulation of Notch signaling pathway	41	1	0.69	0.50263	0.0243902	1	vHPC	paradigm×trt	DEGs_dn
GO:0035196	miRNA processing	41	1	0.69	0.50263	0.0243902	1	vHPC	paradigm×trt	DEGs_dn
GO:0001937	negative regulation of endothelial cell proliferation	41	1	0.69	0.50263	0.0243902	1	vHPC	paradigm×trt	DEGs_dn
GO:0042445	hormone metabolic process	168	3	1.39	0.50407	0.0178571	1	vHPC	paradigm×trt	DEGs_up
GO:0046330	positive regulation of JNK cascade	100	2	1.69	0.50518	0.02	1	vHPC	paradigm×trt	DEGs_dn
GO:0010468	regulation of gene expression	4075	73	68.74	0.50533	0.0179141	1	vHPC	paradigm×trt	DEGs_dn
GO:0043491	phosphatidylinositol 3-kinase/protein kinase B signal transduction	289	8	4.88	0.50726	0.0276817	1	vHPC	paradigm×trt	DEGs_dn
GO:0061157	mRNA destabilization	85	1	0.7	0.50758	0.0117647	1	vHPC	paradigm×trt	DEGs_up
GO:0050807	regulation of synapse organization	382	4	3.16	0.5102	0.0104712	1	vHPC	paradigm×trt	DEGs_up
GO:0016525	negative regulation of angiogenesis	101	2	1.7	0.51048	0.019802	1	vHPC	paradigm×trt	DEGs_dn
GO:0042181	ketone biosynthetic process	42	1	0.71	0.51105	0.0238095	1	vHPC	paradigm×trt	DEGs_dn
GO:0045197	establishment or maintenance of epithelial cell apical/basal polarity	42	1	0.71	0.51105	0.0238095	1	vHPC	paradigm×trt	DEGs_dn
GO:0043403	skeletal muscle tissue regeneration	42	1	0.71	0.51105	0.0238095	1	vHPC	paradigm×trt	DEGs_dn
GO:1990573	potassium ion import across plasma membrane	42	1	0.71	0.51105	0.0238095	1	vHPC	paradigm×trt	DEGs_dn
GO:1902991	regulation of amyloid precursor protein catabolic process	42	1	0.71	0.51105	0.0238095	1	vHPC	paradigm×trt	DEGs_dn
GO:0030900	forebrain development	434	7	3.59	0.51113	0.016129	1	vHPC	paradigm×trt	DEGs_up
GO:0010506	regulation of autophagy	284	5	4.79	0.51116	0.0176056	1	vHPC	paradigm×trt	DEGs_dn
GO:0000423	mitophagy	86	1	0.71	0.51168	0.0116279	1	vHPC	paradigm×trt	DEGs_up
GO:0050768	negative regulation of neurogenesis	151	7	2.55	0.51374	0.0463576	1	vHPC	paradigm×trt	DEGs_dn
GO:0051302	regulation of cell division	160	6	2.7	0.51528	0.0375	1	vHPC	paradigm×trt	DEGs_dn
GO:0007623	circadian rhythm	213	4	3.59	0.51549	0.0187793	1	vHPC	paradigm×trt	DEGs_dn
GO:1902476	chloride transmembrane transport	87	1	0.72	0.51574	0.0114943	1	vHPC	paradigm×trt	DEGs_up
GO:0032273	positive regulation of protein polymerization	87	1	0.72	0.51574	0.0114943	1	vHPC	paradigm×trt	DEGs_up
GO:0045739	positive regulation of DNA repair	136	5	2.29	0.51608	0.0367647	1	vHPC	paradigm×trt	DEGs_dn
GO:0048568	embryonic organ development	441	10	7.44	0.51622	0.0226757	1	vHPC	paradigm×trt	DEGs_dn
GO:0044087	regulation of cellular component biogenesis	1020	11	8.44	0.51724	0.0107843	1	vHPC	paradigm×trt	DEGs_up
GO:0030335	positive regulation of cell migration	531	9	4.4	0.51764	0.0169492	1	vHPC	paradigm×trt	DEGs_up
GO:2001259	positive regulation of cation channel activity	43	1	0.73	0.51932	0.0232558	1	vHPC	paradigm×trt	DEGs_dn
GO:0002762	negative regulation of myeloid leukocyte differentiation	43	1	0.73	0.51932	0.0232558	1	vHPC	paradigm×trt	DEGs_dn
GO:0045022	early endosome to late endosome transport	43	1	0.73	0.51932	0.0232558	1	vHPC	paradigm×trt	DEGs_dn
GO:0006508	proteolysis	1259	19	10.42	0.52017	0.0150913	1	vHPC	paradigm×trt	DEGs_up
GO:0022409	positive regulation of cell-cell adhesion	260	3	4.39	0.52154	0.0115385	1	vHPC	paradigm×trt	DEGs_dn
GO:0042593	glucose homeostasis	266	3	2.2	0.52233	0.0112782	1	vHPC	paradigm×trt	DEGs_up
GO:0034332	adherens junction organization	57	2	0.96	0.52641	0.0350877	1	vHPC	paradigm×trt	DEGs_dn
GO:0010507	negative regulation of autophagy	79	2	1.33	0.5269	0.0253165	1	vHPC	paradigm×trt	DEGs_dn
GO:0003341	cilium movement	221	4	3.73	0.52743	0.0180995	1	vHPC	paradigm×trt	DEGs_dn
GO:0034113	heterotypic cell-cell adhesion	44	1	0.74	0.52745	0.0227273	1	vHPC	paradigm×trt	DEGs_dn
GO:0045214	sarcomere organization	44	1	0.74	0.52745	0.0227273	1	vHPC	paradigm×trt	DEGs_dn
GO:0071300	cellular response to retinoic acid	44	1	0.74	0.52745	0.0227273	1	vHPC	paradigm×trt	DEGs_dn
GO:0006509	membrane protein ectodomain proteolysis	44	1	0.74	0.52745	0.0227273	1	vHPC	paradigm×trt	DEGs_dn
GO:0045581	negative regulation of T cell differentiation	44	1	0.74	0.52745	0.0227273	1	vHPC	paradigm×trt	DEGs_dn
GO:0000184	nuclear-transcribed mRNA catabolic process, nonsense-mediated decay	44	1	0.74	0.52745	0.0227273	1	vHPC	paradigm×trt	DEGs_dn
GO:0006911	phagocytosis, engulfment	44	1	0.74	0.52745	0.0227273	1	vHPC	paradigm×trt	DEGs_dn
GO:0006356	regulation of transcription by RNA polymerase I	44	1	0.74	0.52745	0.0227273	1	vHPC	paradigm×trt	DEGs_dn
GO:0043029	T cell homeostasis	44	1	0.74	0.52745	0.0227273	1	vHPC	paradigm×trt	DEGs_dn
GO:0042116	macrophage activation	90	1	0.75	0.52774	0.0111111	1	vHPC	paradigm×trt	DEGs_up
GO:0051092	positive regulation of NF-kappaB transcription factor activity	105	2	1.77	0.5313	0.0190476	1	vHPC	paradigm×trt	DEGs_dn
GO:0042472	inner ear morphogenesis	105	2	1.77	0.5313	0.0190476	1	vHPC	paradigm×trt	DEGs_dn
GO:0007163	establishment or maintenance of cell polarity	231	7	3.9	0.53156	0.030303	1	vHPC	paradigm×trt	DEGs_dn
GO:0048010	vascular endothelial growth factor receptor signaling pathway	91	1	0.75	0.53167	0.010989	1	vHPC	paradigm×trt	DEGs_up
GO:2000379	positive regulation of reactive oxygen species metabolic process	64	3	1.08	0.53319	0.046875	1	vHPC	paradigm×trt	DEGs_dn
GO:0032722	positive regulation of chemokine production	56	2	0.94	0.53435	0.0357143	1	vHPC	paradigm×trt	DEGs_dn
GO:0048284	organelle fusion	176	4	2.97	0.53438	0.0227273	1	vHPC	paradigm×trt	DEGs_dn
GO:0021510	spinal cord development	90	2	1.52	0.53512	0.0222222	1	vHPC	paradigm×trt	DEGs_dn
GO:0009968	negative regulation of signal transduction	1252	15	10.36	0.53534	0.0119808	1	vHPC	paradigm×trt	DEGs_up
GO:1904262	negative regulation of TORC1 signaling	45	1	0.76	0.53544	0.0222222	1	vHPC	paradigm×trt	DEGs_dn
GO:0033173	calcineurin-NFAT signaling cascade	45	1	0.76	0.53544	0.0222222	1	vHPC	paradigm×trt	DEGs_dn
GO:0120163	negative regulation of cold-induced thermogenesis	45	1	0.76	0.53544	0.0222222	1	vHPC	paradigm×trt	DEGs_dn
GO:0007611	learning or memory	328	22	5.53	0.53564	0.0670732	1	vHPC	paradigm×trt	DEGs_dn
GO:0006606	protein import into nucleus	169	3	1.4	0.53568	0.0177515	1	vHPC	paradigm×trt	DEGs_up
GO:0030317	flagellated sperm motility	158	3	2.67	0.53617	0.0189873	1	vHPC	paradigm×trt	DEGs_dn
GO:0048514	blood vessel morphogenesis	600	7	4.97	0.53818	0.0116667	1	vHPC	paradigm×trt	DEGs_up
GO:0099072	regulation of postsynaptic membrane neurotransmitter receptor levels	165	3	1.37	0.5394	0.0181818	1	vHPC	paradigm×trt	DEGs_up
GO:0030512	negative regulation of transforming growth factor beta receptor signaling pathway	93	1	0.77	0.53943	0.0107527	1	vHPC	paradigm×trt	DEGs_up
GO:0030336	negative regulation of cell migration	287	5	2.38	0.54078	0.0174216	1	vHPC	paradigm×trt	DEGs_up
GO:0048010	vascular endothelial growth factor receptor signaling pathway	91	3	1.54	0.54163	0.032967	1	vHPC	paradigm×trt	DEGs_dn
GO:0006612	protein targeting to membrane	113	3	0.94	0.54199	0.0265487	1	vHPC	paradigm×trt	DEGs_up
GO:0097352	autophagosome maturation	63	2	1.06	0.54234	0.031746	1	vHPC	paradigm×trt	DEGs_dn
GO:0007162	negative regulation of cell adhesion	266	5	4.49	0.54291	0.018797	1	vHPC	paradigm×trt	DEGs_dn
GO:0030334	regulation of cell migration	898	14	7.43	0.54315	0.0155902	1	vHPC	paradigm×trt	DEGs_up
GO:0060021	roof of mouth development	94	1	0.78	0.54327	0.0106383	1	vHPC	paradigm×trt	DEGs_up
GO:0006890	retrograde vesicle-mediated transport, Golgi to endoplasmic reticulum	46	1	0.78	0.5433	0.0217391	1	vHPC	paradigm×trt	DEGs_dn
GO:0043407	negative regulation of MAP kinase activity	46	1	0.78	0.5433	0.0217391	1	vHPC	paradigm×trt	DEGs_dn
GO:0030520	estrogen receptor signaling pathway	46	1	0.78	0.5433	0.0217391	1	vHPC	paradigm×trt	DEGs_dn
GO:0051099	positive regulation of binding	132	2	1.09	0.54517	0.0151515	1	vHPC	paradigm×trt	DEGs_up
GO:0045582	positive regulation of T cell differentiation	108	2	1.82	0.54652	0.0185185	1	vHPC	paradigm×trt	DEGs_dn
GO:0008286	insulin receptor signaling pathway	165	3	1.37	0.54691	0.0181818	1	vHPC	paradigm×trt	DEGs_up
GO:0002181	cytoplasmic translation	166	3	1.37	0.54693	0.0180723	1	vHPC	paradigm×trt	DEGs_up
GO:0070936	protein K48-linked ubiquitination	95	1	0.79	0.54707	0.0105263	1	vHPC	paradigm×trt	DEGs_up
GO:0016239	positive regulation of macroautophagy	95	1	0.79	0.54707	0.0105263	1	vHPC	paradigm×trt	DEGs_up
GO:0090398	cellular senescence	95	1	0.79	0.54707	0.0105263	1	vHPC	paradigm×trt	DEGs_up
GO:0060079	excitatory postsynaptic potential	110	10	1.86	0.54769	0.0909091	1	vHPC	paradigm×trt	DEGs_dn
GO:0006338	chromatin remodeling	1104	20	18.62	0.54805	0.0181159	1	vHPC	paradigm×trt	DEGs_dn
GO:0042981	regulation of apoptotic process	1399	15	11.58	0.54863	0.0107219	1	vHPC	paradigm×trt	DEGs_up
GO:0140115	export across plasma membrane	64	3	1.08	0.54871	0.046875	1	vHPC	paradigm×trt	DEGs_dn
GO:0010811	positive regulation of cell-substrate adhesion	135	2	1.12	0.54899	0.0148148	1	vHPC	paradigm×trt	DEGs_up
GO:0010656	negative regulation of muscle cell apoptotic process	67	2	1.13	0.55013	0.0298507	1	vHPC	paradigm×trt	DEGs_dn
GO:0002027	regulation of heart rate	96	1	0.79	0.55084	0.0104167	1	vHPC	paradigm×trt	DEGs_up
GO:0030516	regulation of axon extension	99	2	1.67	0.55086	0.020202	1	vHPC	paradigm×trt	DEGs_dn
GO:0046686	response to cadmium ion	47	1	0.79	0.55103	0.0212766	1	vHPC	paradigm×trt	DEGs_dn
GO:0045933	positive regulation of muscle contraction	47	1	0.79	0.55103	0.0212766	1	vHPC	paradigm×trt	DEGs_dn
GO:0031623	receptor internalization	153	10	2.58	0.55608	0.0653595	1	vHPC	paradigm×trt	DEGs_dn
GO:0006887	exocytosis	345	17	5.82	0.55787	0.0492754	1	vHPC	paradigm×trt	DEGs_dn
GO:0045664	regulation of neuron differentiation	212	4	3.58	0.55831	0.0188679	1	vHPC	paradigm×trt	DEGs_dn
GO:1902116	negative regulation of organelle assembly	48	1	0.81	0.55862	0.0208333	1	vHPC	paradigm×trt	DEGs_dn
GO:0002886	regulation of myeloid leukocyte mediated immunity	48	1	0.81	0.55862	0.0208333	1	vHPC	paradigm×trt	DEGs_dn
GO:0006984	ER-nucleus signaling pathway	48	1	0.81	0.55862	0.0208333	1	vHPC	paradigm×trt	DEGs_dn
GO:0046854	phosphatidylinositol phosphate biosynthetic process	48	1	0.81	0.55862	0.0208333	1	vHPC	paradigm×trt	DEGs_dn
GO:0007266	Rho protein signal transduction	129	2	2.18	0.55912	0.0155039	1	vHPC	paradigm×trt	DEGs_dn
GO:0006897	endocytosis	645	21	10.88	0.55918	0.0325581	1	vHPC	paradigm×trt	DEGs_dn
GO:0022604	regulation of cell morphogenesis	261	3	2.16	0.56015	0.0114943	1	vHPC	paradigm×trt	DEGs_up
GO:0007156	homophilic cell adhesion via plasma membrane adhesion molecules	99	1	0.82	0.56197	0.010101	1	vHPC	paradigm×trt	DEGs_up
GO:0000281	mitotic cytokinesis	90	3	1.52	0.56431	0.0333333	1	vHPC	paradigm×trt	DEGs_dn
GO:0009308	amine metabolic process	100	1	0.83	0.56562	0.01	1	vHPC	paradigm×trt	DEGs_up
GO:0046328	regulation of JNK cascade	149	3	2.51	0.56567	0.0201342	1	vHPC	paradigm×trt	DEGs_dn
GO:0009948	anterior/posterior axis specification	49	1	0.83	0.56609	0.0204082	1	vHPC	paradigm×trt	DEGs_dn
GO:0035094	response to nicotine	49	1	0.83	0.56609	0.0204082	1	vHPC	paradigm×trt	DEGs_dn
GO:0006739	NADP metabolic process	49	1	0.83	0.56609	0.0204082	1	vHPC	paradigm×trt	DEGs_dn
GO:0071320	cellular response to cAMP	49	1	0.83	0.56609	0.0204082	1	vHPC	paradigm×trt	DEGs_dn
GO:0051028	mRNA transport	109	2	1.84	0.56611	0.0183486	1	vHPC	paradigm×trt	DEGs_dn
GO:0048661	positive regulation of smooth muscle cell proliferation	112	2	1.89	0.56627	0.0178571	1	vHPC	paradigm×trt	DEGs_dn
GO:0045786	negative regulation of cell cycle	363	6	6.12	0.56651	0.0165289	1	vHPC	paradigm×trt	DEGs_dn
GO:0000278	mitotic cell cycle	827	18	13.95	0.56785	0.0217654	1	vHPC	paradigm×trt	DEGs_dn
GO:0098662	inorganic cation transmembrane transport	697	20	11.76	0.56898	0.0286944	1	vHPC	paradigm×trt	DEGs_dn
GO:0006869	lipid transport	350	4	2.9	0.57018	0.0114286	1	vHPC	paradigm×trt	DEGs_up
GO:2000781	positive regulation of double-strand break repair	93	4	1.57	0.57032	0.0430108	1	vHPC	paradigm×trt	DEGs_dn
GO:0071897	DNA biosynthetic process	162	3	2.73	0.57329	0.0185185	1	vHPC	paradigm×trt	DEGs_dn
GO:0072583	clathrin-dependent endocytosis	50	1	0.84	0.57343	0.02	1	vHPC	paradigm×trt	DEGs_dn
GO:0022602	ovulation cycle process	50	1	0.84	0.57343	0.02	1	vHPC	paradigm×trt	DEGs_dn
GO:0001825	blastocyst formation	50	1	0.84	0.57343	0.02	1	vHPC	paradigm×trt	DEGs_dn
GO:0048538	thymus development	50	1	0.84	0.57343	0.02	1	vHPC	paradigm×trt	DEGs_dn
GO:0001843	neural tube closure	103	1	0.85	0.57639	0.00970874	1	vHPC	paradigm×trt	DEGs_up
GO:0048193	Golgi vesicle transport	283	6	4.77	0.57829	0.0212014	1	vHPC	paradigm×trt	DEGs_dn
GO:0048706	embryonic skeletal system development	104	1	0.86	0.57992	0.00961538	1	vHPC	paradigm×trt	DEGs_up
GO:0042149	cellular response to glucose starvation	51	1	0.86	0.58065	0.0196078	1	vHPC	paradigm×trt	DEGs_dn
GO:0061844	antimicrobial humoral immune response mediated by antimicrobial peptide	51	1	0.86	0.58065	0.0196078	1	vHPC	paradigm×trt	DEGs_dn
GO:1902895	positive regulation of miRNA transcription	51	1	0.86	0.58065	0.0196078	1	vHPC	paradigm×trt	DEGs_dn
GO:0046463	acylglycerol biosynthetic process	51	1	0.86	0.58065	0.0196078	1	vHPC	paradigm×trt	DEGs_dn
GO:0071526	semaphorin-plexin signaling pathway	51	1	0.86	0.58065	0.0196078	1	vHPC	paradigm×trt	DEGs_dn
GO:0042307	positive regulation of protein import into nucleus	51	1	0.86	0.58065	0.0196078	1	vHPC	paradigm×trt	DEGs_dn
GO:0003254	regulation of membrane depolarization	51	1	0.86	0.58065	0.0196078	1	vHPC	paradigm×trt	DEGs_dn
GO:0050850	positive regulation of calcium-mediated signaling	51	1	0.86	0.58065	0.0196078	1	vHPC	paradigm×trt	DEGs_dn
GO:0008543	fibroblast growth factor receptor signaling pathway	115	2	1.94	0.58068	0.0173913	1	vHPC	paradigm×trt	DEGs_dn
GO:0007399	nervous system development	2463	38	20.39	0.58219	0.0154283	1	vHPC	paradigm×trt	DEGs_up
GO:0042472	inner ear morphogenesis	105	1	0.87	0.58342	0.00952381	1	vHPC	paradigm×trt	DEGs_up
GO:0010468	regulation of gene expression	4075	31	33.73	0.58372	0.00760736	1	vHPC	paradigm×trt	DEGs_up
GO:2000243	positive regulation of reproductive process	78	2	1.32	0.58698	0.025641	1	vHPC	paradigm×trt	DEGs_dn
GO:0045444	fat cell differentiation	243	2	2.01	0.58728	0.00823045	1	vHPC	paradigm×trt	DEGs_up
GO:0043409	negative regulation of MAPK cascade	159	3	2.68	0.58748	0.0188679	1	vHPC	paradigm×trt	DEGs_dn
GO:0010595	positive regulation of endothelial cell migration	110	2	1.86	0.58772	0.0181818	1	vHPC	paradigm×trt	DEGs_dn
GO:0050881	musculoskeletal movement	52	1	0.88	0.58775	0.0192308	1	vHPC	paradigm×trt	DEGs_dn
GO:0050873	brown fat cell differentiation	52	1	0.88	0.58775	0.0192308	1	vHPC	paradigm×trt	DEGs_dn
GO:0046676	negative regulation of insulin secretion	52	1	0.88	0.58775	0.0192308	1	vHPC	paradigm×trt	DEGs_dn
GO:0032387	negative regulation of intracellular transport	52	1	0.88	0.58775	0.0192308	1	vHPC	paradigm×trt	DEGs_dn
GO:0045773	positive regulation of axon extension	52	1	0.88	0.58775	0.0192308	1	vHPC	paradigm×trt	DEGs_dn
GO:0045668	negative regulation of osteoblast differentiation	52	1	0.88	0.58775	0.0192308	1	vHPC	paradigm×trt	DEGs_dn
GO:0030838	positive regulation of actin filament polymerization	52	1	0.88	0.58775	0.0192308	1	vHPC	paradigm×trt	DEGs_dn
GO:0030514	negative regulation of BMP signaling pathway	52	1	0.88	0.58775	0.0192308	1	vHPC	paradigm×trt	DEGs_dn
GO:0007051	spindle organization	195	3	3.29	0.58832	0.0153846	1	vHPC	paradigm×trt	DEGs_dn
GO:0031503	protein-containing complex localization	264	3	2.19	0.58837	0.0113636	1	vHPC	paradigm×trt	DEGs_up
GO:0009410	response to xenobiotic stimulus	368	3	3.05	0.59074	0.00815217	1	vHPC	paradigm×trt	DEGs_up
GO:1901700	response to oxygen-containing compound	1573	19	13.02	0.59191	0.0120788	1	vHPC	paradigm×trt	DEGs_up
GO:0050795	regulation of behavior	87	3	1.47	0.59276	0.0344828	1	vHPC	paradigm×trt	DEGs_dn
GO:0048813	dendrite morphogenesis	188	3	1.56	0.59335	0.0159574	1	vHPC	paradigm×trt	DEGs_up
GO:0045582	positive regulation of T cell differentiation	108	1	0.89	0.59375	0.00925926	1	vHPC	paradigm×trt	DEGs_up
GO:0006275	regulation of DNA replication	108	1	0.89	0.59375	0.00925926	1	vHPC	paradigm×trt	DEGs_up
GO:0061462	protein localization to lysosome	53	1	0.89	0.59473	0.0188679	1	vHPC	paradigm×trt	DEGs_dn
GO:0008203	cholesterol metabolic process	118	2	1.99	0.59473	0.0169492	1	vHPC	paradigm×trt	DEGs_dn
GO:0030326	embryonic limb morphogenesis	117	2	1.97	0.59484	0.017094	1	vHPC	paradigm×trt	DEGs_dn
GO:0007010	cytoskeleton organization	1370	12	11.34	0.59554	0.00875912	1	vHPC	paradigm×trt	DEGs_up
GO:0042542	response to hydrogen peroxide	109	1	0.9	0.59713	0.00917431	1	vHPC	paradigm×trt	DEGs_up
GO:0051028	mRNA transport	109	1	0.9	0.59713	0.00917431	1	vHPC	paradigm×trt	DEGs_up
GO:0007286	spermatid development	187	3	1.55	0.59996	0.0160428	1	vHPC	paradigm×trt	DEGs_up
GO:0060079	excitatory postsynaptic potential	110	1	0.91	0.60049	0.00909091	1	vHPC	paradigm×trt	DEGs_up
GO:0003151	outflow tract morphogenesis	77	2	1.3	0.60074	0.025974	1	vHPC	paradigm×trt	DEGs_dn
[truncated: 3,962 more rows]
